# Supplementary material for: Two related families of metal transferases, ZNG1 and ZNG2, are involved in acclimation to poor Zn nutrition in Arabidopsis
Source: Front Plant Sci. 2023 Oct 25;14:1237722. doi: 10.3389/fpls.2023.1237722 (PMC10642216; doi:10.3389/fpls.2023.1237722)
Supplement: SUPPLEMENTARY TABLE 1 — Description of nodes in sequence similarity network. [file Table_1.xlsx]

## Sheet: SSN_node_table
Table S1. Description of nodes in sequence similarity network.
Protein IDs from column A are from UniProt. Names in column A starting with "zzzz" are proteins from Phytozome. The gene IDs for these nodes can be found in colun J.
Notes	shared name	taxonomy (repnode)	Cluster ID Sequence Length	Number of IDs in Rep Node	List of IDs in Rep Node	Sequence Length	Gene Name	AlphaFold	Description	Organism	Superkingdom	Kingdom	Phylum	Class	Order	Family	Genus	Species	UniRef90 Cluster Size	UniRef90 Cluster IDs	InterPro (Domain)	InterPro (Family)	InterPro (Homologous Superfamily)	InterPro (Other)	NCBI IDs	PATRIC ID	PDB	PFAM	Rhea	Sequence Status	STRING ID	SwissProt Description	Taxonomy ID	UniProt Annotation Status
UreG	L8GT55	Amoebozoa	223	1	L8GT55	223	ACA1_220770	AF-L8GT55-F1	None	Acanthamoeba castellanii str. Neff.	Eukaryota	Amoebozoa	Discosea	NA	Longamoebia	Acanthamoebidae	Acanthamoeba	Acanthamoeba castellanii str. Neff	1	L8GT55	IPR003495	IPR004400	IPR027417	None	GI:440794145|GI:470420763|EMBL-CDS:ELR15316.1|REFSEQ:XP_004337329.1	None	None	PF02492	None	complete	1257118.L8GT55	NA	1257118	TrEMBL
	A0A2P6NZJ2	Amoebozoa	881	1	A0A2P6NZJ2	881	PROFUN_02212	AF-A0A2P6NZJ2-F1	None	Planoprotostelium fungivorum.	Eukaryota	Amoebozoa	Evosea	Variosea	Cavosteliida	Cavosteliaceae	Planoprotostelium	Planoprotostelium fungivorum	1	A0A2P6NZJ2	IPR000504|IPR003495|IPR011629|IPR024675|IPR034240	IPR017334	IPR012677|IPR027417|IPR035979|IPR036627	None	EMBL-CDS:PRP89338.1	None	None	PF00076|PF02492|PF07683|PF12353	RHEA:19669|RHEA:19670	complete	None	NA	1890364	TrEMBL
	A0A151ZH11	Amoebozoa	355	1	A0A151ZH11	355	DLAC_05918	AF-A0A151ZH11-F1	None	Tieghemostelium lacteum	Eukaryota	Amoebozoa	Evosea	Eumycetozoa	Dictyostelia	Raperosteliaceae	Tieghemostelium	Tieghemostelium lacteum	1	A0A151ZH11	IPR003495|IPR011629	None	IPR027417|IPR036627	None	GI:1013939573|EMBL-CDS:KYQ93262.1	None	None	PF02492|PF07683	RHEA:19669|RHEA:19670	complete	None	NA	361077	TrEMBL
	A0A152A1H4	Amoebozoa	496	1	A0A152A1H4	496	DLAC_03244	AF-A0A152A1H4-F1	None	Tieghemostelium lacteum	Eukaryota	Amoebozoa	Evosea	Eumycetozoa	Dictyostelia	Raperosteliaceae	Tieghemostelium	Tieghemostelium lacteum	1	A0A152A1H4	IPR003495	None	IPR027417	None	GI:1013946423|EMBL-CDS:KYR00098.1	None	None	PF02492	None	complete	None	NA	361077	TrEMBL
	A0A152A4T0	Amoebozoa	468	1	A0A152A4T0	468	DLAC_02346	AF-A0A152A4T0-F1	None	Tieghemostelium lacteum	Eukaryota	Amoebozoa	Evosea	Eumycetozoa	Dictyostelia	Raperosteliaceae	Tieghemostelium	Tieghemostelium lacteum	1	A0A152A4T0	IPR003495|IPR011629	None	IPR027417|IPR036627	None	GI:1013947558|EMBL-CDS:KYR01228.1	None	None	PF02492|PF07683	RHEA:19669|RHEA:19670	complete	None	NA	361077	TrEMBL
	A0A2P6MV73	Amoebozoa	921	1	A0A2P6MV73	921	PROFUN_07978	AF-A0A2P6MV73-F1	None	Planoprotostelium fungivorum.	Eukaryota	Amoebozoa	Evosea	Variosea	Cavosteliida	Cavosteliaceae	Planoprotostelium	Planoprotostelium fungivorum	1	A0A2P6MV73	IPR003495|IPR011629	None	IPR027417|IPR036627	None	EMBL-CDS:PRP75612.1	None	None	PF02492|PF07683	RHEA:19669|RHEA:19670	complete	None	NA	1890364	TrEMBL
	A0A2P6MWE7	Amoebozoa	445	1	A0A2P6MWE7	445	PROFUN_01750	AF-A0A2P6MWE7-F1	None	Planoprotostelium fungivorum.	Eukaryota	Amoebozoa	Evosea	Variosea	Cavosteliida	Cavosteliaceae	Planoprotostelium	Planoprotostelium fungivorum	1	A0A2P6MWE7	IPR003495|IPR011629	None	IPR027417	None	EMBL-CDS:PRP76034.1	None	None	PF02492|PF07683	None	complete	None	NA	1890364	TrEMBL
	A0A2P6NNE8	Amoebozoa	332	1	A0A2P6NNE8	332	PROFUN_06974	AF-A0A2P6NNE8-F1	None	Planoprotostelium fungivorum.	Eukaryota	Amoebozoa	Evosea	Variosea	Cavosteliida	Cavosteliaceae	Planoprotostelium	Planoprotostelium fungivorum	1	A0A2P6NNE8	IPR003495|IPR011629	None	IPR027417|IPR036627	None	EMBL-CDS:PRP85428.1	None	None	PF02492|PF07683	RHEA:19669|RHEA:19670	complete	None	NA	1890364	TrEMBL
	A0A2P6NTV3	Amoebozoa	435	1	A0A2P6NTV3	435	PROFUN_01612	AF-A0A2P6NTV3-F1	None	Planoprotostelium fungivorum.	Eukaryota	Amoebozoa	Evosea	Variosea	Cavosteliida	Cavosteliaceae	Planoprotostelium	Planoprotostelium fungivorum	1	A0A2P6NTV3	IPR003495|IPR011629	None	IPR027417|IPR036627	None	EMBL-CDS:PRP87350.1	None	None	PF02492|PF07683	RHEA:19669|RHEA:19670	complete	None	NA	1890364	TrEMBL
	A0A6B2L7Z2	Amoebozoa	280	1	A0A6B2L7Z2	280	None	AF-A0A6B2L7Z2-F1	None	Arcella intermedia.	Eukaryota	Amoebozoa	Tubulinea	Elardia	Arcellinida	Arcellidae	Arcella	Arcella intermedia	1	A0A6B2L7Z2	IPR003495|IPR011629	None	IPR027417|IPR036627	None	EMBL-CDS:NDV33119.1	None	None	PF02492|PF07683	RHEA:19669|RHEA:19670	fragment	None	NA	1963864	TrEMBL
	A0A6B2L8X8	Amoebozoa	344	1	A0A6B2L8X8	344	None	AF-A0A6B2L8X8-F1	None	Arcella intermedia.	Eukaryota	Amoebozoa	Tubulinea	Elardia	Arcellinida	Arcellidae	Arcella	Arcella intermedia	1	A0A6B2L8X8	IPR003495|IPR011629	None	IPR027417|IPR036627	None	EMBL-CDS:NDV33391.1	None	None	PF02492|PF07683	RHEA:19669|RHEA:19670	complete	None	NA	1963864	TrEMBL
	A0A6B2LU50	Amoebozoa	88	1	A0A6B2LU50	88	None	AF-A0A6B2LU50-F1	None	Arcella intermedia.	Eukaryota	Amoebozoa	Tubulinea	Elardia	Arcellinida	Arcellidae	Arcella	Arcella intermedia	1	A0A6B2LU50	IPR003495	None	IPR027417	None	EMBL-CDS:NDV40752.1	None	None	PF02492	None	fragment	None	NA	1963864	TrEMBL
	A0A7S4HUS8	Amoebozoa	382	1	A0A7S4HUS8	382	VSP0166_LOCUS4814	AF-A0A7S4HUS8-F1	None	Vannella robusta.	Eukaryota	Amoebozoa	Discosea	Flabellinia	NA	Vannellidae	Vannella	Vannella robusta	1	A0A7S4HUS8	IPR003495|IPR011629	None	IPR027417|IPR036627	None	EMBL-CDS:CAE2210000.1	None	None	PF02492|PF07683	RHEA:19669|RHEA:19670	complete	None	NA	1487602	TrEMBL
	A0A7S4KF82	Amoebozoa	466	1	A0A7S4KF82	466	NAES01612_LOCUS6063	AF-A0A7S4KF82-F1	None	Paramoeba aestuarina.	Eukaryota	Amoebozoa	Discosea	Flabellinia	Dactylopodida	Paramoebidae	Paramoeba	Paramoeba aestuarina	1	A0A7S4KF82	IPR003495|IPR011629	None	IPR027417	None	EMBL-CDS:CAE2293138.1	None	None	PF02492|PF07683	None	fragment	None	NA	180227	TrEMBL
	A0A7S4KQ15	Amoebozoa	360	1	A0A7S4KQ15	360	NAES01612_LOCUS9642	AF-A0A7S4KQ15-F1	None	Paramoeba aestuarina.	Eukaryota	Amoebozoa	Discosea	Flabellinia	Dactylopodida	Paramoebidae	Paramoeba	Paramoeba aestuarina	1	A0A7S4KQ15	IPR003495|IPR011629	None	IPR027417|IPR036627	None	EMBL-CDS:CAE2301854.1	None	None	PF02492|PF07683	RHEA:19669|RHEA:19670	complete	None	NA	180227	TrEMBL
	A0A7S4NNH4	Amoebozoa	430	1	A0A7S4NNH4	430	NAES01612_LOCUS7739	AF-A0A7S4NNH4-F1	None	Paramoeba aestuarina.	Eukaryota	Amoebozoa	Discosea	Flabellinia	Dactylopodida	Paramoebidae	Paramoeba	Paramoeba aestuarina	1	A0A7S4NNH4	IPR003495|IPR011629	None	IPR027417|IPR036627	None	EMBL-CDS:CAE2297395.1	None	None	PF02492|PF07683	RHEA:19669|RHEA:19670	complete	None	NA	180227	TrEMBL
	A0A8J4PTW8	Amoebozoa	550	1	A0A8J4PTW8	550	CYY_005159	None	None	Polysphondylium violaceum.	Eukaryota	Amoebozoa	Evosea	Eumycetozoa	Dictyosteliales	Dictyosteliaceae	Polysphondylium	Polysphondylium violaceum	1	A0A8J4PTW8	IPR003495|IPR011629	None	IPR027417	None	EMBL-CDS:KAF2073540.1	None	None	PF02492|PF07683	None	complete	None	NA	133409	TrEMBL
	A0A8J4UX98	Amoebozoa	375	1	A0A8J4UX98	375	CYY_000345	None	None	Polysphondylium violaceum.	Eukaryota	Amoebozoa	Evosea	Eumycetozoa	Dictyosteliales	Dictyosteliaceae	Polysphondylium	Polysphondylium violaceum	1	A0A8J4UX98	IPR003495|IPR011629	None	IPR027417|IPR036627	None	EMBL-CDS:KAF2078361.1	None	None	PF02492|PF07683	RHEA:19669|RHEA:19670	complete	None	NA	133409	TrEMBL
	A0A8J4V0Q3	Amoebozoa	518	1	A0A8J4V0Q3	518	CYY_002594	None	None	Polysphondylium violaceum.	Eukaryota	Amoebozoa	Evosea	Eumycetozoa	Dictyosteliales	Dictyosteliaceae	Polysphondylium	Polysphondylium violaceum	1	A0A8J4V0Q3	IPR003495|IPR011629	None	IPR016024|IPR027417|IPR036627	None	EMBL-CDS:KAF2076080.1	None	None	PF02492|PF07683	RHEA:19669|RHEA:19670	complete	None	NA	133409	TrEMBL
	D3AXT3	Amoebozoa	643	1	D3AXT3	643	PPL_00990	AF-D3AXT3-F1	None	Heterostelium pallidum (strain ATCC 26659 / Pp 5 / PN500)	Eukaryota	Amoebozoa	Evosea	Eumycetozoa	Dictyostelia	Acytosteliaceae	Heterostelium	Heterostelium album PN500	1	D3AXT3	IPR003495|IPR011629	None	IPR016024|IPR027417|IPR036627	None	GI:281211598|EMBL-CDS:EFA85760.1	None	None	PF02492|PF07683	RHEA:19669|RHEA:19670	complete	None	NA	670386	TrEMBL
	D3BIE4	Amoebozoa	536	1	D3BIE4	536	PPL_08514	AF-D3BIE4-F1	None	Heterostelium pallidum (strain ATCC 26659 / Pp 5 / PN500)	Eukaryota	Amoebozoa	Evosea	Eumycetozoa	Dictyostelia	Acytosteliaceae	Heterostelium	Heterostelium album PN500	1	D3BIE4	IPR003495	None	IPR027417	None	GI:281204849|EMBL-CDS:EFA79044.1	None	None	PF02492	None	complete	None	NA	670386	TrEMBL
	D3BM05	Amoebozoa	317	1	D3BM05	317	PPL_12212	AF-D3BM05-F1	None	Heterostelium pallidum (strain ATCC 26659 / Pp 5 / PN500)	Eukaryota	Amoebozoa	Evosea	Eumycetozoa	Dictyostelia	Acytosteliaceae	Heterostelium	Heterostelium album PN500	1	D3BM05	IPR003495	None	IPR027417|IPR036627	None	GI:281203406|EMBL-CDS:EFA77606.1	None	None	PF02492	None	complete	None	NA	670386	TrEMBL
	F0Z7J6	Amoebozoa	448	1	F0Z7J6	448	DICPUDRAFT_147058	AF-F0Z7J6-F1	None	Dictyostelium purpureum	Eukaryota	Amoebozoa	Evosea	Eumycetozoa	Dictyosteliales	Dictyosteliaceae	Dictyostelium	Dictyostelium purpureum	1	F0Z7J6	IPR003495|IPR011629	None	IPR027417|IPR036627	None	GI:325086685|GI:330790672|EMBL-CDS:EGC40071.1|REFSEQ:XP_003283420.1	None	None	PF02492|PF07683	RHEA:19669|RHEA:19670	complete	None	NA	5786	TrEMBL
	F1A253	Amoebozoa	388	1	F1A253	388	DICPUDRAFT_58645	AF-F1A253-F1	None	Dictyostelium purpureum	Eukaryota	Amoebozoa	Evosea	Eumycetozoa	Dictyosteliales	Dictyosteliaceae	Dictyostelium	Dictyostelium purpureum	1	F1A253	IPR003495|IPR011629	None	IPR027417|IPR036627	None	GI:330843629|GI:325075889|EMBL-CDS:EGC29726.1|REFSEQ:XP_003293752.1	None	None	PF02492|PF07683	RHEA:19669|RHEA:19670	complete	5786.XP_003293752.1	NA	5786	TrEMBL
	F4PZU2	Amoebozoa	380	1	F4PZU2	380	DFA_02595	AF-F4PZU2-F1	None	Cavenderia fasciculata	Eukaryota	Amoebozoa	Evosea	Eumycetozoa	Dictyostelia	Cavenderiaceae	Cavenderia	Cavenderia fasciculata	1	F4PZU2	IPR003495|IPR011629	None	IPR027417|IPR036627	None	GI:470247214|GI:328870482|EMBL-CDS:EGG18856.1|REFSEQ:XP_004357318.1	None	None	PF02492|PF07683	RHEA:19669|RHEA:19670	complete	1054147.F4PZU2	NA	261658	TrEMBL
	F4Q3J7	Amoebozoa	537	1	F4Q3J7	537	DFA_08651	AF-F4Q3J7-F1	None	Cavenderia fasciculata	Eukaryota	Amoebozoa	Evosea	Eumycetozoa	Dictyostelia	Cavenderiaceae	Cavenderia	Cavenderia fasciculata	1	F4Q3J7	IPR003495|IPR011629	None	IPR027417|IPR036627	None	GI:470244814|GI:328869277|EMBL-CDS:EGG17655.1|REFSEQ:XP_004356139.1	None	None	PF02492|PF07683	RHEA:19669|RHEA:19670	complete	1054147.F4Q3J7	NA	261658	TrEMBL
	L8GGH3	Amoebozoa	451	1	L8GGH3	451	ACA1_273090	AF-L8GGH3-F1	None	Acanthamoeba castellanii str. Neff.	Eukaryota	Amoebozoa	Discosea	NA	Longamoebia	Acanthamoebidae	Acanthamoeba	Acanthamoeba castellanii str. Neff	1	L8GGH3	IPR003495|IPR011629	None	IPR027417	None	GI:440790567|GI:470382330|EMBL-CDS:ELR11848.1|REFSEQ:XP_004333861.1	None	None	PF02492	None	complete	None	NA	1257118	TrEMBL
	L8GPE7	Amoebozoa	551	1	L8GPE7	551	ACA1_391580	AF-L8GPE7-F1	None	Acanthamoeba castellanii str. Neff.	Eukaryota	Amoebozoa	Discosea	NA	Longamoebia	Acanthamoebidae	Acanthamoeba	Acanthamoeba castellanii str. Neff	1	L8GPE7	IPR003495|IPR011629	None	IPR027417	None	GI:440793608|GI:470415560|EMBL-CDS:ELR14787.1|REFSEQ:XP_004336800.1	None	None	PF02492|PF07683	None	complete	None	NA	1257118	TrEMBL
	L8H947	Amoebozoa	210	1	L8H947	210	ACA1_384880	AF-L8H947-F1	None	Acanthamoeba castellanii str. Neff.	Eukaryota	Amoebozoa	Discosea	NA	Longamoebia	Acanthamoebidae	Acanthamoeba	Acanthamoeba castellanii str. Neff	1	L8H947	IPR003495	None	IPR027417	None	GI:440800717|GI:470501320|EMBL-CDS:ELR21752.1|REFSEQ:XP_004347134.1	None	None	PF02492	None	complete	None	NA	1257118	TrEMBL
	L8HDD1	Amoebozoa	480	1	L8HDD1	480	ACA1_012280	AF-L8HDD1-F1	None	Acanthamoeba castellanii str. Neff.	Eukaryota	Amoebozoa	Discosea	NA	Longamoebia	Acanthamoebidae	Acanthamoeba	Acanthamoeba castellanii str. Neff	1	L8HDD1	IPR003495|IPR011629	None	IPR027417|IPR036627	None	GI:440802250|GI:470513779|EMBL-CDS:ELR23180.1|REFSEQ:XP_004352708.1	None	None	PF02492|PF07683	RHEA:19669|RHEA:19670	complete	None	NA	1257118	TrEMBL
	L8HFY7	Amoebozoa	385	1	L8HFY7	385	ACA1_072600	AF-L8HFY7-F1	None	Acanthamoeba castellanii str. Neff.	Eukaryota	Amoebozoa	Discosea	NA	Longamoebia	Acanthamoebidae	Acanthamoeba	Acanthamoeba castellanii str. Neff	1	L8HFY7	IPR003495|IPR011629	None	IPR027417|IPR036627	None	GI:470517038|GI:440802699|EMBL-CDS:ELR23628.1|REFSEQ:XP_004353156.1	None	None	PF02492|PF07683	RHEA:19669|RHEA:19670	complete	None	NA	1257118	TrEMBL
	Q54TS3	Amoebozoa	396	1	Q54TS3	396	DDB_G0281589	AF-Q54TS3-F1	None	Dictyostelium discoideum	Eukaryota	Amoebozoa	Evosea	Eumycetozoa	Dictyosteliales	Dictyosteliaceae	Dictyostelium	Dictyostelium discoideum	1	Q54TS3	IPR003495|IPR011629	None	IPR027417|IPR036627	None	GI:166240442|GI:165988600|EMBL-CDS:EAL66556.2|REFSEQ:XP_640518.2	None	None	PF02492|PF07683	RHEA:19669|RHEA:19670	complete	44689.DDB0238043	NA	44689	TrEMBL
	Q869Q0	Amoebozoa	475	1	Q869Q0	475	DDB_G0274527	AF-Q869Q0-F1	None	Dictyostelium discoideum	Eukaryota	Amoebozoa	Evosea	Eumycetozoa	Dictyosteliales	Dictyosteliaceae	Dictyostelium	Dictyostelium discoideum	1	Q869Q0	IPR003495|IPR011629	None	IPR027417|IPR036627	None	GI:74860286|GI:60472203|GI:66821117|EMBL-CDS:EAL70156.1|REFSEQ:XP_644077.1	None	None	PF02492|PF07683	RHEA:19669|RHEA:19670	complete	44689.DDB0238044	Zinc-regulated GTPase metalloprotein activator 1	44689	SwissProt
	A0A0L0D8S6	Apusozoa	433	1	A0A0L0D8S6	433	AMSG_00561	AF-A0A0L0D8S6-F1	None	Thecamonas trahens ATCC 50062.	Eukaryota	Apusozoa	NA	NA	Apusomonadida	Apusomonadidae	Thecamonas	Thecamonas trahens ATCC 50062	1	A0A0L0D8S6	IPR003495|IPR011629	None	IPR027417|IPR036627	None	GI:923138737|GI:906555539|EMBL-CDS:KNC48782.1|REFSEQ:XP_013762833.1	None	None	PF02492|PF07683	RHEA:19669|RHEA:19670	complete	529818.AMSG_00561T0	NA	461836	TrEMBL
	A0A0L0DT76	Apusozoa	1828	1	A0A0L0DT76	1828	AMSG_11663	None	None	Thecamonas trahens ATCC 50062.	Eukaryota	Apusozoa	NA	NA	Apusomonadida	Apusomonadidae	Thecamonas	Thecamonas trahens ATCC 50062	1	A0A0L0DT76	IPR001715|IPR003495|IPR011629	None	IPR027417|IPR036872	None	GI:923136007|GI:906562222|EMBL-CDS:KNC55465.1|REFSEQ:XP_013761469.1	None	None	PF00307|PF02492|PF07683	None	complete	529818.AMSG_11663T0	NA	461836	TrEMBL
	A0A0L0DUF7	Apusozoa	409	1	A0A0L0DUF7	409	AMSG_10677	AF-A0A0L0DUF7-F1	None	Thecamonas trahens ATCC 50062.	Eukaryota	Apusozoa	NA	NA	Apusomonadida	Apusomonadidae	Thecamonas	Thecamonas trahens ATCC 50062	1	A0A0L0DUF7	IPR003495|IPR011629	None	IPR027417|IPR036627	None	GI:923119578|GI:906561835|EMBL-CDS:KNC55078.1|REFSEQ:XP_013753262.1	None	None	PF02492|PF07683	RHEA:19669|RHEA:19670	complete	529818.AMSG_10677T0	NA	461836	TrEMBL
UreG	A0A060HK87	Archaea	219	6	A0A060HK87|A0A2R6TB49|A0A2V3IBP9|A0A519D2J7|A0A8T3XTW1|A0A8T7GBH1	219|222|200	NTE_02885|NVIE_014690|NWT39_07295|A7X95_01020|CL686_00320|Ct9H300mP17_06230|EA442_00925|ALOHA_HF4000APKG7F11ctg7g6|CXT79_01915|CXX67_04645|CXX67_05500|DSZ22_02135|HX856_03065|METZ01_LOCUS172205|METZ01_LOCUS80715|ureG|ALOHA_HF4000ANIW133O4ctg2g34|ALOHA_HF4000APKG10I20ctg14g1|COB95_03125|CXT78_03655|HX804_02330|HX827_02265|HX849_01020|METZ01_LOCUS121472|HYZ56_03980|DA330_05875	AF-A0A060HK87-F1|AF-A0A075MUT4-F1|AF-A0A075GGW9-F1|AF-A0A075HCJ3-F1|AF-A0A075I923-F1|AF-A0A2E7RQH4-F1|AF-A0A2R6TB49-F1|AF-A0A3M6KGZ0-F1|AF-A0A075G8T5-F1|AF-A0A075GIB3-F1|AF-A0A075HD64-F1|AF-A0A075HQV7-F1|AF-A0A075ICU2-F1|AF-A0A2V3I8I6-F1|AF-A0A2V3IBP9-F1|AF-A0A381UJF9-F1|AF-A0A382C0U2-F1|AF-A0A432FHC4-F1|AF-A0A519C488-F1|AF-A0A7C7T9R5-F1|AF-A0A7K4MC31-F1|AF-A0A7K4N2R2-F1|AF-A0A7K4NBN6-F1|AF-A0A83…	None	Candidatus Nitrososphaera evergladensis SR1.|Nitrososphaera viennensis EN76.|Nitrososphaera viennensis.|Candidatus Nitrosopelagicus brevis.|Candidatus Nitrosopelagicus sp.|Nitrososphaerota archaeon.|uncultured marine thaumarchaeote KM3_13_C11.|uncultured marine thaumarchaeote KM3_54_G11.|uncultured marine thaumarchaeote SAT1000_27_H05.|Marine Group I thaumarchaeote.|marine metagenome.|uncultured …	Archaea|NA	TACK group|NA	Nitrososphaerota|NA	Nitrososphaeria|Nitrososphaerota incertae|environmental samples|unclassified Nitrososphae|NA	Nitrososphaerales|NA|Nitrosopumilales	Nitrososphaeraceae|NA|environmental samples|unclassified Nitrosopumil	Nitrososphaera|Candidatus Nitrosopelagicus|NA	Candidatus Nitrososphaera evergladensis SR1|Nitrososphaera viennensis|Nitrososphaera viennensis EN76|Candidatus Nitrosopelagicus brevis|Candidatus Nitrosopelagicus sp.|Nitrososphaerota archaeon|uncultured marine thaumarchaeote KM3_13_C11|uncultured marine thaumarchaeote KM3_54_G11|uncultured marine thaumarchaeote SAT1000_27_H05|Marine Group I thaumarchaeote|marine metagenome|uncultured marine cre…	3|8|17|12|1	A0A060HK87|A0A075MUT4|A0A977IH22|A0A2R6TB49|A0A075GGW9|A0A075HCJ3|A0A075I923|A0A2E7RQH4|A0A3M6KGZ0|A0A8S8ZAC6|A0A8T5HGN3|A0A2V3IBP9|A0A075G8T5|A0A075GIB3|A0A075HD64|A0A075HQV7|A0A075ICU2|A0A2V3I8I6|A0A381UJF9|A0A382C0U2|A0A432FHC4|A0A519C488|A0A7C7T9R5|A0A7K4MC31|A0A7K4N2R2|A0A7K4NBN6|A0A836V6D6|B3T9K0|A0A519D2J7|A0A075FXX2|A0A075FZ42|A0A075I6V1|A0A075I852|A0A2A3T2M6|A0A381XV65|A0A7K4MC57|A0A7K4N…	IPR003495	IPR004400	IPR027417	None	GI:647812009|GI:1125726358|EMBL-CDS:AIC15710.1|REFSEQ:WP_075054658.1|EMBL-CDS:PTL87892.1|EMBL-CDS:PXF27501.1|EMBL-CDS:RZD46745.1|EMBL-CDS:MBI3253851.1|EMBL-CDS:NOJ27521.1	None	None	PF02492	None	complete	1459636.NTE_02885|926571.NVIE_014690	NA	1034015|1459636|926571|1410606|1456007|1456193|1456402|2026795|2026808|1455990|1456011|1456186|1456267|1456421|2511932|408172|455600|1455918|1455924|1456376|1456390|2026768|455574|455612|1971748	TrEMBL
UreG	A0A081EXG9	Archaea	206	15	A0A081EXG9|A0A0Q8AQX9|A0A1G7MQP9|A0A1H6UFW3|A0A2Z2HUU4|A0A4S3TPL6|A0A5C1W9D9|A0A5S9R5L6|A0A7I7U273|A0A897MN62|L0JYD4|M0E5G0|Q18EB7|Q3IRZ3|U1NSH8	206|207	EXE53_21010|FK85_06840|GJ633_12385|ASD64_19530|SAMN05660662_2874|SAMN05444271_1117|B1756_02820|CV102_03520|D8Y22_03280|FZC33_01620|AELLOGFF_05473|MPP7335_05792|MPRF_23130|AArcS_0573|ATJ93_4182|C492_17984|CP556_23200|CP557_05800|FEJ81_21360|FYC77_12745|GRS80_13015|GWG54_10315|J0X27_00300|Natoc_1480|SAMN04489841_1608|SAMN05444422_10482|C471_04655|EGD98_12205|J07HN4v3_00542|Hqrw_4040|J07HQW2_02257|u…	AF-A0A081EXG9-F1|AF-A0A4V6E8N6-F1|AF-A0A6A9TA52-F1|AF-A0A0Q8AQX9-F1|AF-A0A1G7MQP9-F1|AF-A0A1H6UFW3-F1|AF-A0A2Z2HUU4-F1|AF-A0A4S3TPL6-F1|AF-A0A5C1W9D9-F1|AF-A0A5S9R5L6-F1|AF-A0A375YS34-F1|AF-A0A7I7U273-F1|AF-A0A897MN62-F1|AF-A0A1H9FLY7-F1|AF-A0A1I1G4R8-F1|AF-A0A2A5QTC4-F1|AF-A0A2B7GLZ7-F1|AF-A0A419W1H8-F1|AF-A0A4P8WS02-F1|AF-A0A5D5AP75-F1|AF-A0A6B0HHR9-F1|AF-A0A8A2U976-F1|AF-L0JYD4-F1|AF-L9WXP7-F1…	None	Halorubrum saccharovorum.|Halorubrum sp. CBA1125.|Halorubrum sp. SD626R.|Mesorhizobium sp. Root157.|Blastococcus aurantiacus.|Halohasta litchfieldiae.|Natrarchaeobaculum aegyptiacum.|Natronococcus pandeyae.|Salinadaptatus halalkaliphilus.|Labrys sp. KNU-23.|Mycolicibacterium vanbaalenii|Mycolicibacterium parafortuitum|Natranaeroarchaeum sulfidigenes.|Halobiforma haloterrestris.|Halobiforma lacisa…	Archaea|Bacteria	NA-Archaea|NA-Bacteria|Terrabacteria group	Euryarchaeota|Pseudomonadota|Actinomycetota	Halobacteria|Stenosarchaea group|Alphaproteobacteria|Actinomycetes	Haloferacales|Hyphomicrobiales|Geodermatophilales|Natrialbales|Mycobacteriales|Halobacteriales	Halorubraceae|Phyllobacteriaceae|Geodermatophilaceae|Natrialbaceae|Xanthobacteraceae|Mycobacteriaceae|Natronoarchaeaceae|Haloarculaceae|Haloferacaceae	Halorubrum|Mesorhizobium|Blastococcus|Halohasta|Natrarchaeobaculum|Natronococcus|Salinadaptatus|Labrys|Mycolicibacterium|Natranaeroarchaeum|Halobiforma|Halopiger|Natrialba|Natrinema|Halomicroarcula|Halonotius|Haloquadratum|Natronomonas	Halorubrum saccharovorum|Halorubrum sp. CBA1125|Halorubrum sp. SD626R|Mesorhizobium sp. Root157|Blastococcus aurantiacus|Halohasta litchfieldiae|Natrarchaeobaculum aegyptiacum|Natronococcus pandeyae|Salinadaptatus halalkaliphilus|Labrys sp. KNU-23|Mycolicibacterium vanbaalenii|Mycolicibacterium parafortuitum|Natranaeroarchaeum sulfidigenes|Halobiforma haloterrestris|Halobiforma lacisalsi AJ5|Halo…	3|1|2|13|4	A0A081EXG9|A0A4V6E8N6|A0A6A9TA52|A0A0Q8AQX9|A0A1G7MQP9|A0A1H6UFW3|A0A2Z2HUU4|A0A4S3TPL6|A0A8J8Q881|A0A5C1W9D9|A0A5S9R5L6|A0A7I7U273|A0A375YS34|A0A897MN62|L0JYD4|A0A1H9FLY7|A0A1I1G4R8|A0A2A5QTC4|A0A2B7GLZ7|A0A419W1H8|A0A4P8WS02|A0A5D5AP75|A0A6B0HHR9|A0A8A2U976|A0A8J8JLS0|L9WXP7|M0LET6|M0E5G0|A0A8J7YNJ4|U1PCT6|Q18EB7|G0LFK5|U1PPW1|Q3IRZ3|M1Y4Y4|U1NSH8|A0A3A6PYJ2|A0A3A6Q5S6|A0A544QMP2	IPR003495	IPR004400	IPR027417	None	GI:910218968|GI:649943537|EMBL-CDS:KDS92107.1|REFSEQ:WP_050024819.1|GI:947440820|GI:945938693|EMBL-CDS:KQZ91880.1|REFSEQ:WP_056105318.1|EMBL-CDS:SDF64105.1|GI:1279136716|EMBL-CDS:SEI89574.1|GI:1196599337|EMBL-CDS:ARS88794.1|EMBL-CDS:THE66309.1|EMBL-CDS:QEN84993.1|EMBL-CDS:CAA0129249.1|EMBL-CDS:BBY75414.1|EMBL-CDS:QSG01801.1|GI:505133638|GI:433673098|EMBL-CDS:AGB37290.1|REFSEQ:WP_015320740.1|GI:44…	fig|1227498.3.peg.3549|fig|358396.7.peg.2860|fig|1227484.4.peg.957	None	PF02492	None	complete	1736477.ASD64_19530|1550231.SAMN05660662_2874|1073996.SAMN05444271_1117|39692.BST38_02725|1186196.SAMN04489841_1608|1227498.C492_17984|358396.C445_14062|694430.Natoc_1480|1070774.J07HN4v3_00542|1227484.C471_04655|1238425.J07HQW2_02257|362976.HQ_3628A|268739.Nmlp_3464|348780.NP_2014A	NA|Urease accessory protein UreG	1419722|2248|2668072|1736477|1550231|1073996|745377|2055836|2419781|2789216|110539|39692|2784880|1186196|1227498|148448|148449|1608465|1961921|2448032|2690967|358396|370324|373386|694430|88724|1070774|1227484|2487746|1238425|362976|768065|268739|348780|1238427|2216978|2511997|268735	TrEMBL|SwissProt
UreG	A0A0C5BWE1	Archaea	218	9	A0A0C5BWE1|A0A2H9P3K8|A0A2V2UBU5|A0A2Z2HHB7|A0A484I9M2|A0A514C9U2|A0A533VI69|K0BGC1|K0I8G0	218|217|221|236	C5F50_08360|C6989_09430|IS860_04975|NPIRD3C_1389|COY74_03425|DLM72_15570|FIO02_02440|FIO03_02570|ABR53_03225|CK526_04365|DBX08_01220|H2B06_03110|HA352_03695|NMSP_0013|F1Z66_00810|H0W19_11070|NARC_70160|NFRAN_1484|NMY3_00512|ureG|ISR80_01730|JI55_04205|NSED_07670|Ngar_c06180	AF-A0A0C5BWE1-F1|AF-A0A7D5R3L0-F1|AF-A0A843BKY1-F1|AF-A0A2H9P3K8-F1|AF-A0A2V2UBU5-F1|AF-A0A6G1YL82-F1|AF-A0A6G1YTK1-F1|AF-A0A0R2NW51-F1|AF-A0A2G4J094-F1|AF-A0A2Z2HHB7-F1|AF-A0A368B6C2-F1|AF-A0A7J9QDR1-F1|AF-A0A832SQN7-F1|AF-A0A484I9M2-F1|AF-A0A557SVE5-F1|AF-A0A5B2Z4I6-F1|AF-A0A654LTL4-F1|AF-A0A838DBL7-F1|AF-A0A514C9U2-F1|AF-A0A533VI69-F1|AF-A0A0P9AUL3-F1|AF-A0A7K4MTN2-F1|AF-K0BGC1-F1|AF-K0I8G0-F1	None	Nitrosopumilus piranensis.|Nitrosopumilus sp.|Nitrosopumilus sp. b2.|Nitrosopumilus ureiphilus.|Nitrosopumilales archaeon CG_4_10_14_0_8_um_filter_34_8.|Nitrosopumilales archaeon.|Nitrososphaerota archaeon.|Candidatus Nitrosomarinus catalina.|Nitrosopumilaceae archaeon.|Nitrosopumilus sp. BACL13 MAG-121220-bin23.|Candidatus Nitrosocosmicus arcticus.|Candidatus Nitrosocosmicus franklandus.|Candida…	Archaea|NA	TACK group|NA	Nitrososphaerota|NA	Nitrososphaeria|unclassified Nitrososphae|NA|Nitrososphaerota incertae	Nitrosopumilales|NA|Nitrososphaerales	Nitrosopumilaceae|unclassified Nitrosopumil|NA|Nitrososphaeraceae	Nitrosopumilus|NA|Candidatus Nitrosomarinus|unclassified Nitrosopumilaceae|Candidatus Nitrosocosmicus|Nitrososphaera	Nitrosopumilus piranensis|Nitrosopumilus sp.|Nitrosopumilus sp. b2|Nitrosopumilus ureiphilus|Nitrosopumilales archaeon CG_4_10_14_0_8_um_filter|Nitrosopumilales archaeon|Nitrososphaerota archaeon|Candidatus Nitrosomarinus catalina|Nitrosopumilaceae archaeon|Nitrosopumilus sp. BACL13 MAG-121220-bin23|Candidatus Nitrosocosmicus arcticus|Candidatus Nitrosocosmicus franklandus|Candidatus Nitrosocosmi…	4|1|3|6|5	A0A0C5BWE1|A0A7D5R3L0|A0A843BKY1|A0A8J4XIT9|A0A2H9P3K8|A0A2V2UBU5|A0A6G1YL82|A0A6G1YTK1|A0A2Z2HHB7|A0A0R2NW51|A0A2G4J094|A0A368B6C2|A0A7J9QDR1|A0A832SQN7|A0A484I9M2|A0A557SVE5|A0A5B2Z4I6|A0A654LTL4|A0A838DBL7|A0A514C9U2|A0A533VI69|K0BGC1|A0A0P9AUL3|A0A7K4MTN2|A0A8T4BK22|K0I8G0	IPR003495	IPR004400	IPR027417	None	GI:756793188|EMBL-CDS:AJM92601.1|EMBL-CDS:PIY90080.1|EMBL-CDS:PWU79793.1|GI:1196088615|EMBL-CDS:ARS63648.1|EMBL-CDS:VFJ13806.1|EMBL-CDS:QDH76316.1|EMBL-CDS:TLX87510.1|EMBL-CDS:TLX92614.1|GI:407048574|GI:504778594|EMBL-CDS:AFS83326.1|REFSEQ:WP_014965696.1|GI:408363831|EMBL-CDS:AFU57561.1	fig|1582439.9.peg.1435|fig|1229909.8.peg.1682|fig|1527301.3.peg.842|fig|1237085.11.peg.594	None	PF02492	None	complete	1582439.NPIRD3C_1389|1229909.NSED_07670|1237085.Ngar_c06180	NA	1470067|1582439|2024843|2109908|2022695|2026768|2026795|1655561|1898749|2202732|1353260|1798806|2035267|2563600|358574|1229909|1527301|2511932|1237085	TrEMBL
UreG	A0A0N8VL09	Archaea	215	1	A0A0N8VL09	215	AOG55_00595	AF-A0A0N8VL09-F1	None	Acidiplasma cupricumulans.	Archaea	NA-Archaea	Candidatus Thermoplasmatota	Thermoplasmata	Thermoplasmatales	Ferroplasmaceae	Acidiplasma	Acidiplasma cupricumulans	1	A0A0N8VL09	IPR003495	IPR004400	IPR027417	None	GI:940995489|GI:940666004|EMBL-CDS:KQB35212.1|REFSEQ:WP_055040983.1	None	None	PF02492	None	complete	None	NA	312540	TrEMBL
UreG	A0A151A971	Archaea	208	4	A0A151A971|A0A7L5YYF3|A0A7W9DRZ3|B1M9D7	196|208	C497_16082|HAPAU_40060|HacjB3_03225|HZY75_05575|BJ981_004687|BJ982_006637|CIW48_28580|Mrad2831_6188|SAMN02799622_02660|SAMN04487845_109108	AF-A0A151A971-F1|AF-D8J7E3-F1|AF-L9VC06-F1|AF-A0A7L5YYF3-F1|AF-A0A7W7DGT9-F1|AF-A0A7W9DRZ3-F1|AF-A0A1G5TIK0-F1|AF-A0A1I6TMC8-F1|AF-A0A5A7ZHI1-F1|AF-B1M9D7-F1	None	Halalkalicoccus jeotgali (strain DSM 18796 / CECT 7217 / JCM 14584 / KCTC4019 / B3)|Halalkalicoccus paucihalophilus.|Nocardioidaceae bacterium.|Sphaerisporangium krabiense.|Sphaerisporangium siamense.|Methylobacterium radiotolerans (strain ATCC 27329 / DSM 1819 / JCM 2831 /NBRC 15690 / NCIMB 10815 / 0-1)|Methylobacterium sp. P1-11.|Methylobacterium sp. UNC378MF.|Methylobacterium sp. yr668.	Archaea|Bacteria	NA-Archaea|Terrabacteria group|NA-Bacteria	Euryarchaeota|Actinomycetota|Pseudomonadota	Stenosarchaea group|Actinomycetes|Alphaproteobacteria	Halobacteriales|Propionibacteriales|Streptosporangiales|Hyphomicrobiales	Halobacteriaceae|Nocardioidaceae|Streptosporangiaceae|Methylobacteriaceae	Halalkalicoccus|unclassified Nocardioidaceae|Sphaerisporangium|Methylobacterium	Halalkalicoccus jeotgali B3|Halalkalicoccus paucihalophilus|Nocardioidaceae bacterium|Sphaerisporangium krabiense|Sphaerisporangium siamense|Methylobacterium radiotolerans JCM 2831|Methylobacterium sp. P1-11|Methylobacterium sp. UNC378MF|Methylobacterium sp. yr668	3|1|2|4	A0A151A971|D8J7E3|L9VC06|A0A7L5YYF3|A0A7W9DRZ3|A0A7W7DGT9|B1M9D7|A0A1G5TIK0|A0A1I6TMC8|A0A5A7ZHI1	IPR003495	IPR004400	IPR027417	None	GI:1007481203|GI:1054617864|EMBL-CDS:KYH23927.1|REFSEQ:WP_066385654.1|EMBL-CDS:QLQ09942.1|EMBL-CDS:MBB5628988.1|GI:501286880|GI:205830765|GI:170659058|EMBL-CDS:ACB28112.1|REFSEQ:WP_012329898.1	fig|1008153.3.peg.4289|fig|795797.18.peg.645|fig|795797.19.peg.3048	None	PF02492	None	complete	795797.C497_16082|1502748.SAMN02799622_02660|426355.Mrad2831_6188	NA|Urease accessory protein UreG 2	1008153|795797|1871072|763782|795645|1502748|1761801|2024616|426355	TrEMBL|SwissProt
UreG	A0A1H5WUA6	Archaea	207	19	A0A1H5WUA6|A0A1I6K792|A0A2E6IUH9|A0A2R6DQ60|A0A2R6HT43|A0A2R6ILN9|A0A2R6MXM9|A0A3A5JJM4|A0A554NB76|A0A640VTN6|A0A6B0SP76|A0A7J9SI47|A0A830GPG2|D4GZ94|M0D477|M0FNY8|Q75ZQ3|V4Y3I9|W0JZK3	207|116	SAMN04487946_102302|SAMN05216559_0308|CMN17_09410|BRC68_00880|BRC91_03710|BRC92_02835|BRC64_06155|BRC70_06075|BRC95_04380|BRD23_04825|D3261_02305|DP107_06550|So717_33260|GRX66_17385|H5V44_06990|BRC96_02145|GCM10009030_33660|KTS45_07375|C452_09841|C456_17267|C498_18993|C5B88_01130|C5B89_07520|D320_16654|DEQ67_16120|DVK03_01130|DVK04_01130|E4P24_01135|FQA18_17070|HVO_0150|C475_01801|HZS54_05575|HZS…	AF-A0A1H3EI02-F1|AF-A0A1H5WUA6-F1|AF-A0A1I6K792-F1|AF-A0A2E6IUH9-F1|AF-A0A2R6DQ60-F1|AF-A0A2R6HT43-F1|AF-A0A2R6ILN9-F1|AF-A0A2R6CWY5-F1|AF-A0A2R6FRR5-F1|AF-A0A2R6ITF4-F1|AF-A0A2R6MXM9-F1|AF-A0A3A5JJM4-F1|AF-A0A554NB76-F1|AF-A0A640VTN6-F1|AF-A0A6B0SP76-F1|AF-A0A7J9SI47-F1|AF-A0A2R6H0V5-F1|AF-A0A830GPG2-F1|AF-A0A371K8C1-F1|AF-A0A371KRV5-F1|AF-A0A371L6B2-F1|AF-A0A384KFK1-F1|AF-A0A498E510-F1|AF-A0A49…	None	Halobellus clavatus.|Halobellus limi.|Halomicrobium zhouii.|Roseovarius sp.|Halobacteriales archaeon QH_6_64_20.|Halobacteriales archaeon QS_4_62_28.|Halobacteriales archaeon QS_4_69_31.|Halobacteriales archaeon QH_10_67_22.|Halobacteriales archaeon QH_6_68_27.|Halobacteriales archaeon QS_5_68_33.|Halobacteriales archaeon SW_9_67_25.|Halococcus sp. IIIV-5B.|Haloglomus irregulare.|Roseobacter cera…	Archaea|Bacteria	NA-Archaea|NA-Bacteria|environmental samples	Euryarchaeota|Pseudomonadota|NA	Stenosarchaea group|Alphaproteobacteria|Halobacteria|NA	Haloferacales|Halobacteriales|Rhodobacterales|NA	Haloferacaceae|Haloarculaceae|Roseobacteraceae|unclassified Halobacteria|Halococcaceae|Halobacteriaceae|NA	Halobellus|Halomicrobium|Roseovarius|NA|Halococcus|Haloglomus|Roseobacter|Halobacterium|Halomicroarcula|Haloferax|Halosimplex|Haloarcula	Halobellus clavatus|Halobellus limi|Halomicrobium zhouii|Roseovarius sp.|Halobacteriales archaeon QH_6_64_20|Halobacteriales archaeon QS_4_62_28|Halobacteriales archaeon QS_4_69_31|Halobacteriales archaeon QH_10_67_22|Halobacteriales archaeon QH_6_68_27|Halobacteriales archaeon QS_5_68_33|Halobacteriales archaeon SW_9_67_25|Halococcus sp. IIIV-5B|Haloglomus irregulare|Roseobacter cerasinus|Haloba…	2|1|4|3|14|28	A0A1H5WUA6|A0A1H3EI02|A0A1I6K792|A0A2E6IUH9|A0A2R6DQ60|A0A2R6HT43|A0A2R6ILN9|A0A2R6MXM9|A0A2R6CWY5|A0A2R6FRR5|A0A2R6ITF4|A0A3A5JJM4|A0A554NB76|A0A640VTN6|A0A6B0SP76|A0A7J9SI47|A0A830GPG2|A0A2R6H0V5|A0A8J7YCK4|D4GZ94|A0A371K8C1|A0A371KRV5|A0A371L6B2|A0A384KFK1|A0A498E510|A0A498ENJ3|A0A558G2W5|A0A6C0UMU8|A0A842PL46|A0A8T5CYF1|L5NIE0|M0GF58|M0I5P4|M0D477|A0A7D5P7I3|A0A7D5P890|A0A7T3G1J9|M0FNY8|A0A2R…	IPR003495	IPR004400	IPR027417	None	EMBL-CDS:QCC46340.1|EMBL-CDS:SEG02875.1|EMBL-CDS:SFR87099.1|EMBL-CDS:MAU52574.1|EMBL-CDS:PSP44966.1|EMBL-CDS:PSP95117.1|EMBL-CDS:PSQ05098.1|EMBL-CDS:PSQ59280.1|EMBL-CDS:RJT07462.1|EMBL-CDS:TSD14641.1|EMBL-CDS:GFE51573.1|EMBL-CDS:MXR22276.1|EMBL-CDS:MBB6646033.1|EMBL-CDS:GGO00719.1|GI:490144931|GI:291370919|EMBL-CDS:ADE03146.1|REFSEQ:WP_004045263.1|GI:493937748|GI:445677140|EMBL-CDS:ELZ29643.1|REF…	fig|1227458.3.peg.1933|fig|1230452.3.peg.3385|fig|1243180.4.peg.2918|fig|309800.29.peg.3701|fig|797114.5.peg.358|fig|1227462.4.peg.496|fig|1227463.4.peg.3218|fig|1227464.4.peg.200|fig|1227452.3.peg.3030|fig|1227453.3.peg.3573|fig|1705562.3.peg.2863|fig|272569.17.peg.569|fig|662475.6.peg.1137|fig|662476.7.peg.3420|fig|662477.6.peg.1010|fig|1412872.3.peg.2150	None	PF02492	None	complete|fragment	660517.SAMN04487946_102302|767519.SAMN05216559_0308|309800.C498_18993|797114.C475_01801|1227453.C444_18132|1705562.AMS69_08880|28442.SAMN05443574_11377|634497.HAH_5076|1412872.A07HB70_02058|751944.HALDL1_02610	NA|Urease accessory protein UreG	660517|699433|767519|1486281|1919154|1919173|1919176|1919149|1919156|1919179|1919210|2321230|2234134|2602289|2692200|2761102|1427151|1429915|1919182|114529|1227458|1230452|1296625|2077198|2077199|2077200|2246|2282133|2282134|2562277|309800|1198301|797114|869886|869889|1227462|1227463|1227464|1919168|1227452|1227453|1417673|1592728|1622207|1705562|182779|1853684|1853685|1853686|1932004|2282125|228…	TrEMBL|SwissProt
UreG	A0A1Q1FLN7	Archaea	204	4	A0A1Q1FLN7|A0A6F8ZJX4|E9SW76|L8LWJ9	204	BV210_14035|EAF64_02755|SAMN05216218_10790|SAMN05216388_100133|R50_2256|Br6_04142|C8K36_11314|E7742_17940|HMPREF0724_10376|REQ_45370|Xen7305DRAFT_00009560	AF-A0A1G7M0W2-F1|AF-A0A1H8CPU0-F1|AF-A0A1Q1FLN7-F1|AF-A0A498L0R3-F1|AF-A0A6F8ZJX4-F1|AF-A0A2I9E0Q0-F1|AF-A0A2T5KHD9-F1|AF-A0A3S5YDE7-F1|AF-A0A4P8Q3Y6-F1|AF-E9SW76-F1|AF-L8LWJ9-F1	None	Halorientalis pallida.|Halorientalis persicus.|Halorientalis regularis.|Halorientalis sp. IM1011.|Firmicutes bacterium R50.|Prescottella equi ATCC 33707.|Rhodococcus hoagii (strain 103S)|Rhodococcus sp. Br-6.|Rhodococcus sp. OK519.|Rhodococcus sp. SGAir0479.|Xenococcus sp. PCC 7305.	Archaea|Bacteria	NA-Archaea|Terrabacteria group	Euryarchaeota|Bacillota|Actinomycetota|Cyanobacteriota	Stenosarchaea group|Clostridia|Actinomycetes|Cyanophyceae	Halobacteriales|Eubacteriales|Mycobacteriales|Pleurocapsales	Haloarculaceae|Eubacteriales incertae se|Nocardiaceae|Xenococcaceae	Halorientalis|Candidatus Hydrogenisulfobacillus|Prescottella|Rhodococcus|Xenococcus	Halorientalis pallida|Halorientalis persicus|Halorientalis regularis|Halorientalis sp. IM1011|Candidatus Hydrogenisulfobacillus filiaventi|Prescottella equi 103S|Prescottella equi ATCC 33707|Rhodococcus sp. Br-6|Rhodococcus sp. OK519|Rhodococcus sp. SGAir0479|Xenococcus sp. PCC 7305	4|1|5	A0A1Q1FLN7|A0A1G7M0W2|A0A1H8CPU0|A0A498L0R3|A0A6F8ZJX4|E9SW76|A0A2I9E0Q0|A0A2T5KHD9|A0A3S5YDE7|A0A4P8Q3Y6|L8LWJ9	IPR003495	IPR004400	IPR027417	None	GI:1142898083|EMBL-CDS:AQL43755.1|REFSEQ:WP_077207255.1|EMBL-CDS:CAB1129753.1|GI:325556154|GI:491660177|EMBL-CDS:EGD25822.1|REFSEQ:WP_005516895.1|GI:442791761|GI:493558171|EMBL-CDS:ELS01253.1|REFSEQ:WP_006511634.1	fig|102125.3.peg.4500	None	PF02492	None	complete	1932360.BV210_14035|660518.SAMN05216218_10790|43767.A6I91_18290|685727.REQ_45370|102125.Xen7305DRAFT_00009560	NA	1367881|1932360|2479928|660518|2707344|1522141|2135729|2567884|525370|685727|102125	TrEMBL
UreG	A0A1W6JYX1	Archaea	208	2	A0A1W6JYX1|A0A2U9ILG1	208	B6F84_04780|DFR86_04345	AF-A0A1W6JYX1-F1|AF-A0A2U9ILG1-F1	None	Acidianus manzaensis.|Acidianus sulfidivorans JP7.	Archaea	TACK group	Thermoproteota	Thermoprotei	Sulfolobales	Sulfolobaceae	Acidianus	Acidianus manzaensis|Acidianus sulfidivorans JP7	1	A0A1W6JYX1|A0A2U9ILG1	IPR003495	IPR004400	IPR027417	None	GI:1188287155|EMBL-CDS:ARM75410.1|GI:1397987614|EMBL-CDS:AWR96862.1	None	None	PF02492	None	complete	282676.B6F84_04780	NA	282676|619593	TrEMBL
UreG	A0A2E2J5U4	Archaea	220	3	A0A2E2J5U4|A0A519CCD1|A0A835SJ15	220|218	CMO17_03620|CMO15_05495|CXT78_15535|NPMRD1_220006	AF-A0A2E9NZR1-F1|AF-A0A519CCD1-F1|AF-A0A835SJ15-F1	None	Nitrososphaerota archaeon.|Nitrosopumilus sp.|Nitrosopumilales archaeon.	Archaea	TACK group	Nitrososphaerota	unclassified Nitrososphae|Nitrososphaeria	NA|Nitrosopumilales	NA|Nitrosopumilaceae|unclassified Nitrosopumil	NA|Nitrosopumilus	Nitrososphaerota archaeon|Nitrosopumilus sp.|Nitrosopumilales archaeon	1|3	A0A2E2J5U4|A0A519CCD1|A0A2E9NZR1|A0A8T5H6U6|A0A835SJ15	IPR003495	IPR004400	IPR027417	None	EMBL-CDS:MAY24614.1|EMBL-CDS:RZD37879.1|EMBL-CDS:KAG0511305.1	None	None	PF02492	None	complete	None	NA	2026795|2024843|2026768	TrEMBL
UreG	A0A2E9MU22	Archaea	155	1	A0A2E9MU22	155	CMH71_02550	AF-A0A2E9MU22-F1	None	Nitrosopumilales archaeon.	Archaea	TACK group	Nitrososphaerota	Nitrososphaeria	Nitrosopumilales	unclassified Nitrosopumil	NA	Nitrosopumilales archaeon	1	A0A2E9MU22	IPR003495	IPR004400	IPR027417	None	EMBL-CDS:MBU13223.1	None	None	PF02492	None	fragment	None	NA	2026768	TrEMBL
UreG	A0A2G4JGR0	Archaea	222	1	A0A2G4JGR0	222	None	AF-A0A2G4JGR0-F1	None	Nitrosarchaeum sp.	Archaea	TACK group	Nitrososphaerota	Nitrososphaeria	Nitrosopumilales	Nitrosopumilaceae	Nitrosarchaeum	Nitrosarchaeum sp.	1	A0A2G4JGR0	IPR003495	IPR004400	IPR027417	None	EMBL-CDS:MBA0908060.1|EMBL-CDS:MSV26199.1|EMBL-CDS:PHY09931.1	None	None	PF02492	None	complete	None	NA	2026886	TrEMBL
UreG	A0A2H1FHY7	Archaea	118	1	A0A2H1FHY7	118	NCS_30221	AF-A0A2H1FHY7-F1	None	Candidatus Nitrosotalea okcheonensis.	Archaea	TACK group	Nitrososphaerota	Nitrososphaerota incertae	NA	NA	Candidatus Nitrosotalea	Candidatus Nitrosotalea okcheonensis	1	A0A2H1FHY7	IPR003495	IPR004400	IPR027417	None	EMBL-CDS:SMH72381.1	None	None	PF02492	None	complete	None	NA	1903276	TrEMBL
UreG	A0A2H1FIB6	Archaea	216	4	A0A2H1FIB6|A0A2H9MTI8|A0A3G1B318|A0A850SD44	216	NCS_30356|COW27_00610|SU86_007705|HXY31_07460	AF-A0A2H1FIB6-F1|AF-A0A2H9MTI8-F1|AF-A0A3G1B318-F1|AF-A0A850SD44-F1	None	Candidatus Nitrosotalea okcheonensis.|Nitrosopumilales archaeon CG15_BIG_FIL_POST_REV_8_21_14_020_37_12.|Candidatus Nitrosotenuis cloacae.|Nitrososphaera sp.	Archaea	TACK group	Nitrososphaerota	Nitrososphaerota incertae|Nitrososphaeria	NA|Nitrosopumilales|Nitrososphaerales	NA|unclassified Nitrosopumil|Nitrososphaeraceae	Candidatus Nitrosotalea|NA|Candidatus Nitrosotenuis|Nitrososphaera	Candidatus Nitrosotalea okcheonensis|Nitrosopumilales archaeon CG15_BIG_FIL_POST_REV_8_|Candidatus Nitrosotenuis cloacae|Nitrososphaera sp.	1	A0A2H1FIB6|A0A2H9MTI8|A0A3G1B318|A0A850SD44	IPR003495	IPR004400	IPR027417	None	EMBL-CDS:SMH72516.1|EMBL-CDS:PIW33439.1|GI:851337857|GI:785770348|EMBL-CDS:AJZ76266.1|REFSEQ:WP_048186955.1|EMBL-CDS:NWG37432.1	None	None	PF02492	None	complete	1603555.SU86_007705	NA	1903276|2022694|1603555|1971748	TrEMBL
UreG	A0A2I8VEH7	Archaea	220	1	A0A2I8VEH7	220	C2R22_00180	AF-A0A2I8VEH7-F1	None	Salinigranum rubrum.	Archaea	NA-Archaea	Euryarchaeota	Stenosarchaea group	Haloferacales	Halorubraceae	Salinigranum	Salinigranum rubrum	1	A0A2I8VEH7	IPR003495	IPR004400	IPR027417	None	GI:1336549503|EMBL-CDS:AUV80274.1	None	None	PF02492	None	complete	None	NA	755307	TrEMBL
UreG	A0A2K5AR82	Archaea	217	7	A0A2K5AR82|A0A533V8M1|A0A533WX45|A0A5C4RDQ9|A0A6B1FEM9|A0A6G2KHE3|A0A9D2X692	217	HRbin04_00078|NCAV_0994|E6K94_10360|E6K85_07620|E6K88_05195|E6K92_00015|C5468_07850|EP164_19780|F4010_03445|F4140_03720|F4Y18_04735|F4097_01705|F4116_06025|F4202_06080|F4245_04920|F4W68_07075|F4X71_04545|F4Y51_01390|F4Y82_01115|F4Z11_04735|F4Z46_02650|C6988_04210	AF-A0A2H5V7L1-F1|AF-A0A2K5AR82-F1|AF-A0A533V8M1-F1|AF-A0A533WKN3-F1|AF-A0A533WSK2-F1|AF-A0A533WX45-F1|AF-A0A4R4JGA8-F1|AF-A0A5C4RDQ9-F1|AF-A0A6B1BL42-F1|AF-A0A6B1FEM9-F1|AF-A0A6B1I4H0-F1|AF-A0A6B0Y3N6-F1|AF-A0A6B0YKM6-F1|AF-A0A6B1A2B8-F1|AF-A0A6B1D0H3-F1|AF-A0A6G2J6Q4-F1|AF-A0A6G2K8I4-F1|AF-A0A6G2KCS8-F1|AF-A0A6G2KHE3-F1|AF-A0A6G2KWG7-F1|AF-A0A6G2KXI1-F1	None	Candidatus Nitrosocaldus cavascurensis.|archaeon HR04.|Nitrososphaerota archaeon.|Photorhabdus luminescens subsp. mexicana.|Photorhabdus luminescens subsp. sonorensis.|Cenarchaeum sp. SB0663_bin_5.|Cenarchaeum sp. SB0669_bin_11.|Cenarchaeum sp. SB0675_bin_21.|Cenarchaeum sp. SB0661_bin_35.|Cenarchaeum sp. SB0662_bin_33.|Cenarchaeum sp. SB0664_bin_35.|Cenarchaeum sp. SB0665_bin_23.|Cenarchaeum sp.…	Archaea|Bacteria	TACK group|unclassified Archaea|NA-Bacteria	NA|Nitrososphaerota|Pseudomonadota	NA|Nitrososphaeria|unclassified Nitrososphae|Gammaproteobacteria	Candidatus Nitrosocaldales|NA|Enterobacterales|Cenarchaeales|Nitrosopumilales	Candidatus Nitrosocaldace|NA|Morganellaceae|Cenarchaeaceae|Nitrosopumilaceae	Candidatus Nitrosocaldus|NA|Photorhabdus|Cenarchaeum|Nitrosopumilus	Candidatus Nitrosocaldus cavascurensis|archaeon HR04|Nitrososphaerota archaeon|Photorhabdus luminescens subsp. mexicana|Photorhabdus luminescens subsp. sonorensis|Cenarchaeum sp. SB0663_bin_5|Cenarchaeum sp. SB0669_bin_11|Cenarchaeum sp. SB0675_bin_21|Cenarchaeum sp. SB0661_bin_35|Cenarchaeum sp. SB0662_bin_33|Cenarchaeum sp. SB0664_bin_35|Cenarchaeum sp. SB0665_bin_23|Cenarchaeum sp. SB0666_bin_…	2|1|3|10	A0A2K5AR82|A0A2H5V7L1|A0A533V8M1|A0A533WX45|A0A533WKN3|A0A533WSK2|A0A5C4RDQ9|A0A4R4JGA8|A0A6B1FEM9|A0A6B1BL42|A0A6B1I4H0|A0A6G2KHE3|A0A6B0Y3N6|A0A6B0YKM6|A0A6B1A2B8|A0A6B1D0H3|A0A6G2J6Q4|A0A6G2K8I4|A0A6G2KCS8|A0A6G2KWG7|A0A6G2KXI1|A0A9D2X692	IPR003495	IPR004400	IPR027417	None	EMBL-CDS:SPC34171.1|EMBL-CDS:TLX89360.1|EMBL-CDS:TLY09692.1|GI:898302301|EMBL-CDS:TNH41934.1|REFSEQ:WP_049581696.1|EMBL-CDS:MYH03965.1|EMBL-CDS:MYG33545.1|EMBL-CDS:KAF6243319.1	None	None	PF02492	None	complete	None	NA	2035440|2058097|2026795|1173677|2100167|2604874|2604879|2604882|2604872|2604873|2604875|2604876|2604877|2604878|2604880|2604881|2604883|2604884|2109907	TrEMBL
UreG	A0A2R4X0A9	Archaea	203	1	A0A2R4X0A9	203	HARCEL1_05740	AF-A0A2R4X0A9-F1	None	Halococcoides cellulosivorans.	Archaea	NA-Archaea	Euryarchaeota	Stenosarchaea group	Halobacteriales	Haloarculaceae	Halococcoides	Halococcoides cellulosivorans	1	A0A2R4X0A9	IPR003495	IPR004400	IPR027417	None	GI:1379149681|EMBL-CDS:AWB27238.1	None	None	PF02492	None	complete	None	NA	1679096	TrEMBL
UreG	A0A2T9WQB4	Archaea	209	6	A0A2T9WQB4|A0A2U9ICC6|A0A650CP98|A0A650CWQ9|A0A8D5U9X8|Q972W3	209	DDW09_03025|DFR85_02530|D1868_06030|DDW13_03810|KN1_29140|HA332_06470|ureG	AF-A0A2T9WQB4-F1|AF-A0A2U9ICC6-F1|AF-A0A650CP98-F1|AF-A0A2T9X7Y7-F1|AF-A0A650CWQ9-F1|AF-A0A650CG66-F1|AF-A0A832WT77-F1|AF-Q972W3-F1	None	Sulfolobus sp. SCGC AB-777_L09.|Acidianus brierleyi.|Stygiolobus azoricus.|Acidianus ambivalens|Acidianus hospitalis.|Stygiolobus caldivivus.|Sulfurisphaera ohwakuensis.|Sulfurisphaera tokodaii (strain DSM 16993 / JCM 10545 / NBRC 100140 / 7)|Sulfurisphaera tokodaii.	Archaea	TACK group	Thermoproteota	Thermoprotei	Sulfolobales	Sulfolobaceae	Sulfolobus|Acidianus|Stygiolobus|Sulfurisphaera	Sulfolobus sp. SCGC AB-777_L09|Acidianus brierleyi|Stygiolobus azoricus|Acidianus ambivalens|Acidianus hospitalis|Stygiolobus caldivivus|Sulfurisphaera ohwakuensis|Sulfurisphaera tokodaii|Sulfurisphaera tokodaii str. 7	1|2|3	A0A2T9WQB4|A0A2U9ICC6|A0A650CP98|A0A650CWQ9|A0A2T9X7Y7|A0A8D5U9X8|Q972W3|A0A650CG66|A0A832WT77	IPR003495	IPR004400	IPR027417	None	EMBL-CDS:PVU70034.1|GI:1397984408|EMBL-CDS:AWR93657.1|EMBL-CDS:QGR19593.1|EMBL-CDS:MQL54396.1|EMBL-CDS:QGR22218.1|EMBL-CDS:BCU71617.1|GI:74574230|GI:15622057|GI:499287742|EMBL-CDS:BAB66050.1|REFSEQ:WP_010979032.1	fig|273063.9.peg.1153	None	PF02492	None	complete	273063.STK_10250	NA|Urease accessory protein UreG	1987492|41673|41675|2283|563177|2824673|111955|273063|69656	TrEMBL|SwissProt
UreG	A0A2U9IQW1	Archaea	213	1	A0A2U9IQW1	213	DFR87_00490	AF-A0A2U9IQW1-F1	None	Metallosphaera hakonensis JCM 8857 = DSM 7519.	Archaea	TACK group	Thermoproteota	Thermoprotei	Sulfolobales	Sulfolobaceae	Metallosphaera	Metallosphaera hakonensis JCM 8857 = DSM 7519	1	A0A2U9IQW1	IPR003495	IPR004400	IPR027417	None	GI:1397989191|EMBL-CDS:AWR98438.1	None	None	PF02492	None	complete	1293036.GCA_001315825_01764	NA	1293036	TrEMBL
UreG	A0A3M9ZUH1	Archaea	211	1	A0A3M9ZUH1	211	D9C04_03335|EB828_05105|EB829_06620|EB830_00240	AF-A0A3M9ZUH1-F1|AF-A0A3M9ZZM8-F1|AF-A0A3N0A319-F1|AF-A0A3N0A4X3-F1	None	Nitrosopumilus sp. B06.|Nitrosopumilus sp. D6.|Nitrosopumilus sp. H13.|Nitrosopumilus sp. H8.	Archaea	TACK group	Nitrososphaerota	Nitrososphaeria	Nitrosopumilales	Nitrosopumilaceae	Nitrosopumilus	Nitrosopumilus sp. B06|Nitrosopumilus sp. D6|Nitrosopumilus sp. H13|Nitrosopumilus sp. H8	4	A0A3M9ZUH1|A0A3M9ZZM8|A0A3N0A319|A0A3N0A4X3	IPR003495	IPR004400	IPR027417	None	EMBL-CDS:RNJ75478.1	None	None	PF02492	None	complete	None	NA	2478553|2478554|2478555|2478556	TrEMBL
UreG	A0A4U7EY69	Archaea	183	5	A0A4U7EY69|A0A8J4SWL9|A0A924H1C7|A0A955VCJ2|B4D6T1	183	EXE53_31660|G195_001058|H7255_10440|KC635_23575|CfE428DRAFT_4621	AF-A0A4U7EY69-F1|AF-B4D6T1-F1	None	Halorubrum sp. SD626R.|Phytophthora kernoviae 00238/432.|Ramlibacter sp.|Myxococcales bacterium.|Chthoniobacter flavus Ellin428.	Archaea|Eukaryota|Bacteria	NA-Archaea|Sar|NA-Bacteria|PVC group	Euryarchaeota|Oomycota|Pseudomonadota|Myxococcota|Verrucomicrobiota	Stenosarchaea group|NA|Betaproteobacteria|Myxococcia|Spartobacteria	Haloferacales|Peronosporales|Burkholderiales|Myxococcales|Chthoniobacterales	Halorubraceae|Peronosporaceae|Comamonadaceae|unclassified Myxococcales|Chthoniobacteraceae	Halorubrum|Phytophthora|Ramlibacter|NA|Chthoniobacter	Halorubrum sp. SD626R|Phytophthora kernoviae 00238/432|Ramlibacter sp.|Myxococcales bacterium|Chthoniobacter flavus Ellin428	1	A0A4U7EY69|A0A8J4SWL9|A0A924H1C7|A0A955VCJ2|B4D6T1	IPR003495	IPR004400	IPR027417	None	EMBL-CDS:TKX76479.1|EMBL-CDS:KAF4324746.1|EMBL-CDS:MBC7603061.1|EMBL-CDS:MCA9517948.1|GI:196223364|EMBL-CDS:EDY17882.1	None	None	PF02492	None	fragment|complete	497964.CfE428DRAFT_4621	NA	1419722|1284355|1917967|2026763|497964	TrEMBL
UreG	A0A524LN50	Archaea	198	1	A0A524LN50	198	E4G77_05110	AF-A0A524LN50-F1	None	Nitrosopumilus sp.	Archaea	TACK group	Nitrososphaerota	Nitrososphaeria	Nitrosopumilales	Nitrosopumilaceae	Nitrosopumilus	Nitrosopumilus sp.	1	A0A524LN50	IPR003495	IPR004400	IPR027417	None	EMBL-CDS:TFH00373.1	None	None	PF02492	None	fragment	None	NA	2024843	TrEMBL
UreG	A0A5E4LUI9	Archaea	221	3	A0A5E4LUI9|A0A6A7LKR8|A0A7D5M7W2	221|220|224	AUI62_02930|LFW28345_00335|GEU26_16775|DSQ19_09145|EMGBD3_03380|EPO62_04185|EXS76_04220|HOO66_04775|HW420_983|KGZ34_09730|LBMAG54_12200	AF-A0A1Q7NPU2-F1|AF-A0A5E4LUI9-F1|AF-A0A6A7LKR8-F1|AF-A0A388QMQ4-F1|AF-A0A4V0XQE4-F1|AF-A0A522XVA5-F1|AF-A0A6A8MM29-F1|AF-A0A7D5M7W2-F1|AF-A0A7K4G257-F1|AF-A0A843CQ98-F1	None	Thaumarchaeota archaeon 13_1_40CM_2_39_7.|Uncultured archaeon.|Nitrososphaeraceae archaeon.|Candidatus Nitrosotenuis sp.|Candidatus Nitrosotenuis sp. DW1.|Nitrosarchaeum sp.|Nitrosopumilaceae archaeon.	Archaea	TACK group|environmental samples	NA|Nitrososphaerota	NA|unclassified Nitrososphae|Nitrososphaeria|Nitrososphaerota incertae	NA|Nitrososphaerales|Nitrosopumilales	NA|Nitrososphaeraceae|Nitrosopumilaceae	NA|unclassified Nitrososphaeraceae|Candidatus Nitrosotenuis|Nitrosarchaeum|unclassified Nitrosopumilaceae	Thaumarchaeota archaeon 13_1_40CM_2_39_7|uncultured archaeon|Nitrososphaeraceae archaeon|Candidatus Nitrosotenuis sp.|Candidatus Nitrosotenuis sp. DW1|Nitrosarchaeum sp.|Nitrosopumilaceae archaeon	2|1|8	A0A5E4LUI9|A0A1Q7NPU2|A0A6A7LKR8|A0A7D5M7W2|A0A388QMQ4|A0A4V0XQE4|A0A522XVA5|A0A6A8MM29|A0A7K4G257|A0A843CQ98|A0A8T4XB03	IPR003495	IPR004400	IPR027417	None	EMBL-CDS:VVC05739.1|EMBL-CDS:MPZ08043.1|EMBL-CDS:QLH09604.1	None	None	PF02492	None	complete	None	NA	115547|1805388|2169593|2026886|2202732|2259672|2507556	TrEMBL
UreG	A0A6A8FMF7	Archaea	91	1	A0A6A8FMF7	91	FIO04_06830	AF-A0A6A8FMF7-F1	None	Nitrosopumilales archaeon.	Archaea	TACK group	Nitrososphaerota	Nitrososphaeria	Nitrosopumilales	unclassified Nitrosopumil	NA	Nitrosopumilales archaeon	1	A0A6A8FMF7	IPR003495	IPR004400	IPR027417	None	EMBL-CDS:MRN69397.1	None	None	PF02492	None	fragment	None	NA	2026768	TrEMBL
UreG	A0A6A9QVH7	Archaea	200	1	A0A6A9QVH7	200	GC250_06345	AF-A0A6A9QVH7-F1	None	Sulfuracidifex metallicus DSM 6482 = JCM 9184.	Archaea	TACK group	Thermoproteota	Thermoprotei	Sulfolobales	Sulfolobaceae	Sulfuracidifex	Sulfuracidifex metallicus DSM 6482 = JCM 9184	1	A0A6A9QVH7	IPR003495	IPR004400	IPR027417	None	GI:939152599|EMBL-CDS:MUN29062.1|REFSEQ:WP_054839052.1	None	None	PF02492	None	complete	None	NA	523847	TrEMBL
UreG	A0A6N0NZ95	Archaea	207	2	A0A6N0NZ95|F4G2H1	207	GWK48_10080|Mcup_0914	AF-A0A6N0NZ95-F1|AF-F4G2H1-F1	None	Metallosphaera tengchongensis.|Metallosphaera cuprina (strain Ar-4)	Archaea	TACK group	Thermoproteota	Thermoprotei	Sulfolobales	Sulfolobaceae	Metallosphaera	Metallosphaera tengchongensis|Metallosphaera cuprina Ar-4	1	A0A6N0NZ95|F4G2H1	IPR003495	IPR004400	IPR027417	None	EMBL-CDS:QKR00688.1|GI:329566914|EMBL-CDS:AEB95019.1	fig|1006006.8.peg.911	None	PF02492	None	complete	1006006.Mcup_0914	NA	1532350|1006006	TrEMBL
UreG	A0A7J2YC74	Archaea	223	2	A0A7J2YC74|A0A835XCC6	223	ENR83_06060|NPMRd3_210004	AF-A0A7J2YC74-F1|AF-A0A835XCC6-F1	None	Nitrososphaerales archaeon.|Nitrosopumilales archaeon.	Archaea	TACK group	Nitrososphaerota	Nitrososphaeria	Nitrososphaerales|Nitrosopumilales	unclassified Nitrososphae|unclassified Nitrosopumil	NA	Nitrososphaerales archaeon|Nitrosopumilales archaeon	1	A0A7J2YC74|A0A835XCC6	IPR003495	IPR004400	IPR027417	None	EMBL-CDS:HFM62903.1|EMBL-CDS:KAG2479849.1	None	None	PF02492	None	complete	None	NA	2268197|2026768	TrEMBL
UreG	A0A7K4DRQ4	Archaea	98	1	A0A7K4DRQ4	98	HKM23_01170	AF-A0A7K4DRQ4-F1	None	Nitrosopumilus sp.	Archaea	TACK group	Nitrososphaerota	Nitrososphaeria	Nitrosopumilales	Nitrosopumilaceae	Nitrosopumilus	Nitrosopumilus sp.	1	A0A7K4DRQ4	IPR003495	IPR004400	IPR027417	None	EMBL-CDS:NND85943.1	None	None	PF02492	None	complete	None	NA	2024843	TrEMBL
UreG	A0A7K4FRQ3	Archaea	210	1	A0A7K4FRQ3	210	CM19_00080|HLB03_02555	AF-A0A031LWX6-F1|AF-A0A7K4FRQ3-F1	None	Acidianus sp. RZ1.|Candidatus Acidianus copahuensis.	Archaea	TACK group	Thermoproteota	Thermoprotei	Sulfolobales	Sulfolobaceae	Acidianus	Acidianus sp. RZ1|Candidatus Acidianus copahuensis	2	A0A7K4FRQ3|A0A031LWX6	IPR003495	IPR004400	IPR027417	None	GI:851182972|EMBL-CDS:NON61593.1|REFSEQ:WP_048098429.1	None	None	PF02492	None	complete	1160895.CM19_00080	NA	1160895|1540082	TrEMBL
UreG	A0A830FC86	Archaea	211	1	A0A830FC86	209|211	EFA46_013185|GCM10009021_08510|GCM10009037_23920|MBEHAL_2225	AF-A0A7D5E5M0-F1|AF-A0A830FC86-F1|AF-A0A830FYU3-F1|AF-A0A830G9I3-F1|AF-U2YWQ3-F1	None	Halarchaeum acidiphilum MH1-52-1.|Halarchaeum grantii.|Halarchaeum nitratireducens.|Halarchaeum rubridurum.|Halarchaeum sp. CBA1220.	Archaea	NA-Archaea	Euryarchaeota	Stenosarchaea group	Halobacteriales	Halobacteriaceae	Halarchaeum	Halarchaeum acidiphilum MH1-52-1|Halarchaeum grantii|Halarchaeum nitratireducens|Halarchaeum rubridurum|Halarchaeum sp. CBA1220	5	A0A830FC86|A0A7D5E5M0|A0A830FYU3|A0A830G9I3|U2YWQ3	IPR003495	IPR004400	IPR027417	None	EMBL-CDS:GGL39376.1	None	None	PF02492	None	complete	1261545.MBE-HAL_2225	NA	1193105|1261545|1853682|489911|489913	TrEMBL
UreG	A0A836BH56	Archaea	226	1	A0A836BH56	226	NPMRTHETA2_160003	AF-A0A836BH56-F1	None	Nitrosopumilales archaeon.	Archaea	TACK group	Nitrososphaerota	Nitrososphaeria	Nitrosopumilales	unclassified Nitrosopumil	NA	Nitrosopumilales archaeon	1	A0A836BH56	IPR003495	IPR004400	IPR027417	None	EMBL-CDS:KAG2474542.1	None	None	PF02492	None	complete	None	NA	2026768	TrEMBL
UreG	A0A838W2A7	Archaea	236	1	A0A838W2A7	236	H0X50_00130	AF-A0A838W2A7-F1	None	Nitrosopumilus sp.	Archaea	TACK group	Nitrososphaerota	Nitrososphaeria	Nitrosopumilales	Nitrosopumilaceae	Nitrosopumilus	Nitrosopumilus sp.	1	A0A838W2A7	IPR003495	IPR004400	IPR027417	None	EMBL-CDS:MBA3976589.1	None	None	PF02492	None	complete	None	NA	2024843	TrEMBL
UreG	A0A842NHK2	Archaea	102	1	A0A842NHK2	102	H8E89_11505	AF-A0A842NHK2-F1	None	Candidatus Nitrosopelagicus sp.	Archaea	TACK group	Nitrososphaerota	Nitrososphaerota incertae	NA	NA	Candidatus Nitrosopelagicus	Candidatus Nitrosopelagicus sp.	1	A0A842NHK2	IPR003495	IPR004400	IPR027417	None	EMBL-CDS:MBC8252196.1	None	None	PF02492	None	complete	None	NA	2026808	TrEMBL
UreG	A0A842NTY6	Archaea	116	1	A0A842NTY6	116	H8D50_05100	AF-A0A842NTY6-F1	None	Nitrososphaerota archaeon.	Archaea	TACK group	Nitrososphaerota	unclassified Nitrososphae	NA	NA	NA	Nitrososphaerota archaeon	1	A0A842NTY6	IPR003495	IPR004400	IPR027417	None	EMBL-CDS:MBC8483089.1	None	None	PF02492	None	complete	None	NA	2026795	TrEMBL
UreG	A0A842Q1A9	Archaea	194	1	A0A842Q1A9	194	ICV82_09335	AF-A0A842Q1A9-F1	None	Nitrososphaera sp.	Archaea	TACK group	Nitrososphaerota	Nitrososphaeria	Nitrososphaerales	Nitrososphaeraceae	Nitrososphaera	Nitrososphaera sp.	1	A0A842Q1A9	IPR003495	IPR004400	IPR027417	None	EMBL-CDS:MBD0300426.1	None	None	PF02492	None	fragment	None	NA	1971748	TrEMBL
UreG	A0A843B9Y8	Archaea	214	1	A0A843B9Y8	214	IS632_01765	AF-A0A843B9Y8-F1	None	Nitrososphaerota archaeon.	Archaea	TACK group	Nitrososphaerota	unclassified Nitrososphae	NA	NA	NA	Nitrososphaerota archaeon	1	A0A843B9Y8	IPR003495	IPR004400	IPR027417	None	EMBL-CDS:MBI1657489.1	None	None	PF02492	None	complete	None	NA	2026795	TrEMBL
UreG	A0A8G1H737	Archaea	215	1	A0A8G1H737	215	K0C01_11975	None	None	Salinarchaeum sp. IM2453.	Archaea	NA-Archaea	Euryarchaeota	Stenosarchaea group	Halobacteriales	Natronoarchaeaceae	Salinarchaeum	Salinarchaeum sp. IM2453	1	A0A8G1H737	IPR003495	IPR004400	IPR027417	None	EMBL-CDS:QZA88481.1	None	None	PF02492	None	complete	None	NA	2862870	TrEMBL
UreG	A0A8T6NB46	Archaea	215	2	A0A8T6NB46|A0RUR8	215	EB149_03070|EB160_05045|ureG	AF-A0RUR8-F1	None	Nitrososphaeria archaeon.|Nitrososphaerota archaeon.|Cenarchaeum symbiosum (strain A)	Archaea	TACK group	Nitrososphaerota	Nitrososphaeria|unclassified Nitrososphae|NA	NA|unclassified Nitrososphaeria|Cenarchaeales	NA|Cenarchaeaceae	NA|Cenarchaeum	Nitrososphaeria archaeon|Nitrososphaerota archaeon|Cenarchaeum symbiosum A	2|1	A0A8T6NB46|A0A8T6MRT3|A0RUR8	IPR003495	IPR004400	IPR027417	None	EMBL-CDS:NDF24954.1|GI:118194167|GI:205830783|EMBL-CDS:ABK77085.1	fig|414004.10.peg.410	None	PF02492	None	complete	414004.CENSYa_0451	NA|Urease accessory protein UreG	2026795|2268198|414004	TrEMBL|SwissProt
UreG	A4YF54	Archaea	211	1	A4YF54	211	DFR88_02130|ureG	AF-A0A088E5K0-F1|AF-A0A4D8RWR8-F1|AF-A4YF54-F1	None	Metallosphaera prunae.|Metallosphaera sedula (strain ATCC 51363 / DSM 5348 / JCM 9185 / NBRC 15509/ TH2)|Metallosphaera sedula.	Archaea	TACK group	Thermoproteota	Thermoprotei	Sulfolobales	Sulfolobaceae	Metallosphaera	Metallosphaera prunae|Metallosphaera sedula|Metallosphaera sedula DSM 5348	3	A4YF54|A0A088E5K0|A0A4D8RWR8	IPR003495	IPR004400	IPR027417	None	GI:145701914|GI:205830795|EMBL-CDS:ABP95056.1	fig|43687.5.peg.911	None	PF02492	None	complete	399549.Msed_0884	NA|Urease accessory protein UreG	399549|43687|47304	SwissProt|TrEMBL
UreG	F0NK17	Archaea	201	1	F0NK17	201	SiH_0982	AF-F0NK17-F1	None	Sulfolobus islandicus (strain HVE10/4)	Archaea	TACK group	Thermoproteota	Thermoprotei	Sulfolobales	Sulfolobaceae	Sulfolobus	Sulfolobus islandicus HVE10/4	1	F0NK17	IPR003495	IPR004400	IPR027417	None	GI:504325364|GI:323477095|EMBL-CDS:ADX82333.1|REFSEQ:WP_014512466.1	None	None	PF02492	None	complete	None	NA	930943	TrEMBL
UreG	J2ZBS5	Archaea	205	1	J2ZBS5	205	HSB1_35420|SAMN04487949_2996|SAMN04487950_0280	AF-A0A1G9XHP1-F1|AF-A0A1I4B4I0-F1|AF-J2ZBS5-F1	None	Halogranum gelatinilyticum.|Halogranum rubrum.|Halogranum salarium B-1.	Archaea	NA-Archaea	Euryarchaeota	Stenosarchaea group	Haloferacales	Haloferacaceae	Halogranum	Halogranum gelatinilyticum|Halogranum rubrum|Halogranum salarium B-1	3	J2ZBS5|A0A1G9XHP1|A0A1I4B4I0	IPR003495	IPR004400	IPR027417	None	GI:496829347|GI:399237193|EMBL-CDS:EJN58125.1|REFSEQ:WP_009376957.1	fig|1210908.3.peg.3375	None	PF02492	None	complete	1210908.HSB1_35420|553466.SAMN04487950_0280|660521.SAMN04487949_2996	NA	1210908|553466|660521	TrEMBL
UreG	R9T931	Archaea	214	1	R9T931	214	A3207_06065|MMINT_18750	AF-R9T931-F1	None	Candidatus Methanomassiliicoccus intestinalis.|Methanomassiliicoccus intestinalis (strain Issoire-Mx1)	Archaea	NA-Archaea	Candidatus Thermoplasmatota	Thermoplasmata	Methanomassiliicoccales	Methanomassiliicoccaceae	Methanomassiliicoccus	Candidatus Methanomassiliicoccus intestinalis|Candidatus Methanomassiliicoccus intestinalis Isso	2	R9T931|A0A8J8PEM7	IPR003495	IPR004400	IPR027417	None	GI:509093131|GI:521285406|EMBL-CDS:AGN27149.1|REFSEQ:WP_020449674.1	None	None	PF02492	None	complete	1295009.MMINT_18750	NA	1295009|1406512	TrEMBL
UreG	V4HJY6	Archaea	209	1	V4HJY6	209	K933_00957	AF-V4HJY6-F1	None	Candidatus Halobonum tyrrellensis G22.	Archaea	NA-Archaea	Euryarchaeota	Stenosarchaea group	Haloferacales	Halorubraceae	Candidatus Halobonum	Candidatus Halobonum tyrrellensis G22	1	V4HJY6	IPR003495	IPR004400	IPR027417	None	GI:556698901|GI:557371715|EMBL-CDS:ESP90088.1|REFSEQ:WP_023392792.1	fig|1324957.4.peg.200	None	PF02492	None	complete	1324957.K933_00957	NA	1324957	TrEMBL
	A0A832Z390	Archaea	248	1	A0A832Z390	248	EYG81_01335|EYH04_02940	AF-A0A832YP48-F1|AF-A0A832Z390-F1	None	Archaeoglobus profundus.	Archaea	NA-Archaea	Euryarchaeota	Archaeoglobi	Archaeoglobales	Archaeoglobaceae	Archaeoglobus	Archaeoglobus profundus	2	A0A832Z390|A0A832YP48	IPR003495|IPR006073	IPR016478	IPR023179|IPR027417	None	EMBL-CDS:HIP63057.1	None	None	PF01926|PF02492	None	complete	None	NA	84156	TrEMBL
	A0A2D6DZ84	Archaea	403	3	A0A2D6DZ84|A0A2D8RRG2|A0A2D8VEE5	403|401	CBB78_014295|CL957_01050|CMP26_12925|DCQ96_07320|CMI15_13625|DIV79_02675|CMI21_06970	AF-A0A2D6DZ84-F1|AF-A0A3C1W6F8-F1|AF-A0A424HZZ4-F1|AF-A0A2D8RRG2-F1|AF-A0A3D4H4Y5-F1|AF-A0A2D8VEE5-F1	None	Euryarchaeota archaeon.|Roseibacillus sp.|Roseibacillus sp. TMED18.|Verrucomicrobiales bacterium.|Opitutaceae bacterium.|Opitutae bacterium.	Archaea|Bacteria	NA-Archaea|PVC group	Euryarchaeota|Verrucomicrobiota	Verrucomicrobiae|unclassified Euryarchaeot|Opitutae	NA|Verrucomicrobiales|Opitutales|unclassified Opitutae	NA|Verrucomicrobiaceae|unclassified Verrucomicro|Opitutaceae	NA|Roseibacillus|unclassified Opitutaceae	Euryarchaeota archaeon|Roseibacillus sp.|Roseibacillus sp. TMED18|Verrucomicrobiales bacterium|Opitutaceae bacterium|Opitutae bacterium	4|2|1	A0A2D6DZ84|A0A2E8J9H9|A0A3C1W6F8|A0A424HZZ4|A0A2D8RRG2|A0A3D4H4Y5|A0A2D8VEE5	IPR003495|IPR011629	IPR047920	IPR027417|IPR036627	None	EMBL-CDS:MAF23490.1|EMBL-CDS:MAM92492.1|EMBL-CDS:MAN37348.1	None	None	PF02492|PF07683	RHEA:19669|RHEA:19670	complete	None	NA	1986590|2024856|2026739|2026801|2006848|2026771	TrEMBL
	A0A2E4TVT1	Archaea	416	1	A0A2E4TVT1	415|416	CMA99_01800|CMA99_08085	AF-A0A2E4TVT1-F1	None	Euryarchaeota archaeon.	Archaea	NA-Archaea	Euryarchaeota	unclassified Euryarchaeot	NA	NA	NA	Euryarchaeota archaeon	2	A0A2E4TVT1|A0A2E4TTR8	IPR003495|IPR011629	IPR047920	IPR027417|IPR036627	None	EMBL-CDS:MBF56070.1	None	None	PF02492|PF07683	RHEA:19669|RHEA:19670	complete	None	NA	2026739	TrEMBL
	A0A3A5VYE8	Archaea	419	1	A0A3A5VYE8	419	DWC04_06505	AF-A0A3A5VYE8-F1	None	Candidatus Poseidoniales archaeon.	Archaea	NA-Archaea	Candidatus Thermoplasmatota	Candidatus Poseidoniia	Candidatus Poseidoniales	unclassified Candidatus P	NA	Candidatus Poseidoniales archaeon	1	A0A3A5VYE8	IPR003495|IPR011629	IPR047920	IPR027417|IPR036627	None	EMBL-CDS:RJU96995.1	None	None	PF02492|PF07683	RHEA:19669|RHEA:19670	complete	None	NA	2163009	TrEMBL
	A0A3A5W211	Archaea	428	1	A0A3A5W211	428	DWC00_00325	AF-A0A3A5W211-F1	None	Candidatus Poseidoniales archaeon.	Archaea	NA-Archaea	Candidatus Thermoplasmatota	Candidatus Poseidoniia	Candidatus Poseidoniales	unclassified Candidatus P	NA	Candidatus Poseidoniales archaeon	1	A0A3A5W211	IPR003495|IPR011629	IPR047920	IPR027417|IPR036627	None	EMBL-CDS:RJU98059.1	None	None	PF02492|PF07683	RHEA:19669|RHEA:19670	complete	None	NA	2163009	TrEMBL
	A0A063ZMX7	Archaea	436	3	A0A063ZMX7|A0A9E7R195|M1XRB8	436	EL22_22415|N0B31_16750|Nmlp_2627	AF-A0A063ZMX7-F1|AF-M1XRB8-F1	None	Halostagnicola sp. A56.|Salinirubellus salinus.|Natronomonas moolapensis (strain DSM 18674 / CECT 7526 / JCM 14361 /8.8.11)	Archaea	NA-Archaea	Euryarchaeota	Stenosarchaea group	Natrialbales|Halobacteriales	Natrialbaceae|Halobacteriales incertae |Haloarculaceae	Halostagnicola|Salinirubellus|Natronomonas	Halostagnicola sp. A56|Salinirubellus salinus|Natronomonas moolapensis 8.8.11	1	A0A063ZMX7|A0A9E7R195|M1XRB8	IPR003495|IPR011629	None	IPR027417|IPR036627	None	GI:635282981|GI:910244974|EMBL-CDS:KDE59399.1|REFSEQ:WP_050049637.1|EMBL-CDS:UWM53772.1|GI:505222454|GI:452083478|EMBL-CDS:CCQ36784.1|REFSEQ:WP_015409556.1	None	None	PF02492|PF07683	RHEA:19669|RHEA:19670	complete	1495067.EL22_22415|268739.Nmlp_2627	NA	1495067|1364945|268739	TrEMBL
	A0A099T621	Archaea	385	1	A0A099T621	385	LI82_01275|SAMN04488587_1974	AF-A0A099T621-F1|AF-A0A1I0B574-F1	None	Methanococcoides methylutens.|Methanococcoides vulcani.	Archaea	NA-Archaea	Euryarchaeota	Methanomicrobia|Stenosarchaea group	Methanosarcinales	Methanosarcinaceae	Methanococcoides	Methanococcoides methylutens|Methanococcoides vulcani	2	A0A099T621|A0A1I0B574	IPR003495	None	IPR027417	None	GI:695945683|GI:851353740|EMBL-CDS:KGK99631.1|REFSEQ:WP_048193152.1	None	None	PF02492	None	complete	1353158.SAMN04488587_1974	NA	1353158|2226	TrEMBL
	A0A0A7LBK9	Archaea	195	13	A0A0A7LBK9|A0A0W7TI80|A0A0X8V171|A0A6B9TBM8|A0A7K3ZKM9|A0A7X9BQR1|A0A843D1B1|A0A843E523|A0A843FUD1|A0A843J2Y0|A0A965THB9|M4YLB5|M9SBH4	195	Mpt1_c05120|AUQ37_01175|AR505_0947|J5897_04945|JS82_03805|GX583_03690|GX957_01065|J5812_04220|E7Z70_01395|J5920_03345|J5674_05835|J6Z16_04390|EOM93_06840|TALC_00955|BKD89_04630|BN463_01016|MMALV_09450	AF-A0A0A7LBK9-F1|AF-A0A0W7TI80-F1|AF-A0A0X8V171-F1|AF-A0A843DXY5-F1|AF-A0A6B9TBM8-F1|AF-A0A7K3ZKM9-F1|AF-A0A7X9BQR1-F1|AF-A0A843D1B1-F1|AF-A0A843E523-F1|AF-A0A843FUD1-F1|AF-A0A843J2Y0-F1|AF-M4YLB5-F1|AF-A0A3G3IHC4-F1|AF-M9SBH4-F1|AF-R7PZT8-F1	None	Candidatus Methanoplasma termitum.|Candidatus Methanomethylophilus sp. 1R26.|Candidatus Methanomethylophilus sp.|Thermoplasmatales archaeon (strain ISO4-H5)|Methanomassiliicoccaceae archaeon DOK.|Thermoplasmatales archaeon.|Clostridiaceae bacterium.|Candidatus Methanomethylophilaceae archaeon.|Thermoplasmata archaeon.|Gammaproteobacteria bacterium.|Thermoplasmatales archaeon (strain BRNA1)|Candid…	Archaea|Bacteria	NA-Archaea|Terrabacteria group|NA-Bacteria	Candidatus Thermoplasmatota|Bacillota|Pseudomonadota|Euryarchaeota	Thermoplasmata|Clostridia|Gammaproteobacteria|Stenosarchaea group	Methanomassiliicoccales|unclassified Thermoplasmata|Thermoplasmatales|Eubacteriales|unclassified Gammaproteobacter|Methanomicrobiales	Methanomassiliicoccaceae|Candidatus Methanomethylo|NA|unclassified Thermoplasma|Clostridiaceae|Methanomicrobiaceae	Candidatus Methanoplasma|Candidatus Methanomethylophilus|NA|unclassified Clostridiaceae|Methanoculleus	Candidatus Methanoplasma termitum|Candidatus Methanomethylophilus sp. 1R26|Candidatus Methanomethylophilus sp.|methanogenic archaeon ISO4-H5|Methanomassiliicoccaceae archaeon DOK|Thermoplasmatales archaeon|Clostridiaceae bacterium|Candidatus Methanomethylophilaceae archaeon|Thermoplasmata archaeon|Gammaproteobacteria bacterium|Thermoplasmatales archaeon BRNA1|Candidatus Methanomethylophilus alvus…	1|2|3	A0A0A7LBK9|A0A0W7TI80|A0A0X8V171|A0A843DXY5|A0A6B9TBM8|A0A7K3ZKM9|A0A7X9BQR1|A0A843D1B1|A0A843E523|A0A8T3W0Q5|A0A843FUD1|A0A843J2Y0|A0A8T4FPE2|A0A965THB9|M4YLB5|M9SBH4|A0A3G3IHC4|R7PZT8	IPR003495	None	IPR027417	None	GI:851216425|GI:731481224|EMBL-CDS:AIZ56403.1|REFSEQ:WP_048111800.1|GI:970468436|GI:969530031|EMBL-CDS:KUE73563.1|REFSEQ:WP_058747719.1|GI:992544003|GI:1053827593|EMBL-CDS:AMH94668.1|REFSEQ:WP_066075117.1|EMBL-CDS:QHK17275.1|EMBL-CDS:NLF33998.1|EMBL-CDS:NMA64818.1|EMBL-CDS:MBO4348761.1|EMBL-CDS:MBO5547777.1|EMBL-CDS:MBO7351616.1|EMBL-CDS:MBP5684967.1|EMBL-CDS:MBP5734311.1|EMBL-CDS:MBP5203845.1|EM…	None	None	PF02492	None	complete	1577791.Mpt1_c05120|1495144.AR505_0947|1054217.TALC_00955|1236689.MMALV_09450	NA	1577791|1769296|1495144|2774294|1535962|2268204|1898204|2517205|1906666|1913989|1054217|1236689|1262903|1291540	TrEMBL
	A0A0A7LEL9	Archaea	225	1	A0A0A7LEL9	225	Mpt1_c08960	AF-A0A0A7LEL9-F1	None	Candidatus Methanoplasma termitum.	Archaea	NA-Archaea	Candidatus Thermoplasmatota	Thermoplasmata	Methanomassiliicoccales	Methanomassiliicoccaceae	Candidatus Methanoplasma	Candidatus Methanoplasma termitum	1	A0A0A7LEL9	IPR003495	None	IPR027417	None	GI:731481593|GI:918342143|EMBL-CDS:AIZ56772.1|REFSEQ:WP_052399288.1	None	None	PF02492	None	complete	1577791.Mpt1_c08960	NA	1577791	TrEMBL
	A0A0B3AIA2	Archaea	297	1	A0A0B3AIA2	297	J4400_05490|QT00_C0001G0462	AF-A0A0B3AIA2-F1	None	Archaeon GW2011_AR5.|Candidatus Aenigmarchaeota archaeon.	Archaea	DPANN group|unclassified Archaea	Candidatus Aenigmarchaeota|NA	NA|unclassified Aenigmarchae	NA	NA	NA	Candidatus Aenigmarchaeota archaeon|archaeon GW2011_AR5	2	A0A0B3AIA2|A0A8T4KDF0	IPR003495|IPR011629	None	IPR027417|IPR036627	None	GI:735014391|EMBL-CDS:KHO48444.1	fig|1579367.3.peg.462	None	PF02492|PF07683	RHEA:19669|RHEA:19670	complete	1579367.QT00_C0001G0462	NA	1579367|2093792	TrEMBL
	A0A0B5HTW6	Archaea	438	24	A0A0B5HTW6|A0A0G0BE76|A0A1F4U2E8|A0A1F7B3Y4|A0A1W1VPI0|A0A2N2NEL9|A0A2N2PAC8|A0A398D594|A0A432J3A2|A0A523BS89|A0A523UQB4|A0A661VLD5|A0A661W1J5|A0A662L7J8|A0A7C4ZZZ7|A0A7C6ZD28|A0A7L5YS04|A0A7V0IAA8|A0A8T4T3N8|A0A8T7KZ08|A0A933HJP2|A0A944Z1Y6|A0A972RQI7|B5Y9F3	430|438|321|436	HA237_00680|J4224_02035|QT03_C0001G1115|UR28_C0033G0013|A2Y85_04545|A2335_02600|SAMN00017405_0366|CVU40_07970|CVU41_15675|CVU39_10825|C0398_08060|SMC1_04790|SMC3_03390|SMC6_03985|SMC7_03145|DSY55_03955|C0396_01350|D9V45_11765|E3J62_10355|DRI52_01395|DRI37_00920|DRN11_01735|ENR34_23995|HS114_22170|GX510_07080|HZY76_17605|ENF30_02285|J4414_01830|HXY41_01045|HY741_02705|HOF55_07625|GXO59_03530|COPRO…	AF-A0A0B5HTW6-F1|AF-A0A7J4IY19-F1|AF-A0A0G0BE76-F1|AF-A0A1F4U2E8-F1|AF-A0A1F7B3Y4-F1|AF-A0A1W1VPI0-F1|AF-A0A2N2NEL9-F1|AF-A0A2N2NUE9-F1|AF-A0A2N2PAC8-F1|AF-A0A398D594-F1|AF-A0A398DBL5-F1|AF-A0A398DP04-F1|AF-A0A398DXH7-F1|AF-A0A432J3A2-F1|AF-A0A523BS89-F1|AF-A0A523UQB4-F1|AF-A0A661VLD5-F1|AF-A0A661W1J5-F1|AF-A0A662L7J8-F1|AF-A0A7C4ZZZ7-F1|AF-A0A7C6ZD28-F1|AF-A0A7V0IAA8-F1|AF-B5Y9F3-F1	None	Archaeon GW2011_AR10.|Candidatus Diapherotrites archaeon.|Candidatus Peregrinibacteria bacterium GW2011_GWF2_33_10.|candidate division WOR-3 bacterium RBG_13_43_14.|Candidatus Peregrinibacteria bacterium RIFOXYB2_FULL_32_7.|Desulfonispora thiosulfatigenes DSM 11270.|Chloroflexi bacterium HGW-Chloroflexi-2.|Chloroflexi bacterium HGW-Chloroflexi-3.|Chloroflexi bacterium HGW-Chloroflexi-10.|Candidat…	Archaea|Bacteria	DPANN group|unclassified Archaea|Bacteria incertae sedis|Terrabacteria group|Caldisericota/Cryosericot|NA-Bacteria|NA-Archaea|FCB group	Candidatus Diapherotrites|NA|Candidatus Peregrinibacteria|candidate division WOR-3|Bacillota|Chloroflexota|Candidatus Cryosericota|Coprothermobacterota|Candidatus Thermoplasmatota|Thermodesulfobacteriota|Candidatus Woesearchaeota|Candidatus Marinimicrobia|Dictyoglomota	NA|unclassified Diapherotrit|unclassified Candidatus P|Clostridia|unclassified Chloroflexot|Candidatus Cryosericia|Coprothermobacteria|Anaerolineae|Thermoplasmata|Candidatus Desulfofervidi|unclassified Dictyoglomot	NA|Eubacteriales|Candidatus Cryosericales|Coprothermobacterales|unclassified Clostridia|Anaerolineales|unclassified Thermoplasmata|unclassified Anaerolineae|Candidatus Desulfofervidales	NA|Peptococcaceae|Candidatus Cryosericaceae|Coprothermobacteraceae|Anaerolineaceae|unclassified Anaerolineal|Candidatus Desulfofervida	NA|Desulfonispora|Candidatus Cryosericum|Coprothermobacter|Anaerolinea|Candidatus Desulfofervidus	Candidatus Diapherotrites archaeon|archaeon GW2011_AR10|Candidatus Peregrinibacteria bacterium GW2011_GWF2|candidate division WOR-3 bacterium RBG_13_43_14|Candidatus Peregrinibacteria bacterium RIFOXYB2_FU|Desulfonispora thiosulfatigenes DSM 11270|Chloroflexi bacterium HGW-Chloroflexi-2|Chloroflexi bacterium HGW-Chloroflexi-3|Chloroflexi bacterium HGW-Chloroflexi-10|Candidatus Cryosericum hinesii…	3|1|2|5	A0A0B5HTW6|A0A7J4IY19|A0A8T4L8C8|A0A0G0BE76|A0A1F4U2E8|A0A1F7B3Y4|A0A1W1VPI0|A0A2N2NEL9|A0A2N2NUE9|A0A2N2PAC8|A0A398D594|A0A398DBL5|A0A398DP04|A0A398DXH7|A0A922ZYA9|A0A432J3A2|A0A523BS89|A0A923D6I3|A0A523UQB4|A0A661VLD5|A0A661W1J5|A0A662L7J8|A0A7C4ZZZ7|A0A928SGF3|A0A7C6ZD28|A0A7L5YS04|A0A7V0IAA8|A0A8T4T3N8|A0A8T7KZ08|A0A933HJP2|A0A944Z1Y6|A0A972RQI7|B5Y9F3	IPR003495	None	IPR027417	None	GI:751385518|EMBL-CDS:AJF60598.1|GI:818250380|EMBL-CDS:KKP37145.1|GI:1082931734|EMBL-CDS:OGC39082.1|GI:1083934911|EMBL-CDS:OGJ52363.1|EMBL-CDS:SMB95285.1|EMBL-CDS:PKO04641.1|EMBL-CDS:PKO15400.1|EMBL-CDS:RIE06274.1|EMBL-CDS:RUA16528.1|EMBL-CDS:TDA65267.1|EMBL-CDS:TET44501.1|EMBL-CDS:RLC73719.1|EMBL-CDS:RLC90601.1|EMBL-CDS:RLF52060.1|EMBL-CDS:HGY51773.1|EMBL-CDS:HHY35372.1|EMBL-CDS:QLQ07641.1|EMBL-…	fig|1619065.3.peg.1197	None	PF02492	None	complete|fragment	1579370.QT03_C0001G1115|1801906.A2335_02600|656914.SAMN00017405_0366|309798.COPRO5265_1089	NA	1579370|2026736|1619065|1802590|1801906|656914|2013725|2013726|2013724|2290913|2290915|2290917|2290919|55509|2044939|1872519|2026724|2250710|1906666|2052143|2073117|1879010|1621989|2026803|2026760|2599935|309798	TrEMBL
	A0A0D6JV85	Archaea	415	1	A0A0D6JV85	415	BN996_02978	AF-A0A0D6JV85-F1	None	Haloferax massiliensis.	Archaea	NA-Archaea	Euryarchaeota	Stenosarchaea group	Haloferacales	Haloferacaceae	Haloferax	Haloferax massiliensis	1	A0A0D6JV85	IPR003495|IPR011629	None	IPR027417|IPR036627	None	EMBL-CDS:CQR52099.1	None	None	PF02492|PF07683	RHEA:19669|RHEA:19670	complete	None	NA	1476858	TrEMBL
	A0A0E3KT33	Archaea	355	3	A0A0E3KT33|A0A0E3SAG7|A0A0F8E202	355	MSWH1_0526|MSWHS_0540|MSLAZ_2957|EO92_00250|EO93_09820|EO94_05635|EO95_10190|EO96_12260|EO97_03990|EO98_13805	AF-A0A0E3KT33-F1|AF-A0A0E3NNU8-F1|AF-A0A0E3SAG7-F1|AF-A0A0F8D2R3-F1|AF-A0A0F8E202-F1|AF-A0A0F8EH25-F1|AF-A0A0F8ETC0-F1|AF-A0A0F8EYX1-F1|AF-A0A0F8NES1-F1|AF-A0A0F8S9F7-F1	None	Methanosarcina sp. WH1.|Methanosarcina sp. WWM596.|Methanosarcina lacustris Z-7289.|Methanosarcina sp. 1.H.A.2.2.|Methanosarcina sp. 1.H.T.1A.1.|Methanosarcina sp. 2.H.A.1B.4.|Methanosarcina sp. 2.H.T.1A.15.|Methanosarcina sp. 2.H.T.1A.3.|Methanosarcina sp. 2.H.T.1A.6.|Methanosarcina sp. 2.H.T.1A.8.	Archaea	NA-Archaea	Euryarchaeota	Stenosarchaea group	Methanosarcinales	Methanosarcinaceae	Methanosarcina	Methanosarcina sp. WH1|Methanosarcina sp. WWM596|Methanosarcina lacustris Z-7289|Methanosarcina sp. 1.H.A.2.2|Methanosarcina sp. 1.H.T.1A.1|Methanosarcina sp. 2.H.A.1B.4|Methanosarcina sp. 2.H.T.1A.15|Methanosarcina sp. 2.H.T.1A.3|Methanosarcina sp. 2.H.T.1A.6|Methanosarcina sp. 2.H.T.1A.8	2|1|7	A0A0E3KT33|A0A0E3NNU8|A0A0E3SAG7|A0A0F8E202|A0A0F8D2R3|A0A0F8EH25|A0A0F8ETC0|A0A0F8EYX1|A0A0F8NES1|A0A0F8S9F7	IPR003495	None	IPR027417	None	GI:851295259|GI:805336121|EMBL-CDS:AKB17403.1|REFSEQ:WP_048158730.1|GI:851245446|GI:805380146|EMBL-CDS:AKB76218.1|REFSEQ:WP_048128322.1|GI:851308548|GI:814726146|EMBL-CDS:KKG08958.1|REFSEQ:WP_048171857.1	fig|1434102.4.peg.641|fig|1434103.4.peg.685|fig|1434111.4.peg.3907|fig|1483596.4.peg.949|fig|1483597.4.peg.1204|fig|1483598.4.peg.2621|fig|1483599.7.peg.2919|fig|1483600.3.peg.60|fig|1483601.3.peg.2054|fig|1483602.3.peg.2259	None	PF02492	None	complete	1434103.MSWHS_0540|1434111.MSLAZ_2957|1483599.EO98_13805	NA	1434102|1434103|1434111|1483596|1483597|1483598|1483599|1483600|1483601|1483602	TrEMBL
	A0A0E3KT34	Archaea	378	2	A0A0E3KT34|A0A1E7GA68	377|378|386|387	EO92_00285|EO93_09855|EO94_05675|EO95_10155|EO96_12300|EO97_06250|EO98_13845|MSLAZ_2963|MSWH1_0530|MSWHS_0545|BGV40_12850	AF-A0A0E3KT34-F1|AF-A0A0E3L429-F1|AF-A0A0E3S551-F1|AF-A0A0F8DY12-F1|AF-A0A0F8ELV3-F1|AF-A0A0F8FDD1-F1|AF-A0A0F8FIX1-F1|AF-A0A0F8FM45-F1|AF-A0A0F8P7E1-F1|AF-A0A0F8T0X6-F1|AF-A0A1E7GA68-F1	None	Methanosarcina lacustris Z-7289.|Methanosarcina sp. 1.H.A.2.2.|Methanosarcina sp. 1.H.T.1A.1.|Methanosarcina sp. 2.H.A.1B.4.|Methanosarcina sp. 2.H.T.1A.15.|Methanosarcina sp. 2.H.T.1A.3.|Methanosarcina sp. 2.H.T.1A.6.|Methanosarcina sp. 2.H.T.1A.8.|Methanosarcina sp. WH1.|Methanosarcina sp. WWM596.|Methanosarcina sp. Ant1.	Archaea	NA-Archaea	Euryarchaeota	Stenosarchaea group	Methanosarcinales	Methanosarcinaceae	Methanosarcina	Methanosarcina lacustris Z-7289|Methanosarcina sp. 1.H.A.2.2|Methanosarcina sp. 1.H.T.1A.1|Methanosarcina sp. 2.H.A.1B.4|Methanosarcina sp. 2.H.T.1A.15|Methanosarcina sp. 2.H.T.1A.3|Methanosarcina sp. 2.H.T.1A.6|Methanosarcina sp. 2.H.T.1A.8|Methanosarcina sp. WH1|Methanosarcina sp. WWM596|Methanosarcina sp. Ant1	10|1	A0A0E3KT34|A0A0E3L429|A0A0E3S551|A0A0F8DY12|A0A0F8ELV3|A0A0F8FDD1|A0A0F8FIX1|A0A0F8FM45|A0A0F8P7E1|A0A0F8T0X6|A0A1E7GA68	IPR003495	None	IPR027417	None	GI:805336126|GI:851241519|EMBL-CDS:AKB17408.1|REFSEQ:WP_048125886.1|GI:1072827357|EMBL-CDS:OEU41817.1	fig|1434102.4.peg.650|fig|1434103.4.peg.694|fig|1434111.4.peg.3918|fig|1483596.4.peg.1460|fig|1483597.4.peg.1214|fig|1483598.4.peg.2631|fig|1483599.7.peg.2929|fig|1483600.3.peg.69|fig|1483601.3.peg.2064|fig|1483602.3.peg.2250	None	PF02492	None	complete	1434103.MSWHS_0545|1434111.MSLAZ_2963|1483599.EO98_13845	NA	1434102|1434103|1434111|1483596|1483597|1483598|1483599|1483600|1483601|1483602|1882735	TrEMBL
	A0A0E3L7A2	Archaea	357	1	A0A0E3L7A2	357	MSMTP_2947	AF-A0A0E3L7A2-F1	None	Methanosarcina sp. MTP4.	Archaea	NA-Archaea	Euryarchaeota	Stenosarchaea group	Methanosarcinales	Methanosarcinaceae	Methanosarcina	Methanosarcina sp. MTP4	1	A0A0E3L7A2	IPR003495	None	IPR027417	None	GI:805345576|GI:851318428|EMBL-CDS:AKB26416.1|REFSEQ:WP_048181568.1	fig|1434100.4.peg.3945	None	PF02492	None	complete	1434100.MSMTP_2947	NA	1434100	TrEMBL
	A0A0E3NU17	Archaea	349	2	A0A0E3NU17|A0A7J4PFW2	349	MSMTP_0260|HA351_01740	AF-A0A0E3NU17-F1|AF-A0A7J4PFW2-F1	None	Methanosarcina sp. MTP4.|Methanosarcinaceae archaeon.	Archaea	NA-Archaea	Euryarchaeota	Stenosarchaea group	Methanosarcinales	Methanosarcinaceae	Methanosarcina|unclassified Methanosarcinaceae	Methanosarcina sp. MTP4|Methanosarcinaceae archaeon	1	A0A0E3NU17|A0A7J4PFW2	IPR003495	None	IPR027417	None	GI:805342889|EMBL-CDS:AKB23729.1|EMBL-CDS:HII00411.1	fig|1434100.4.peg.342	None	PF02492	None	complete	1434100.MSMTP_0260	NA	1434100|1945595	TrEMBL
	A0A0E3NW65	Archaea	383	1	A0A0E3NW65	383	MSMTP_0090	AF-A0A0E3NW65-F1	None	Methanosarcina sp. MTP4.	Archaea	NA-Archaea	Euryarchaeota	Stenosarchaea group	Methanosarcinales	Methanosarcinaceae	Methanosarcina	Methanosarcina sp. MTP4	1	A0A0E3NW65	IPR003495	None	IPR027417	None	GI:805342719|GI:919162601|EMBL-CDS:AKB23559.1|REFSEQ:WP_052718232.1	fig|1434100.4.peg.118	None	PF02492	None	complete	1434100.MSMTP_0090	NA	1434100	TrEMBL
	A0A0E3NWF0	Archaea	396	1	A0A0E3NWF0	346|396	HA351_12000|MSMTP_0265	AF-A0A0E3NWF0-F1|AF-A0A7J4PLA1-F1	None	Methanosarcina sp. MTP4.|Methanosarcinaceae archaeon.	Archaea	NA-Archaea	Euryarchaeota	Stenosarchaea group	Methanosarcinales	Methanosarcinaceae	Methanosarcina|unclassified Methanosarcinaceae	Methanosarcina sp. MTP4|Methanosarcinaceae archaeon	2	A0A0E3NWF0|A0A7J4PLA1	IPR003495	None	IPR027417	None	GI:805342894|EMBL-CDS:AKB23734.1	fig|1434100.4.peg.352	None	PF02492	None	complete|fragment	1434100.MSMTP_0265	NA	1434100|1945595	TrEMBL
	A0A0E3Q224	Archaea	366	4	A0A0E3Q224|A0A0E3R539|A0A0E3SL57|A0A7J4PK33	366	MSKOL_0289|MSVAZ_0306|A9239_15265|MCM1_2392|MSBR2_2091|MSBRM_0287|MSBRW_0244|Mbar_A0757|ASJ81_04790|MSBR3_2083|HA351_09850	AF-A0A0E3LII2-F1|AF-A0A0E3Q224-F1|AF-A0A0E3QI53-F1|AF-A0A0E3QS81-F1|AF-A0A0E3R539-F1|AF-A0A0G3CBN3-F1|AF-A0A1D2WQA6-F1|AF-Q46EF8-F1|AF-A0A0E3SL57-F1|AF-A0A2A2HTT1-F1|AF-A0A7J4PK33-F1	None	Methanosarcina sp. Kolksee.|Methanosarcina vacuolata Z-761.|Methanosarcina barkeri (strain Fusaro / DSM 804)|Methanosarcina barkeri 227.|Methanosarcina barkeri CM1.|Methanosarcina barkeri MS.|Methanosarcina barkeri str. Wiesmoor.|Methanosarcina sp. A14.|Methanosarcina barkeri 3.|Methanosarcina spelaei.|Methanosarcinaceae archaeon.	Archaea	NA-Archaea	Euryarchaeota	Stenosarchaea group	Methanosarcinales	Methanosarcinaceae	Methanosarcina|unclassified Methanosarcinaceae	Methanosarcina sp. Kolksee|Methanosarcina vacuolata Z-761|Methanosarcina barkeri 227|Methanosarcina barkeri CM1|Methanosarcina barkeri MS|Methanosarcina barkeri str. Fusaro|Methanosarcina barkeri str. Wiesmoor|Methanosarcina sp. A14|Methanosarcina barkeri 3|Methanosarcina spelaei|Methanosarcinaceae archaeon	2|6|1	A0A0E3Q224|A0A0E3LII2|A0A0E3R539|A0A0E3QI53|A0A0E3QS81|A0A0G3CBN3|A0A1D2WQA6|Q46EF8|A0A0E3SL57|A0A2A2HTT1|A0A7J4PK33	IPR003495	None	IPR027417	None	GI:805391477|GI:851226737|EMBL-CDS:AKB42575.1|REFSEQ:WP_048117222.1|GI:851231761|GI:805409444|EMBL-CDS:AKB58607.1|REFSEQ:WP_048120390.1|GI:851208754|GI:805387080|EMBL-CDS:AKB82661.1|REFSEQ:WP_048108201.1|EMBL-CDS:HII01923.1	fig|1434099.4.peg.307|fig|1434123.4.peg.310|fig|1434106.5.peg.2691|fig|1434108.4.peg.325|fig|1434109.4.peg.275|fig|796385.3.peg.2943|fig|1434107.4.peg.2661	None	PF02492	None	complete	1434123.MSVAZ_0306|1434108.MSBRM_0287|269797.Mbar_A0757|1434107.MSBR3_2083	NA	1434099|1434123|1434106|1434108|1434109|1860098|269797|796385|1036679|1434107|1945595	TrEMBL
	A0A0E3Q2F1	Archaea	447	1	A0A0E3Q2F1	407|447	MSKOL_0209|MSVAZ_0215	AF-A0A0E3LIG6-F1|AF-A0A0E3Q2F1-F1	None	Methanosarcina sp. Kolksee.|Methanosarcina vacuolata Z-761.	Archaea	NA-Archaea	Euryarchaeota	Stenosarchaea group	Methanosarcinales	Methanosarcinaceae	Methanosarcina	Methanosarcina sp. Kolksee|Methanosarcina vacuolata Z-761	2	A0A0E3Q2F1|A0A0E3LIG6	IPR003495	None	IPR027417	None	GI:851226397|GI:805391386|EMBL-CDS:AKB42484.1|REFSEQ:WP_048116990.1	fig|1434099.4.peg.214|fig|1434123.4.peg.211	None	PF02492	None	complete	1434123.MSVAZ_0215	NA	1434099|1434123	TrEMBL
	A0A0E3QA96	Archaea	223	2	A0A0E3QA96|A0A1D2WZ77	223|220	MSKOL_0207|MSVAZ_0213|A9239_08330|MCM1_3456|MSBR2_3271|MSBRM_3317	AF-A0A0E3Q1W8-F1|AF-A0A0E3QA96-F1|AF-A0A0E3QX23-F1|AF-A0A0E3R7V5-F1|AF-A0A0G3CEH0-F1|AF-A0A1D2WZ77-F1	None	Methanosarcina sp. Kolksee.|Methanosarcina vacuolata Z-761.|Methanosarcina barkeri 227.|Methanosarcina barkeri CM1.|Methanosarcina barkeri MS.|Methanosarcina sp. A14.	Archaea	NA-Archaea	Euryarchaeota	Stenosarchaea group	Methanosarcinales	Methanosarcinaceae	Methanosarcina	Methanosarcina sp. Kolksee|Methanosarcina vacuolata Z-761|Methanosarcina barkeri 227|Methanosarcina barkeri CM1|Methanosarcina barkeri MS|Methanosarcina sp. A14	2|4	A0A0E3QA96|A0A0E3Q1W8|A0A1D2WZ77|A0A0E3QX23|A0A0E3R7V5|A0A0G3CEH0	IPR003495	None	IPR027417	None	GI:805395152|GI:919169665|EMBL-CDS:AKB45984.1|REFSEQ:WP_052725296.1|GI:919157313|GI:1066913242|EMBL-CDS:OED09485.1|REFSEQ:WP_052712945.1	fig|1434099.4.peg.211|fig|1434123.4.peg.207|fig|1434106.5.peg.4149|fig|1434108.4.peg.4185|fig|796385.3.peg.4193	None	PF02492	None	complete	None	NA	1434099|1434123|1434106|1434108|1860098|796385	TrEMBL
	A0A0E3S3W2	Archaea	351	2	A0A0E3S3W2|A0A0F8EN13	351|368	MSLAZ_0182|MSWH1_0293|MSWHS_0295|EO92_05385|EO93_03945|EO94_08775|EO95_01930|EO96_05140|EO97_18485|EO98_12650	AF-A0A0E3KSR9-F1|AF-A0A0E3NNH8-F1|AF-A0A0E3S3W2-F1|AF-A0A0F8D424-F1|AF-A0A0F8D654-F1|AF-A0A0F8EN13-F1|AF-A0A0F8F3B4-F1|AF-A0A0F8G251-F1|AF-A0A0F8QVB5-F1|AF-A0A0F8V2Y0-F1	None	Methanosarcina lacustris Z-7289.|Methanosarcina sp. WH1.|Methanosarcina sp. WWM596.|Methanosarcina sp. 1.H.A.2.2.|Methanosarcina sp. 1.H.T.1A.1.|Methanosarcina sp. 2.H.A.1B.4.|Methanosarcina sp. 2.H.T.1A.15.|Methanosarcina sp. 2.H.T.1A.3.|Methanosarcina sp. 2.H.T.1A.6.|Methanosarcina sp. 2.H.T.1A.8.	Archaea	NA-Archaea	Euryarchaeota	Stenosarchaea group	Methanosarcinales	Methanosarcinaceae	Methanosarcina	Methanosarcina lacustris Z-7289|Methanosarcina sp. WH1|Methanosarcina sp. WWM596|Methanosarcina sp. 1.H.A.2.2|Methanosarcina sp. 1.H.T.1A.1|Methanosarcina sp. 2.H.A.1B.4|Methanosarcina sp. 2.H.T.1A.15|Methanosarcina sp. 2.H.T.1A.3|Methanosarcina sp. 2.H.T.1A.6|Methanosarcina sp. 2.H.T.1A.8	3|7	A0A0E3S3W2|A0A0E3KSR9|A0A0E3NNH8|A0A0F8EN13|A0A0F8D424|A0A0F8D654|A0A0F8F3B4|A0A0F8G251|A0A0F8QVB5|A0A0F8V2Y0	IPR003495	None	IPR027417	None	GI:851238508|GI:805377371|EMBL-CDS:AKB73443.1|REFSEQ:WP_048124255.1|GI:814733762|GI:851267619|EMBL-CDS:KKG16168.1|REFSEQ:WP_048139844.1	fig|1434102.4.peg.349|fig|1434103.4.peg.367|fig|1434111.4.peg.223|fig|1483596.4.peg.4206|fig|1483597.4.peg.1900|fig|1483598.4.peg.1066|fig|1483599.7.peg.2671|fig|1483600.3.peg.1190|fig|1483601.3.peg.827|fig|1483602.3.peg.429	None	PF02492	None	complete	1434103.MSWHS_0295|1434111.MSLAZ_0182|1483599.EO98_12650	NA	1434102|1434103|1434111|1483596|1483597|1483598|1483599|1483600|1483601|1483602	TrEMBL
	A0A0E3S6D7	Archaea	455	1	A0A0E3S6D7	455	MSHOH_0291	AF-A0A0E3S6D7-F1	None	Methanosarcina horonobensis HB-1 = JCM 15518.	Archaea	NA-Archaea	Euryarchaeota	Stenosarchaea group	Methanosarcinales	Methanosarcinaceae	Methanosarcina	Methanosarcina horonobensis HB-1 = JCM 15518	1	A0A0E3S6D7	IPR003495	None	IPR027417	None	GI:805380897|EMBL-CDS:AKB76774.1	fig|1434110.4.peg.341	None	PF02492	None	complete	1434110.MSHOH_0291	NA	1434110	TrEMBL
	A0A0E3SAR3	Archaea	363	1	A0A0E3SAR3	363	MSHOH_0284	AF-A0A0E3SAR3-F1	None	Methanosarcina horonobensis HB-1 = JCM 15518.	Archaea	NA-Archaea	Euryarchaeota	Stenosarchaea group	Methanosarcinales	Methanosarcinaceae	Methanosarcina	Methanosarcina horonobensis HB-1 = JCM 15518	1	A0A0E3SAR3	IPR003495	None	IPR027417	None	GI:851262562|GI:805380890|EMBL-CDS:AKB76767.1|REFSEQ:WP_048136828.1	fig|1434110.4.peg.330	None	PF02492	None	complete	None	NA	1434110	TrEMBL
	A0A0E3SBV1	Archaea	382	1	A0A0E3SBV1	382	MSHOH_0290	AF-A0A0E3SBV1-F1	None	Methanosarcina horonobensis HB-1 = JCM 15518.	Archaea	NA-Archaea	Euryarchaeota	Stenosarchaea group	Methanosarcinales	Methanosarcinaceae	Methanosarcina	Methanosarcina horonobensis HB-1 = JCM 15518	1	A0A0E3SBV1	IPR003495	None	IPR027417	None	GI:805380896|GI:851262570|EMBL-CDS:AKB76773.1|REFSEQ:WP_048136832.1	fig|1434110.4.peg.340	None	PF02492	None	complete	1434110.MSHOH_0290	NA	1434110	TrEMBL
	A0A0E3SIC2	Archaea	352	2	A0A0E3SIC2|A0A832TR22	352	MSHOH_3764|HA261_09580	AF-A0A0E3SIC2-F1|AF-A0A832TR22-F1	None	Methanosarcina horonobensis HB-1 = JCM 15518.|Methanosarcina sp.	Archaea	NA-Archaea	Euryarchaeota	Stenosarchaea group|Methanomicrobia	Methanosarcinales	Methanosarcinaceae	Methanosarcina	Methanosarcina horonobensis HB-1 = JCM 15518|Methanosarcina sp.	1	A0A0E3SIC2|A0A832TR22	IPR003495	None	IPR027417	None	GI:805384370|GI:851271849|EMBL-CDS:AKB80247.1|REFSEQ:WP_048142356.1|EMBL-CDS:HII80626.1	fig|1434110.4.peg.4811	None	PF02492	None	complete	1434110.MSHOH_3764	NA	1434110|2213	TrEMBL
	A0A0E3SPS0	Archaea	449	1	A0A0E3SPS0	449	MSBR3_3265	AF-A0A0E3SPS0-F1	None	Methanosarcina barkeri 3.	Archaea	NA-Archaea	Euryarchaeota	Stenosarchaea group	Methanosarcinales	Methanosarcinaceae	Methanosarcina	Methanosarcina barkeri 3	1	A0A0E3SPS0	IPR003495	None	IPR027417	None	GI:851211369|GI:805388262|EMBL-CDS:AKB83843.1|REFSEQ:WP_048109497.1	fig|1434107.4.peg.4116	None	PF02492	None	complete	1434107.MSBR3_3265	NA	1434107	TrEMBL
	A0A0E3SQ49	Archaea	344	1	A0A0E3SQ49	341|344	GKC08_02770|KDK67_09675|LI82_12515|MCMEM_0009|Mbur_1753|SAMN04488587_1832	AF-A0A099T0Q7-F1|AF-A0A0E3SQ49-F1|AF-A0A1I0AUF0-F1|AF-A0A7L4QWY4-F1|AF-Q12V83-F1	None	Methanococcoides burtonii (strain DSM 6242 / NBRC 107633 / OCM 468 /ACE-M)|Methanococcoides methylutens MM1.|Methanococcoides methylutens.|Methanococcoides seepicolus.|Methanococcoides vulcani.|Methanosarcinales archaeon.	Archaea	NA-Archaea	Euryarchaeota	Methanomicrobia|Stenosarchaea group	Methanosarcinales	Methanosarcinaceae|unclassified Methanosarci	Methanococcoides|NA	Methanococcoides burtonii DSM 6242|Methanococcoides methylutens|Methanococcoides methylutens MM1|Methanococcoides seepicolus|Methanococcoides vulcani|Methanosarcinales archaeon	6	A0A0E3SQ49|A0A099T0Q7|A0A1I0AUF0|A0A7L4QWY4|A0A9E5DCS3|Q12V83	IPR003495	None	IPR027417	None	GI:805388719|EMBL-CDS:AKB84062.1|REFSEQ:WP_048204319.1	fig|1434104.5.peg.9	None	PF02492	None	complete	1353158.SAMN04488587_1832|1434104.MCMEM_0009|259564.Mbur_1753	NA	1353158|1434104|2226|2250255|259564|2828780	TrEMBL
	A0A0E3SQN1	Archaea	387	1	A0A0E3SQN1	387	MCMEM_0953	AF-A0A0E3SQN1-F1	None	Methanococcoides methylutens MM1.	Archaea	NA-Archaea	Euryarchaeota	Stenosarchaea group	Methanosarcinales	Methanosarcinaceae	Methanococcoides	Methanococcoides methylutens MM1	1	A0A0E3SQN1	IPR003495	None	IPR027417	None	GI:851384262|GI:805389663|EMBL-CDS:AKB85006.1|REFSEQ:WP_048205146.1	fig|1434104.5.peg.1034	None	PF02492	None	complete	1434104.MCMEM_0953	NA	1434104	TrEMBL
	A0A0F8BHS9	Archaea	420	3	A0A0F8BHS9|A0A256IDE8|A0A4U7F8E6	420|386|416|422	FK85_25800|DJ73_05255|DJ74_13445|DJ75_05265|DJ81_12975|DJ82_01160|Hrr1229_007095|EXE53_10760	AF-A0A0F8BHS9-F1|AF-A0A256HA51-F1|AF-A0A256HFD2-F1|AF-A0A256HRP2-F1|AF-A0A256HSF8-F1|AF-A0A256IDE8-F1|AF-A0A7D4Y0S0-F1|AF-A0A4U7F8E6-F1	None	Halorubrum saccharovorum.|Halorubrum sp. CBA1229.|Halorubrum sp. Ea1.|Halorubrum sp. Ea8.|Halorubrum sp. Eb13.|Halorubrum sp. Hd13.|Halorubrum sp. Ib24.|Halorubrum sp. SD626R.	Archaea	NA-Archaea	Euryarchaeota	Halobacteria|Stenosarchaea group	Haloferacales	Halorubraceae	Halorubrum	Halorubrum saccharovorum|Halorubrum sp. CBA1229|Halorubrum sp. Ea1|Halorubrum sp. Ea8|Halorubrum sp. Eb13|Halorubrum sp. Hd13|Halorubrum sp. Ib24|Halorubrum sp. SD626R	1|6	A0A0F8BHS9|A0A256IDE8|A0A256HA51|A0A256HFD2|A0A256HRP2|A0A256HSF8|A0A7D4Y0S0|A0A4U7F8E6	IPR003495|IPR011629	None	IPR027417|IPR036627	None	GI:910218447|GI:809264585|EMBL-CDS:KKF39783.1|REFSEQ:WP_050024298.1|GI:1231479609|EMBL-CDS:OYR54346.1|EMBL-CDS:TKX80420.1	None	None	PF02492|PF07683	RHEA:19669|RHEA:19670	complete|fragment	1419722.GCA_001261915_00950	NA	2248|1383841|1383843|1383850|1480718|1480728|1853699|1419722	TrEMBL
	A0A0F8MFE1	Archaea	385	2	A0A0F8MFE1|A0A498GSI4	385|388	MM_1072|MSMAC_0235|MSMAL_0231|MSMAP_0235|MSMAS_0229|MSMAW_0237|MmTuc01_1106|EQO05_11240	AF-A0A0E3PVN3-F1|AF-A0A0E3R600-F1|AF-A0A0E3RGK4-F1|AF-A0A0E3RN87-F1|AF-A0A0E3WQY5-F1|AF-A0A0F8MFE1-F1|AF-A0A0F8RZQ8-F1|AF-M1Q8K1-F1|AF-Q8PXZ4-F1|AF-A0A498GSI4-F1	None	Methanosarcina mazei|Methanosarcina mazei (strain ATCC BAA-159 / DSM 3647 / Goe1 / Go1 / JCM11833 / OCM 88)|Methanosarcina mazei C16.|Methanosarcina mazei LYC.|Methanosarcina mazei S-6.|Methanosarcina mazei SarPi.|Methanosarcina mazei Tuc01.|Methanosarcina mazei WWM610.|Methanosarcina sp. MSH10X1.	Archaea	NA-Archaea	Euryarchaeota	Methanomicrobia|Stenosarchaea group	Methanosarcinales	Methanosarcinaceae	Methanosarcina	Methanosarcina mazei|Methanosarcina mazei C16|Methanosarcina mazei Go1|Methanosarcina mazei LYC|Methanosarcina mazei S-6|Methanosarcina mazei SarPi|Methanosarcina mazei Tuc01|Methanosarcina mazei WWM610|Methanosarcina sp. MSH10X1	9|1	A0A0F8MFE1|A0A0E3PVN3|A0A0E3R600|A0A0E3RGK4|A0A0E3RN87|A0A0E3WQY5|A0A0F8RZQ8|M1Q8K1|Q8PXZ4|A0A498GSI4	IPR003495	None	IPR027417	None	GI:499343482|EMBL-CDS:KKG17903.1|EMBL-CDS:KKG28409.1|EMBL-CDS:KKG38545.1|EMBL-CDS:KKG39071.1|EMBL-CDS:KKG44857.1|EMBL-CDS:KKG48968.1|EMBL-CDS:KKG49850.1|EMBL-CDS:KKG70635.1|EMBL-CDS:KKG70831.1|EMBL-CDS:KKG81714.1|EMBL-CDS:KKG82021.1|EMBL-CDS:KKG84088.1|EMBL-CDS:KKG88224.1|EMBL-CDS:KKG95405.1|EMBL-CDS:KKH09632.1|EMBL-CDS:KKH10894.1|EMBL-CDS:KKH11691.1|EMBL-CDS:KKH15511.1|EMBL-CDS:KKH20657.1|EMBL-C…	fig|1434113.4.peg.291|fig|1434114.4.peg.283|fig|1434115.4.peg.282|fig|1434117.4.peg.284|fig|192952.21.peg.1255|fig|213585.10.peg.277|fig|2209.39.peg.2383|fig|2209.42.peg.2927	None	PF02492	None	complete	192952.MM_1072|213585.MSMAS_0229	NA	1236903|1434113|1434114|1434115|1434117|192952|213585|2209|2507075	TrEMBL
	A0A0K1IYR3	Archaea	379	6	A0A0K1IYR3|A0A1H9GJ28|A0A1I6IWG7|A0A2I8VIX8|A0A2R6HF08|A0A329T750	350|358|371|377|379	ABY42_16795|C454_01180|C457_19798|C5B86_17850|C5B87_18750|C5B91_17215|C5C07_16130|DEQ92_13670|HfgLR_22280|SAMN04489841_1901|GJ632_19385|SAMN04487947_3780|C2R22_09685|BRC90_00810|DQW50_13115	AF-A0A0K1IYR3-F1|AF-A0A371L087-F1|AF-A0A371L139-F1|AF-A0A371LUG6-F1|AF-A0A371M4E2-F1|AF-A0A371MW58-F1|AF-A0A871BLP8-F1|AF-M0FY76-F1|AF-M0HP59-F1|AF-A0A1H9GJ28-F1|AF-A0A1I6IWG7-F1|AF-A0A6G2G1L8-F1|AF-A0A2I8VIX8-F1|AF-A0A2R6HF08-F1|AF-A0A329T750-F1	None	Haloferax gibbonsii (strain ATCC 33959 / DSM 4427 / JCM 8863 / NBRC 102184/ NCIMB 2188 / Ma 2.38)|Haloferax gibbonsii.|Haloferax prahovense (strain DSM 18310 / JCM 13924 / TL6)|Haloferax sp. Atlit-10N.|Haloferax sp. Atlit-16N.|Haloferax sp. Atlit-19N.|Haloferax sp. Atlit-4N.|Haloferax sp. Atlit-6N.|Natrinema salaciae.|Halogeometricum rufum.|Halogeometricum sp. CBA1124.|Salinigranum rubrum.|Haloba…	Archaea	NA-Archaea	Euryarchaeota	Stenosarchaea group	Haloferacales|Natrialbales|Halobacteriales	Haloferacaceae|Natrialbaceae|Halorubraceae|unclassified Halobacteria	Haloferax|Natrinema|Halogeometricum|Salinigranum|NA|Halorubrum	Haloferax gibbonsii|Haloferax gibbonsii ATCC 33959|Haloferax prahovense DSM 18310|Haloferax sp. Atlit-10N|Haloferax sp. Atlit-16N|Haloferax sp. Atlit-19N|Haloferax sp. Atlit-4N|Haloferax sp. Atlit-6N|Natrinema salaciae|Halogeometricum rufum|Halogeometricum sp. CBA1124|Salinigranum rubrum|Halobacteriales archaeon QS_4_69_34|Halorubrum sp. 48-1-W	9|1|2	A0A0K1IYR3|A0A371L087|A0A371L139|A0A371LUG6|A0A371M4E2|A0A371MW58|A0A871BLP8|M0FY76|M0HP59|A0A1H9GJ28|A0A1I6IWG7|A0A6G2G1L8|A0A2I8VIX8|A0A2R6HF08|A0A329T750	IPR003495|IPR011629	None	IPR027417|IPR036627	None	GI:909826639|GI:913708470|EMBL-CDS:AKU09443.1|REFSEQ:WP_050460187.1|EMBL-CDS:SEQ50111.1|EMBL-CDS:SFR71019.1|GI:1336551115|EMBL-CDS:AUV81886.1|EMBL-CDS:PSP90493.1|EMBL-CDS:RAW44685.1	fig|1227459.3.peg.195|fig|1227461.3.peg.3899|fig|35746.4.peg.3660	None	PF02492|PF07683	RHEA:19669|RHEA:19670	complete	None	NA	1227459|1227461|2077201|2077202|2077204|2077205|2077206|35746|1186196|2668071|553469|755307|1919177|2249761	TrEMBL
	A0A0K1IYY4	Archaea	425	1	A0A0K1IYY4	425	ABY42_17910|AUR65_016260|C458_00720|C459_17296|C460_07168|C5B88_15045|C5B89_18515|C5B90_14805|DEQ67_15280|DVK03_18115|DVK04_18210|HfgLR_24365	AF-A0A0K1IYY4-F1|AF-A0A2P4NM66-F1|AF-A0A371K8X6-F1|AF-A0A371KK59-F1|AF-A0A371KP48-F1|AF-A0A371MHR7-F1|AF-A0A498EBM1-F1|AF-A0A498ED32-F1|AF-A0A871BLQ1-F1|AF-M0FHU7-F1|AF-M0FKR7-F1|AF-M0GMT3-F1	None	Haloferax gibbonsii.|Haloferax marisrubri.|Haloferax sp. ATCC BAA-644.|Haloferax sp. ATCC BAA-645.|Haloferax sp. ATCC BAA-646.|Haloferax sp. Atlit-105R.|Haloferax sp. Atlit-109R.|Haloferax sp. Atlit-12N.|Haloferax sp. Atlit-24N.|Haloferax sp. Atlit-47N.|Haloferax sp. Atlit-48N.	Archaea	NA-Archaea	Euryarchaeota	Stenosarchaea group	Haloferacales	Haloferacaceae	Haloferax	Haloferax gibbonsii|Haloferax marisrubri|Haloferax sp. ATCC BAA-644|Haloferax sp. ATCC BAA-645|Haloferax sp. ATCC BAA-646|Haloferax sp. Atlit-105R|Haloferax sp. Atlit-109R|Haloferax sp. Atlit-12N|Haloferax sp. Atlit-24N|Haloferax sp. Atlit-47N|Haloferax sp. Atlit-48N	12	A0A0K1IYY4|A0A2P4NM66|A0A371K8X6|A0A371KK59|A0A371KP48|A0A371MHR7|A0A498EBM1|A0A498ED32|A0A871BLQ1|M0FHU7|M0FKR7|M0GMT3	IPR003495|IPR011629	None	IPR027417|IPR036627	None	GI:913708633|GI:909826878|EMBL-CDS:AKU09681.1|REFSEQ:WP_050460350.1	fig|1227462.4.peg.147|fig|1227463.4.peg.3458|fig|1227464.4.peg.1421|fig|35746.4.peg.3919	None	PF02492|PF07683	RHEA:19669|RHEA:19670	complete	None	NA	1227462|1227463|1227464|1544719|2077198|2077199|2077200|2077203|2282133|2282134|35746	TrEMBL
	A0A0M9AMC8	Archaea	424	4	A0A0M9AMC8|A0A1I0PB76|A0A329T988|A0A4C2EKN1	424	AMS69_03655|GOC83_02740|SAMN05216285_2362|DQW50_09495|Harman_17850	AF-A0A0M9AMC8-F1|AF-A0A847TWX0-F1|AF-A0A1I0PB76-F1|AF-A0A329T988-F1|AF-A0A4C2EKN1-F1	None	Haloarcula rubripromontorii.|Halopiger salifodinae.|Halorubrum sp. 48-1-W.|Haloarcula mannanilytica.	Archaea	NA-Archaea	Euryarchaeota	Stenosarchaea group	Halobacteriales|Natrialbales|Haloferacales	Haloarculaceae|Natrialbaceae|Halorubraceae	Haloarcula|Natrinema|Halorubrum	Haloarcula rubripromontorii|Natrinema salifodinae|Halorubrum sp. 48-1-W|Haloarcula mannanilytica	2|1	A0A0M9AMC8|A0A847TWX0|A0A1I0PB76|A0A329T988|A0A4C2EKN1	IPR003495|IPR011629	None	IPR027417|IPR036627	None	GI:926549267|GI:928941924|EMBL-CDS:KOX94967.1|REFSEQ:WP_053966726.1|GI:910071144|EMBL-CDS:SEW11498.1|REFSEQ:WP_049988798.1|EMBL-CDS:RAW45368.1|EMBL-CDS:GCF13850.1	fig|1705562.3.peg.1693	None	PF02492|PF07683	RHEA:19669|RHEA:19670	complete	1705562.AMS69_03655|1202768.JROF01000002_gene72	NA	1705562|1202768|2249761|2509225	TrEMBL
	A0A0M9AQN5	Archaea	383	3	A0A0M9AQN5|A0A2R6DNM1|W0JVU8	324|373|374|376|383|384|385|392|53	AMR74_05560|DVK06_06335|DVK07_13705|EXE42_03065|EXE42_16730|EXE44_02735|EXE45_04415|EXE46_07550|EXE48_09505|EXE49_01320|EXE50_04725|EXE53_21625|HPS36_11165|SAMN04487937_0952|BRC68_02255|HALLA_03400	AF-A0A0M9AQN5-F1|AF-A0A1I6FMN2-F1|AF-A0A498F8G8-F1|AF-A0A498FKP1-F1|AF-A0A4U7CJN0-F1|AF-A0A4U7D145-F1|AF-A0A4U7D8F5-F1|AF-A0A4U7DF17-F1|AF-A0A4U7DQ18-F1|AF-A0A4U7DU21-F1|AF-A0A4U7EIN9-F1|AF-A0A4U7ET57-F1|AF-A0A4U7F2Y3-F1|AF-A0A7D4BSP3-F1|AF-A0A2R6DNM1-F1|AF-W0JVU8-F1	None	Halorubrum salinarum.|Halorubrum sodomense.|Halorubrum sp. ARQ200.|Halorubrum sp. ASP1.|Halorubrum sp. ASP121.|Halorubrum sp. Atlit-26R.|Halorubrum sp. Atlit-28R.|Halorubrum sp. GN11_10-6_MGM.|Halorubrum sp. SD626R.|Halorubrum sp. SP3.|Halorubrum sp. SP9.|Halorubrum sp. SS7.|Halorubrum tropicale.|Halobacteriales archaeon QH_6_64_20.|Halostagnicola larsenii XH-48.	Archaea	NA-Archaea	Euryarchaeota	Stenosarchaea group	Haloferacales|Halobacteriales|Natrialbales	Halorubraceae|unclassified Halobacteria|Natrialbaceae	Halorubrum|NA|Halostagnicola	Halorubrum salinarum|Halorubrum sodomense|Halorubrum sp. ARQ200|Halorubrum sp. ASP1|Halorubrum sp. ASP121|Halorubrum sp. Atlit-26R|Halorubrum sp. Atlit-28R|Halorubrum sp. GN11_10-6_MGM|Halorubrum sp. SD626R|Halorubrum sp. SP3|Halorubrum sp. SP9|Halorubrum sp. SS7|Halorubrum tropicale|Halobacteriales archaeon QH_6_64_20|Halostagnicola larsenii XH-48	14|1	A0A0M9AQN5|A0A1I6FMN2|A0A498F8G8|A0A498FKP1|A0A4U7CJN0|A0A4U7D145|A0A4U7D8F5|A0A4U7DF17|A0A4U7DQ18|A0A4U7DU21|A0A4U7EIN9|A0A4U7ET57|A0A4U7F2Y3|A0A7D4BSP3|A0A2R6DNM1|W0JVU8	IPR003495|IPR011629	None	IPR027417|IPR036627	None	GI:926551212|EMBL-CDS:KOX96899.1|REFSEQ:WP_053771079.1|EMBL-CDS:PSP44535.1|GI:909711154|GI:573483037|EMBL-CDS:AHG01447.1|REFSEQ:WP_049954352.1	fig|1705389.3.peg.3069|fig|797299.3.peg.3193	None	PF02492|PF07683	RHEA:19669|RHEA:19670	complete|fragment	797299.HALLA_03400	NA	1419722|1537265|1537267|1765655|1855858|1855872|2282128|2282129|2518112|2518114|2518119|2739057|35743|1919154|797299	TrEMBL
	A0A0P7I366	Archaea	419	4	A0A0P7I366|L9X5K0|M0E956|M0LYK2	419|422	SY89_02112|C491_12080|C464_15770|SAMN05444422_102453	AF-A0A0P7I366-F1|AF-L9X5K0-F1|AF-M0E956-F1|AF-A0A1I1EGU6-F1|AF-M0LYK2-F1	None	Halolamina pelagica.|Natronococcus amylolyticus DSM 10524.|Halorubrum coriense DSM 10284.|Halobiforma haloterrestris.|Halobiforma lacisalsi AJ5.	Archaea	NA-Archaea	Euryarchaeota	Stenosarchaea group	Haloferacales|Natrialbales	Halorubraceae|Natrialbaceae	Halolamina|Natronococcus|Halorubrum|Halobiforma	Halolamina pelagica|Natronococcus amylolyticus DSM 10524|Halorubrum coriense DSM 10284|Halobiforma haloterrestris|Halobiforma lacisalsi AJ5	1|2	A0A0P7I366|L9X5K0|M0E956|M0LYK2|A0A1I1EGU6	IPR003495|IPR011629	None	IPR027417|IPR036627	None	GI:937274584|GI:937364791|EMBL-CDS:KPN31368.1|REFSEQ:WP_054584008.1|GI:491710413|GI:445602770|EMBL-CDS:ELY56741.1|REFSEQ:WP_005556530.1|GI:445692122|GI:493057350|EMBL-CDS:ELZ44305.1|REFSEQ:WP_006114687.1|GI:445786665|GI:1134497805|GI:494232923|EMBL-CDS:APW97822.1|EMBL-CDS:EMA37429.1|REFSEQ:WP_007139968.1	fig|699431.3.peg.2164|fig|1227497.3.peg.2496|fig|1227466.3.peg.3149|fig|358396.7.peg.206	None	PF02492|PF07683	RHEA:19669|RHEA:19670	complete	699431.SY89_02112|1227497.C491_12080|1227466.C464_15770|358396.C445_01031	NA	699431|1227497|1227466|148448|358396	TrEMBL
	A0A0P8A5D2	Archaea	367	1	A0A0P8A5D2	367	F9K14_03920|LFW28022_01959|METP2_00315|MPEBLZ_03694	AF-A0A0P8A5D2-F1|AF-A0A5E4KIA6-F1|AF-A0A6A2FXC9-F1|AF-A0A822IT89-F1	None	Candidatus Methanoperedens sp.|Candidatus Methanoperedens sp. BLZ1.|Methanosarcinales archaeon.|Uncultured archaeon.	Archaea	NA-Archaea|environmental samples	Euryarchaeota|NA	NA|Stenosarchaea group	Methanosarcinales|NA	Candidatus Methanopereden|NA|unclassified Methanosarci	Candidatus Methanoperedens|NA	Candidatus Methanoperedens sp.|Candidatus Methanoperedens sp. BLZ1|Methanosarcinales archaeon|uncultured archaeon	4	A0A0P8A5D2|A0A5E4KIA6|A0A6A2FXC9|A0A822IT89	IPR003495	None	IPR027417	None	GI:938508567|EMBL-CDS:KPQ41729.1	None	None	PF02492	None	complete	None	NA	115547|1719120|2032688|2250255	TrEMBL
	A0A0Q4B9C9	Archaea	198	4	A0A0Q4B9C9|A0A1V4Z970|A0A7C6D292|A0A7K4ABG0	198	AOA80_00105|A4E31_00332|GXX95_00345|GXZ80_06230|GX369_02445	AF-A0A0Q4B9C9-F1|AF-A0A1V4Z970-F1|AF-A0A847SS24-F1|AF-A0A7C6D292-F1|AF-A0A7K4ABG0-F1	None	Methanomassiliicoccales archaeon RumEn M1.|Methanomassiliicoccales archaeon PtaU1.Bin030.|Methanomassiliicoccus sp.|Euryarchaeota archaeon.	Archaea	NA-Archaea	Candidatus Thermoplasmatota|Euryarchaeota	Thermoplasmata|unclassified Euryarchaeot	Methanomassiliicoccales|NA	unclassified Methanomassi|Methanomassiliicoccaceae|NA	NA|Methanomassiliicoccus	Methanomassiliicoccales archaeon RumEn M1|Methanomassiliicoccales archaeon PtaU1.Bin030|Methanomassiliicoccus sp.|Euryarchaeota archaeon	1|2	A0A0Q4B9C9|A0A1V4Z970|A0A847SS24|A0A7C6D292|A0A7K4ABG0	IPR003495	None	IPR027417	None	GI:944560233|EMBL-CDS:KQM12750.1|GI:1166661345|EMBL-CDS:OPY30505.1|EMBL-CDS:HHT75633.1|EMBL-CDS:NLI73620.1	None	None	PF02492	None	complete	None	NA	1713724|1811729|2528041|2026739	TrEMBL
	A0A0Q4BCV7	Archaea	365	1	A0A0Q4BCV7	365	AOA81_00660	AF-A0A0Q4BCV7-F1	None	Methanomassiliicoccales archaeon RumEn M2.	Archaea	NA-Archaea	Candidatus Thermoplasmatota	Thermoplasmata	Methanomassiliicoccales	unclassified Methanomassi	NA	Methanomassiliicoccales archaeon RumEn M2	1	A0A0Q4BCV7	IPR003495	None	IPR027417	None	GI:944558219|EMBL-CDS:KQM10905.1	None	None	PF02492	None	complete	None	NA	1713725	TrEMBL
	A0A0Q4BDB4	Archaea	199	6	A0A0Q4BDB4|A0A1V4Z9A0|A0A7C6D1F1|A0A7K4API0|A0A843B5X0|A0A847SY43	199	AOA80_10700|A4E31_00320|GXZ80_04745|GX307_05695|ISF22_03355|GXX95_09530	AF-A0A0Q4BDB4-F1|AF-A0A1V4Z9A0-F1|AF-A0A7C6D1F1-F1|AF-A0A7K4API0-F1|AF-A0A843B5X0-F1|AF-A0A847SY43-F1	None	Methanomassiliicoccales archaeon RumEn M1.|Methanomassiliicoccales archaeon PtaU1.Bin030.|Euryarchaeota archaeon.|Methanomassiliicoccus sp.	Archaea	NA-Archaea	Candidatus Thermoplasmatota|Euryarchaeota	Thermoplasmata|unclassified Euryarchaeot	Methanomassiliicoccales|NA	unclassified Methanomassi|NA|Methanomassiliicoccaceae	NA|Methanomassiliicoccus	Methanomassiliicoccales archaeon RumEn M1|Methanomassiliicoccales archaeon PtaU1.Bin030|Euryarchaeota archaeon|Methanomassiliicoccus sp.	1	A0A0Q4BDB4|A0A1V4Z9A0|A0A7C6D1F1|A0A7K4API0|A0A843B5X0|A0A847SY43	IPR003495	None	IPR027417	None	GI:944558393|EMBL-CDS:KQM11065.1|GI:1166661396|EMBL-CDS:OPY30544.1|EMBL-CDS:HHT75349.1|EMBL-CDS:NLK26049.1|EMBL-CDS:MBI0583245.1|EMBL-CDS:NLT38382.1	None	None	PF02492	None	complete	None	NA	1713724|1811729|2026739|2528041	TrEMBL
	A0A0Q4BEM5	Archaea	356	4	A0A0Q4BEM5|A0A7C6D4J8|A0A7K4AC67|A0A843AWM5	356	AOA80_02690|GXZ80_04050|GX369_03960|ISF22_00735	AF-A0A0Q4BEM5-F1|AF-A0A7C6D4J8-F1|AF-A0A7K4AC67-F1|AF-A0A843AWM5-F1	None	Methanomassiliicoccales archaeon RumEn M1.|Euryarchaeota archaeon.|Methanomassiliicoccus sp.	Archaea	NA-Archaea	Candidatus Thermoplasmatota|Euryarchaeota	Thermoplasmata|unclassified Euryarchaeot	Methanomassiliicoccales|NA	unclassified Methanomassi|NA|Methanomassiliicoccaceae	NA|Methanomassiliicoccus	Methanomassiliicoccales archaeon RumEn M1|Euryarchaeota archaeon|Methanomassiliicoccus sp.	1	A0A0Q4BEM5|A0A7C6D4J8|A0A7K4AC67|A0A843AWM5	IPR003495	None	IPR027417	None	GI:944559773|EMBL-CDS:KQM12325.1|EMBL-CDS:HHT75211.1|EMBL-CDS:NLI73909.1|EMBL-CDS:MBI0582730.1	None	None	PF02492	None	complete	None	NA	1713724|2026739|2528041	TrEMBL
	A0A0Q4BF51	Archaea	198	1	A0A0Q4BF51	198	AOA81_00160	AF-A0A0Q4BF51-F1	None	Methanomassiliicoccales archaeon RumEn M2.	Archaea	NA-Archaea	Candidatus Thermoplasmatota	Thermoplasmata	Methanomassiliicoccales	unclassified Methanomassi	NA	Methanomassiliicoccales archaeon RumEn M2	1	A0A0Q4BF51	IPR003495	None	IPR027417	None	GI:944558331|EMBL-CDS:KQM11009.1	None	None	PF02492	None	complete	None	NA	1713725	TrEMBL
	A0A0U5CX35	Archaea	407	3	A0A0U5CX35|A0A1H8R544|M1XQE0	401|407	GJ634_05345|HHUB_1995|SAMN04487948_103494|Nmlp_2118	AF-A0A0U5CX35-F1|AF-A0A6A9SGX0-F1|AF-A0A1H8R544-F1|AF-M1XQE0-F1	None	Halobacterium hubeiense.|Halobacterium sp. CBA1126.|Halogranum amylolyticum.|Natronomonas moolapensis (strain DSM 18674 / CECT 7526 / JCM 14361 /8.8.11)	Archaea	NA-Archaea	Euryarchaeota	Stenosarchaea group	Halobacteriales|Haloferacales	Halobacteriaceae|Haloferacaceae|Haloarculaceae	Halobacterium|Halogranum|Natronomonas	Halobacterium hubeiense|Halobacterium sp. CBA1126|Halogranum amylolyticum|Natronomonas moolapensis 8.8.11	2|1	A0A0U5CX35|A0A6A9SGX0|A0A1H8R544|M1XQE0	IPR003495|IPR011629	None	IPR027417|IPR036627	None	GI:966205282|GI:972469798|EMBL-CDS:CQH53705.1|REFSEQ:WP_059056449.1|EMBL-CDS:SEO61268.1|GI:505222001|GI:452083018|EMBL-CDS:CCQ36300.1|REFSEQ:WP_015409103.1	None	None	PF02492|PF07683	RHEA:19669|RHEA:19670	complete	1407499.HHUB_1995|268739.Nmlp_2118	NA	1407499|2668074|660520|268739	TrEMBL
	A0A0W1RB09	Archaea	439	1	A0A0W1RB09	439	AUR64_07800	AF-A0A0W1RB09-F1	None	Haloprofundus marisrubri.	Archaea	NA-Archaea	Euryarchaeota	Stenosarchaea group	Haloferacales	Haloferacaceae	Haloprofundus	Haloprofundus marisrubri	1	A0A0W1RB09	IPR003495|IPR011629	None	IPR027417|IPR036627	None	GI:968553664|GI:966677257|EMBL-CDS:KTG10567.1|REFSEQ:WP_058580891.1	None	None	PF02492|PF07683	RHEA:19669|RHEA:19670	complete	None	NA	1514971	TrEMBL
	A0A0W1RBY7	Archaea	416	1	A0A0W1RBY7	416	AUR64_07805	AF-A0A0W1RBY7-F1	None	Haloprofundus marisrubri.	Archaea	NA-Archaea	Euryarchaeota	Stenosarchaea group	Haloferacales	Haloferacaceae	Haloprofundus	Haloprofundus marisrubri	1	A0A0W1RBY7	IPR003495|IPR011629	None	IPR027417|IPR036627	None	GI:966677258|GI:968553665|EMBL-CDS:KTG10568.1|REFSEQ:WP_058580892.1	None	None	PF02492|PF07683	RHEA:19669|RHEA:19670	complete	None	NA	1514971	TrEMBL
	A0A0W1RDD9	Archaea	404	1	A0A0W1RDD9	404	AUR64_05290	AF-A0A0W1RDD9-F1	None	Haloprofundus marisrubri.	Archaea	NA-Archaea	Euryarchaeota	Stenosarchaea group	Haloferacales	Haloferacaceae	Haloprofundus	Haloprofundus marisrubri	1	A0A0W1RDD9	IPR003495|IPR011629	None	IPR027417|IPR036627	None	GI:968553183|GI:966677828|EMBL-CDS:KTG11125.1|REFSEQ:WP_058580410.1	None	None	PF02492|PF07683	RHEA:19669|RHEA:19670	complete	None	NA	1514971	TrEMBL
	A0A0W1S209	Archaea	428	2	A0A0W1S209|A0A6G2HBX9	428	AUR66_17860|GJR96_05520|Hfx1148_05515|GRS48_01580	AF-A0A0W1S209-F1|AF-A0A6A8GES1-F1|AF-A0A6G0EF27-F1|AF-A0A6G2HBX9-F1	None	Haloferax litoreum.|Haloferax profundi.|Haloferax sp. CBA1148.|Halorubrum sp. JWXQ-INN 858.	Archaea	NA-Archaea	Euryarchaeota	Stenosarchaea group	Haloferacales	Haloferacaceae|Halorubraceae	Haloferax|Halorubrum	Haloferax litoreum|Haloferax profundi|Haloferax sp. CBA1148|Halorubrum sp. JWXQ-INN 858	3|1	A0A0W1S209|A0A6A8GES1|A0A6G0EF27|A0A6G2HBX9	IPR003495|IPR011629	None	IPR027417|IPR036627	None	GI:966687042|GI:968544500|EMBL-CDS:KTG19986.1|REFSEQ:WP_058573023.1|EMBL-CDS:MWV63518.1	None	None	PF02492|PF07683	RHEA:19669|RHEA:19670	complete	None	NA	1544718|2650752|2666140|2690782	TrEMBL
	A0A0W7TID1	Archaea	140	1	A0A0W7TID1	140	AUQ37_01180	AF-A0A0W7TID1-F1	None	Candidatus Methanomethylophilus sp. 1R26.	Archaea	NA-Archaea	Candidatus Thermoplasmatota	Thermoplasmata	Methanomassiliicoccales	Candidatus Methanomethylo	Candidatus Methanomethylophilus	Candidatus Methanomethylophilus sp. 1R26	1	A0A0W7TID1	IPR003495	None	IPR027417	None	GI:969530032|GI:970468437|EMBL-CDS:KUE73564.1|REFSEQ:WP_058747720.1	None	None	PF02492	None	complete	None	NA	1769296	TrEMBL
	A0A101F5H5	Archaea	358	1	A0A101F5H5	358	HA299_03705|XD46_0201|XD62_0086	AF-A0A101DXZ4-F1|AF-A0A101F5H5-F1|AF-A0A832RUV1-F1	None	Euryarchaeota archaeon 55_53.|Methanosarcinales archeaon 56_1174.|Methermicoccus shengliensis.	Archaea	NA-Archaea	Euryarchaeota	Stenosarchaea group|unclassified Euryarchaeot	Methanosarcinales|NA	Methermicoccaceae|NA|unclassified Methanosarci	Methermicoccus|NA	Euryarchaeota archaeon 55_53|Methanosarcinales archeaon 56_1174|Methermicoccus shengliensis	3	A0A101F5H5|A0A101DXZ4|A0A832RUV1	IPR003495	None	IPR027417	None	GI:973057834|EMBL-CDS:KUK30827.1	None	None	PF02492	None	complete	None	NA	1635285|1635287|660064	TrEMBL
	A0A126QVB2	Archaea	200	1	A0A126QVB2	200	AUP07_1041	AF-A0A126QVB2-F1	None	methanogenic archaeon mixed culture ISO4-G1.	Archaea	NA-Archaea	Euryarchaeota	Stenosarchaea group	Methanomicrobiales	unclassified Methanomicro	NA	methanogenic archaeon mixed culture ISO4-G1	1	A0A126QVB2	IPR003495	None	IPR027417	None	GI:998156870|EMBL-CDS:AMK14083.1	None	None	PF02492	None	complete	None	NA	1452364	TrEMBL
	A0A126QW70	Archaea	212	1	A0A126QW70	195|212	AUP07_0974|J5813_05060	AF-A0A126QW70-F1|AF-A0A843D7R1-F1	None	Candidatus Methanomethylophilaceae archaeon.|methanogenic archaeon mixed culture ISO4-G1.	Archaea	NA-Archaea	Candidatus Thermoplasmatota|Euryarchaeota	Stenosarchaea group|Thermoplasmata	Methanomassiliicoccales|Methanomicrobiales	Candidatus Methanomethylo|unclassified Methanomicro	NA	Candidatus Methanomethylophilaceae archaeon|methanogenic archaeon mixed culture ISO4-G1	2	A0A126QW70|A0A843D7R1	IPR003495	None	IPR027417	None	GI:998156804|EMBL-CDS:AMK14017.1	None	None	PF02492	None	complete	None	NA	1452364|2517205	TrEMBL
	A0A133V8P4	Archaea	215	1	A0A133V8P4	215	AKJ43_00170	AF-A0A133V8P4-F1	None	candidate division MSBL1 archaeon SCGC-AAA261D19.	Archaea	NA-Archaea	Euryarchaeota	Euryarchaeota incertae se	NA	NA	NA	candidate division MSBL1 archaeon SCGC-AAA261D19	1	A0A133V8P4	IPR003495	None	IPR027417	None	GI:985672077|EMBL-CDS:KXB02831.1	None	None	PF02492	None	complete	None	NA	1698273	TrEMBL
	A0A133VH83	Archaea	248	1	A0A133VH83	248	AKJ51_04775	AF-A0A133VH83-F1	None	candidate division MSBL1 archaeon SCGC-AAA382A20.	Archaea	NA-Archaea	Euryarchaeota	Euryarchaeota incertae se	NA	NA	NA	candidate division MSBL1 archaeon SCGC-AAA382A20	1	A0A133VH83	IPR003495	None	IPR027417	None	GI:985675448|EMBL-CDS:KXB05795.1	None	None	PF02492	None	fragment	None	NA	1698280	TrEMBL
	A0A133VH84	Archaea	198	1	A0A133VH84	198	AKJ52_03035	AF-A0A133VH84-F1	None	candidate division MSBL1 archaeon SCGC-AAA382C18.	Archaea	NA-Archaea	Euryarchaeota	Euryarchaeota incertae se	NA	NA	NA	candidate division MSBL1 archaeon SCGC-AAA382C18	1	A0A133VH84	IPR003495	None	IPR027417	None	GI:985675453|EMBL-CDS:KXB05799.1	None	None	PF02492	None	complete	None	NA	1698281	TrEMBL
	A0A133VP51	Archaea	363	1	A0A133VP51	363	AKJ58_00555	AF-A0A133VP51-F1	None	candidate division MSBL1 archaeon SCGC-AAA385D11.	Archaea	NA-Archaea	Euryarchaeota	Euryarchaeota incertae se	NA	NA	NA	candidate division MSBL1 archaeon SCGC-AAA385D11	1	A0A133VP51	IPR003495	None	IPR027417	None	GI:985678210|EMBL-CDS:KXB08229.1	None	None	PF02492	None	complete	None	NA	1698286	TrEMBL
	A0A139CPM2	Archaea	200	1	A0A139CPM2	200	AWU59_1322|HWN40_06430	AF-A0A139CPM2-F1|AF-A0A7D5IBL4-F1	None	Methanolobus sp. T82-4.|Methanolobus zinderi.	Archaea	NA-Archaea	Euryarchaeota	Stenosarchaea group	Methanosarcinales	Methanosarcinaceae	Methanolobus	Methanolobus sp. T82-4|Methanolobus zinderi	2	A0A139CPM2|A0A7D5IBL4	IPR003495	None	IPR027417	None	GI:1001922484|EMBL-CDS:KXS43078.1	None	None	PF02492	None	complete	None	NA	1794908|536044	TrEMBL
	A0A139CSL7	Archaea	371	1	A0A139CSL7	371	AWU59_704|HWN40_04060	AF-A0A139CSL7-F1|AF-A0A7D5E7K1-F1	None	Methanolobus sp. T82-4.|Methanolobus zinderi.	Archaea	NA-Archaea	Euryarchaeota	Stenosarchaea group	Methanosarcinales	Methanosarcinaceae	Methanolobus	Methanolobus sp. T82-4|Methanolobus zinderi	2	A0A139CSL7|A0A7D5E7K1	IPR003495	None	IPR027417	None	GI:1001923649|EMBL-CDS:KXS44160.1	fig|1794908.3.peg.1999	None	PF02492	None	complete	1794908.AWU59_704	NA	1794908|536044	TrEMBL
	A0A139CVB7	Archaea	346	1	A0A139CVB7	346	AWU59_6|HWN40_02740	AF-A0A139CVB7-F1|AF-A0A7D5E868-F1	None	Methanolobus sp. T82-4.|Methanolobus zinderi.	Archaea	NA-Archaea	Euryarchaeota	Stenosarchaea group	Methanosarcinales	Methanosarcinaceae	Methanolobus	Methanolobus sp. T82-4|Methanolobus zinderi	2	A0A139CVB7|A0A7D5E868	IPR003495	None	IPR027417	None	GI:1001924682|EMBL-CDS:KXS45142.1	fig|1794908.3.peg.84	None	PF02492	None	complete	1794908.AWU59_6	NA	1794908|536044	TrEMBL
	A0A139CW82	Archaea	363	1	A0A139CW82	357|363	A8273_1132|AWU58_1057|CI957_293	AF-A0A139CW82-F1|AF-A0A1D2UWY6-F1|AF-A0A285ELV2-F1|AF-A0A314ZQD1-F1|AF-A0A3R9FQY7-F1|AF-A0A498HBF8-F1	None	Methanohalophilus euhalobius.|Methanohalophilus sp.|Methanohalophilus sp. 2-GBenrich.|Methanohalophilus sp. T328-1.|Methanohalophilus sp. WG1-DM.	Archaea	NA-Archaea	Euryarchaeota	Stenosarchaea group	Methanosarcinales	Methanosarcinaceae	Methanohalophilus	Methanohalophilus euhalobius|Methanohalophilus sp.|Methanohalophilus sp. 2-GBenrich|Methanohalophilus sp. T328-1|Methanohalophilus sp. WG1-DM	6	A0A139CW82|A0A1D2UWY6|A0A285ELV2|A0A314ZQD1|A0A3R9FQY7|A0A498HBF8	IPR003495	None	IPR027417	None	GI:1001924891|EMBL-CDS:KXS45338.1	fig|1794907.3.peg.2111|fig|1884871.3.peg.603	None	PF02492	None	complete	1884871.A8273_1132	NA	1794907|1884871|1966352|2491675|51203	TrEMBL
	A0A150IP78	Archaea	310	1	A0A150IP78	310	AMQ74_01777	AF-A0A150IP78-F1	None	Candidatus Methanofastidiosum methylthiophilus.	Archaea	NA-Archaea	Euryarchaeota	Stenosarchaea group	NA	NA	Candidatus Methanofastidiosum	Candidatus Methanofastidiosum methylthiophilus	1	A0A150IP78	IPR003495	None	IPR027417|IPR036627	None	GI:1004821155|EMBL-CDS:KYC46652.1	fig|1705564.3.peg.1926	None	PF02492	None	complete	None	NA	1705564	TrEMBL
	A0A151AGM5	Archaea	362	2	A0A151AGM5|A0A6B0T742	362	HAPAU_19270|GRX03_10495	AF-A0A151AGM5-F1|AF-A0A6B0T742-F1	None	Halalkalicoccus paucihalophilus.|Halovenus carboxidivorans.	Archaea	NA-Archaea	Euryarchaeota	Stenosarchaea group	Halobacteriales	Halobacteriaceae	Halalkalicoccus|Halovenus	Halalkalicoccus paucihalophilus|Halovenus carboxidivorans	1	A0A151AGM5|A0A6B0T742	IPR003495|IPR011629	None	IPR027417|IPR036627	None	GI:1007484218|GI:1054613955|EMBL-CDS:KYH26819.1|REFSEQ:WP_066381837.1|EMBL-CDS:MXR52026.1	fig|1008153.3.peg.1957	None	PF02492|PF07683	RHEA:19669|RHEA:19670	complete	None	NA	1008153|2692199	TrEMBL
	A0A151AHI4	Archaea	389	1	A0A151AHI4	389	HAPAU_09810	AF-A0A151AHI4-F1	None	Halalkalicoccus paucihalophilus.	Archaea	NA-Archaea	Euryarchaeota	Stenosarchaea group	Halobacteriales	Halobacteriaceae	Halalkalicoccus	Halalkalicoccus paucihalophilus	1	A0A151AHI4	IPR003495|IPR011629	None	IPR027417|IPR036627	None	GI:1007484504|GI:1054612286|EMBL-CDS:KYH27091.1|REFSEQ:WP_066380184.1	fig|1008153.3.peg.989	None	PF02492|PF07683	RHEA:19669|RHEA:19670	complete	None	NA	1008153	TrEMBL
	A0A151F8S0	Archaea	376	1	A0A151F8S0	376	AYK19_21900|HXS48_17555	AF-A0A151F8S0-F1	None	Theionarchaea archaeon (strain DG-70-1)|Theionarchaea archaeon.	Archaea	NA-Archaea	Euryarchaeota	Theionarchaea	NA|unclassified Theionarchaea	NA	NA	Theionarchaea archaeon|Theionarchaea archaeon DG-70-1	2	A0A151F8S0|A0A8J7XX57	IPR003495	None	IPR027417	None	GI:1008854579|EMBL-CDS:KYK37226.1	None	None	PF02492	None	complete	None	NA	1803814|2747605	TrEMBL
	A0A169WZ72	Archaea	420	1	A0A169WZ72	420	A4G99_00175	AF-A0A169WZ72-F1	None	Haladaptatus sp. R4.	Archaea	NA-Archaea	Euryarchaeota	Stenosarchaea group	Halobacteriales	Halobacteriaceae	Haladaptatus	Haladaptatus sp. R4	1	A0A169WZ72	IPR003495|IPR011629	None	IPR027417|IPR036627	None	GI:1021257734|GI:1054049629|EMBL-CDS:KZN25001.1|REFSEQ:WP_066139652.1	None	None	PF02492|PF07683	RHEA:19669|RHEA:19670	complete	1679489.A4G99_00175	NA	1679489	TrEMBL
	A0A1B1TCN2	Archaea	407	2	A0A1B1TCN2|A0A812PBI5	407	CBE40_02945|CL646_00015|CMA17_04740|CMB15_02880|DBX07_03560|SPIL2461_LOCUS8164	AF-A0A1B1TCN2-F1|AF-A0A1Z9TZD8-F1|AF-A0A2E1J9M8-F1|AF-A0A367ICZ7-F1|AF-A0A812PBI5-F1	None	Candidatus Poseidoniales archaeon.|Euryarchaeota archaeon TMED280.|Euryarchaeota archaeon.|bacterium.|uncultured Candidatus Thalassoarchaea sp.|Symbiodinium pilosum	Archaea|Bacteria|Eukaryota	NA-Archaea|unclassified Bacteria|Sar	Candidatus Thermoplasmatota|Euryarchaeota|NA	Candidatus Poseidoniia|NA|unclassified Euryarchaeot|Dinophyceae	Candidatus Poseidoniales|NA|Suessiales	Candidatus Thalassarchaea|NA|unclassified Candidatus P|Symbiodiniaceae	Candidatus Thalassoarchaea|NA|Symbiodinium	Candidatus Poseidoniales archaeon|Euryarchaeota archaeon|Euryarchaeota archaeon TMED280|bacterium|uncultured Candidatus Thalassoarchaea sp.|Symbiodinium pilosum	6|1	A0A1B1TCN2|A0A1Z9TZD8|A0A2E1J9M8|A0A2E3V2X1|A0A2E4IHF3|A0A367ICZ7|A0A812PBI5	IPR003495|IPR011629	None	IPR027417|IPR036627	None	GI:1046355689|EMBL-CDS:ANV80041.1|EMBL-CDS:CAE7344740.1	None	None	PF02492|PF07683	RHEA:19669|RHEA:19670	complete	None	NA	1697135|1869227|1986695|2026739|2163009|2952	TrEMBL
	A0A1B8X3Z5	Archaea	206	2	A0A1B8X3Z5|A0A3M9LGI5	104|206	A8273_1517|A9957_04540|AWU58_260|CI952_1444|CI953_1344|CI957_1487|EFE42_08340	AF-A0A139CZN4-F1|AF-A0A1B8X3Z5-F1|AF-A0A1D2UWT2-F1|AF-A0A285EKW3-F1|AF-A0A315A1T5-F1|AF-A0A3R9FCM0-F1|AF-A0A427UB53-F1|AF-A0A498H9G4-F1|AF-A0A3M9LGI5-F1	None	Methanohalophilus euhalobius.|Methanohalophilus sp.|Methanohalophilus sp. 2-GBenrich.|Methanohalophilus sp. DAL1.|Methanohalophilus sp. T328-1.|Methanohalophilus sp. WG1-DM.|Methanohalophilus sp. RSK.	Archaea	NA-Archaea	Euryarchaeota	Stenosarchaea group	Methanosarcinales	Methanosarcinaceae	Methanohalophilus	Methanohalophilus euhalobius|Methanohalophilus sp.|Methanohalophilus sp. 2-GBenrich|Methanohalophilus sp. DAL1|Methanohalophilus sp. T328-1|Methanohalophilus sp. WG1-DM|Methanohalophilus sp. RSK	8|1	A0A1B8X3Z5|A0A139CZN4|A0A1D2UWT2|A0A285EKW3|A0A315A1T5|A0A3R9FCM0|A0A427UB53|A0A498H9G4|A0A3M9LGI5	IPR003495	None	IPR027417	None	GI:1043243700|EMBL-CDS:OBZ36020.1|EMBL-CDS:RNI12414.1	None	None	PF02492	None	complete|fragment	1884871.A8273_1517	NA	1794907|1864608|1884871|1966352|2491675|51203|2485783	TrEMBL
	A0A1D8MTA4	Archaea	363	1	A0A1D8MTA4	363	AQV86_04830	AF-A0A1D8MTA4-F1	None	Nanohaloarchaea archaeon SG9.	Archaea	NA-Archaea	Euryarchaeota	Stenosarchaea group	unclassified Candidatus Nanoha	NA	NA	Nanohaloarchaea archaeon SG9	1	A0A1D8MTA4	IPR003495	None	IPR027417	None	GI:1078648096|EMBL-CDS:AOV95214.1	None	None	PF02492	None	complete	1737403.AQV86_04830	NA	1737403	TrEMBL
	A0A1E7GB23	Archaea	364	3	A0A1E7GB23|A0A832LBC3|A0A847PQ73	364	BGV40_12120|GXX65_07830|GX152_03755	AF-A0A1E7GB23-F1|AF-A0A832LBC3-F1|AF-A0A847PQ73-F1	None	Methanosarcina sp. Ant1.|Methanosarcina sp.	Archaea	NA-Archaea	Euryarchaeota	Stenosarchaea group|Methanomicrobia	Methanosarcinales	Methanosarcinaceae	Methanosarcina	Methanosarcina sp. Ant1|Methanosarcina sp.	1	A0A1E7GB23|A0A832LBC3|A0A847PQ73	IPR003495	None	IPR027417	None	GI:1072827513|EMBL-CDS:OEU41962.1|EMBL-CDS:HHV24429.1|EMBL-CDS:NLN43313.1	None	None	PF02492	None	complete	None	NA	1882735|2213	TrEMBL
	A0A1G7PA06	Archaea	446	1	A0A1G7PA06	446	SAMN04488067_10992	AF-A0A1G7PA06-F1	None	Halorubrum xinjiangense.	Archaea	NA-Archaea	Euryarchaeota	Stenosarchaea group	Haloferacales	Halorubraceae	Halorubrum	Halorubrum xinjiangense	1	A0A1G7PA06	IPR003495|IPR011629	None	IPR027417|IPR036627	None	EMBL-CDS:SDF83103.1	None	None	PF02492|PF07683	RHEA:19669|RHEA:19670	complete	None	NA	261291	TrEMBL
	A0A1G7RVS7	Archaea	419	1	A0A1G7RVS7	419	SAMN05216218_11653|SAMN05216388_1013107	AF-A0A1G7RVS7-F1|AF-A0A1H8QAP8-F1	None	Halorientalis persicus.|Halorientalis regularis.	Archaea	NA-Archaea	Euryarchaeota	Stenosarchaea group	Halobacteriales	Haloarculaceae	Halorientalis	Halorientalis persicus|Halorientalis regularis	2	A0A1G7RVS7|A0A1H8QAP8	IPR003495|IPR011629	None	IPR027417|IPR036627	None	EMBL-CDS:SDG14852.1	None	None	PF02492|PF07683	RHEA:19669|RHEA:19670	complete	None	NA	1367881|660518	TrEMBL
	A0A1G7RXE7	Archaea	438	1	A0A1G7RXE7	438	SAMN05216218_11672|SAMN05216388_1013126	AF-A0A1G7RXE7-F1|AF-A0A1H8QB88-F1	None	Halorientalis persicus.|Halorientalis regularis.	Archaea	NA-Archaea	Euryarchaeota	Stenosarchaea group	Halobacteriales	Haloarculaceae	Halorientalis	Halorientalis persicus|Halorientalis regularis	2	A0A1G7RXE7|A0A1H8QB88	IPR003495|IPR011629	None	IPR027417|IPR036627	None	EMBL-CDS:SDG15422.1	None	None	PF02492|PF07683	RHEA:19669|RHEA:19670	complete	660518.SAMN05216218_11672	NA	1367881|660518	TrEMBL
	A0A1G7RXE8	Archaea	408	1	A0A1G7RXE8	406|408	SAMN05216218_11673|SAMN05216388_1013127	AF-A0A1G7RXE8-F1|AF-A0A1H8QBC3-F1	None	Halorientalis persicus.|Halorientalis regularis.	Archaea	NA-Archaea	Euryarchaeota	Stenosarchaea group	Halobacteriales	Haloarculaceae	Halorientalis	Halorientalis persicus|Halorientalis regularis	2	A0A1G7RXE8|A0A1H8QBC3	IPR003495|IPR011629	None	IPR027417|IPR036627	None	EMBL-CDS:SDG15445.1	None	None	PF02492|PF07683	RHEA:19669|RHEA:19670	complete	660518.SAMN05216218_11673	NA	1367881|660518	TrEMBL
	A0A1G8YG23	Archaea	433	2	A0A1G8YG23|A0A2Z2HV17	433	SAMN04515672_2151|B1756_06130	AF-A0A1G8YG23-F1|AF-A0A2Z2HV17-F1	None	Natronorubrum texcoconense.|Natrarchaeobaculum aegyptiacum.	Archaea	NA-Archaea	Euryarchaeota	Stenosarchaea group	Natrialbales	Natrialbaceae	Natronorubrum|Natrarchaeobaculum	Natronorubrum texcoconense|Natrarchaeobaculum aegyptiacum	1	A0A1G8YG23|A0A2Z2HV17	IPR003495|IPR011629	None	IPR027417|IPR036627	None	EMBL-CDS:SDK01772.1|GI:1196599910|EMBL-CDS:ARS89367.1	None	None	PF02492|PF07683	RHEA:19669|RHEA:19670	complete	1095776.SAMN04515672_2151	NA	1095776|745377	TrEMBL
	A0A1G8Z626	Archaea	422	4	A0A1G8Z626|A0A238Y379|A0A3A6QKG2|M0ALR7	422|424	D3D02_15825|DJ78_10055|EL22_22355|EXE41_09965|SAMN05216226_11833|SAMN06264855_1288|DP106_13595|BDK88_4037|C480_20344|C500_14880	AF-A0A063ZRB8-F1|AF-A0A1G8Z626-F1|AF-A0A256JM69-F1|AF-A0A498G448-F1|AF-A0A4V6E0E9-F1|AF-A0A238Y379-F1|AF-A0A3A6QKG2-F1|AF-A0A1I0JSL6-F1|AF-A0A482Y211-F1|AF-D3T243-F1|AF-M0ALR7-F1	None	Halobellus sp. Atlit-38R.|Halorubrum ezzemoulense|Halorubrum sp. SD690R.|Halostagnicola sp. A56.|Halovenus aranensis.|Halorubrum vacuolatum|Halonotius pteroides.|Haloterrigena hispanica.|Natrialba aegyptia DSM 13077.|Natrialba magadii (strain ATCC 43099 / DSM 3394 / CCM 3739 / CIP 104546 /IAM 13178 / JCM 8861 / NBRC 102185 / NCIMB 2190 / MS3)	Archaea	NA-Archaea	Euryarchaeota	Stenosarchaea group	Halobacteriales|Haloferacales|Natrialbales	Halobacteriaceae|Haloferacaceae|Halorubraceae|Natrialbaceae	Halobellus|Halorubrum|Halostagnicola|Halovenus|Halonotius|Natrialba|Natrinema	Halobellus sp. Atlit-38R|Halorubrum ezzemoulense|Halorubrum sp. SD690R|Halostagnicola sp. A56|Halovenus aranensis|Halorubrum vacuolatum|Halonotius pteroides|Natrialba aegyptia DSM 13077|Natrialba magadii ATCC 43099|Natrinema hispanicum	5|1|4	A0A1G8Z626|A0A063ZRB8|A0A256JM69|A0A498G448|A0A4V6E0E9|A0A238Y379|A0A3A6QKG2|M0ALR7|A0A1I0JSL6|A0A482Y211|D3T243	IPR003495|IPR011629	None	IPR027417|IPR036627	None	EMBL-CDS:SDK10478.1|EMBL-CDS:SNR65024.1|EMBL-CDS:RJX47920.1|GI:493717919|GI:445646670|EMBL-CDS:ELY99655.1|REFSEQ:WP_006667447.1	fig|1227491.4.peg.4088|fig|547559.17.peg.2935	None	PF02492|PF07683	RHEA:19669|RHEA:19670	complete	547559.Nmag_4133	NA	1495067|2282131|2518117|337243|890420|63740|268735|1227491|392421|547559	TrEMBL
	A0A1G9BZX3	Archaea	471	1	A0A1G9BZX3	462|471	C496_00490|SAMN04515672_3153	AF-A0A1G9BZX3-F1|AF-L9WEZ8-F1	None	Natronorubrum texcoconense.|Natronorubrum tibetense GA33.	Archaea	NA-Archaea	Euryarchaeota	Stenosarchaea group	Natrialbales	Natrialbaceae	Natronorubrum	Natronorubrum texcoconense|Natronorubrum tibetense GA33	2	A0A1G9BZX3|L9WEZ8	IPR003495|IPR011629	None	IPR027417|IPR036627	None	EMBL-CDS:SDK45009.1	fig|1114856.3.peg.106	None	PF02492|PF07683	RHEA:19669|RHEA:19670	complete	1114856.C496_00490	NA	1095776|1114856	TrEMBL
	A0A1G9NRY6	Archaea	417	3	A0A1G9NRY6|A0A1I5N1L5|A0A5N1KYA2	417|409	SAMN04487949_0078|B4589_002645|SAMN05216277_101508|Har1129_15285|Har1130_00165	AF-A0A1G9NRY6-F1|AF-A0A1I5N1L5-F1|AF-A0A7D5CDH9-F1|AF-A0A5J5LCG1-F1|AF-A0A5N1KYA2-F1	None	Halogranum gelatinilyticum.|Halolamina pelagica.|Halolamina sp. CBA1230.|Haloarcula sp. CBA1129.|Haloarcula sp. CBA1130.	Archaea	NA-Archaea	Euryarchaeota	Stenosarchaea group	Haloferacales|Halobacteriales	Haloferacaceae|Halorubraceae|Haloarculaceae	Halogranum|Halolamina|Haloarcula	Halogranum gelatinilyticum|Halolamina pelagica|Halolamina sp. CBA1230|Haloarcula sp. CBA1129|Haloarcula sp. CBA1130	1|2	A0A1G9NRY6|A0A1I5N1L5|A0A7D5CDH9|A0A5N1KYA2|A0A5J5LCG1	IPR003495|IPR011629	None	IPR027417|IPR036627	None	EMBL-CDS:SDL89083.1|GI:1124593268|EMBL-CDS:SFP15587.1|REFSEQ:WP_074875256.1|EMBL-CDS:KAA9401229.1	None	None	PF02492|PF07683	RHEA:19669|RHEA:19670	complete	660521.SAMN04487949_0078	NA	660521|1853690|699431|1853684|1853685	TrEMBL
	A0A1H0YYE5	Archaea	401	16	A0A1H0YYE5|A0A1I0JUD3|A0A1N7EKG9|A0A1U7EUG0|A0A2Z2HR69|A0A3N6MBN0|A0A4S3TVE6|A0A6B0HHM0|A0A6B0VJN2|D2RV28|L0AH74|L0JW97|L9WC01|L9WML2|L9X4C1|M0LBU8	401|415|402|420|394	SAMN04489842_0054|BDK88_4034|SAMN04487967_1263|SAMN04515672_3152|NP_1036A|B1756_07855|EA462_14815|EA472_06995|D8Y22_00550|FYC77_01345|GRS80_18360|GS429_04340|C477_02259|HT576_05835|Htur_0421|JMJ58_07070|C490_00445|CYV19_04125|SAMN05443661_10544|C491_05686|CV102_06725|Natoc_0268|C496_00485|C494_04590|DV706_08225|SAMN05421752_1125|C493_09630|C446_16545	AF-A0A1H0YYE5-F1|AF-A0A1I0JUD3-F1|AF-A0A482Y0Z4-F1|AF-A0A1G9BZV1-F1|AF-A0A1H6FTW4-F1|AF-A0A1N7EKG9-F1|AF-A0A1U7EUG0-F1|AF-A0A2Z2HR69-F1|AF-A0A3N6LKH2-F1|AF-A0A3N6MBN0-F1|AF-A0A4S3TVE6-F1|AF-A0A5D5AY72-F1|AF-A0A6B0HHM0-F1|AF-A0A6B0VJN2-F1|AF-D2RV28-F1|AF-A0A1I3KWB4-F1|AF-L0AH74-F1|AF-L9YJQ5-F1|AF-L0JW97-F1|AF-L9XDM4-F1|AF-L9WC01-F1|AF-A0A1N7GG80-F1|AF-A0A4D6HKT2-F1|AF-L9WML2-F1|AF-L9X4C1-F1|AF-M0L…	None	Natronobacterium texcoconense.|Haloterrigena hispanica.|Haloterrigena daqingensis.|Natronorubrum sediminis.|Natronorubrum texcoconense.|Natronomonas pharaonis (strain ATCC 35678 / DSM 2160 / CIP 103997 / JCM8858 / NBRC 14720 / NCIMB 2260 / Gabara)|Natrarchaeobaculum aegyptiacum.|Natrarchaeobius chitinivorans.|Natrarchaeobius halalkaliphilus.|Salinadaptatus halalkaliphilus.|Natrialba sp. INN-245.|…	Archaea	NA-Archaea	Euryarchaeota	Stenosarchaea group	Natrialbales|Halobacteriales	Natrialbaceae|Haloarculaceae	Natronobacterium|Natrinema|Natronorubrum|Natronomonas|Natrarchaeobaculum|Natrarchaeobius|Salinadaptatus|Natrialba|Haloterrigena|Natronococcus|Natronolimnohabitans|Halobiforma	Natronobacterium texcoconense|Natrinema hispanicum|Natronorubrum daqingense|Natronorubrum sediminis|Natronorubrum texcoconense|Natronomonas pharaonis DSM 2160|Natrarchaeobaculum aegyptiacum|Natrarchaeobius chitinivorans|Natrarchaeobius halalkaliphilus|Salinadaptatus halalkaliphilus|Natrialba sp. INN-245|Natrialba swarupiae|Natronorubrum halalkaliphilum|Haloterrigena gelatinilytica|Haloterrigena s…	1|2|3|4	A0A1H0YYE5|A0A1I0JUD3|A0A482Y0Z4|A0A1N7EKG9|A0A1G9BZV1|A0A1H6FTW4|A0A1U7EUG0|A0A2Z2HR69|A0A3N6MBN0|A0A3N6LKH2|A0A4S3TVE6|A0A6B0HHM0|A0A5D5AY72|A0A6B0VJN2|D2RV28|A0A8J8KAS1|A0A8T8E4I3|M0CL11|L0AH74|A0A1I3KWB4|L9YJQ5|L0JW97|A0A8J8TTI5|L9XDM4|L9WC01|L9WML2|A0A1N7GG80|A0A4D6HKT2|L9X4C1|M0LBU8	IPR003495|IPR011629	None	IPR027417|IPR036627	None	EMBL-CDS:SDQ20118.1|EMBL-CDS:SDD62841.1|EMBL-CDS:SEU13459.1|GI:1134982710|EMBL-CDS:APX97893.1|EMBL-CDS:SIR88601.1|REFSEQ:WP_076582564.1|GI:76557034|GI:499641510|EMBL-CDS:CAI48609.1|REFSEQ:WP_011322244.1|GI:1196600204|EMBL-CDS:ARS89661.1|EMBL-CDS:RQH01199.1|EMBL-CDS:THE66658.1|EMBL-CDS:MWV41637.1|EMBL-CDS:MXV61305.1|GI:502706427|GI:284013370|EMBL-CDS:ADB59321.1|REFSEQ:WP_012941644.1|GI:505046296|G…	fig|1227488.3.peg.440|fig|797304.7.peg.96|fig|1227497.3.peg.1176|fig|1114856.3.peg.105|fig|1227500.6.peg.928|fig|1227499.3.peg.1947|fig|1227454.3.peg.3391	None	PF02492|PF07683	RHEA:19669|RHEA:19670	complete	348780.NP_1036A|1227488.C477_02259|543526.Htur_0421|797304.Natgr_1297|1227497.C491_05686|694430.Natoc_0268|1114856.C496_00485|1227500.C494_04590|1227499.C493_09630|1227454.C446_16545	NA	1095778|392421|1095776|588898|640943|348780|745377|1679083|1679091|2419781|2448032|2690967|2691917|1227488|2675099|2741724|543526|44930|797304|1227497|2055836|694430|1114856|1227500|308853|61858|1227499|1227454	TrEMBL
	A0A1H0YYX1	Archaea	418	1	A0A1H0YYX1	418	SAMN04489842_0053	AF-A0A1H0YYX1-F1	None	Natronobacterium texcoconense.	Archaea	NA-Archaea	Euryarchaeota	Stenosarchaea group	Natrialbales	Natrialbaceae	Natronobacterium	Natronobacterium texcoconense	1	A0A1H0YYX1	IPR003495|IPR011629	None	IPR027417|IPR036627	None	EMBL-CDS:SDQ20081.1	None	None	PF02492|PF07683	RHEA:19669|RHEA:19670	complete	None	NA	1095778	TrEMBL
	A0A1H1AI90	Archaea	387	1	A0A1H1AI90	387	None	AF-A0A1H1AI90-F1	None	Halopelagius longus.	Archaea	NA-Archaea	Euryarchaeota	Stenosarchaea group	Haloferacales	Haloferacaceae	Halopelagius	Halopelagius longus	1	A0A1H1AI90	IPR003495|IPR011629	None	IPR027417|IPR036627	None	EMBL-CDS:RDI70390.1|EMBL-CDS:SDQ39483.1	None	None	PF02492|PF07683	RHEA:19669|RHEA:19670	complete	None	NA	1236180	TrEMBL
	A0A1H1EUR6	Archaea	445	1	A0A1H1EUR6	445	None	AF-A0A1H1EUR6-F1	None	Halopelagius longus.	Archaea	NA-Archaea	Euryarchaeota	Stenosarchaea group	Haloferacales	Haloferacaceae	Halopelagius	Halopelagius longus	1	A0A1H1EUR6	IPR003495|IPR011629	None	IPR027417|IPR036627	None	EMBL-CDS:RDI71892.1|EMBL-CDS:SDQ92328.1	None	None	PF02492|PF07683	RHEA:19669|RHEA:19670	complete	None	NA	1236180	TrEMBL
	A0A1H1FST3	Archaea	423	4	A0A1H1FST3|A0A8J7RB65|J2ZH29|M0PEL1	423	SAMN04489842_2093|J2744_002736|HSB1_21630|SAMN04487950_3583|C468_02260	AF-A0A1H1FST3-F1|AF-A0A1I4H8V1-F1|AF-J2ZH29-F1|AF-M0PEL1-F1	None	Natronobacterium texcoconense.|Halorubrum trapanicum.|Halogranum rubrum.|Halogranum salarium B-1.|Halorubrum kocurii JCM 14978.	Archaea	NA-Archaea	Euryarchaeota	Stenosarchaea group	Natrialbales|Haloferacales	Natrialbaceae|Halorubraceae|Haloferacaceae	Natronobacterium|Halorubrum|Halogranum	Natronobacterium texcoconense|Halorubrum trapanicum|Halogranum rubrum|Halogranum salarium B-1|Halorubrum kocurii JCM 14978	1|2	A0A1H1FST3|A0A8J7RB65|J2ZH29|A0A1I4H8V1|M0PEL1	IPR003495|IPR011629	None	IPR027417|IPR036627	None	EMBL-CDS:SDR03798.1|EMBL-CDS:MBP1903033.1|GI:399239078|GI:496770606|EMBL-CDS:EJN60005.1|REFSEQ:WP_009367245.1|GI:496122712|GI:445818477|EMBL-CDS:EMA68333.1|REFSEQ:WP_008847219.1	fig|1210908.3.peg.2071|fig|1230456.3.peg.429	None	PF02492|PF07683	RHEA:19669|RHEA:19670	complete	1210908.HSB1_21630|553466.SAMN04487950_3583|1230456.C468_02260	NA	1095778|29284|1210908|553466|1230456	TrEMBL
	A0A1H3E4F6	Archaea	440	3	A0A1H3E4F6|A0A1I2WGS9|U1PQD2	440	SAMN04487946_10239|SAMN04488063_3557|J07HQW2_02423	AF-A0A1H3E4F6-F1|AF-A0A1I2WGS9-F1|AF-U1PQD2-F1	None	Halobellus clavatus.|Halopelagius inordinatus.|Haloquadratum walsbyi J07HQW2.	Archaea	NA-Archaea	Euryarchaeota	Stenosarchaea group	Haloferacales	Haloferacaceae	Halobellus|Halopelagius|Haloquadratum	Halobellus clavatus|Halopelagius inordinatus|Haloquadratum walsbyi J07HQW2	1	A0A1H3E4F6|A0A1I2WGS9|U1PQD2	IPR003495|IPR011629	None	IPR027417|IPR036627	None	EMBL-CDS:SDX73500.1|EMBL-CDS:SFH00533.1|GI:541187538|EMBL-CDS:ERG95962.1	None	None	PF02492|PF07683	RHEA:19669|RHEA:19670	complete	660517.SAMN04487946_10239|553467.SAMN04488063_3557|1238425.J07HQW2_02423	NA	660517|553467|1238425	TrEMBL
	A0A1H3EL41	Archaea	356	1	A0A1H3EL41	356	SAMN04487946_102365	AF-A0A1H3EL41-F1	None	Halobellus clavatus.	Archaea	NA-Archaea	Euryarchaeota	Stenosarchaea group	Haloferacales	Haloferacaceae	Halobellus	Halobellus clavatus	1	A0A1H3EL41	IPR003495|IPR011629	None	IPR027417|IPR036627	None	EMBL-CDS:SDX79513.1	None	None	PF02492|PF07683	RHEA:19669|RHEA:19670	complete	None	NA	660517	TrEMBL
	A0A1H3W185	Archaea	376	4	A0A1H3W185|D2S2A4|L0K2G0|L9XNB2	376|372	SAMN04488065_0477|C477_17750|HT576_21090|Htur_4724|JMJ58_23935|SAMN04488556_3691|Natoc_3777|C489_20321	AF-A0A1H3W185-F1|AF-A0A1I6UAS3-F1|AF-D2S2A4-F1|AF-M0C0W8-F1|AF-L0K2G0-F1|AF-L9XNB2-F1	None	Haloplanus vescus.|Halostagnicola kamekurae.|Haloterrigena gelatinilytica.|Haloterrigena salifodinae.|Haloterrigena salina JCM 13891.|Haloterrigena turkmenica (strain ATCC 51198 / DSM 5511 / JCM 9101 / NCIMB13204 / VKM B-1734 / 4k)|Natronococcus occultus SP4.|Natrinema versiforme JCM 10478.	Archaea	NA-Archaea	Euryarchaeota	Stenosarchaea group	Haloferacales|Natrialbales	Haloferacaceae|Natrialbaceae	Haloplanus|Halostagnicola|Haloterrigena|Natronococcus|Natrinema	Haloplanus vescus|Halostagnicola kamekurae|Haloterrigena gelatinilytica|Haloterrigena salifodinae|Haloterrigena salina JCM 13891|Haloterrigena turkmenica DSM 5511|Natronococcus occultus SP4|Natrinema versiforme JCM 10478	1|5	A0A1H3W185|D2S2A4|A0A1I6UAS3|A0A8J8KJL1|A0A8T8E7K2|M0C0W8|L0K2G0|L9XNB2	IPR003495|IPR011629	None	IPR027417|IPR036627	None	EMBL-CDS:SDZ80826.1|GI:284017552|EMBL-CDS:ADB63501.1|GI:433675295|GI:505135819|EMBL-CDS:AGB39487.1|REFSEQ:WP_015322921.1|GI:445609087|GI:493478232|EMBL-CDS:ELY62896.1|REFSEQ:WP_006433166.1	fig|1227488.3.peg.3563|fig|1227496.3.peg.4076	None	PF02492|PF07683	RHEA:19669|RHEA:19670	complete	1227488.C477_17750	NA	555874|1227488|2675099|2741724|543526|619731|694430|1227496	TrEMBL
	A0A1H3Z658	Archaea	402	2	A0A1H3Z658|A0A368N9K8	402	SAMN04488065_2178|DU504_07880	AF-A0A1H3Z658-F1|AF-A0A368N9K8-F1	None	Haloplanus vescus.|Haloplanus salinus.	Archaea	NA-Archaea	Euryarchaeota	Stenosarchaea group	Haloferacales	Haloferacaceae	Haloplanus	Haloplanus vescus|Haloplanus salinus	1	A0A1H3Z658|A0A368N9K8	IPR003495|IPR011629	None	IPR027417|IPR036627	None	EMBL-CDS:SEA19127.1|EMBL-CDS:RCU47227.1	None	None	PF02492|PF07683	RHEA:19669|RHEA:19670	complete	555874.SAMN04488065_2178	NA	555874|1126245	TrEMBL
	A0A1H6VBN4	Archaea	394	1	A0A1H6VBN4	394	SAMN05444271_11460	AF-A0A1H6VBN4-F1	None	Halohasta litchfieldiae.	Archaea	NA-Archaea	Euryarchaeota	Stenosarchaea group	Haloferacales	Halorubraceae	Halohasta	Halohasta litchfieldiae	1	A0A1H6VBN4	IPR003495|IPR011629	None	IPR027417|IPR036627	None	GI:1279136879|EMBL-CDS:SEI97692.1	None	None	PF02492|PF07683	RHEA:19669|RHEA:19670	complete	1073996.SAMN05444271_11460	NA	1073996	TrEMBL
	A0A1H6VP03	Archaea	398	1	A0A1H6VP03	398	SAMN05444271_11660	AF-A0A1H6VP03-F1	None	Halohasta litchfieldiae.	Archaea	NA-Archaea	Euryarchaeota	Stenosarchaea group	Haloferacales	Halorubraceae	Halohasta	Halohasta litchfieldiae	1	A0A1H6VP03	IPR003495|IPR011629	None	IPR027417|IPR036627	None	GI:1279138263|EMBL-CDS:SEJ01962.1	None	None	PF02492|PF07683	RHEA:19669|RHEA:19670	complete	None	NA	1073996	TrEMBL
	A0A1H8T593	Archaea	378	5	A0A1H8T593|A0A1I2UP61|A0A1I4IXQ7|A0A6B0GKT1|F8D7P7	378|388	SAMN04487948_1069|SAMN04488063_2918|HSB1_02050|SAMN04487950_4285|GQS65_12810|ATJ93_1673|Halxa_0856	AF-A0A1H8T593-F1|AF-A0A1I2UP61-F1|AF-A0A1I4IXQ7-F1|AF-J3JHP2-F1|AF-A0A6B0GKT1-F1|AF-A0A3R7HI54-F1|AF-F8D7P7-F1	None	Halogranum amylolyticum.|Halopelagius inordinatus.|Halogranum rubrum.|Halogranum salarium B-1.|Halomarina oriensis.|Halopiger aswanensis.|Halopiger xanaduensis (strain DSM 18323 / JCM 14033 / SH-6)	Archaea	NA-Archaea	Euryarchaeota	Stenosarchaea group	Haloferacales|Halobacteriales|Natrialbales	Haloferacaceae|Halobacteriaceae|Natrialbaceae	Halogranum|Halopelagius|Halomarina|Halopiger	Halogranum amylolyticum|Halopelagius inordinatus|Halogranum rubrum|Halogranum salarium B-1|Halomarina oriensis|Halopiger aswanensis|Halopiger xanaduensis SH-6	1|2	A0A1H8T593|A0A1I2UP61|A0A1I4IXQ7|J3JHP2|A0A6B0GKT1|F8D7P7|A0A3R7HI54	IPR003495|IPR011629	None	IPR027417|IPR036627	None	EMBL-CDS:SEO85804.1|EMBL-CDS:SFG78059.1|EMBL-CDS:SFL59162.1|EMBL-CDS:MWG35354.1|GI:335336256|GI:503644319|EMBL-CDS:AEH35495.1|REFSEQ:WP_013878395.1	fig|1210908.3.peg.197	None	PF02492|PF07683	RHEA:19669|RHEA:19670	complete	1210908.HSB1_02050|797210.Halxa_0856	NA	660520|553467|1210908|553466|671145|148449|797210	TrEMBL
	A0A1H8VB17	Archaea	377	3	A0A1H8VB17|A0A238VDX8|A0A2R6I4E4	377	SAMN04487948_11544|SAMN06264855_102219|BRC94_07885	AF-A0A1H8VB17-F1|AF-A0A238VDX8-F1|AF-A0A2R6I4E4-F1	None	Halogranum amylolyticum.|Halorubrum vacuolatum|Halobacteriales archaeon QS_5_70_17.	Archaea	NA-Archaea	Euryarchaeota	Stenosarchaea group	Haloferacales|Halobacteriales	Haloferacaceae|Halorubraceae|unclassified Halobacteria	Halogranum|Halorubrum|NA	Halogranum amylolyticum|Halorubrum vacuolatum|Halobacteriales archaeon QS_5_70_17	1	A0A1H8VB17|A0A238VDX8|A0A2R6I4E4	IPR003495|IPR011629	None	IPR027417|IPR036627	None	EMBL-CDS:SEP12501.1|EMBL-CDS:SNR31739.1|EMBL-CDS:PSP99047.1	None	None	PF02492|PF07683	RHEA:19669|RHEA:19670	complete	None	NA	660520|63740|1919181	TrEMBL
	A0A1H8ZEI6	Archaea	415	5	A0A1H8ZEI6|A0A2B7GX08|A0A2R6MC12|A0A6G4R667|I7CS25	415|419|410	SAMN04489841_0148|CP556_13240|HYG81_05085|BRC87_08030|BRD19_00150|G6M89_02680|C485_08482|C486_05310|C487_09907|ELS17_01955|FGF80_08650|NJ7G_1654	AF-A0A1H8ZEI6-F1|AF-A0A2B7GX08-F1|AF-A0A7D6GX67-F1|AF-A0A2R6HAS9-F1|AF-A0A2R6MC12-F1|AF-A0A6G4R667-F1|AF-A0A482XX35-F1|AF-A0A4P9TEU2-F1|AF-I7CS25-F1|AF-L9YSY8-F1|AF-L9Z789-F1|AF-L9ZKS4-F1	None	Natrinema salaciae.|Natrinema sp. CBA1119.|Natrinema sp. YPL30.|Halobacteriales archaeon QS_4_66_20.|Halobacteriales archaeon SW_7_65_23.|Natronolimnobius sp. AArcel1.|Natrinema altunense (strain JCM 12890 / CGMCC 1.3731 / AJ2)|Natrinema altunense.|Natrinema gari JCM 14663.|Natrinema pallidum DSM 3751.|Natrinema pallidum.|Natrinema sp. (strain J7-2)	Archaea	NA-Archaea	Euryarchaeota	Stenosarchaea group	Natrialbales|Halobacteriales	Natrialbaceae|unclassified Halobacteria	Natrinema|NA|Natronolimnobius	Natrinema salaciae|Natrinema sp. CBA1119|Natrinema zhouii|Halobacteriales archaeon QS_4_66_20|Halobacteriales archaeon SW_7_65_23|Natronolimnobius sp. AArcel1|Natrinema altunense|Natrinema altunense JCM 12890|Natrinema gari JCM 14663|Natrinema pallidum|Natrinema pallidum DSM 3751|Natrinema sp. J7-2	1|2|6	A0A1H8ZEI6|A0A2B7GX08|A0A7D6GX67|A0A2R6MC12|A0A2R6HAS9|A0A6G4R667|I7CS25|A0A482XX35|A0A4P9TEU2|L9YSY8|L9Z789|L9ZKS4	IPR003495|IPR011629	None	IPR027417|IPR036627	None	EMBL-CDS:SEP62791.1|EMBL-CDS:PGF16990.1|EMBL-CDS:PSQ50726.1|EMBL-CDS:NGM67927.1|GI:504676706|GI:397682521|EMBL-CDS:AFO56898.1|REFSEQ:WP_014863808.1	fig|1227494.3.peg.1689|fig|1227495.3.peg.1983|fig|1230459.4.peg.1064|fig|406552.5.peg.1473	None	PF02492|PF07683	RHEA:19669|RHEA:19670	complete	1186196.SAMN04489841_0148|1227495.C487_09907|222984.JNCS01000003_gene3160|406552.NJ7G_1654	NA	1186196|1608465|1710539|1919174|1919203|1679093|1227494|1227495|1230459|222984|406552|69527	TrEMBL
	A0A1I0INB0	Archaea	426	4	A0A1I0INB0|A0A897MT37|M0I0V0|U1NS86	426	BDK88_3953|C476_15795|AArcS_0971|AUR64_07760|C453_00785|A07HN63_01594|DP106_10240|J07HN6_02045	AF-A0A1I0INB0-F1|AF-A0A482Y5Y5-F1|AF-M0C527-F1|AF-A0A897MT37-F1|AF-A0A0W1RAJ2-F1|AF-M0I0V0-F1|AF-A0A3A6QLY7-F1|AF-U1NS86-F1|AF-V4Y1Y3-F1	None	Haloterrigena hispanica.|Haloterrigena limicola JCM 13563.|Natranaeroarchaeum sulfidigenes.|Haloferax elongans ATCC BAA-1513.|Haloprofundus marisrubri.|Halonotius pteroides.|Halonotius sp. J07HN6.|uncultured archaeon A07HN63.	Archaea	NA-Archaea|environmental samples	Euryarchaeota|NA	Stenosarchaea group|NA	Natrialbales|Halobacteriales|Haloferacales|NA	Natrialbaceae|Natronoarchaeaceae|Haloferacaceae|Halorubraceae|NA	Natrinema|Natranaeroarchaeum|Haloferax|Haloprofundus|Halonotius|NA	Haloterrigena limicola JCM 13563|Natrinema hispanicum|Natranaeroarchaeum sulfidigenes|Haloferax elongans ATCC BAA-1513|Haloprofundus marisrubri|Halonotius pteroides|Halonotius sp. J07HN6|uncultured archaeon A07HN63	3|1|2	A0A1I0INB0|A0A482Y5Y5|M0C527|A0A897MT37|M0I0V0|A0A0W1RAJ2|U1NS86|A0A3A6QLY7|V4Y1Y3	IPR003495|IPR011629	None	IPR027417|IPR036627	None	EMBL-CDS:SDD41682.1|EMBL-CDS:SET98598.1|EMBL-CDS:QSG02193.1|GI:445737466|GI:495597483|EMBL-CDS:ELZ88999.1|REFSEQ:WP_008322062.1|GI:541192077|EMBL-CDS:ERH00426.1	fig|1230457.4.peg.3170|fig|1230453.4.peg.148|fig|1412873.3.peg.1693	None	PF02492|PF07683	RHEA:19669|RHEA:19670	complete	None	NA	1230457|392421|2784880|1230453|1514971|1238427|1412873|268735	TrEMBL
	A0A1I0JGJ2	Archaea	435	1	A0A1I0JGJ2	435	None	AF-A0A1I0JGJ2-F1	None	Haloterrigena hispanica.	Archaea	NA-Archaea	Euryarchaeota	Stenosarchaea group	Natrialbales	Natrialbaceae	Natrinema	Natrinema hispanicum	1	A0A1I0JGJ2	IPR003495|IPR011629	None	IPR027417|IPR036627	None	EMBL-CDS:SDD62273.1|EMBL-CDS:SEU09360.1	None	None	PF02492|PF07683	RHEA:19669|RHEA:19670	complete	None	NA	392421	TrEMBL
	A0A1I0N4D6	Archaea	408	3	A0A1I0N4D6|A0A238WCS6|L0JHG2	408	SAMN04487945_0596|SAMN06264855_10732|C488_02625	AF-A0A1I0N4D6-F1|AF-A0A238WCS6-F1|AF-L0JHG2-F1	None	Halobacterium jilantaiense.|Halorubrum vacuolatum|Natrinema pellirubrum (strain DSM 15624 / CIP 106293 / JCM 10476 / NCIMB786 / 157)	Archaea	NA-Archaea	Euryarchaeota	Stenosarchaea group	Halobacteriales|Haloferacales|Natrialbales	Halobacteriaceae|Halorubraceae|Natrialbaceae	Halobacterium|Halorubrum|Natrinema	Halobacterium jilantaiense|Halorubrum vacuolatum|Natrinema pellirubrum DSM 15624	1	A0A1I0N4D6|A0A238WCS6|L0JHG2	IPR003495|IPR011629	None	IPR027417|IPR036627	None	EMBL-CDS:SEV95903.1|EMBL-CDS:SNR44385.1|GI:493181546|GI:445627323|GI:433305158|EMBL-CDS:AGB30970.1|EMBL-CDS:ELY80647.1|REFSEQ:WP_006179831.1	fig|797303.5.peg.547	None	PF02492|PF07683	RHEA:19669|RHEA:19670	complete	355548.SAMN04487945_0596|797303.Natpe_1058	NA	355548|63740|797303	TrEMBL
	A0A1I0NPE8	Archaea	366	2	A0A1I0NPE8|A0A2R6HLX8	366	SAMN05216285_1971|BRC91_12020	AF-A0A1I0NPE8-F1|AF-A0A2R6HLX8-F1	None	Halopiger salifodinae.|Halobacteriales archaeon QS_4_62_28.	Archaea	NA-Archaea	Euryarchaeota	Stenosarchaea group	Natrialbales|Halobacteriales	Natrialbaceae|unclassified Halobacteria	Natrinema|NA	Natrinema salifodinae|Halobacteriales archaeon QS_4_62_28	1	A0A1I0NPE8|A0A2R6HLX8	IPR003495|IPR011629	None	IPR027417|IPR036627	None	GI:910072977|EMBL-CDS:SEW03343.1|REFSEQ:WP_049990173.1|EMBL-CDS:PSP92914.1	None	None	PF02492|PF07683	RHEA:19669|RHEA:19670	complete	1202768.JROF01000012_gene1001	NA	1202768|1919173	TrEMBL
	A0A1I1CXF1	Archaea	435	2	A0A1I1CXF1|A0A2Z2HR90	435	SAMN05444422_10110|B1756_07850	AF-A0A1I1CXF1-F1|AF-A0A2Z2HR90-F1	None	Halobiforma haloterrestris.|Natrarchaeobaculum aegyptiacum.	Archaea	NA-Archaea	Euryarchaeota	Stenosarchaea group	Natrialbales	Natrialbaceae	Halobiforma|Natrarchaeobaculum	Halobiforma haloterrestris|Natrarchaeobaculum aegyptiacum	1	A0A1I1CXF1|A0A2Z2HR90	IPR003495|IPR011629	None	IPR027417|IPR036627	None	EMBL-CDS:SFB67217.1|GI:1196600203|EMBL-CDS:ARS89660.1	None	None	PF02492|PF07683	RHEA:19669|RHEA:19670	complete	None	NA	148448|745377	TrEMBL
	A0A1I4NS07	Archaea	355	1	A0A1I4NS07	355	SAMN04488696_0230	AF-A0A1I4NS07-F1	None	Methanolobus profundi.	Archaea	NA-Archaea	Euryarchaeota	Stenosarchaea group	Methanosarcinales	Methanosarcinaceae	Methanolobus	Methanolobus profundi	1	A0A1I4NS07	IPR003495	None	IPR027417	None	EMBL-CDS:SFM18312.1	None	None	PF02492	None	complete	487685.SAMN04488696_0230	NA	487685	TrEMBL
	A0A1I4NT20	Archaea	424	1	A0A1I4NT20	424	SAMN04488696_0229	AF-A0A1I4NT20-F1	None	Methanolobus profundi.	Archaea	NA-Archaea	Euryarchaeota	Stenosarchaea group	Methanosarcinales	Methanosarcinaceae	Methanolobus	Methanolobus profundi	1	A0A1I4NT20	IPR003495	None	IPR027417	None	EMBL-CDS:SFM18283.1	None	None	PF02492	None	complete	487685.SAMN04488696_0229	NA	487685	TrEMBL
	A0A1I4P9L8	Archaea	194	5	A0A1I4P9L8|A0A7D5E7X7|A0A7Z7AX69|A0A7Z8KMG1|W9E0R0	194	SAMN04488696_0515|AWU59_1534|HWN40_05795|SAMN04488589_1838|FKV42_13415|MettiDRAFT_2695	AF-A0A1I4P9L8-F1|AF-A0A139CND1-F1|AF-A0A7D5E7X7-F1|AF-A0A7Z7AX69-F1|AF-A0A7Z8KMG1-F1|AF-W9E0R0-F1	None	Methanolobus profundi.|Methanolobus sp. T82-4.|Methanolobus zinderi.|Methanolobus vulcani.|Methanolobus tindarius DSM 2278.	Archaea	NA-Archaea	Euryarchaeota	Stenosarchaea group	Methanosarcinales	Methanosarcinaceae	Methanolobus	Methanolobus profundi|Methanolobus sp. T82-4|Methanolobus zinderi|Methanolobus vulcani|Methanolobus tindarius DSM 2278	1|2	A0A1I4P9L8|A0A7D5E7X7|A0A139CND1|A0A7Z7AX69|A0A7Z8KMG1|W9E0R0	IPR003495	None	IPR027417	None	EMBL-CDS:SFM24237.1|EMBL-CDS:QLC49791.1|EMBL-CDS:SDF96355.1|EMBL-CDS:TQD23518.1|GI:564601389|GI:563513827|EMBL-CDS:ETA69201.1|REFSEQ:WP_023846333.1	None	None	PF02492	None	complete	487685.SAMN04488696_0515|1794908.AWU59_1534|1090322.MettiDRAFT_2695	NA	487685|1794908|536044|38026|1090322	TrEMBL
	A0A1I4S7V7	Archaea	373	1	A0A1I4S7V7	373	SAMN04488696_1827	AF-A0A1I4S7V7-F1	None	Methanolobus profundi.	Archaea	NA-Archaea	Euryarchaeota	Stenosarchaea group	Methanosarcinales	Methanosarcinaceae	Methanolobus	Methanolobus profundi	1	A0A1I4S7V7	IPR003495	None	IPR027417	None	EMBL-CDS:SFM60606.1	None	None	PF02492	None	complete	487685.SAMN04488696_1827	NA	487685	TrEMBL
	A0A1I4U819	Archaea	350	1	A0A1I4U819	350	SAMN04488696_2617	AF-A0A1I4U819-F1	None	Methanolobus profundi.	Archaea	NA-Archaea	Euryarchaeota	Stenosarchaea group	Methanosarcinales	Methanosarcinaceae	Methanolobus	Methanolobus profundi	1	A0A1I4U819	IPR003495	None	IPR027417	None	EMBL-CDS:SFM85112.1	None	None	PF02492	None	complete	487685.SAMN04488696_2617	NA	487685	TrEMBL
	A0A1I6FQ06	Archaea	434	3	A0A1I6FQ06|A0A2I8VP87|A0A346PT89	434|444	SAMN04488124_0046|C2R22_20280|AArc1_0962|AArcMg_2744	AF-A0A1I6FQ06-F1|AF-A0A2I8VP87-F1|AF-A0A346PCQ8-F1|AF-A0A346PT89-F1	None	Halogeometricum limi.|Salinigranum rubrum.|Natrarchaeobaculum sulfurireducens.	Archaea	NA-Archaea	Euryarchaeota	Stenosarchaea group	Haloferacales|Natrialbales	Haloferacaceae|Halorubraceae|Natrialbaceae	Halogeometricum|Salinigranum|Natrarchaeobaculum	Halogeometricum limi|Salinigranum rubrum|Natrarchaeobaculum sulfurireducens	1|2	A0A1I6FQ06|A0A2I8VP87|A0A346PT89|A0A346PCQ8	IPR003495|IPR011629	None	IPR027417|IPR036627	None	EMBL-CDS:SFR32025.1|GI:1336552923|EMBL-CDS:AUV83694.1|GI:1464918420|EMBL-CDS:AXR82734.1	None	None	PF02492|PF07683	RHEA:19669|RHEA:19670	complete	555875.SAMN04488124_0046	NA	555875|755307|2044521	TrEMBL
	A0A1I6FUV8	Archaea	450	2	A0A1I6FUV8|M0IGX1	450	SAMN04487947_0049|C440_09597	AF-A0A1I6FUV8-F1|AF-M0IGX1-F1	None	Halogeometricum rufum.|Haloferax mucosum ATCC BAA-1512.	Archaea	NA-Archaea	Euryarchaeota	Stenosarchaea group	Haloferacales	Haloferacaceae	Halogeometricum|Haloferax	Halogeometricum rufum|Haloferax mucosum ATCC BAA-1512	1	A0A1I6FUV8|M0IGX1	IPR003495|IPR011629	None	IPR027417|IPR036627	None	EMBL-CDS:SFR33720.1|GI:445743841|EMBL-CDS:ELZ95322.1	fig|662479.7.peg.1949	None	PF02492|PF07683	RHEA:19669|RHEA:19670	complete	553469.SAMN04487947_0049|662479.C440_09597	NA	553469|662479	TrEMBL
	A0A1I6IPS8	Archaea	361	2	A0A1I6IPS8|L9Y0J6	361|371	SAMN04488124_3470|C492_00674|GWG54_16760	AF-A0A1I6IPS8-F1|AF-L9Y0J6-F1	None	Halogeometricum limi.|Natronococcus jeotgali DSM 18795.|Natronococcus sp. JC468.	Archaea	NA-Archaea	Euryarchaeota	Stenosarchaea group	Haloferacales|Natrialbales	Haloferacaceae|Natrialbaceae	Halogeometricum|Natronococcus	Halogeometricum limi|Natronococcus jeotgali DSM 18795|Natronococcus sp. JC468	1|2	A0A1I6IPS8|L9Y0J6|A0A8J8F509	IPR003495|IPR011629	None	IPR027417|IPR036627	None	EMBL-CDS:SFR68757.1|GI:445612674|EMBL-CDS:ELY66393.1	fig|1227498.3.peg.119	None	PF02492|PF07683	RHEA:19669|RHEA:19670	complete	None	NA	555875|1227498|1961921	TrEMBL
	A0A1I6S1B2	Archaea	416	4	A0A1I6S1B2|A0A6B0SJV9|M0C8A5|M0LPC4	416|418	SAMN04488556_2364|GRX66_00615|BDK88_2321|C476_14384|C446_12409	AF-A0A1I6S1B2-F1|AF-A0A6B0SJV9-F1|AF-A0A1I0EKN6-F1|AF-A0A482YE25-F1|AF-M0C8A5-F1|AF-M0LPC4-F1	None	Halostagnicola kamekurae.|Halobacterium bonnevillei.|Haloterrigena hispanica.|Haloterrigena limicola JCM 13563.|Halobiforma nitratireducens JCM 10879.	Archaea	NA-Archaea	Euryarchaeota	Stenosarchaea group	Natrialbales|Halobacteriales	Natrialbaceae|Halobacteriaceae	Halostagnicola|Halobacterium|Natrinema|Halobiforma	Halostagnicola kamekurae|Halobacterium bonnevillei|Haloterrigena limicola JCM 13563|Natrinema hispanicum|Halobiforma nitratireducens JCM 10879	1|3	A0A1I6S1B2|A0A6B0SJV9|M0C8A5|A0A1I0EKN6|A0A482YE25|M0LPC4	IPR003495|IPR011629	None	IPR027417|IPR036627	None	EMBL-CDS:SFS70727.1|EMBL-CDS:MXR19172.1|GI:495289388|GI:445665487|EMBL-CDS:ELZ18164.1|REFSEQ:WP_008014142.1|GI:493724009|GI:445784591|EMBL-CDS:EMA35397.1|REFSEQ:WP_006673388.1	fig|1230457.4.peg.2890|fig|1227454.3.peg.2538	None	PF02492|PF07683	RHEA:19669|RHEA:19670	complete	1230457.C476_14384|1227454.C446_12409	NA	619731|2692200|1230457|392421|1227454	TrEMBL
	A0A1I6TUQ8	Archaea	373	5	A0A1I6TUQ8|A0A8U0AAD6|B9LPX5|D2RWW6|D4GPP4	373|374|375	SAMN04488556_3452|MW046_16150|CK500_10655|DJ73_19135|DJ74_15355|DJ75_12200|DJ81_12745|DJ82_05290|Hlac_1834|C477_19015|Htur_0681|JMJ58_05685|C452_01275|C456_02621|C458_02190|C459_15781|C460_00760|C498_02415|C5B88_14255|C5B89_12315|D320_06622|DEQ67_11475|DVK03_16095|DVK04_14265|E4P24_17320|FQA18_08330|HVO_B0243	AF-A0A1I6TUQ8-F1|AF-A0A256HAZ8-F1|AF-A0A256HB19-F1|AF-A0A256HFP8-F1|AF-A0A256HP60-F1|AF-A0A256HWB5-F1|AF-A0A2A2FE64-F1|AF-B9LPX5-F1|AF-D2RWW6-F1|AF-M0BYY4-F1|AF-A0A371KA48-F1|AF-A0A371KIT7-F1|AF-A0A371KWQ9-F1|AF-A0A384LHM8-F1|AF-A0A498E7D9-F1|AF-A0A498EFK4-F1|AF-A0A558GBG7-F1|AF-A0A6C0UR89-F1|AF-A0A842PVJ0-F1|AF-D4GPP4-F1|AF-L5NX48-F1|AF-M0FMD4-F1|AF-M0FSZ2-F1|AF-M0GGV0-F1|AF-M0H1J5-F1|AF-M0IG35-…	None	Halostagnicola kamekurae.|Halocatena salina.|Halorubrum lacusprofundi (strain ATCC 49239 / DSM 5036 / JCM 8891 / ACAM34)|Halorubrum salipaludis.|Halorubrum sp. Ea1.|Halorubrum sp. Ea8.|Halorubrum sp. Eb13.|Halorubrum sp. Hd13.|Halorubrum sp. Ib24.|Haloterrigena salifodinae.|Haloterrigena salina JCM 13891.|Haloterrigena turkmenica (strain ATCC 51198 / DSM 5511 / JCM 9101 / NCIMB13204 / VKM B-1734 …	Archaea	NA-Archaea	Euryarchaeota	Stenosarchaea group|Halobacteria	Natrialbales|Halobacteriales|Haloferacales	Natrialbaceae|Halobacteriaceae|Halorubraceae|Haloferacaceae	Halostagnicola|Halocatena|Halorubrum|Haloterrigena|Haloferax	Halostagnicola kamekurae|Halocatena salina|Halorubrum lacusprofundi ATCC 49239|Halorubrum salipaludis|Halorubrum sp. Ea1|Halorubrum sp. Ea8|Halorubrum sp. Eb13|Halorubrum sp. Hd13|Halorubrum sp. Ib24|Haloterrigena salifodinae|Haloterrigena salina JCM 13891|Haloterrigena turkmenica DSM 5511|Haloferax alexandrinus|Haloferax alexandrinus JCM 10717|Haloferax lucentense DSM 14919|Haloferax sp. AS1|Hal…	1|7|3|17	A0A1I6TUQ8|A0A8U0AAD6|B9LPX5|A0A256HAZ8|A0A256HB19|A0A256HFP8|A0A256HP60|A0A256HWB5|A0A2A2FE64|D2RWW6|A0A8T8E4T2|M0BYY4|D4GPP4|A0A371KA48|A0A371KIT7|A0A371KWQ9|A0A384LHM8|A0A498E7D9|A0A498EFK4|A0A558GBG7|A0A6C0UR89|A0A842PVJ0|A0A8T5C7D6|L5NX48|M0FMD4|M0FSZ2|M0GGV0|M0H1J5|M0IG35	IPR003495|IPR011629	None	IPR027417|IPR036627	None	EMBL-CDS:SFS92901.1|EMBL-CDS:UPM44913.1|GI:222453148|GI:506390828|EMBL-CDS:ACM57413.1|REFSEQ:WP_015910547.1|GI:284013627|GI:502706686|EMBL-CDS:ADB59578.1|REFSEQ:WP_012941899.1|GI:291369061|GI:490140944|EMBL-CDS:ADE01291.1|REFSEQ:WP_004041292.1	fig|1227488.3.peg.3811|fig|1227458.3.peg.253|fig|1227462.4.peg.430|fig|1227463.4.peg.3152|fig|1227464.4.peg.131|fig|1230452.3.peg.508|fig|1243180.4.peg.1189|fig|309800.29.peg.472	None	PF02492|PF07683	RHEA:19669|RHEA:19670	complete	416348.Hlac_1834|1227488.C477_19015|543526.Htur_0681|309800.C498_02415	NA	619731|2934340|1383841|1383843|1383850|1480718|1480728|2032630|416348|1227488|2675099|543526|114529|1227458|1227462|1227463|1227464|1230452|1296625|2077198|2077199|2077200|2246|2282133|2282134|2562277|309800	TrEMBL
	A0A1J5TIX9	Archaea	396	22	A0A1J5TIX9|A0A1Z9PJ50|A0A2D8ASS4|A0A2E0DTU2|A0A2E0MW69|A0A2E0PRX2|A0A2E1GFZ1|A0A2E1I8Y0|A0A2E2CSC6|A0A2E2I748|A0A2E3ZH26|A0A2E8BEL4|A0A2E9DZL9|A0A3A5V4N1|A0A3A5VR74|A0A3A5W0R2|A0A6V8D3V4|A0A6V8E6F1|A0A6V8EBC8|A0A812UAH9|A0A8S8XPJ5|R1FCB9	396|399|401|397|395|387|41|327	BD935_05170|BEU01_01905|CL982_02075|CM15mP42_03440|CMA20_00560|CBD94_00035|CMA71_02815|D7H72_01845|DBX04_08545|HA315_01850|CL996_05745|CMA41_02380|CMA49_05695|CMB71_00495|D7H87_00225|D7I00_06900|HA313_06860|HA358_00220|CMA07_02150|CMA37_02930|CL984_05565|CMA21_00885|D7H71_01130|D7H71_04595|D7H80_01205|HA314_01125|HA314_04570|HA323_01210|CL977_04040|CMA29_04610|CMB17_04485|CMB54_01015|CMB24_06065|…	AF-A0A1J5TIX9-F1|AF-A0A1J5U7G5-F1|AF-A0A2D9IN24-F1|AF-A0A1Z9PJ50-F1|AF-A0A2E7WY27-F1|AF-A0A367IBG1-F1|AF-A0A6V8DME5-F1|AF-A0A7J4RQT5-F1|AF-A0A2D8ASS4-F1|AF-A0A2E0DTU2-F1|AF-A0A6V8E0A5-F1|AF-A0A7J4R183-F1|AF-A0A7J4RE91-F1|AF-A0A7M3YEN3-F1|AF-A0A2E0PRX2-F1|AF-A0A2E1GFZ1-F1|AF-A0A6V8DHS1-F1|AF-A0A6V8DIL9-F1|AF-A0A7J4R4G8-F1|AF-A0A7J4R7P6-F1|AF-A0A7J4R7V4-F1|AF-A0A7M3WAL1-F1|AF-A0A2E1I8Y0-F1|AF-A0A2E…	None	Euryarchaeota archaeon.|Marine Group III euryarchaeote CG-Epi1.|Marine Group III euryarchaeote CG-Epi4.|Candidatus Poseidoniales archaeon.|Candidatus Thalassarchaeaceae archaeon.|Gammaproteobacteria bacterium TMED234.|Candidatus Poseidoniaceae archaeon.|Symbiodinium pilosum|Emiliania huxleyi	Archaea|Bacteria|Eukaryota	NA-Archaea|NA-Bacteria|Sar|Haptista	Candidatus Thermoplasmatota|Euryarchaeota|Pseudomonadota|NA|Haptophyta	Thermoplasmata|unclassified Euryarchaeot|Candidatus Poseidoniia|Gammaproteobacteria|Dinophyceae|Prymnesiophyceae	Candidatus Thermoprofundales|NA|Candidatus Poseidoniales|unclassified Gammaproteobacter|Suessiales|Isochrysidales	NA|Candidatus Thalassarchaea|unclassified Candidatus P|Candidatus Poseidoniaceae|Symbiodiniaceae|Noelaerhabdaceae	NA|unclassified Candidatus Thalassarchaeace|unclassified Candidatus Poseidoniaceae|Symbiodinium|Emiliania	Euryarchaeota archaeon|Marine Group III euryarchaeote CG-Epi1|Marine Group III euryarchaeote CG-Epi4|Candidatus Poseidoniales archaeon|Candidatus Thalassarchaeaceae archaeon|Gammaproteobacteria bacterium TMED234|Candidatus Poseidoniaceae archaeon|Symbiodinium pilosum|Emiliania huxleyi	5|1|7|2|8|4|3	A0A1J5TIX9|A0A1J5U7G5|A0A2D9IN24|A0A2E1HLL7|A0A8S8XVB2|A0A1Z9PJ50|A0A2E7WY27|A0A367IBG1|A0A6V8DME5|A0A7J4RQT5|A0A2D8ASS4|A0A2E0DTU2|A0A2E0BWJ6|A0A2E5WUC5|A0A6V8E0A5|A0A7J4R183|A0A7J4RE91|A0A7M3YEN3|A0A2E0MW69|A0A2D7BX15|A0A2E0PRX2|A0A2E1GFZ1|A0A2D9EXQ2|A0A6V8DHS1|A0A6V8DIL9|A0A7J4R4G8|A0A7J4R7P6|A0A7J4R7V4|A0A7M3WAL1|A0A2E1I8Y0|A0A2D9NFL7|A0A2E3BUH8|A0A2E6BW70|A0A2E2CSC6|A0A2E2I748|A0A2E3ZH26|A0A…	IPR003495|IPR011629	None	IPR027417|IPR036627	None	GI:1101736524|EMBL-CDS:OIR20115.1|GI:1200581769|EMBL-CDS:OUW92015.1|EMBL-CDS:MAK96981.1|EMBL-CDS:MAR46635.1|EMBL-CDS:MAS57542.1|EMBL-CDS:MAS80692.1|EMBL-CDS:MAS80773.1|EMBL-CDS:MAU85149.1|EMBL-CDS:MAV07155.1|EMBL-CDS:MAX46340.1|EMBL-CDS:MAY12446.1|EMBL-CDS:MBD18519.1|EMBL-CDS:MBP66557.1|EMBL-CDS:MBT04898.1|EMBL-CDS:RJU87091.1|EMBL-CDS:RJU92010.1|EMBL-CDS:RJU97619.1|EMBL-CDS:DAC28492.1|EMBL-CDS:DA…	None	None	PF02492|PF07683	RHEA:19669|RHEA:19670	complete|fragment	1888995.BD935_05170	NA	1888995|1888998|2026739|1986750|2163009|2670411|2666346|2952|2903	TrEMBL
	A0A1L3Q3M3	Archaea	200	2	A0A1L3Q3M3|A0A1X7P119	200	BKM01_04535	AF-A0A1L3Q3M3-F1|AF-A0A1X7P119-F1|AF-A0A2D3C5W2-F1	None	Methanohalophilus halophilus.|Methanohalophilus portucalensis FDF-1.|Methanohalophilus portucalensis.	Archaea	NA-Archaea	Euryarchaeota	Methanomicrobia|Stenosarchaea group	Methanosarcinales	Methanosarcinaceae	Methanohalophilus	Methanohalophilus halophilus|Methanohalophilus portucalensis|Methanohalophilus portucalensis FDF-1	1|2	A0A1L3Q3M3|A0A1X7P119|A0A2D3C5W2	IPR003495	None	IPR027417	None	GI:1111279309|GI:1119641547|EMBL-CDS:APH39455.1|EMBL-CDS:RNI07744.1|EMBL-CDS:SDW98399.1|REFSEQ:WP_072561879.1|EMBL-CDS:RNI10082.1|EMBL-CDS:SMH44249.1	None	None	PF02492	None	complete	2177.BHR79_08150	NA	2177|39664|523843	TrEMBL
	A0A1M5Q9F4	Archaea	441	1	A0A1M5Q9F4	441	SAMN05443636_1797	AF-A0A1M5Q9F4-F1	None	Halobaculum gomorrense.	Archaea	NA-Archaea	Euryarchaeota	Stenosarchaea group	Haloferacales	Halorubraceae	Halobaculum	Halobaculum gomorrense	1	A0A1M5Q9F4	IPR003495|IPR011629	None	IPR027417|IPR036627	None	GI:1120446354|EMBL-CDS:SHH10588.1|REFSEQ:WP_073308671.1	None	None	PF02492|PF07683	RHEA:19669|RHEA:19670	complete	43928.SAMN05443636_1797	NA	43928	TrEMBL
	A0A1N6XTX7	Archaea	391	1	A0A1N6XTX7	391	SAMN05421858_1274	AF-A0A1N6XTX7-F1	None	Haladaptatus litoreus.	Archaea	NA-Archaea	Euryarchaeota	Stenosarchaea group	Halobacteriales	Halobacteriaceae	Haladaptatus	Haladaptatus litoreus	1	A0A1N6XTX7	IPR003495|IPR011629	None	IPR027417|IPR036627	None	EMBL-CDS:SIR05787.1	None	None	PF02492|PF07683	RHEA:19669|RHEA:19670	complete	None	NA	553468	TrEMBL
	A0A1N6ZZA8	Archaea	463	1	A0A1N6ZZA8	463|480	SAMN04487967_0979	AF-A0A1H6FPI8-F1|AF-A0A1N6ZZA8-F1	None	Haloterrigena daqingensis.|Natronorubrum sediminis.	Archaea	NA-Archaea	Euryarchaeota	Stenosarchaea group	Natrialbales	Natrialbaceae	Natronorubrum	Natronorubrum daqingense|Natronorubrum sediminis	2	A0A1N6ZZA8|A0A1H6FPI8	IPR003495|IPR011629	None	IPR027417|IPR036627	None	GI:1134980011|EMBL-CDS:APX95194.1|EMBL-CDS:SIR32180.1|REFSEQ:WP_076579554.1	None	None	PF02492|PF07683	RHEA:19669|RHEA:19670	complete	588898.BB347_00460	NA	588898|640943	TrEMBL
	A0A1N7BWU1	Archaea	429	2	A0A1N7BWU1|A0A9E7SW06	429	SAMN05421858_2804|NGM29_07035	AF-A0A1N7BWU1-F1	None	Haladaptatus litoreus.|Saliphagus sp. WLHS1.	Archaea	NA-Archaea	Euryarchaeota	Stenosarchaea group	Halobacteriales|Natrialbales	Halobacteriaceae|Natrialbaceae	Haladaptatus|Saliphagus	Haladaptatus litoreus|Saliphagus sp. WLHS1	1	A0A1N7BWU1|A0A9E7SW06	IPR003495|IPR011629	None	IPR027417|IPR036627	None	EMBL-CDS:SIR55756.1|REFSEQ:WP_076430783.1|EMBL-CDS:UTF55000.1	None	None	PF02492|PF07683	RHEA:19669|RHEA:19670	complete	None	NA	553468|2953753	TrEMBL
	A0A1N7C234	Archaea	414	2	A0A1N7C234|A0A8A2U694	414|402	SAMN05421752_10169|CP557_13310|J0X27_12370	AF-A0A1N7C234-F1|AF-A0A2A5R0V3-F1|AF-A0A8A2U694-F1	None	Natronorubrum thiooxidans.|Haloterrigena longa.|Natrinema ejinorense.	Archaea	NA-Archaea	Euryarchaeota	Stenosarchaea group	Natrialbales	Natrialbaceae	Natronorubrum|Natrinema	Natronorubrum thiooxidans|Natrinema ejinorense|Natrinema longum	1|2	A0A1N7C234|A0A8A2U694|A0A2A5R0V3	IPR003495|IPR011629	None	IPR027417|IPR036627	None	EMBL-CDS:SIR57645.1|REFSEQ:WP_076607201.1|EMBL-CDS:QSW84241.1	None	None	PF02492|PF07683	RHEA:19669|RHEA:19670	complete	None	NA	308853|370324|373386	TrEMBL
	A0A1N7CI47	Archaea	442	1	A0A1N7CI47	434|442	SAMN04487967_2493	AF-A0A1H6G0U4-F1|AF-A0A1N7CI47-F1	None	Haloterrigena daqingensis.|Natronorubrum sediminis.	Archaea	NA-Archaea	Euryarchaeota	Stenosarchaea group	Natrialbales	Natrialbaceae	Natronorubrum	Natronorubrum daqingense|Natronorubrum sediminis	2	A0A1N7CI47|A0A1H6G0U4	IPR003495|IPR011629	None	IPR027417|IPR036627	None	GI:1134981735|EMBL-CDS:APX96918.1|EMBL-CDS:SIR63276.1|REFSEQ:WP_076581058.1	None	None	PF02492|PF07683	RHEA:19669|RHEA:19670	complete	None	NA	588898|640943	TrEMBL
	A0A1N7D9N3	Archaea	384	2	A0A1N7D9N3|A0A8J8TSJ4	384|388	GCU68_09530|SAMN05421752_10292|CV102_10055	AF-A0A1N7D9N3-F1|AF-A0A5P9P3M0-F1	None	Natronorubrum aibiense.|Natronorubrum thiooxidans.|Natronococcus pandeyae.	Archaea	NA-Archaea	Euryarchaeota	Stenosarchaea group	Natrialbales	Natrialbaceae	Natronorubrum|Natronococcus	Natronorubrum aibiense|Natronorubrum thiooxidans|Natronococcus pandeyae	2|1	A0A1N7D9N3|A0A5P9P3M0|A0A8J8TSJ4	IPR003495|IPR011629	None	IPR027417|IPR036627	None	EMBL-CDS:SIR72541.1|REFSEQ:WP_076607801.1|EMBL-CDS:TYL38844.1	None	None	PF02492|PF07683	RHEA:19669|RHEA:19670	complete	None	NA	308853|348826|2055836	TrEMBL
	A0A1N7EKT4	Archaea	434	1	A0A1N7EKT4	434|463	SAMN04487967_1264	AF-A0A1H6FQV2-F1|AF-A0A1N7EKT4-F1	None	Haloterrigena daqingensis.|Natronorubrum sediminis.	Archaea	NA-Archaea	Euryarchaeota	Stenosarchaea group	Natrialbales	Natrialbaceae	Natronorubrum	Natronorubrum daqingense|Natronorubrum sediminis	2	A0A1N7EKT4|A0A1H6FQV2	IPR003495|IPR011629	None	IPR027417|IPR036627	None	GI:1134982709|EMBL-CDS:APX97892.1|EMBL-CDS:SIR88618.1|REFSEQ:WP_076582565.1	None	None	PF02492|PF07683	RHEA:19669|RHEA:19670	complete	None	NA	588898|640943	TrEMBL
	A0A1N7GG73	Archaea	426	1	A0A1N7GG73	426	SAMN05421752_1124	AF-A0A1N7GG73-F1	None	Natronorubrum thiooxidans.	Archaea	NA-Archaea	Euryarchaeota	Stenosarchaea group	Natrialbales	Natrialbaceae	Natronorubrum	Natronorubrum thiooxidans	1	A0A1N7GG73	IPR003495|IPR011629	None	IPR027417|IPR036627	None	EMBL-CDS:SIS11532.1|REFSEQ:WP_076610039.1	None	None	PF02492|PF07683	RHEA:19669|RHEA:19670	complete	None	NA	308853	TrEMBL
	A0A1Q6DVL9	Archaea	200	1	A0A1Q6DVL9	200	BTN85_0911	AF-A0A1Q6DVL9-F1	None	Candidatus Methanohalarchaeum thermophilum.	Archaea	NA-Archaea	Euryarchaeota	Methanonatronarchaeia	Methanonatronarchaeales	Methanonatronarchaeaceae	Candidatus Methanohalarchaeum	Candidatus Methanohalarchaeum thermophilum	1	A0A1Q6DVL9	IPR003495	None	IPR027417	None	GI:1124901802|EMBL-CDS:OKY78420.1	None	None	PF02492	None	complete	1903181.BTN85_0911	NA	1903181	TrEMBL
	A0A1Q9NCH7	Archaea	384	1	A0A1Q9NCH7	384	HeimC3_44190	AF-A0A1Q9NCH7-F1	None	Candidatus Heimdallarchaeota archaeon LC_3.	Archaea	Asgard group	Candidatus Heimdallarchaeota	NA	NA	NA	NA	Candidatus Heimdallarchaeota archaeon LC_3	1	A0A1Q9NCH7	IPR003495|IPR011629	None	IPR027417|IPR036627	None	GI:1129851839|EMBL-CDS:OLS19798.1	None	None	PF02492|PF07683	RHEA:19669|RHEA:19670	complete	None	NA	1841598	TrEMBL
	A0A1Q9P3N3	Archaea	443	24	A0A1Q9P3N3|A0A1V6K760|A0A2G6GG90|A0A2N2KUS1|A0A3L6JAZ1|A0A3L6JFM6|A0A497LUD3|A0A523SQ41|A0A524CR41|A0A524CU85|A0A524G8H2|A0A524PMZ5|A0A7C3BDU7|A0A7C4L4Q2|A0A7C7DBT1|A0A7J2XCK2|A0A7K4I785|A0A7V6H5D6|A0A842WW45|A0A842XUD3|A0A952AUT1|A0A957DB33|A0A971JEQ3|N6WL93	443	ThorAB25_17910|BWX47_00003|BWX47_01395|GX473_00170|CSB13_06955|CVU50_04165|C4K47_08870|C4K48_07565|EU528_08580|JW779_04485|CW667_05135|DRO44_03485|E3J74_03995|EU545_05830|EU545_01855|EU527_05750|E4G99_03420|G4O08_05935|ENS86_00195|GX515_11700|ENG60_04225|HXY32_04010|HXY33_08610|GX337_04655|GXZ91_05515|GF411_09825|IBX35_02250|H3C69_04035|KC418_00375|GXY17_08430|MBGDC06_00128	AF-A0A1Q9P3N3-F1|AF-A0A1V6K2Y6-F1|AF-A0A1V6K760-F1|AF-A0A7X7W1K8-F1|AF-A0A2G6GG90-F1|AF-A0A2N2KUS1-F1|AF-A0A3L6JAZ1-F1|AF-A0A3L6JFM6-F1|AF-A0A524FXT0-F1|AF-A0A3R7D703-F1|AF-A0A497LUD3-F1|AF-A0A523SQ41-F1|AF-A0A524CR41-F1|AF-A0A524CU85-F1|AF-A0A524G8H2-F1|AF-A0A524PMZ5-F1|AF-A0A7C3BDU7-F1|AF-A0A7C4L4Q2-F1|AF-A0A7C7DBT1-F1|AF-A0A7J2XCK2-F1|AF-A0A7K4I785-F1|AF-A0A7K4IRB5-F1|AF-A0A7V6H5D6-F1|AF-A0A7X…	None	Thorarchaeota archaeon (strain AB_25)|Candidatus Fermentibacter daniensis.|candidate division Hyd24-12 bacterium ADurb.Bin004.|Chloroflexota bacterium.|Candidatus Cloacimonetes bacterium HGW-Cloacimonetes-3.|Thorarchaeota archaeon (strain OWC)|Candidatus Bathyarchaeota archaeon.|Anaerolineales bacterium.|Anaerolineae bacterium.|Spirochaetota bacterium|Bacillota bacterium|Thermoplasmatales archaeo…	Archaea|Bacteria	Asgard group|FCB group|Terrabacteria group|TACK group|NA-Bacteria|NA-Archaea	Candidatus Thorarchaeota|Candidatus Fermentibacteria|Chloroflexota|Candidatus Cloacimonadota|Candidatus Bathyarchaeota|Spirochaetota|Bacillota|Candidatus Thermoplasmatota|Candidatus Lokiarchaeota	NA|Candidatus Fermentibacter|unclassified Candidatus F|unclassified Chloroflexot|unclassified Candidatus C|unclassified Candidatus B|Anaerolineae|unclassified Spirochaetot|Thermoplasmata|Clostridia|unclassified Lokiarchaeot|Ardenticatenia	NA|Candidatus Fermentibacterales|Anaerolineales|unclassified Anaerolineae|Thermoplasmatales|Eubacteriales|Ardenticatenia incertae sedis	NA|Candidatus Fermentibacter|unclassified Anaerolineal|unclassified Thermoplasma|Christensenellaceae|Clostridiaceae	NA|Candidatus Fermentibacter|unclassified Christensenellaceae|Candidatus Promineifilum|unclassified Clostridiaceae	Candidatus Thorarchaeota archaeon AB_25|Candidatus Fermentibacter daniensis|candidate division Hyd24-12 bacterium ADurb.Bin004|Chloroflexota bacterium|Candidatus Cloacimonetes bacterium HGW-Cloacimonet|Candidatus Thorarchaeota archaeon|Candidatus Bathyarchaeota archaeon|Anaerolineales bacterium|Anaerolineae bacterium|Spirochaetota bacterium|Bacillota bacterium|Thermoplasmatales archaeon|Christens…	1|3|2	A0A1Q9P3N3|A0A1V6K760|A0A1V6K2Y6|A0A7X7W1K8|A0A2G6GG90|A0A2N2KUS1|A0A3L6JAZ1|A0A3L6JFM6|A0A524FXT0|A0A8T4EB77|A0A497LUD3|A0A3R7D703|A0A523SQ41|A0A524CR41|A0A524CU85|A0A524G8H2|A0A524PMZ5|A0A7C3BDU7|A0A7C4L4Q2|A0A7C7DBT1|A0A7J2XCK2|A0A7K4I785|A0A7K4IRB5|A0A7V6H5D6|A0A7X8D9M0|A0A842WW45|A0A842XUD3|A0A952AUT1|A0A957DB33|A0A971JEQ3|N6WL93	IPR003495	None	IPR027417	None	GI:1129861248|EMBL-CDS:OLS28786.1|GI:1167466677|EMBL-CDS:OQC70777.1|EMBL-CDS:PID85620.1|EMBL-CDS:PKN73199.1|EMBL-CDS:RDE12028.1|EMBL-CDS:RDE13862.1|EMBL-CDS:RLI17469.1|EMBL-CDS:TET20173.1|EMBL-CDS:TFF91063.1|EMBL-CDS:TFF92152.1|EMBL-CDS:TFG33960.1|EMBL-CDS:TFH37081.1|EMBL-CDS:HEY70107.1|EMBL-CDS:HGT00980.1|EMBL-CDS:HHY33658.1|EMBL-CDS:HEX17596.1|EMBL-CDS:NWF86956.1|EMBL-CDS:HHU02570.1|EMBL-CDS:MB…	fig|1242690.4.peg.716	None	PF02492	None	complete	None	NA	1837170|1729713|1852822|2026724|2013735|2053491|2026714|2073117|2052143|2202144|1879010|2268204|2054177|2053489|2664178|1898204|1242690	TrEMBL
	A0A1S8AUK1	Archaea	409	1	A0A1S8AUK1	409	A6E15_04130	AF-A0A1S8AUK1-F1	None	Haloterrigena saccharevitans.	Archaea	NA-Archaea	Euryarchaeota	Stenosarchaea group	Natrialbales	Natrialbaceae	Natrinema	Natrinema saccharevitans	1	A0A1S8AUK1	IPR003495|IPR011629	None	IPR027417|IPR036627	None	GI:1132632355|EMBL-CDS:OLZ40219.1|REFSEQ:WP_076143980.1	None	None	PF02492|PF07683	RHEA:19669|RHEA:19670	complete	None	NA	301967	TrEMBL
	A0A1U7EUI7	Archaea	425	1	A0A1U7EUI7	425	NP_1038A	AF-A0A1U7EUI7-F1	None	Natronomonas pharaonis (strain ATCC 35678 / DSM 2160 / CIP 103997 / JCM8858 / NBRC 14720 / NCIMB 2260 / Gabara)	Archaea	NA-Archaea	Euryarchaeota	Stenosarchaea group	Halobacteriales	Haloarculaceae	Natronomonas	Natronomonas pharaonis DSM 2160	1	A0A1U7EUI7	IPR003495|IPR011629	None	IPR027417|IPR036627	None	GI:499641511|GI:76557035|EMBL-CDS:CAI48610.1|REFSEQ:WP_011322245.1	None	None	PF02492|PF07683	RHEA:19669|RHEA:19670	complete	348780.NP_1038A	NA	348780	TrEMBL
	A0A1U7EVH4	Archaea	415	1	A0A1U7EVH4	415	NP_1822A	AF-A0A1U7EVH4-F1	None	Natronomonas pharaonis (strain ATCC 35678 / DSM 2160 / CIP 103997 / JCM8858 / NBRC 14720 / NCIMB 2260 / Gabara)	Archaea	NA-Archaea	Euryarchaeota	Stenosarchaea group	Halobacteriales	Haloarculaceae	Natronomonas	Natronomonas pharaonis DSM 2160	1	A0A1U7EVH4	IPR003495|IPR011629	None	IPR027417|IPR036627	None	GI:499641900|GI:76557424|EMBL-CDS:CAI49002.1|REFSEQ:WP_011322634.1	None	None	PF02492|PF07683	RHEA:19669|RHEA:19670	complete	348780.NP_1822A	NA	348780	TrEMBL
	A0A1U7EW24	Archaea	428	7	A0A1U7EW24|A0A346PV39|A0A3N6P8Y2|L9WHD4|M0BXY6|M0LF69|V6DNZ5	428|423|429|419	NP_2376A|AArc1_3310|AArcMg_3404|EA473_09770|C494_11145|C495_10049|DV706_04240|GCU68_09465|SAMN05421752_10264|C477_18870|HT576_07095|JMJ58_05835|C446_16030|AMR74_00165|BN903_86|C463_00115|C468_01725|C472_15077|DP107_18230|DQW50_02035|EXE40_01740|EXE49_06600|EXE50_08980|EXE51_08560|EXE52_09025|Z052_16470	AF-A0A1U7EW24-F1|AF-A0A346PJB6-F1|AF-A0A346PV39-F1|AF-A0A3N6P8Y2-F1|AF-A0A1N7D8H6-F1|AF-A0A4D6HKM7-F1|AF-A0A5P9P3M4-F1|AF-L9W444-F1|AF-L9WHD4-F1|AF-M0BXY6-F1|AF-M0LF69-F1|AF-A0A0N0BRU4-F1|AF-A0A256IWT2-F1|AF-A0A256KUN0-F1|AF-A0A2G1WQ89-F1|AF-A0A329TCY2-F1|AF-A0A4U7C5D3-F1|AF-A0A4U7CA89-F1|AF-A0A4U7CG49-F1|AF-A0A4U7D1M7-F1|AF-A0A4V6E7B9-F1|AF-A0A554MVI4-F1|AF-M0DET0-F1|AF-M0EN32-F1|AF-M0PH60-F1|AF…	None	Natronomonas pharaonis (strain ATCC 35678 / DSM 2160 / CIP 103997 / JCM8858 / NBRC 14720 / NCIMB 2260 / Gabara)|Natrarchaeobaculum sulfurireducens.|Natrarchaeobius chitinivorans.|Natronorubrum aibiense.|Natronorubrum bangense JCM 10635.|Natronorubrum bangense.|Natronorubrum sulfidifaciens JCM 14089.|Natronorubrum thiooxidans.|Haloterrigena gelatinilytica.|Haloterrigena salifodinae.|Haloterrigena …	Archaea	NA-Archaea	Euryarchaeota	Stenosarchaea group	Halobacteriales|Natrialbales|Haloferacales	Haloarculaceae|Natrialbaceae|Halorubraceae	Natronomonas|Natrarchaeobaculum|Natrarchaeobius|Natronorubrum|Haloterrigena|Halobiforma|Haloglomus|Halorubrum	Natronomonas pharaonis DSM 2160|Natrarchaeobaculum sulfurireducens|Natrarchaeobius chitinivorans|Natronorubrum aibiense|Natronorubrum bangense|Natronorubrum bangense JCM 10635|Natronorubrum sulfidifaciens JCM 14089|Natronorubrum thiooxidans|Haloterrigena gelatinilytica|Haloterrigena salifodinae|Haloterrigena salina JCM 13891|Halobiforma nitratireducens JCM 10879|Haloglomus irregulare|Halorubrum c…	1|2|5|3|15	A0A1U7EW24|A0A346PV39|A0A346PJB6|A0A3N6P8Y2|L9WHD4|A0A1N7D8H6|A0A4D6HKM7|A0A5P9P3M4|L9W444|M0BXY6|A0A8J8GM17|A0A8T8E4I6|M0LF69|V6DNZ5|A0A0N0BRU4|A0A256IWT2|A0A256KUN0|A0A2G1WQ89|A0A329TCY2|A0A4U7C5D3|A0A4U7CA89|A0A4U7CG49|A0A4U7D1M7|A0A4V6E7B9|A0A554MVI4|M0DET0|M0EN32|M0PH60	IPR003495|IPR011629	None	IPR027417|IPR036627	None	GI:76557696|GI:499642171|EMBL-CDS:CAI49279.1|REFSEQ:WP_011322905.1|GI:1464919070|EMBL-CDS:AXR83384.1|EMBL-CDS:RQG95219.1|GI:445593584|GI:492958293|EMBL-CDS:ELY47753.1|REFSEQ:WP_006066378.1|GI:496171526|GI:445662510|EMBL-CDS:ELZ15278.1|REFSEQ:WP_008896033.1|GI:493724717|GI:445780162|EMBL-CDS:EMA31064.1|REFSEQ:WP_006674092.1|GI:851120495|EMBL-CDS:CDK37886.1|REFSEQ:WP_048075824.1	fig|1227500.6.peg.2240|fig|1230460.4.peg.2038|fig|1227488.3.peg.3782|fig|1227454.3.peg.3284|fig|1227465.4.peg.18|fig|1227485.3.peg.2960|fig|1230456.3.peg.323|fig|1705389.3.peg.275	None	PF02492|PF07683	RHEA:19669|RHEA:19670	complete	348780.NP_2376A|1227500.C494_11145|1230460.C495_10049|1227488.C477_18870|1227454.C446_16030	NA	348780|2044521|1679083|1227500|1230460|308853|348826|61858|1227488|2675099|2741724|1227454|1173487|1227465|1227485|1230456|1383842|1765655|1855858|1855872|2234134|2249761|2518111|2518115|2518116|337243	TrEMBL
	A0A1V4TF96	Archaea	199	5	A0A1V4TF96|A0A1V4TTE0|A0A524I311|A0A7J4N7F3|A0A843ARV1	199	A4E30_01306|A4E29_00224|E4H30_03885|HA343_05715|JET69_01410	AF-A0A1V4TF96-F1|AF-A0A1V4TTE0-F1|AF-A0A524I311-F1|AF-A0A7J4N7F3-F1|AF-A0A843ARV1-F1	None	Methanomassiliicoccales archaeon PtaB.Bin215.|Methanomassiliicoccales archaeon PtaB.Bin134.|Methanomassiliicoccus sp.|Methanomassiliicoccales archaeon.	Archaea	NA-Archaea	Candidatus Thermoplasmatota	Thermoplasmata	Methanomassiliicoccales	unclassified Methanomassi|Methanomassiliicoccaceae	NA|Methanomassiliicoccus	Methanomassiliicoccales archaeon PtaB.Bin215|Methanomassiliicoccales archaeon PtaB.Bin134|Methanomassiliicoccus sp.|Methanomassiliicoccales archaeon	1	A0A1V4TF96|A0A1V4TTE0|A0A524I311|A0A7J4N7F3|A0A843ARV1	IPR003495	None	IPR027417	None	GI:1166578011|EMBL-CDS:OPX59282.1|GI:1166582932|EMBL-CDS:OPX63589.1|EMBL-CDS:TFG56540.1|EMBL-CDS:HIH76793.1|EMBL-CDS:MBI0581656.1	None	None	PF02492	None	complete	None	NA	1811728|1811727|2528041|1906667	TrEMBL
	A0A1V4TRJ4	Archaea	367	2	A0A1V4TRJ4|A0A7J4N886	367	A4E29_00625|A4E30_00701|HA343_04855|JET69_04115|KBA58_01105	AF-A0A1V4TRJ4-F1|AF-A0A1V4TQ17-F1|AF-A0A7J4N886-F1|AF-A0A843AZZ1-F1|AF-A0A843K767-F1	None	Methanomassiliicoccales archaeon PtaB.Bin134.|Methanomassiliicoccales archaeon PtaB.Bin215.|Methanomassiliicoccales archaeon.	Archaea	NA-Archaea	Candidatus Thermoplasmatota	Thermoplasmata	Methanomassiliicoccales	unclassified Methanomassi	NA	Methanomassiliicoccales archaeon PtaB.Bin134|Methanomassiliicoccales archaeon|Methanomassiliicoccales archaeon PtaB.Bin215	1|4	A0A1V4TRJ4|A0A7J4N886|A0A1V4TQ17|A0A843AZZ1|A0A843K767	IPR003495	None	IPR027417	None	GI:1166581430|EMBL-CDS:OPX62250.1|EMBL-CDS:HIH76625.1	None	None	PF02492	None	complete	None	NA	1811727|1811728|1906667	TrEMBL
	A0A1V4YBX1	Archaea	349	3	A0A1V4YBX1|A0A4E0PVY4|L0KXU3	349	A4E23_01341|CUN85_08975|Metho_1297	AF-A0A1V4YBX1-F1|AF-A0A4E0PVY4-F1|AF-L0KXU3-F1	None	Methanomethylovorans sp. PtaU1.Bin073.|Methanolobus halotolerans.|Methanomethylovorans hollandica (strain DSM 15978 / NBRC 107637 / DMS1)	Archaea	NA-Archaea	Euryarchaeota	Stenosarchaea group	Methanosarcinales	Methanosarcinaceae	Methanomethylovorans|Methanolobus	Methanomethylovorans sp. PtaU1.Bin073|Methanolobus halotolerans|Methanomethylovorans hollandica DSM 15978	1	A0A1V4YBX1|A0A4E0PVY4|L0KXU3	IPR003495	None	IPR027417	None	GI:1166647077|EMBL-CDS:OPY18721.1|EMBL-CDS:TGC08444.1|GI:433662094|GI:505137584|EMBL-CDS:AGB49520.1|REFSEQ:WP_015324686.1	None	None	PF02492	None	complete	867904.Metho_1297	NA	1811678|2052935|867904	TrEMBL
	A0A1V4YDG3	Archaea	366	2	A0A1V4YDG3|L0KUB4	366	A4E24_01658|Metho_0773	AF-A0A1V4YDG3-F1|AF-L0KUB4-F1	None	Methanomethylovorans sp. PtaU1.Bin093.|Methanomethylovorans hollandica (strain DSM 15978 / NBRC 107637 / DMS1)	Archaea	NA-Archaea	Euryarchaeota	Stenosarchaea group	Methanosarcinales	Methanosarcinaceae	Methanomethylovorans	Methanomethylovorans sp. PtaU1.Bin093|Methanomethylovorans hollandica DSM 15978	1	A0A1V4YDG3|L0KUB4	IPR003495	None	IPR027417	None	GI:1166647924|EMBL-CDS:OPY19499.1|GI:505137087|GI:433661596|EMBL-CDS:AGB49022.1|REFSEQ:WP_015324189.1	None	None	PF02492	None	complete	867904.Metho_0773	NA	1811679|867904	TrEMBL
	A0A1V4YEA2	Archaea	198	1	A0A1V4YEA2	198	A4E24_01361	AF-A0A1V4YEA2-F1	None	Methanomethylovorans sp. PtaU1.Bin093.	Archaea	NA-Archaea	Euryarchaeota	Stenosarchaea group	Methanosarcinales	Methanosarcinaceae	Methanomethylovorans	Methanomethylovorans sp. PtaU1.Bin093	1	A0A1V4YEA2	IPR003495	None	IPR027417	None	GI:1166648606|EMBL-CDS:OPY20083.1	None	None	PF02492	None	complete	None	NA	1811679	TrEMBL
	A0A1V4ZAV2	Archaea	198	1	A0A1V4ZAV2	198	A4E32_02068	AF-A0A1V4ZAV2-F1	None	Methanomassiliicoccales archaeon PtaU1.Bin124.	Archaea	NA-Archaea	Candidatus Thermoplasmatota	Thermoplasmata	Methanomassiliicoccales	unclassified Methanomassi	NA	Methanomassiliicoccales archaeon PtaU1.Bin124	1	A0A1V4ZAV2	IPR003495	None	IPR027417	None	GI:1166662047|EMBL-CDS:OPY31084.1	None	None	PF02492	None	complete	None	NA	1811730	TrEMBL
	A0A1V4ZB64	Archaea	223	3	A0A1V4ZB64|A0A524I6P0|A0A843B4Y9	223	A4E32_01644|E4H30_00540|ISF22_01925	AF-A0A1V4ZB64-F1|AF-A0A524I6P0-F1|AF-A0A843B4Y9-F1	None	Methanomassiliicoccales archaeon PtaU1.Bin124.|Methanomassiliicoccus sp.	Archaea	NA-Archaea	Candidatus Thermoplasmatota	Thermoplasmata	Methanomassiliicoccales	unclassified Methanomassi|Methanomassiliicoccaceae	NA|Methanomassiliicoccus	Methanomassiliicoccales archaeon PtaU1.Bin124|Methanomassiliicoccus sp.	1	A0A1V4ZB64|A0A524I6P0|A0A843B4Y9	IPR003495	None	IPR027417	None	GI:1166662173|EMBL-CDS:OPY31194.1|EMBL-CDS:TFG57416.1|EMBL-CDS:MBI0582965.1	None	None	PF02492	None	complete	None	NA	1811730|2528041	TrEMBL
	A0A1V4ZGL1	Archaea	200	1	A0A1V4ZGL1	200	A4E32_00877	AF-A0A1V4ZGL1-F1	None	Methanomassiliicoccales archaeon PtaU1.Bin124.	Archaea	NA-Archaea	Candidatus Thermoplasmatota	Thermoplasmata	Methanomassiliicoccales	unclassified Methanomassi	NA	Methanomassiliicoccales archaeon PtaU1.Bin124	1	A0A1V4ZGL1	IPR003495	None	IPR027417	None	GI:1166664222|EMBL-CDS:OPY33203.1	None	None	PF02492	None	complete	None	NA	1811730	TrEMBL
	A0A1V4ZMJ0	Archaea	356	1	A0A1V4ZMJ0	356	A4E32_00053	AF-A0A1V4ZMJ0-F1	None	Methanomassiliicoccales archaeon PtaU1.Bin124.	Archaea	NA-Archaea	Candidatus Thermoplasmatota	Thermoplasmata	Methanomassiliicoccales	unclassified Methanomassi	NA	Methanomassiliicoccales archaeon PtaU1.Bin124	1	A0A1V4ZMJ0	IPR003495	None	IPR027417	None	GI:1166665992|EMBL-CDS:OPY34899.1	None	None	PF02492	None	complete	None	NA	1811730	TrEMBL
	A0A1V4ZN77	Archaea	372	1	A0A1V4ZN77	372	A4E32_00055	AF-A0A1V4ZN77-F1	None	Methanomassiliicoccales archaeon PtaU1.Bin124.	Archaea	NA-Archaea	Candidatus Thermoplasmatota	Thermoplasmata	Methanomassiliicoccales	unclassified Methanomassi	NA	Methanomassiliicoccales archaeon PtaU1.Bin124	1	A0A1V4ZN77	IPR003495	None	IPR027417	None	GI:1166665994|EMBL-CDS:OPY34901.1	None	None	PF02492	None	complete	None	NA	1811730	TrEMBL
	A0A1Y3GCV1	Archaea	199	1	A0A1Y3GCV1	199	AMET1_1045	AF-A0A1Y3GCV1-F1	None	Methanonatronarchaeum thermophilum.	Archaea	NA-Archaea	Euryarchaeota	Methanonatronarchaeia	Methanonatronarchaeales	Methanonatronarchaeaceae	Methanonatronarchaeum	Methanonatronarchaeum thermophilum	1	A0A1Y3GCV1	IPR003495	None	IPR027417	None	GI:1195759029|EMBL-CDS:OUJ18143.1	None	None	PF02492	None	complete	None	NA	1927129	TrEMBL
	A0A1Y3GD58	Archaea	339	1	A0A1Y3GD58	339	AMET1_0833	AF-A0A1Y3GD58-F1	None	Methanonatronarchaeum thermophilum.	Archaea	NA-Archaea	Euryarchaeota	Methanonatronarchaeia	Methanonatronarchaeales	Methanonatronarchaeaceae	Methanonatronarchaeum	Methanonatronarchaeum thermophilum	1	A0A1Y3GD58	IPR003495	None	IPR027417	None	GI:1195760106|EMBL-CDS:OUJ19180.1	None	None	PF02492	None	complete	None	NA	1927129	TrEMBL
	A0A1Z9B3E8	Archaea	393	2	A0A1Z9B3E8|A0A3A5W5A6	393|395	CBC57_01255|CMA13_00980|CND89_05500|CMA56_03700|DWC11_06805	AF-A0A1Z9B3E8-F1|AF-A0A2A5VCF4-F1|AF-A0A2E1MJH7-F1|AF-A0A2E9WG51-F1|AF-A0A3A5W5A6-F1	None	Euryarchaeota archaeon TMED97.|Euryarchaeota archaeon.|Marine Group II euryarchaeote MED-G38.|Candidatus Poseidoniales archaeon.	Archaea	NA-Archaea	Candidatus Thermoplasmatota|Euryarchaeota	Candidatus Poseidoniia|unclassified Euryarchaeot	Candidatus Poseidoniales|NA	NA|unclassified Candidatus P	NA	Euryarchaeota archaeon|Euryarchaeota archaeon TMED97|Marine Group II euryarchaeote MED-G38|Candidatus Poseidoniales archaeon	3|2	A0A1Z9B3E8|A0A2A5VCF4|A0A2E1MJH7|A0A3A5W5A6|A0A2E9WG51	IPR003495|IPR011629	None	IPR027417|IPR036627	None	GI:1200409836|EMBL-CDS:OUV27225.1|EMBL-CDS:RJU99487.1	None	None	PF02492|PF07683	RHEA:19669|RHEA:19670	complete	None	NA	1986697|2007299|2026739|2163009	TrEMBL
	A0A1Z9EJ15	Archaea	395	10	A0A1Z9EJ15|A0A2D5X973|A0A2D8QXE5|A0A2E1P0N3|A0A2E2HGU7|A0A2E7VRG0|A0A2E9BG09|A0A3A5V0L0|A0A7J4T6F1|A0A7M3YDF2	395|399	CBC89_00545|CMA42_05760|CMB08_06845|CMB47_01985|DWB93_05310|CL970_01455|CM15mP48_2910|CBD52_004440|CL989_00630|CMA31_04785|CMB07_02270|CMB63_07065|CBD68_06190|CMA15_02835|CL959_02095|CL959_05205|CMA94_05885|CMB25_00060|CL995_01435|CMA62_01590|CMA78_04755|CMB45_00885|D7H82_04055|HA308_04055|CMA91_06675|CMA30_06085|CMA45_04820|CMA92_04180|DWB99_03270|CMB51_00505|HA279_03350|CMA39_04215|CMB05_004220…	AF-A0A1B1TE79-F1|AF-A0A2E0IC61-F1|AF-A0A2E6KCR1-F1|AF-A0A3A5UNZ6-F1|AF-A0A2D5X973-F1|AF-A0A2D8QXE5-F1|AF-A0A2E1QES3-F1|AF-A0A2E5XS36-F1|AF-A0A3R7Y2P0-F1|AF-A0A2D6VSP8-F1|AF-A0A2E2HGU7-F1|AF-A0A2D8A4G1-F1|AF-A0A2E7VRG0-F1|AF-A0A2E9KLV1-F1|AF-A0A6V8DRI2-F1|AF-A0A7J4RKI6-F1|AF-A0A2E9BG09-F1|AF-A0A2E0HPX0-F1|AF-A0A2E1L9C8-F1|AF-A0A3A5V0L0-F1|AF-A0A7J4T6F1-F1|AF-A0A2E0KS85-F1|AF-A0A7J4MK61-F1|AF-A0A7M…	None	Candidatus Poseidoniales archaeon.|Euryarchaeota archaeon TMED129.|Euryarchaeota archaeon.|uncultured Candidatus Thalassoarchaea sp.|Euryarchaeota archaeon TMED192.|Flavobacteriaceae bacterium TMED208.|Candidatus Thalassarchaeaceae archaeon.|Candidatus Poseidoniaceae archaeon.	Archaea|Bacteria	NA-Archaea|FCB group	Candidatus Thermoplasmatota|Euryarchaeota|Bacteroidota	Candidatus Poseidoniia|unclassified Euryarchaeot|Flavobacteriia	Candidatus Poseidoniales|NA|Flavobacteriales	Candidatus Thalassarchaea|NA|unclassified Candidatus P|Flavobacteriaceae|Candidatus Poseidoniaceae	Candidatus Thalassoarchaea|NA|unclassified Flavobacteriaceae|unclassified Candidatus Thalassarchaeace|unclassified Candidatus Poseidoniaceae	Candidatus Poseidoniales archaeon|Euryarchaeota archaeon|Euryarchaeota archaeon TMED129|uncultured Candidatus Thalassoarchaea sp.|Euryarchaeota archaeon TMED192|Flavobacteriaceae bacterium TMED208|Candidatus Thalassarchaeaceae archaeon|Candidatus Poseidoniaceae archaeon	6|2|5|4|1	A0A1Z9EJ15|A0A1B1TE79|A0A2E0IC61|A0A2E4C6H1|A0A2E6KCR1|A0A3A5UNZ6|A0A2D5X973|A0A8S8Y3Q3|A0A2D8QXE5|A0A2E1QES3|A0A2E4JAJ1|A0A2E5XS36|A0A3R7Y2P0|A0A2E1P0N3|A0A1Z9N383|A0A2E2HGU7|A0A2D6VSP8|A0A2D6VUG5|A0A2E7T0B6|A0A2E7VRG0|A0A2D8A4G1|A0A2E6I6P7|A0A2E9KLV1|A0A6V8DRI2|A0A7J4RKI6|A0A2E9BG09|A0A3A5V0L0|A0A2E0HPX0|A0A2E1L9C8|A0A2E9DZP4|A0A7J4T6F1|A0A2E6JJL1|A0A7M3YDF2|A0A2E0KS85|A0A327HE85|A0A7J4MK61	IPR003495|IPR011629	None	IPR027417|IPR036627	None	GI:1200453705|EMBL-CDS:OUV69464.1|EMBL-CDS:MAE41226.1|EMBL-CDS:MAM82389.1|EMBL-CDS:MAV77805.1|EMBL-CDS:MAY03980.1|EMBL-CDS:MBO97226.1|EMBL-CDS:MBS73911.1|EMBL-CDS:RJU83080.1|EMBL-CDS:HII62634.1|EMBL-CDS:DAC38977.1	None	None	PF02492|PF07683	RHEA:19669|RHEA:19670	complete	None	NA	1697135|1986684|2026739|2163009|1986689|1986711|2670411|2666346	TrEMBL
	A0A1Z9IWQ4	Archaea	398	3	A0A1Z9IWQ4|A0A3A5VH20|K3X878	396|398|399	CBD33_00625|CMA12_02050|CMB02_06060|CMB61_02615|CMA70_02675|CMA87_03365|DWB89_06290	AF-A0A2E4JY73-F1|AF-A0A2E5ZBU6-F1|AF-A0A2E8BWK6-F1|AF-A0A2E8NPY4-F1|AF-A0A3A5VH20-F1|AF-K3X878-F1	None	Euryarchaeota archaeon TMED173.|Euryarchaeota archaeon.|Candidatus Poseidoniales archaeon.|Globisporangium ultimum (strain ATCC 200006 / CBS 805.95 / DAOM BR144)	Archaea|Eukaryota	NA-Archaea|Sar	Euryarchaeota|Candidatus Thermoplasmatota|Oomycota	unclassified Euryarchaeot|Candidatus Poseidoniia|NA	NA|Candidatus Poseidoniales|Pythiales	NA|unclassified Candidatus P|Pythiaceae	NA|Globisporangium	Euryarchaeota archaeon|Euryarchaeota archaeon TMED173|Candidatus Poseidoniales archaeon|Globisporangium ultimum DAOM BR144	4|3|1	A0A1Z9IWQ4|A0A2D7BDR8|A0A2E4JY73|A0A2E5ZBU6|A0A3A5VH20|A0A2E8BWK6|A0A2E8NPY4|K3X878	IPR003495|IPR011629	None	IPR027417|IPR036627	None	GI:1200509193|EMBL-CDS:OUW22826.1|EMBL-CDS:RJU85098.1|EMBL-CDS:-	None	None	PF02492|PF07683	RHEA:19669|RHEA:19670	complete	65071.PYU1_T013427	NA	1986688|2026739|2163009|431595	TrEMBL
	A0A202E653	Archaea	472	1	A0A202E653	472|476	B2G88_15155|G6M89_05425	AF-A0A202E653-F1|AF-A0A6G4R872-F1	None	Natronolimnobius baerhuensis.|Natronolimnobius sp. AArcel1.	Archaea	NA-Archaea	Euryarchaeota	Stenosarchaea group	Natrialbales	Natrialbaceae	Natronolimnobius	Natronolimnobius baerhuensis|Natronolimnobius sp. AArcel1	2	A0A202E653|A0A6G4R872	IPR003495|IPR011629	None	IPR027417|IPR036627	None	GI:1202081217|EMBL-CDS:OVE83756.1	None	None	PF02492|PF07683	RHEA:19669|RHEA:19670	complete	None	NA	1679093|253108	TrEMBL
	A0A202E6E2	Archaea	427	1	A0A202E6E2	427|437	B2G88_15620|G6M89_04910	AF-A0A202E6E2-F1|AF-A0A6G4R834-F1	None	Natronolimnobius baerhuensis.|Natronolimnobius sp. AArcel1.	Archaea	NA-Archaea	Euryarchaeota	Stenosarchaea group	Natrialbales	Natrialbaceae	Natronolimnobius	Natronolimnobius baerhuensis|Natronolimnobius sp. AArcel1	2	A0A202E6E2|A0A6G4R834	IPR003495|IPR011629	None	IPR027417|IPR036627	None	GI:1202081304|EMBL-CDS:OVE83843.1	None	None	PF02492|PF07683	RHEA:19669|RHEA:19670	complete	None	NA	1679093|253108	TrEMBL
	A0A238Y1H9	Archaea	405	1	A0A238Y1H9	405	SAMN06264855_12817	AF-A0A238Y1H9-F1	None	Halorubrum vacuolatum	Archaea	NA-Archaea	Euryarchaeota	Stenosarchaea group	Haloferacales	Halorubraceae	Halorubrum	Halorubrum vacuolatum	1	A0A238Y1H9	IPR003495|IPR011629	None	IPR027417|IPR036627	None	EMBL-CDS:SNR65156.1	None	None	PF02492|PF07683	RHEA:19669|RHEA:19670	complete	None	NA	63740	TrEMBL
	A0A238Y2A8	Archaea	402	2	A0A238Y2A8|A0A897MNW3	402	SAMN06264855_12816|AArcS_0399	AF-A0A238Y2A8-F1|AF-A0A897MNW3-F1	None	Halorubrum vacuolatum|Natranaeroarchaeum sulfidigenes.	Archaea	NA-Archaea	Euryarchaeota	Stenosarchaea group	Haloferacales|Halobacteriales	Halorubraceae|Natronoarchaeaceae	Halorubrum|Natranaeroarchaeum	Halorubrum vacuolatum|Natranaeroarchaeum sulfidigenes	1	A0A238Y2A8|A0A897MNW3	IPR003495|IPR011629	None	IPR027417|IPR036627	None	EMBL-CDS:SNR65140.1|EMBL-CDS:QSG01628.1	None	None	PF02492|PF07683	RHEA:19669|RHEA:19670	complete	None	NA	63740|2784880	TrEMBL
	A0A256IAA7	Archaea	421	2	A0A256IAA7|M0AYQ1	421|425	DJ70_16295|C480_12206|C481_05620|C484_05397	AF-A0A256IAA7-F1|AF-M0ABM9-F1|AF-M0AYQ1-F1|AF-M0B031-F1	None	Halorubrum halodurans.|Natrialba aegyptia DSM 13077.|Natrialba asiatica (strain ATCC 700177 / DSM 12278 / JCM 9576 / FERMP-10747 / NBRC 102637 / 172P1)|Natrialba taiwanensis DSM 12281.	Archaea	NA-Archaea	Euryarchaeota	Stenosarchaea group	Haloferacales|Natrialbales	Halorubraceae|Natrialbaceae	Halorubrum|Natrialba	Halorubrum halodurans|Natrialba aegyptia DSM 13077|Natrialba asiatica DSM 12278|Natrialba taiwanensis DSM 12281	1|3	A0A256IAA7|M0AYQ1|M0ABM9|M0B031	IPR003495|IPR011629	None	IPR027417|IPR036627	None	GI:1231478698|EMBL-CDS:OYR53494.1|GI:493045453|GI:445650524|EMBL-CDS:ELZ03447.1|REFSEQ:WP_006108133.1	fig|1227491.4.peg.2509|fig|1230458.4.peg.1088|fig|29540.5.peg.1144	None	PF02492|PF07683	RHEA:19669|RHEA:19670	complete	1230458.C484_05397|29540.C481_05620	NA	1383851|1227491|1230458|29540	TrEMBL
	A0A256IHX0	Archaea	388	2	A0A256IHX0|A0A8J7ZRJ5	388	DJ70_09875|G9464_16265	AF-A0A256IHX0-F1	None	Halorubrum halodurans.|Halostella sp. JP-L12.	Archaea	NA-Archaea	Euryarchaeota	Stenosarchaea group	Haloferacales|Halobacteriales	Halorubraceae|Natronoarchaeaceae	Halorubrum|Halostella	Halorubrum halodurans|Halostella sp. JP-L12	1	A0A256IHX0|A0A8J7ZRJ5	IPR003495|IPR011629	None	IPR027417|IPR036627	None	GI:1231481527|EMBL-CDS:OYR56151.1|EMBL-CDS:NHN49135.1	None	None	PF02492|PF07683	RHEA:19669|RHEA:19670	complete	None	NA	1383851|2716716	TrEMBL
	A0A256KRC0	Archaea	392	1	A0A256KRC0	392	DJ71_09870	AF-A0A256KRC0-F1	None	Halorubrum sp. E3.	Archaea	NA-Archaea	Euryarchaeota	Stenosarchaea group	Haloferacales	Halorubraceae	Halorubrum	Halorubrum sp. E3	1	A0A256KRC0	IPR000644|IPR003495	None	IPR027417|IPR046342	None	GI:1231512922|EMBL-CDS:OYR83709.1	None	None	PF00571|PF02492	None	complete	None	NA	1483400	TrEMBL
	A0A256Z9J7	Archaea	442	3	A0A256Z9J7|A0A6B2CC30|A0A7C1BUC8	442	B6U85_02140|ENM93_04520|GU359_09565|ENG05_01950	AF-A0A256Z9J7-F1|AF-A0A6B2CC30-F1|AF-A0A7C5Y665-F1|AF-A0A7C1BUC8-F1	None	Desulfurococcales archaeon ex4484_42.|Acidilobales archaeon.|Desulfurococcales archaeon.	Archaea	TACK group	Thermoproteota	Thermoprotei	Desulfurococcales|Acidilobales	unclassified Desulfurococ|unclassified Acidilobales	NA	Desulfurococcales archaeon ex4484_42|Acidilobales archaeon|Desulfurococcales archaeon	1|2	A0A256Z9J7|A0A6B2CC30|A0A7C5Y665|A0A7C1BUC8	IPR003495	None	IPR027417	None	GI:1231987054|EMBL-CDS:OYT48609.1|EMBL-CDS:NAZ14366.1|EMBL-CDS:HDN75873.1	None	None	PF02492	None	complete	None	NA	2012520|2268176|2480821	TrEMBL
	A0A2A2FGG7	Archaea	439	1	A0A2A2FGG7	439	CK500_09555	AF-A0A2A2FGG7-F1	None	Halorubrum salipaludis.	Archaea	NA-Archaea	Euryarchaeota	Stenosarchaea group	Haloferacales	Halorubraceae	Halorubrum	Halorubrum salipaludis	1	A0A2A2FGG7	IPR003495|IPR011629	None	IPR027417|IPR036627	None	EMBL-CDS:PAU83742.1	None	None	PF02492|PF07683	RHEA:19669|RHEA:19670	complete	None	NA	2032630	TrEMBL
	A0A2A2HWI0	Archaea	222	1	A0A2A2HWI0	222	ASJ81_03690|MSBR3_3268	AF-A0A0E3SN49-F1|AF-A0A2A2HWI0-F1	None	Methanosarcina barkeri 3.|Methanosarcina spelaei.	Archaea	NA-Archaea	Euryarchaeota	Stenosarchaea group	Methanosarcinales	Methanosarcinaceae	Methanosarcina	Methanosarcina barkeri 3|Methanosarcina spelaei	2	A0A2A2HWI0|A0A0E3SN49	IPR003495	None	IPR027417	None	EMBL-CDS:PAV13645.1	fig|1434107.4.peg.4120	None	PF02492	None	complete	None	NA	1036679|1434107	TrEMBL
	A0A2A2HWK6	Archaea	398	1	A0A2A2HWK6	398|434	ASJ81_03680|MSBR3_3266	AF-A0A0E3WYD9-F1|AF-A0A2A2HWK6-F1	None	Methanosarcina barkeri 3.|Methanosarcina spelaei.	Archaea	NA-Archaea	Euryarchaeota	Stenosarchaea group	Methanosarcinales	Methanosarcinaceae	Methanosarcina	Methanosarcina barkeri 3|Methanosarcina spelaei	2	A0A2A2HWK6|A0A0E3WYD9	IPR003495	None	IPR027417	None	EMBL-CDS:PAV13643.1	fig|1434107.4.peg.4117	None	PF02492	None	complete	1434107.MSBR3_3266	NA	1036679|1434107	TrEMBL
	A0A2A5VCR0	Archaea	375	1	A0A2A5VCR0	375|393|394	CMA83_00105|CMB30_02530|CND66_04340	AF-A0A2A5VCR0-F1|AF-A0A2E3DEZ8-F1	None	Euryarchaeota archaeon.|Marine Group II euryarchaeote MED-G37.	Archaea	NA-Archaea	Candidatus Thermoplasmatota|Euryarchaeota	Candidatus Poseidoniia|unclassified Euryarchaeot	Candidatus Poseidoniales|NA	NA|unclassified Candidatus P	NA	Euryarchaeota archaeon|Marine Group II euryarchaeote MED-G37	3	A0A2A5VCR0|A0A2E3DEZ8|A0A2E8RCK0	IPR003495|IPR011629	None	IPR027417|IPR036627	None	EMBL-CDS:PDH21874.1	None	None	PF02492|PF07683	RHEA:19669|RHEA:19670	complete|fragment	None	NA	2007298|2026739	TrEMBL
	A0A2B7GQP3	Archaea	371	3	A0A2B7GQP3|A0A2G1WI21|A0A4V1FZX2	371|369|373|375|376|380|384|386|387|389|52	CP556_02105|HYG81_16445|C462_14700|C465_00664|C466_04184|C468_07827|C469_16183|C470_13482|C471_02870|C473_07234|DJ68_05055|DJ69_09910|DJ71_22495|GLW30_02320|GLW36_02080|Hrr1229_013135|J2744_000744|J7656_05955|SAMN04488067_10490|FEJ81_13600	AF-A0A2B7GQP3-F1|AF-A0A7D6CN66-F1|AF-A0A1G7KTV2-F1|AF-A0A256J893-F1|AF-A0A2G1WI21-F1|AF-A0A2G1X6G5-F1|AF-A0A6B1IHD9-F1|AF-A0A6B1IK45-F1|AF-A0A7D4Y126-F1|AF-M0DFN2-F1|AF-M0E536-F1|AF-M0F3D4-F1|AF-M0F9N6-F1|AF-M0NH35-F1|AF-M0NIA4-F1|AF-M0P4B6-F1|AF-M0PGN3-F1|AF-A0A4V1FZX2-F1	None	Natrinema sp. CBA1119.|Natrinema sp. YPL30.|Halorubrum arcis JCM 13916.|Halorubrum distributum JCM 10118.|Halorubrum distributum JCM 9100.|Halorubrum kocurii JCM 14978.|Halorubrum lipolyticum DSM 21995.|Halorubrum litoreum JCM 13561.|Halorubrum persicum.|Halorubrum saccharovorum DSM 1137.|Halorubrum sodomense.|Halorubrum sp. C3.|Halorubrum sp. CBA1229.|Halorubrum sp. E3.|Halorubrum terrestre JCM …	Archaea	NA-Archaea	Euryarchaeota	Stenosarchaea group	Natrialbales|Haloferacales	Natrialbaceae|Halorubraceae	Natrinema|Halorubrum	Natrinema sp. CBA1119|Natrinema zhouii|Halorubrum arcis JCM 13916|Halorubrum distributum JCM 10118|Halorubrum distributum JCM 9100|Halorubrum kocurii JCM 14978|Halorubrum lipolyticum DSM 21995|Halorubrum litoreum JCM 13561|Halorubrum persicum|Halorubrum saccharovorum DSM 1137|Halorubrum sodomense|Halorubrum sp. C3|Halorubrum sp. CBA1229|Halorubrum sp. E3|Halorubrum terrestre|Halorubrum terrestre …	2|17|1	A0A2B7GQP3|A0A7D6CN66|A0A2G1WI21|A0A1G7KTV2|A0A256J893|A0A2G1X6G5|A0A6B1IHD9|A0A6B1IK45|A0A7D4Y126|A0A8J7R5I2|A0A8T8LPZ9|M0DFN2|M0E536|M0F3D4|M0F9N6|M0NH35|M0NIA4|M0P4B6|M0PGN3|A0A4V1FZX2	IPR003495|IPR011629	None	IPR027417|IPR036627	None	EMBL-CDS:PGF15038.1|EMBL-CDS:PHQ38626.1|EMBL-CDS:QCS43336.1	fig|1227467.4.peg.130|fig|1227468.4.peg.795|fig|1227482.3.peg.3271|fig|1227483.3.peg.2686|fig|1227484.4.peg.588|fig|1227486.3.peg.1360|fig|1230455.3.peg.2857|fig|1230456.3.peg.1543	None	PF02492|PF07683	RHEA:19669|RHEA:19670	complete|fragment	1227482.C469_16183|1227484.C471_02870	NA	1608465|1710539|1227467|1227468|1227482|1227483|1227484|1227486|1230455|1230456|1383844|1483399|1483400|1853699|261291|267368|29284|35743|88724	TrEMBL
	A0A2D6P3H1	Archaea	292	1	A0A2D6P3H1	292	CL617_02675	AF-A0A2D6P3H1-F1	None	archaeon.	Archaea	unclassified Archaea	NA	NA	NA	NA	NA	archaeon	1	A0A2D6P3H1	IPR003495|IPR011629	None	IPR027417|IPR036627	None	EMBL-CDS:MAG47486.1	None	None	PF02492|PF07683	RHEA:19669|RHEA:19670	complete	None	NA	1906665	TrEMBL
	A0A2D6P6A7	Archaea	138	1	A0A2D6P6A7	138	CMO86_02040	AF-A0A2D6P6A7-F1	None	Candidatus Woesearchaeota archaeon.	Archaea	DPANN group	Candidatus Woesearchaeota	NA	NA	NA	NA	Candidatus Woesearchaeota archaeon	1	A0A2D6P6A7	IPR003495	None	IPR027417	None	EMBL-CDS:MAG48483.1	None	None	PF02492	None	fragment	None	NA	2026803	TrEMBL
	A0A2D6QBJ0	Archaea	336	1	A0A2D6QBJ0	336	CMJ61_02460|CMO84_03330|EYQ74_11800	AF-A0A2D6QBJ0-F1|AF-A0A800G4H5-F1	None	Candidatus Woesearchaeota archaeon.|Planctomycetaceae bacterium.|Planctomycetota bacterium.	Archaea|Bacteria	DPANN group|PVC group	Candidatus Woesearchaeota|Planctomycetota	NA|Planctomycetia|unclassified Planctomycet	NA|Planctomycetales	NA|Planctomycetaceae	NA|unclassified Planctomycetaceae	Candidatus Woesearchaeota archaeon|Planctomycetaceae bacterium|Planctomycetota bacterium	3	A0A2D6QBJ0|A0A2E9WM33|A0A800G4H5	IPR003495|IPR011629	None	IPR027417|IPR036627	None	EMBL-CDS:MAG62532.1	None	None	PF02492|PF07683	RHEA:19669|RHEA:19670	complete	None	NA	2026779|2026780|2026803	TrEMBL
	A0A2D6R8Q1	Archaea	288	1	A0A2D6R8Q1	288	CL620_05740|HA278_03665	AF-A0A2D6R8Q1-F1|AF-A0A7J4ULI1-F1	None	Candidatus Woesearchaeota archaeon.|archaeon.	Archaea	DPANN group|unclassified Archaea	Candidatus Woesearchaeota|NA	NA	NA	NA	NA	Candidatus Woesearchaeota archaeon|archaeon	2	A0A2D6R8Q1|A0A7J4ULI1	IPR003495|IPR011629	None	IPR027417|IPR036627	None	EMBL-CDS:MAG73796.1	None	None	PF02492|PF07683	RHEA:19669|RHEA:19670	complete	None	NA	1906665|2026803	TrEMBL
	A0A2D8AR30	Archaea	315	1	A0A2D8AR30	315	CL996_02590	AF-A0A2D8AR30-F1	None	Euryarchaeota archaeon.	Archaea	NA-Archaea	Euryarchaeota	unclassified Euryarchaeot	NA	NA	NA	Euryarchaeota archaeon	1	A0A2D8AR30	IPR003495|IPR011629	None	IPR027417|IPR036627	None	EMBL-CDS:MAK96367.1	None	None	PF02492|PF07683	RHEA:19669|RHEA:19670	complete	None	NA	2026739	TrEMBL
	A0A2D9M5J5	Archaea	302	1	A0A2D9M5J5	302	CL981_01835	None	None	Euryarchaeota archaeon.	Archaea	NA-Archaea	Euryarchaeota	unclassified Euryarchaeot	NA	NA	NA	Euryarchaeota archaeon	1	A0A2D9M5J5	IPR003495|IPR011629	None	IPR027417|IPR036627	None	EMBL-CDS:MAP42458.1	None	None	PF02492|PF07683	RHEA:19669|RHEA:19670	fragment	None	NA	2026739	TrEMBL
	A0A2D9Q622	Archaea	300	1	A0A2D9Q622	300	CL980_05740	AF-A0A2D9Q622-F1	None	Euryarchaeota archaeon.	Archaea	NA-Archaea	Euryarchaeota	unclassified Euryarchaeot	NA	NA	NA	Euryarchaeota archaeon	1	A0A2D9Q622	IPR003495|IPR011629	None	IPR027417|IPR036627	None	EMBL-CDS:MAP79395.1	None	None	PF02492|PF07683	RHEA:19669|RHEA:19670	fragment	None	NA	2026739	TrEMBL
	A0A2E0DGK4	Archaea	394	1	A0A2E0DGK4	394	CMA43_03145	None	None	Euryarchaeota archaeon.	Archaea	NA-Archaea	Euryarchaeota	unclassified Euryarchaeot	NA	NA	NA	Euryarchaeota archaeon	1	A0A2E0DGK4	IPR003495|IPR011629	None	IPR027417|IPR036627	None	EMBL-CDS:MAR42168.1	None	None	PF02492|PF07683	RHEA:19669|RHEA:19670	complete	None	NA	2026739	TrEMBL
	A0A2E0JKW7	Archaea	260	1	A0A2E0JKW7	260	CMA36_04500	AF-A0A2E0JKW7-F1	None	Euryarchaeota archaeon.	Archaea	NA-Archaea	Euryarchaeota	unclassified Euryarchaeot	NA	NA	NA	Euryarchaeota archaeon	1	A0A2E0JKW7	IPR003495	None	IPR027417	None	EMBL-CDS:MAS17643.1	None	None	PF02492	None	fragment	None	NA	2026739	TrEMBL
	A0A2E0QH33	Archaea	451	11	A0A2E0QH33|A0A2E5C150|A0A2H3KJ92|A0A6B1D777|A0A6L9IM09|A0A6N9IU83|A0A7T0G148|A0A938L9Y6|A0A938TUQ8|A0A955THP9|A0A968VRI5	451	CMO14_00525|CL734_04575|CL935_02370|FI734_08280|A9Q02_16855|F4X14_12780|GYB67_08615|F3741_01570|G3M70_11750|FJ302_05715|FJ145_00505|KC587_06510|HC891_23515	AF-A0A2E0QH33-F1|AF-A0A2E5C150-F1|AF-A0A2E8R9Y8-F1|AF-A0A5N8ZIZ7-F1|AF-A0A2H3KJ92-F1|AF-A0A6B1D777-F1|AF-A0A6L9IM09-F1|AF-A0A6N9IU83-F1|AF-A0A7T0G148-F1	None	Nitrososphaerota archaeon.|Chloroflexota bacterium.|Deltaproteobacteria bacterium.|SAR202 cluster bacterium.|Candidatus Chloroploca asiatica.|Caldilineaceae bacterium SB0661_bin_32.|Nitrospinota bacterium.|Candidatus Nitronauta litoralis.|Planctomycetota bacterium.|Nitrospira sp.|Candidatus Gracilibacteria bacterium.	Archaea|Bacteria	TACK group|Terrabacteria group|delta/epsilon subdivision|Nitrospinae/Tectomicrobia|PVC group|NA-Bacteria|Bacteria incertae sedis	Nitrososphaerota|Chloroflexota|NA|Nitrospinota|Planctomycetota|Nitrospirota|Candidatus Gracilibacteria	unclassified Nitrososphae|Chloroflexota incertae se|Deltaproteobacteria|unclassified Chloroflexot|Chloroflexia|Caldilineae|unclassified Nitrospinota|Nitrospinia|unclassified Planctomycet|Nitrospiria|unclassified Candidatus G	NA|unclassified Deltaproteobacter|Chloroflexales|Caldilineales|Nitrospinales|Nitrospirales	NA|Oscillochloridaceae|Caldilineaceae|Nitrospinaceae|Nitrospiraceae	NA|Candidatus Chloroploca|unclassified Caldilineaceae|Candidatus Nitronauta|Nitrospira	Nitrososphaerota archaeon|Chloroflexota bacterium|Deltaproteobacteria bacterium|SAR202 cluster bacterium|Candidatus Chloroploca asiatica|Caldilineaceae bacterium SB0661_bin_32|Nitrospinota bacterium|Candidatus Nitronauta litoralis|Planctomycetota bacterium|Nitrospira sp.|Candidatus Gracilibacteria bacterium	1|3	A0A2E0QH33|A0A2E5C150|A0A2E8R9Y8|A0A5N8ZIZ7|A0A2H3KJ92|A0A6B1D777|A0A6L9IM09|A0A6N9IU83|A0A7T0G148|A0A938L9Y6|A0A938TUQ8|A0A955THP9|A0A968VRI5	IPR003495|IPR011629	None	IPR027417|IPR036627	None	EMBL-CDS:MAS89509.1|EMBL-CDS:MBG55960.1|EMBL-CDS:PDV97949.1|EMBL-CDS:MYC95831.1|EMBL-CDS:NDJ61174.1|EMBL-CDS:MZG29486.1|EMBL-CDS:QPJ62506.1|EMBL-CDS:MBM3969344.1|EMBL-CDS:MBM4259903.1|EMBL-CDS:MCA9456295.1|EMBL-CDS:NJM08510.1	None	None	PF02492|PF07683	RHEA:19669|RHEA:19670	complete	None	NA	2026795|2026724|2026735|2030829|1506545|2605255|2026769|2705533|2026780|70125|2044595	TrEMBL
	A0A2E1GIA7	Archaea	326	17	A0A2E1GIA7|A0A2W1JKU5|A0A351DCF4|A0A431PZ72|A0A4R0Y8F6|A0A6G3ZD19|A0A6H2NGF0|A0A840A9Z0|A0A8J2Y3M1|A0A928ZP63|A0A937ZPM0|A0A964NCB1|A0A972FLH9|I0Z528|K9SK62|K9V6Y9|zzzzz60	326|323|324|320	CBD32_04505|CL428_07795|CMA21_05125|F4Z02_12775|C1752_01552|DCY30_00460|BBta_2276|EKK32_33135|EJV46_18705|LHU95_22445|F6K42_35100|EA342_19990|EA368_14120|GS597_17535|GGQ83_001746|GCM10011504_51460|IQ256_10375|FJX53_04795|EXR01_07890|EXR05_08480|GRZ55_08200|COCSUDRAFT_12942|Pse7367_2073|Cal6303_4574	AF-A0A1Z9JPB8-F1|AF-A0A2E1GIA7-F1|AF-A0A6B0ZPT3-F1|AF-A0A6G2KRG1-F1|AF-A0A6L8JQL0-F1|AF-A0A2W1JKU5-F1|AF-A0A351DCF4-F1|AF-A0A431PZ72-F1|AF-A5EE60-F1|AF-A0A4R0Y8F6-F1|AF-A0A6G3ZD19-F1|AF-A0A5Q4E2I1-F1|AF-A0A6H2NGF0-F1|AF-A0A840A9Z0-F1|AF-I0Z528-F1|AF-K9SK62-F1|AF-K9V6Y9-F1	egw1.3.272.1|12942|CsubellipsoideaC169v2.0	Acidimicrobiaceae bacterium.|Acidimicrobiia bacterium.|Actinobacteria bacterium TMED172.|Euryarchaeota archaeon.|Acaryochloris thomasi RCC1774.|Bradyrhizobiaceae bacterium.|Bradyrhizobium sp. (strain BTAi1 / ATCC BAA-1182)|Roseococcus sp. SYP-B2431.|Sediminicoccus rosea.|Leptolyngbya sp. SIO1D8.|Leptolyngbya sp. DLM2.Bin27.|Leptolyngbya sp. LCM1.Bin17.|Petrachloros mirabilis ULC683.|Roseococcus s…	Archaea|Bacteria|Eukaryota	NA-Archaea|Terrabacteria group|NA-Bacteria|Viridiplantae	Actinomycetota|Euryarchaeota|Cyanobacteriota|Pseudomonadota|Chlorophyta	Acidimicrobiia|unclassified Actinomyceto|unclassified Euryarchaeot|Cyanophyceae|Alphaproteobacteria|core chlorophytes	Acidimicrobiales|NA|unclassified Acidimicrobiia|Synechococcales|Hyphomicrobiales|Rhodospirillales|Pseudanabaenales|unclassified Alphaproteobacter|Trebouxiophyceae incertae sedi|Nostocales	Acidimicrobiaceae|NA|Acaryochloridaceae|Nitrobacteraceae|Acetobacteraceae|Leptolyngbyaceae|Petrachlorosaceae|Phyllobacteriaceae|Pseudanabaenaceae|Calotrichaceae	NA|unclassified Acidimicrobiaceae|Acaryochloris|Bradyrhizobium|unclassified Bradyrhizobiaceae|Roseococcus|Sediminicoccus|Leptolyngbya|Petrachloros|Siccirubricoccus|Phormidesmis|unclassified Acetobacteraceae|Chelativorans|Coccomyxa|Pseudanabaena|Calothrix	Acidimicrobiaceae bacterium|Acidimicrobiia bacterium|Actinobacteria bacterium TMED172|Euryarchaeota archaeon|Acaryochloris thomasi RCC1774|Bradyrhizobiaceae bacterium|Bradyrhizobium sp. BTAi1|Roseococcus sp. SYP-B2431|Sediminicoccus rosea|Leptolyngbya sp. SIO1D8|Leptolyngbya sp. DLM2.Bin27|Leptolyngbya sp. LCM1.Bin17|Petrachloros mirabilis ULC683|Roseococcus suduntuyensis|Siccirubricoccus deserti…	6|1|2|3	A0A2E1GIA7|A0A1Z9JPB8|A0A2D9RPP7|A0A6B0ZPT3|A0A6G2KRG1|A0A6L8JQL0|A0A2W1JKU5|A0A351DCF4|A0A431PZ72|A5EE60|A0A4R0Y8F6|A0A9E7AHF2|A0A6G3ZD19|A0A6H2NGF0|A0A5Q4E2I1|A0A8K2A218|A0A840A9Z0|A0A8J2Y3M1|A0A928ZP63|A0A937ZPM0|A0A964NCB1|A0A964J472|A0A972FLH9|I0Z528|K9SK62|K9V6Y9	IPR003495|IPR011629	None	IPR027417|IPR036627	None	EMBL-CDS:MAU85956.1|EMBL-CDS:PZD73816.1|EMBL-CDS:HAY50473.1|EMBL-CDS:RTL91281.1|EMBL-CDS:TCH96619.1|EMBL-CDS:NER84660.1|EMBL-CDS:TVP61901.1|EMBL-CDS:MBB3898309.1|EMBL-CDS:GGC67156.1|EMBL-CDS:MBE9061376.1|EMBL-CDS:MBM3559196.1|EMBL-CDS:MSP05258.1|EMBL-CDS:NMG39220.1|GI:384252271|GI:545371464|EMBL-CDS:EIE25747.1|REFSEQ:XP_005650291.1|GI:427990086|GI:504978199|EMBL-CDS:AFY70341.1|REFSEQ:WP_015165301…	fig|82654.3.peg.2419|fig|1170562.3.peg.5000	None	PF02492|PF07683	RHEA:19669|RHEA:19670	complete	574566.I0Z528|82654.Pse7367_2073|1170562.Cal6303_4574	NA	1986617|2024894|2026739|2080302|1764569|2072420|288000|1225128|2496640|2607807|2480211|2480213|2781853|455361|2013562|1828680|1913988|1909293|2692213|574566|82654|1170562	TrEMBL
	A0A2E3X1L4	Archaea	391	1	A0A2E3X1L4	391	CMB12_04940	AF-A0A2E3X1L4-F1	None	Euryarchaeota archaeon.	Archaea	NA-Archaea	Euryarchaeota	unclassified Euryarchaeot	NA	NA	NA	Euryarchaeota archaeon	1	A0A2E3X1L4	IPR003495|IPR011629	None	IPR027417|IPR036627	None	EMBL-CDS:MBC88606.1	None	None	PF02492|PF07683	RHEA:19669|RHEA:19670	complete	None	NA	2026739	TrEMBL
	A0A2E4KUB9	Archaea	402	2	A0A2E4KUB9|A0A812R8D5	401|402	CL438_08590|CMA44_00715|CMB01_01615|CMB63_07240|SNAT2548_LOCUS23239	AF-A0A2E4KUB9-F1|AF-A0A2E5XR57-F1|AF-A0A2E7MTV7-F1|AF-A0A812R8D5-F1	None	Acidimicrobiaceae bacterium.|Euryarchaeota archaeon.|Symbiodinium natans.	Archaea|Bacteria|Eukaryota	NA-Archaea|Terrabacteria group|Sar	Actinomycetota|Euryarchaeota|NA	Acidimicrobiia|unclassified Euryarchaeot|Dinophyceae	Acidimicrobiales|NA|Suessiales	Acidimicrobiaceae|NA|Symbiodiniaceae	NA|unclassified Acidimicrobiaceae|Symbiodinium	Acidimicrobiaceae bacterium|Euryarchaeota archaeon|Symbiodinium natans	4|1	A0A2E4KUB9|A0A2E0K3C7|A0A2E5XR57|A0A2E7MTV7|A0A812R8D5	IPR003495|IPR011629	None	IPR027417|IPR036627	None	EMBL-CDS:MBE57052.1|EMBL-CDS:CAE7427448.1	None	None	PF02492|PF07683	RHEA:19669|RHEA:19670	complete	None	NA	2024894|2026739|878477	TrEMBL
	A0A2E5IEA1	Archaea	243	1	A0A2E5IEA1	243	CMB74_00515	AF-A0A2E5IEA1-F1	None	Euryarchaeota archaeon.	Archaea	NA-Archaea	Euryarchaeota	unclassified Euryarchaeot	NA	NA	NA	Euryarchaeota archaeon	1	A0A2E5IEA1	IPR003495|IPR011629	None	IPR027417|IPR036627	None	EMBL-CDS:MBH33916.1	None	None	PF02492|PF07683	RHEA:19669|RHEA:19670	complete	None	NA	2026739	TrEMBL
	A0A2E5IGA8	Archaea	335	1	A0A2E5IGA8	335|397	CMB74_04190|CMO85_04780	AF-A0A2D6JQL7-F1|AF-A0A2E5IGA8-F1	None	Candidatus Woesearchaeota archaeon.|Euryarchaeota archaeon.	Archaea	DPANN group|NA-Archaea	Candidatus Woesearchaeota|Euryarchaeota	NA|unclassified Euryarchaeot	NA	NA	NA	Candidatus Woesearchaeota archaeon|Euryarchaeota archaeon	2	A0A2E5IGA8|A0A2D6JQL7	IPR003495|IPR011629	None	IPR027417|IPR036627	None	EMBL-CDS:MBH34634.1	None	None	PF02492|PF07683	RHEA:19669|RHEA:19670	complete|fragment	None	NA	2026739|2026803	TrEMBL
	A0A2E5Y3U2	Archaea	268	1	A0A2E5Y3U2	268	CMB70_02300	AF-A0A2E5Y3U2-F1	None	Euryarchaeota archaeon.	Archaea	NA-Archaea	Euryarchaeota	unclassified Euryarchaeot	NA	NA	NA	Euryarchaeota archaeon	1	A0A2E5Y3U2	IPR003495	None	IPR027417	None	EMBL-CDS:MBJ14184.1	None	None	PF02492	None	fragment	None	NA	2026739	TrEMBL
	A0A2E6KZ32	Archaea	323	1	A0A2E6KZ32	323	CMB43_04890	AF-A0A2E6KZ32-F1	None	Euryarchaeota archaeon.	Archaea	NA-Archaea	Euryarchaeota	unclassified Euryarchaeot	NA	NA	NA	Euryarchaeota archaeon	1	A0A2E6KZ32	IPR003495|IPR011629	None	IPR027417|IPR036627	None	EMBL-CDS:MBK71744.1	None	None	PF02492|PF07683	RHEA:19669|RHEA:19670	complete	None	NA	2026739	TrEMBL
	A0A2E6PXJ3	Archaea	400	2	A0A2E6PXJ3|F0XWU4	400	CMB42_00055|AURANDRAFT_52124	AF-F0XWU4-F1	None	Euryarchaeota archaeon.|Aureococcus anophagefferens	Archaea|Eukaryota	NA-Archaea|Sar	Euryarchaeota|NA	unclassified Euryarchaeot|Pelagophyceae	NA|Pelagomonadales	NA	NA|Aureococcus	Euryarchaeota archaeon|Aureococcus anophagefferens	1	A0A2E6PXJ3|F0XWU4	IPR003495|IPR011629	None	IPR027417|IPR036627	None	EMBL-CDS:MBL20252.1|GI:676378507|GI:323457045|EMBL-CDS:EGB12911.1|REFSEQ:XP_009032532.1	None	None	PF02492|PF07683	RHEA:19669|RHEA:19670	complete	None	NA	2026739|44056	TrEMBL
	A0A2G1WLZ3	Archaea	422	5	A0A2G1WLZ3|A0A345DZT1|A0A3R7I4X5|A0A6B0VPB7|M0F717	422|419|436	DJ69_04065|DU484_02420|DU500_02825|BVU17_14665|D3D01_08575|DVK00_06020|DVK01_05640|GS429_13660|C467_11759|C472_07298	AF-A0A2G1WLZ3-F1|AF-A0A345DZT1-F1|AF-A0A345E9D5-F1|AF-A0A2H5A1W7-F1|AF-A0A3R7I4X5-F1|AF-A0A421EH05-F1|AF-A0A498GJJ2-F1|AF-A0A6B0VPB7-F1|AF-M0DSJ5-F1|AF-M0F717-F1	None	Halorubrum persicum.|Haloplanus rubicundus.|Haloarcula sp. Atlit-120R.|Haloarcula sp. Atlit-47R.|Haloarcula sp. Atlit-7R.|Haloarcula taiwanensis.|Natronorubrum halalkaliphilum.|Halorubrum hochstenium ATCC 700873.|Halorubrum tebenquichense DSM 14210.	Archaea	NA-Archaea	Euryarchaeota	Stenosarchaea group	Haloferacales|Halobacteriales|Natrialbales	Halorubraceae|Haloferacaceae|Haloarculaceae|Natrialbaceae	Halorubrum|Haloplanus|Haloarcula|Natronorubrum	Halorubrum persicum|Haloplanus rubicundus|Haloarcula sp. Atlit-120R|Haloarcula sp. Atlit-47R|Haloarcula sp. Atlit-7R|Haloarcula taiwanensis|Natronorubrum halalkaliphilum|Halorubrum hochstenium ATCC 700873|Halorubrum tebenquichense DSM 14210	1|2|4	A0A2G1WLZ3|A0A345DZT1|A0A345E9D5|A0A3R7I4X5|A0A2H5A1W7|A0A421EH05|A0A498GJJ2|A0A6B0VPB7|M0F717|M0DSJ5	IPR003495|IPR011629	None	IPR027417|IPR036627	None	EMBL-CDS:PHQ39869.1|GI:1434701399|EMBL-CDS:AXG05453.1|EMBL-CDS:RLM40037.1|EMBL-CDS:MXV63095.1|GI:445702475|GI:495860842|EMBL-CDS:ELZ54424.1|REFSEQ:WP_008585421.1	fig|1227481.4.peg.2324|fig|1227485.3.peg.1405	None	PF02492|PF07683	RHEA:19669|RHEA:19670	complete	1227481.C467_11759	NA	1383844|1547898|1932004|2282125|2282132|2282135|2691917|1227481|1227485	TrEMBL
	A0A2G1X1H8	Archaea	188	1	A0A2G1X1H8	188	DJ68_15500	AF-A0A2G1X1H8-F1	None	Halorubrum sp. C3.	Archaea	NA-Archaea	Euryarchaeota	Stenosarchaea group	Haloferacales	Halorubraceae	Halorubrum	Halorubrum sp. C3	1	A0A2G1X1H8	IPR003495	None	IPR027417	None	EMBL-CDS:PHQ44979.1	None	None	PF02492	None	fragment	None	NA	1483399	TrEMBL
	A0A2G9MAT1	Archaea	313	1	A0A2G9MAT1	313	COV18_00895	AF-A0A2G9MAT1-F1	None	Candidatus Woesearchaeota archaeon CG10_big_fil_rev_8_21_14_0_10_37_12.	Archaea	DPANN group	Candidatus Woesearchaeota	NA	NA	NA	NA	Candidatus Woesearchaeota archaeon CG10_big_fil_re	1	A0A2G9MAT1	IPR003495|IPR011629	None	IPR027417|IPR036627	None	EMBL-CDS:PIN75965.1	None	None	PF02492|PF07683	RHEA:19669|RHEA:19670	complete	None	NA	1974463	TrEMBL
	A0A2G9N9D7	Archaea	208	1	A0A2G9N9D7	208	COV12_02645	AF-A0A2G9N9D7-F1	None	Candidatus Woesearchaeota archaeon CG10_big_fil_rev_8_21_14_0_10_32_24.	Archaea	DPANN group	Candidatus Woesearchaeota	NA	NA	NA	NA	Candidatus Woesearchaeota archaeon CG10_big_fil_re	1	A0A2G9N9D7	IPR003495	None	IPR027417	None	EMBL-CDS:PIN87686.1	None	None	PF02492	None	fragment	None	NA	1974457	TrEMBL
	A0A2H5UZ14	Archaea	326	1	A0A2H5UZ14	326	HRbin01_01332	AF-A0A2H5UZ14-F1	None	archaeon HR01.	Archaea	unclassified Archaea	NA	NA	NA	NA	NA	archaeon HR01	1	A0A2H5UZ14	IPR003495|IPR011629	None	IPR027417|IPR036627	None	EMBL-CDS:GBC69630.1	None	None	PF02492|PF07683	RHEA:19669|RHEA:19670	complete	None	NA	2035437	TrEMBL
	A0A2H5VES7	Archaea	196	1	A0A2H5VES7	196	HRbin06_00495	AF-A0A2H5VES7-F1	None	archaeon HR06.	Archaea	unclassified Archaea	NA	NA	NA	NA	NA	archaeon HR06	1	A0A2H5VES7	IPR003495	None	IPR027417	None	EMBL-CDS:GBC75180.1	None	None	PF02492	None	complete	None	NA	2035442	TrEMBL
	A0A2H5VFL2	Archaea	291	1	A0A2H5VFL2	291	HRbin06_00669	AF-A0A2H5VFL2-F1	None	archaeon HR06.	Archaea	unclassified Archaea	NA	NA	NA	NA	NA	archaeon HR06	1	A0A2H5VFL2	IPR003495|IPR011629	None	IPR027417|IPR036627	None	EMBL-CDS:GBC75351.1	None	None	PF02492|PF07683	RHEA:19669|RHEA:19670	complete	None	NA	2035442	TrEMBL
	A0A2H9L1V7	Archaea	338	1	A0A2H9L1V7	338	COU36_02435	AF-A0A2H9L1V7-F1	None	Candidatus Micrarchaeota archaeon CG10_big_fil_rev_8_21_14_0_10_59_7.	Archaea	DPANN group	Candidatus Micrarchaeota	unclassified Candidatus M	NA	NA	NA	Candidatus Micrarchaeota archaeon CG10_big_fil_rev	1	A0A2H9L1V7	IPR003495	None	IPR027417	None	EMBL-CDS:PIT85587.1	None	None	PF02492	None	fragment	None	NA	1974419	TrEMBL
	A0A2H9ME45	Archaea	302	1	A0A2H9ME45	302	COS08_08470	AF-A0A2H9ME45-F1	None	Euryarchaeota archaeon CG01_land_8_20_14_3_00_38_12.	Archaea	NA-Archaea	Euryarchaeota	unclassified Euryarchaeot	NA	NA	NA	Euryarchaeota archaeon CG01_land_8_20_14_3_00_38_1	1	A0A2H9ME45	IPR003495	None	IPR027417	None	EMBL-CDS:PIV67772.1	None	None	PF02492	None	fragment	None	NA	1975560	TrEMBL
	A0A2H9NYD9	Archaea	435	8	A0A2H9NYD9|A0A524J5M3|A0A662TXN1|A0A7C6C7R0|A0A7J3AQ56|A0A8T4KPJ9|A0A8T5LZ65|A0A970DDB9	435	AUJ63_00505|CO081_02275|CO155_03780|COU62_02495|COY00_01030|COY79_02085|E4H25_04170|IH630_06155|DRO11_04815|GX019_01425|ENX13_07050|J4431_00255|KJ972_03920|GX208_05280	AF-A0A1J4WAN0-F1|AF-A0A2G9PXQ4-F1|AF-A0A2H9NYD9-F1|AF-A0A2H9PY58-F1|AF-A0A2H9QKI2-F1|AF-A0A2H9R5R0-F1|AF-A0A524J5M3-F1|AF-A0A842XR84-F1|AF-A0A662TXN1-F1|AF-A0A7C6C7R0-F1|AF-A0A7J3AQ56-F1	None	Candidatus Pacearchaeota archaeon CG10_big_fil_rev_8_21_14_0_10_35_219.|Candidatus Pacearchaeota archaeon CG1_02_35_32.|Candidatus Pacearchaeota archaeon CG_4_10_14_0_2_um_filter_35_33.|Candidatus Pacearchaeota archaeon CG_4_10_14_0_8_um_filter_35_169.|Candidatus Pacearchaeota archaeon CG_4_9_14_0_8_um_filter_35_24.|Candidatus Pacearchaeota archaeon CG_4_9_14_3_um_filter_35_19.|Methanomassiliicoc…	Archaea|Bacteria	DPANN group|NA-Archaea|Terrabacteria group	NA|Candidatus Thermoplasmatota|Euryarchaeota|Bacillota|Candidatus Aenigmarchaeota|Candidatus Micrarchaeota	NA|Thermoplasmata|unclassified Euryarchaeot|unclassified Aenigmarchae|unclassified Candidatus M	NA|Methanomassiliicoccales|unclassified Thermoplasmata	NA|Methanomassiliicoccaceae	NA|Methanomassiliicoccus	Candidatus Pacearchaeota archaeon CG10_big_fil_rev|Candidatus Pacearchaeota archaeon CG1_02_35_32|Candidatus Pacearchaeota archaeon CG_4_10_14_0_2_u|Candidatus Pacearchaeota archaeon CG_4_10_14_0_8_u|Candidatus Pacearchaeota archaeon CG_4_9_14_0_8_um|Candidatus Pacearchaeota archaeon CG_4_9_14_3_um_f|Methanomassiliicoccus sp.|Thermoplasmata archaeon|Euryarchaeota archaeon|Bacillota bacterium|Cand…	6|2|1	A0A2H9NYD9|A0A1J4WAN0|A0A2G9PXQ4|A0A2H9PY58|A0A2H9QKI2|A0A2H9R5R0|A0A524J5M3|A0A842XR84|A0A662TXN1|A0A7C6C7R0|A0A7J3AQ56|A0A8T4KPJ9|A0A8T5LZ65|A0A970DDB9	IPR003495	None	IPR027417	None	EMBL-CDS:PIY81508.1|EMBL-CDS:TFG69722.1|EMBL-CDS:RLG71303.1|EMBL-CDS:HHT35815.1|EMBL-CDS:HGD08905.1|EMBL-CDS:MBS3053955.1|EMBL-CDS:MBU1930629.1|EMBL-CDS:NLM25511.1	None	None	PF02492	None	complete	None	NA	1805297|1974427|1974428|1974431|1974434|1974446|1906666|2528041|2026739|1879010|2093792|2250274	TrEMBL
	A0A2L1C881	Archaea	302	2	A0A2L1C881|Q6LYZ6	302	HNP87_000904|HNP89_001865|HNP91_000900|HNP92_001887|HNP95_000906|HNP97_000063|GYY_04830|HNP86_000902|HNP88_000899|HNP93_000912|MMKA1_09190|MMOS7_08970|MMP0833	AF-A0A2L1C881-F1|AF-A0A7J9NN42-F1|AF-A0A7J9P1T2-F1|AF-A0A7J9PA78-F1|AF-A0A7J9PT56-F1|AF-A0A7J9RX63-F1|AF-A0A7J9S9K9-F1|AF-A0A2Z5PIZ2-F1|AF-A0A2Z5PJP9-F1|AF-A0A7J9NMN7-F1|AF-A0A7J9NTY5-F1|AF-A0A7J9P4T0-F1|AF-G0GZV6-F1|AF-Q6LYZ6-F1	None	Methanococcus maripaludis|Methanococcus maripaludis (strain S2 / LL)|Methanococcus maripaludis KA1.|Methanococcus maripaludis OS7.|Methanococcus maripaludis X1.	Archaea	NA-Archaea	Euryarchaeota	Methanomada group	Methanococcales	Methanococcaceae	Methanococcus	Methanococcus maripaludis|Methanococcus maripaludis KA1|Methanococcus maripaludis OS7|Methanococcus maripaludis S2|Methanococcus maripaludis X1	7|8	A0A2L1C881|A0A7J9NN42|A0A7J9P1T2|A0A7J9PA78|A0A7J9PT56|A0A7J9RX63|A0A7J9S9K9|Q6LYZ6|A0A2Z5PIZ2|A0A2Z5PJP9|A0A7J9NMN7|A0A7J9NTY5|A0A7J9P4T0|A0A8T4CKV8|G0GZV6	IPR003495|IPR011629	None	IPR027417|IPR036627	None	GI:1342459263|EMBL-CDS:AVB75582.1|EMBL-CDS:MBA2863907.1|EMBL-CDS:MBB6496087.1|GI:311824391|GI:44921154|GI:499484137|EMBL-CDS:CAF30389.1|REFSEQ:WP_011170777.1	fig|1053692.7.peg.961|fig|267377.15.peg.857	None	PF02492|PF07683	RHEA:19669|RHEA:19670	complete	267377.MMP0833	NA	39152|1053692|267377|637914|637915	TrEMBL
	A0A2R6CII9	Archaea	293	1	A0A2R6CII9	293	BRC62_01765	AF-A0A2R6CII9-F1	None	Halobacteriales archaeon QH_10_67_13.	Archaea	NA-Archaea	Euryarchaeota	Stenosarchaea group	Halobacteriales	unclassified Halobacteria	NA	Halobacteriales archaeon QH_10_67_13	1	A0A2R6CII9	IPR003495|IPR011629	None	IPR027417|IPR036627	None	EMBL-CDS:PSP19731.1	None	None	PF02492|PF07683	RHEA:19669|RHEA:19670	complete	None	NA	1919148	TrEMBL
	A0A2R6CL74	Archaea	98	1	A0A2R6CL74	98	BRC61_04455	AF-A0A2R6CL74-F1	None	Halobacteriales archaeon QH_10_65_19.	Archaea	NA-Archaea	Euryarchaeota	Stenosarchaea group	Halobacteriales	unclassified Halobacteria	NA	Halobacteriales archaeon QH_10_65_19	1	A0A2R6CL74	IPR003495	None	IPR027417	None	EMBL-CDS:PSP22747.1	None	None	PF02492	None	fragment	None	NA	1919147	TrEMBL
	A0A2R6ETE6	Archaea	396	1	A0A2R6ETE6	396	BRC72_04835	AF-A0A2R6ETE6-F1	None	Halobacteriales archaeon QH_7_66_36.	Archaea	NA-Archaea	Euryarchaeota	Stenosarchaea group	Halobacteriales	unclassified Halobacteria	NA	Halobacteriales archaeon QH_7_66_36	1	A0A2R6ETE6	IPR003495|IPR011629	None	IPR027417|IPR036627	None	EMBL-CDS:PSP58454.1	None	None	PF02492|PF07683	RHEA:19669|RHEA:19670	complete	None	NA	1919158	TrEMBL
	A0A2R6EX93	Archaea	385	2	A0A2R6EX93|M0MFJ1	378|385	BRC66_05120|BRC69_00955|BRC73_05550|BRD08_06185|BRD19_01395|C449_10306	AF-A0A2R6D8A2-F1|AF-A0A2R6DX67-F1|AF-A0A2R6EX93-F1|AF-A0A2R6L4C7-F1|AF-A0A2R6MAR6-F1|AF-M0MFJ1-F1	None	Halobacteriales archaeon QH_2_66_30.|Halobacteriales archaeon QH_6_66_25.|Halobacteriales archaeon QH_7_66_37.|Halobacteriales archaeon SW_10_66_29.|Halobacteriales archaeon SW_7_65_23.|Halococcus saccharolyticus DSM 5350.	Archaea	NA-Archaea	Euryarchaeota	Stenosarchaea group	Halobacteriales	unclassified Halobacteria|Halococcaceae	NA|Halococcus	Halobacteriales archaeon QH_2_66_30|Halobacteriales archaeon QH_6_66_25|Halobacteriales archaeon QH_7_66_37|Halobacteriales archaeon SW_10_66_29|Halobacteriales archaeon SW_7_65_23|Halococcus saccharolyticus DSM 5350	5|1	A0A2R6EX93|A0A2R6D8A2|A0A2R6DX67|A0A2R6L4C7|A0A2R6MAR6|M0MFJ1	IPR003495|IPR011629	None	IPR027417|IPR036627	None	EMBL-CDS:PSP59800.1|GI:445793901|EMBL-CDS:EMA44466.1	fig|1227455.4.peg.2112	None	PF02492|PF07683	RHEA:19669|RHEA:19670	complete	1227455.C449_10306	NA	1919152|1919155|1919159|1919194|1919203|1227455	TrEMBL
	A0A2R6F5F4	Archaea	389	1	A0A2R6F5F4	389	BRC77_09415	AF-A0A2R6F5F4-F1	None	Halobacteriales archaeon QH_8_64_26.	Archaea	NA-Archaea	Euryarchaeota	Stenosarchaea group	Halobacteriales	unclassified Halobacteria	NA	Halobacteriales archaeon QH_8_64_26	1	A0A2R6F5F4	IPR003495|IPR011629	None	IPR027417|IPR036627	None	EMBL-CDS:PSP62544.1	None	None	PF02492|PF07683	RHEA:19669|RHEA:19670	complete	None	NA	1919162	TrEMBL
	A0A2R6FWJ9	Archaea	353	1	A0A2R6FWJ9	353	BRC80_04845	AF-A0A2R6FWJ9-F1	None	Halobacteriales archaeon QH_9_66_26.	Archaea	NA-Archaea	Euryarchaeota	Stenosarchaea group	Halobacteriales	unclassified Halobacteria	NA	Halobacteriales archaeon QH_9_66_26	1	A0A2R6FWJ9	IPR003495|IPR011629	None	IPR027417|IPR036627	None	EMBL-CDS:PSP71758.1	None	None	PF02492|PF07683	RHEA:19669|RHEA:19670	complete	None	NA	1919166	TrEMBL
	A0A2R6G5V6	Archaea	392	2	A0A2R6G5V6|A0A4D7HAY3	392	BRC86_04420|FCF25_14895	AF-A0A2R6G5V6-F1|AF-A0A4D7HAY3-F1	None	Halobacteriales archaeon QS_3_64_16.|Haloprofundus sp. MHR1.	Archaea	NA-Archaea	Euryarchaeota	Stenosarchaea group	Halobacteriales|Haloferacales	unclassified Halobacteria|Haloferacaceae	NA|Haloprofundus	Halobacteriales archaeon QS_3_64_16|Haloprofundus sp. MHR1	1	A0A2R6G5V6|A0A4D7HAY3	IPR003495|IPR011629	None	IPR027417|IPR036627	None	EMBL-CDS:PSP74994.1|EMBL-CDS:QCJ48334.1	None	None	PF02492|PF07683	RHEA:19669|RHEA:19670	complete	None	NA	1919172|2572921	TrEMBL
	A0A2R6GC27	Archaea	399	3	A0A2R6GC27|A0A6B9FEV3|U1P6Z3	398|399	BRC88_14405|BRD02_12365|EI982_12070|DP106_03905|J07HN4v3_01696	AF-A0A2R6GC27-F1|AF-A0A2R6JB27-F1|AF-A0A6B9FEV3-F1|AF-A0A3A6Q913-F1|AF-U1P6Z3-F1	None	Halobacteriales archaeon QS_4_69_225.|Halobacteriales archaeon QS_8_69_73.|Haloplanus rallus.|Halonotius pteroides.|Halonotius sp. J07HN4.	Archaea	NA-Archaea	Euryarchaeota	Stenosarchaea group	Halobacteriales|Haloferacales	unclassified Halobacteria|Haloferacaceae|Halorubraceae	NA|Haloplanus|Halonotius	Halobacteriales archaeon QS_4_69_225|Halobacteriales archaeon QS_8_69_73|Haloplanus rallus|Halonotius pteroides|Halonotius sp. J07HN4	2|1	A0A2R6GC27|A0A2R6JB27|A0A6B9FEV3|U1P6Z3|A0A3A6Q913	IPR003495|IPR011629	None	IPR027417|IPR036627	None	EMBL-CDS:PSP77255.1|EMBL-CDS:QGX95470.1|GI:541197923|EMBL-CDS:ERH06086.1	None	None	PF02492|PF07683	RHEA:19669|RHEA:19670	complete	1070774.J07HN4v3_01696	NA	1919175|1919188|1816183|1070774|268735	TrEMBL
	A0A2R6I9C6	Archaea	408	1	A0A2R6I9C6	408	BRC94_05115	AF-A0A2R6I9C6-F1	None	Halobacteriales archaeon QS_5_70_17.	Archaea	NA-Archaea	Euryarchaeota	Stenosarchaea group	Halobacteriales	unclassified Halobacteria	NA	Halobacteriales archaeon QS_5_70_17	1	A0A2R6I9C6	IPR003495|IPR011629	None	IPR027417|IPR036627	None	EMBL-CDS:PSQ00792.1	None	None	PF02492|PF07683	RHEA:19669|RHEA:19670	complete	None	NA	1919181	TrEMBL
	A0A2R6IK61	Archaea	449	1	A0A2R6IK61	449	BRC97_11220	AF-A0A2R6IK61-F1	None	Halobacteriales archaeon QS_6_71_20.	Archaea	NA-Archaea	Euryarchaeota	Stenosarchaea group	Halobacteriales	unclassified Halobacteria	NA	Halobacteriales archaeon QS_6_71_20	1	A0A2R6IK61	IPR003495|IPR011629	None	IPR027417|IPR036627	None	EMBL-CDS:PSQ04544.1	None	None	PF02492|PF07683	RHEA:19669|RHEA:19670	complete	None	NA	1919183	TrEMBL
	A0A2R6IXJ6	Archaea	419	1	A0A2R6IXJ6	419	BRC93_14295	AF-A0A2R6IXJ6-F1	None	Halobacteriales archaeon QS_5_70_15.	Archaea	NA-Archaea	Euryarchaeota	Stenosarchaea group	Halobacteriales	unclassified Halobacteria	NA	Halobacteriales archaeon QS_5_70_15	1	A0A2R6IXJ6	IPR003495|IPR011629	None	IPR027417|IPR036627	None	EMBL-CDS:PSQ08876.1	None	None	PF02492|PF07683	RHEA:19669|RHEA:19670	complete	None	NA	1919180	TrEMBL
	A0A2R6K387	Archaea	421	1	A0A2R6K387	421	BRD01_07530	AF-A0A2R6K387-F1	None	Halobacteriales archaeon QS_8_65_32.	Archaea	NA-Archaea	Euryarchaeota	Stenosarchaea group	Halobacteriales	unclassified Halobacteria	NA	Halobacteriales archaeon QS_8_65_32	1	A0A2R6K387	IPR003495|IPR011629	None	IPR027417|IPR036627	None	EMBL-CDS:PSQ23120.1	None	None	PF02492|PF07683	RHEA:19669|RHEA:19670	complete	None	NA	1919186	TrEMBL
	A0A2R6K8F4	Archaea	390	1	A0A2R6K8F4	390	BRD01_03025	AF-A0A2R6K8F4-F1	None	Halobacteriales archaeon QS_8_65_32.	Archaea	NA-Archaea	Euryarchaeota	Stenosarchaea group	Halobacteriales	unclassified Halobacteria	NA	Halobacteriales archaeon QS_8_65_32	1	A0A2R6K8F4	IPR003495|IPR011629	None	IPR027417|IPR036627	None	EMBL-CDS:PSQ24947.1	None	None	PF02492|PF07683	RHEA:19669|RHEA:19670	complete	None	NA	1919186	TrEMBL
	A0A2R6KUC4	Archaea	367	3	A0A2R6KUC4|A0A345E7G2|M0LSU7	367|361	BRC79_00355|BRD06_00225|DU484_11695|DU500_11970|C447_15256|D3261_15715	AF-A0A2R6FVM6-F1|AF-A0A2R6KUC4-F1|AF-A0A345E7G2-F1|AF-A0A345EI22-F1|AF-A0A3A5JN57-F1|AF-M0LSU7-F1	None	Halobacteriales archaeon QH_8_67_27.|Halobacteriales archaeon QS_9_67_15.|Haloplanus rubicundus.|Halococcus hamelinensis 100A6.|Halococcus sp. IIIV-5B.	Archaea	NA-Archaea	Euryarchaeota	Stenosarchaea group	Halobacteriales|Haloferacales	unclassified Halobacteria|Haloferacaceae|Halococcaceae	NA|Haloplanus|Halococcus	Halobacteriales archaeon QH_8_67_27|Halobacteriales archaeon QS_9_67_15|Haloplanus rubicundus|Halococcus hamelinensis 100A6|Halococcus sp. IIIV-5B	2	A0A2R6KUC4|A0A2R6FVM6|A0A345E7G2|A0A345EI22|M0LSU7|A0A3A5JN57	IPR003495|IPR011629	None	IPR027417|IPR036627	None	EMBL-CDS:PSQ32288.1|GI:1434704080|EMBL-CDS:AXG08134.1|GI:494969351|GI:445785841|EMBL-CDS:EMA36627.1|REFSEQ:WP_007695377.1	fig|1132509.6.peg.3545	None	PF02492|PF07683	RHEA:19669|RHEA:19670	complete	None	NA	1919163|1919189|1547898|1132509|2321230	TrEMBL
	A0A2R6LCH9	Archaea	414	1	A0A2R6LCH9	414	BRD13_06095	AF-A0A2R6LCH9-F1	None	Halobacteriales archaeon SW_5_70_135.	Archaea	NA-Archaea	Euryarchaeota	Stenosarchaea group	Halobacteriales	unclassified Halobacteria	NA	Halobacteriales archaeon SW_5_70_135	1	A0A2R6LCH9	IPR003495|IPR011629	None	IPR027417|IPR036627	None	EMBL-CDS:PSQ38572.1	None	None	PF02492|PF07683	RHEA:19669|RHEA:19670	complete	None	NA	1919200	TrEMBL
	A0A2R6MFB5	Archaea	386	1	A0A2R6MFB5	386	BRC71_07745|BRD16_07100|BRD20_08060	AF-A0A2R6D4L4-F1|AF-A0A2R6KNR5-F1|AF-A0A2R6MFB5-F1	None	Halobacteriales archaeon QH_7_65_31.|Halobacteriales archaeon SW_6_65_46.|Halobacteriales archaeon SW_8_65_20.	Archaea	NA-Archaea	Euryarchaeota	Stenosarchaea group	Halobacteriales	unclassified Halobacteria	NA	Halobacteriales archaeon QH_7_65_31|Halobacteriales archaeon SW_6_65_46|Halobacteriales archaeon SW_8_65_20	3	A0A2R6MFB5|A0A2R6D4L4|A0A2R6KNR5	IPR003495|IPR011629	None	IPR027417|IPR036627	None	EMBL-CDS:PSQ52177.1	None	None	PF02492|PF07683	RHEA:19669|RHEA:19670	complete	None	NA	1919157|1919202|1919206	TrEMBL
	A0A2R6MKL2	Archaea	427	1	A0A2R6MKL2	427	BRD22_12150	AF-A0A2R6MKL2-F1	None	Halobacteriales archaeon SW_8_68_21.	Archaea	NA-Archaea	Euryarchaeota	Stenosarchaea group	Halobacteriales	unclassified Halobacteria	NA	Halobacteriales archaeon SW_8_68_21	1	A0A2R6MKL2	IPR003495|IPR011629	None	IPR027417|IPR036627	None	EMBL-CDS:PSQ54615.1	None	None	PF02492|PF07683	RHEA:19669|RHEA:19670	complete	None	NA	1919208	TrEMBL
	A0A2R6MN40	Archaea	393	2	A0A2R6MN40|L9WXJ9	372|393	BRD22_08095|EKH57_00650|C491_20607	AF-A0A2R6MN40-F1|AF-A0A410TKS1-F1|AF-L9WXJ9-F1	None	Halobacteriales archaeon SW_8_68_21.|Halorubrum sp. BOL3-1.|Natronococcus amylolyticus DSM 10524.	Archaea	NA-Archaea	Euryarchaeota	Stenosarchaea group	Halobacteriales|Haloferacales|Natrialbales	Halorubraceae|unclassified Halobacteria|Natrialbaceae	Halorubrum|NA|Natronococcus	Halobacteriales archaeon SW_8_68_21|Halorubrum sp. BOL3-1|Natronococcus amylolyticus DSM 10524	2|1	A0A2R6MN40|A0A410TKS1|L9WXJ9	IPR003495|IPR011629	None	IPR027417|IPR036627	None	EMBL-CDS:PSQ55774.1|GI:491715537|GI:445599894|EMBL-CDS:ELY53916.1|REFSEQ:WP_005559682.1	fig|1227497.3.peg.4227	None	PF02492|PF07683	RHEA:19669|RHEA:19670	complete	None	NA	1919208|2497325|1227497	TrEMBL
	A0A2R6MW89	Archaea	399	1	A0A2R6MW89	399	BRD23_06165	AF-A0A2R6MW89-F1	None	Halobacteriales archaeon SW_9_67_25.	Archaea	NA-Archaea	Euryarchaeota	Stenosarchaea group	Halobacteriales	unclassified Halobacteria	NA	Halobacteriales archaeon SW_9_67_25	1	A0A2R6MW89	IPR003495|IPR011629	None	IPR027417|IPR036627	None	EMBL-CDS:PSQ58708.1	None	None	PF02492|PF07683	RHEA:19669|RHEA:19670	complete	None	NA	1919210	TrEMBL
	A0A2R7Y5J6	Archaea	443	2	A0A2R7Y5J6|A0A662URH3	443	B7O98_05075|DRO13_01490	AF-A0A2R7Y5J6-F1|AF-A0A662URH3-F1	None	Zestosphaera tikiterensis.|Thermoprotei archaeon.	Archaea	TACK group	Thermoproteota	Thermoprotei	Desulfurococcales|unclassified Thermoprotei	Desulfurococcaceae|NA	Zestosphaera|NA	Zestosphaera tikiterensis|Thermoprotei archaeon	1	A0A2R7Y5J6|A0A662URH3	IPR003495	None	IPR027417	None	EMBL-CDS:PUA32811.1|EMBL-CDS:RLG81333.1	None	None	PF02492	None	complete	None	NA	1973259|2250277	TrEMBL
	A0A2Z2HN73	Archaea	424	6	A0A2Z2HN73|A0A3N6PQY2|A0A8J8Q099|A0A8T4GCQ4|A0A9E7R1I1|L9VYX8	424|419	B1756_00075|EA472_05490|CV102_19445|J2751_000244|N0B31_16805|C496_07533|GS429_08045|SAMN05421752_1256	AF-A0A2Z2HN73-F1|AF-A0A3N6PQY2-F1|AF-A0A1N7H571-F1|AF-A0A6B0VKB3-F1|AF-L9VYX8-F1	None	Natrarchaeobaculum aegyptiacum.|Natrarchaeobius chitinivorans.|Natronococcus pandeyae.|Halorubrum alkaliphilum.|Salinirubellus salinus.|Natronorubrum halalkaliphilum.|Natronorubrum thiooxidans.|Natronorubrum tibetense GA33.	Archaea	NA-Archaea	Euryarchaeota	Stenosarchaea group	Natrialbales|Haloferacales|Halobacteriales	Natrialbaceae|Halorubraceae|Halobacteriales incertae	Natrarchaeobaculum|Natrarchaeobius|Natronococcus|Halorubrum|Salinirubellus|Natronorubrum	Natrarchaeobaculum aegyptiacum|Natrarchaeobius chitinivorans|Natronococcus pandeyae|Halorubrum alkaliphilum|Salinirubellus salinus|Natronorubrum halalkaliphilum|Natronorubrum thiooxidans|Natronorubrum tibetense GA33	1|3	A0A2Z2HN73|A0A3N6PQY2|A0A8J8Q099|A0A8T4GCQ4|A0A9E7R1I1|L9VYX8|A0A1N7H571|A0A6B0VKB3	IPR003495|IPR011629	None	IPR027417|IPR036627	None	GI:1196598854|EMBL-CDS:ARS88311.1|EMBL-CDS:RQH01776.1|EMBL-CDS:TYL36932.1|EMBL-CDS:MBP1921261.1|EMBL-CDS:UWM53782.1|GI:445587983|GI:493009881|EMBL-CDS:ELY42232.1|REFSEQ:WP_006089325.1	fig|1114856.3.peg.1570	None	PF02492|PF07683	RHEA:19669|RHEA:19670	complete	1114856.C496_07533	NA	745377|1679083|2055836|261290|1364945|1114856|2691917|308853	TrEMBL
	A0A2Z2HZX4	Archaea	441	1	A0A2Z2HZX4	441	B1756_13895	AF-A0A2Z2HZX4-F1	None	Natrarchaeobaculum aegyptiacum.	Archaea	NA-Archaea	Euryarchaeota	Stenosarchaea group	Natrialbales	Natrialbaceae	Natrarchaeobaculum	Natrarchaeobaculum aegyptiacum	1	A0A2Z2HZX4	IPR003495|IPR011629	None	IPR027417|IPR036627	None	GI:1196601257|EMBL-CDS:ARS90714.1	None	None	PF02492|PF07683	RHEA:19669|RHEA:19670	complete	None	NA	745377	TrEMBL
	A0A327HQ49	Archaea	273	1	A0A327HQ49	273	CMB20_000925	AF-A0A327HQ49-F1	None	Euryarchaeota archaeon.	Archaea	NA-Archaea	Euryarchaeota	unclassified Euryarchaeot	NA	NA	NA	Euryarchaeota archaeon	1	A0A327HQ49	IPR003495|IPR011629	None	IPR027417|IPR036627	None	EMBL-CDS:RAH16010.1	None	None	PF02492|PF07683	RHEA:19669|RHEA:19670	fragment	None	NA	2026739	TrEMBL
	A0A343TNW7	Archaea	411	3	A0A343TNW7|A0A8J8TQ77|L9X9X6	411|419	AArcSl_3183|CV102_12290|C492_12035|GWG54_13090	AF-A0A343TNW7-F1|AF-L9X9X6-F1	None	Halalkaliarchaeum desulfuricum.|Natronococcus pandeyae.|Natronococcus jeotgali DSM 18795.|Natronococcus sp. JC468.	Archaea	NA-Archaea	Euryarchaeota	Stenosarchaea group	Haloferacales|Natrialbales	Halorubraceae|Natrialbaceae	Halalkaliarchaeum|Natronococcus	Halalkaliarchaeum desulfuricum|Natronococcus pandeyae|Natronococcus jeotgali DSM 18795|Natronococcus sp. JC468	1|2	A0A343TNW7|A0A8J8TQ77|L9X9X6|A0A8J8F6L6	IPR003495|IPR011629	None	IPR027417|IPR036627	None	GI:1338056558|EMBL-CDS:AUX10789.1|EMBL-CDS:TYL38571.1|GI:495699144|GI:445604597|EMBL-CDS:ELY58544.1|REFSEQ:WP_008423723.1	fig|1227498.3.peg.2329	None	PF02492|PF07683	RHEA:19669|RHEA:19670	complete	None	NA	2055893|2055836|1227498|1961921	TrEMBL
	A0A346PAE0	Archaea	437	2	A0A346PAE0|A0A8J8TT97	437	CV102_06730	AF-A0A346PAE0-F1	None	Natrarchaeobaculum sulfurireducens.|Natronococcus pandeyae.	Archaea	NA-Archaea	Euryarchaeota	Stenosarchaea group	Natrialbales	Natrialbaceae	Natrarchaeobaculum|Natronococcus	Natrarchaeobaculum sulfurireducens|Natronococcus pandeyae	1	A0A346PAE0|A0A8J8TT97	IPR003495|IPR011629	None	IPR027417|IPR036627	None	GI:1464915847|GI:1464912167|EMBL-CDS:AXR76485.1|EMBL-CDS:AXR80161.1|EMBL-CDS:TYL39955.1	None	None	PF02492|PF07683	RHEA:19669|RHEA:19670	complete	None	NA	2044521|2055836	TrEMBL
	A0A346PKW5	Archaea	394	1	A0A346PKW5	394	AArc1_0131|AArcMg_0128	AF-A0A346PAD9-F1|AF-A0A346PKW5-F1	None	Natrarchaeobaculum sulfurireducens.	Archaea	NA-Archaea	Euryarchaeota	Stenosarchaea group	Natrialbales	Natrialbaceae	Natrarchaeobaculum	Natrarchaeobaculum sulfurireducens	2	A0A346PKW5|A0A346PAD9	IPR003495|IPR011629	None	IPR027417|IPR036627	None	GI:1464915846|EMBL-CDS:AXR80160.1	None	None	PF02492|PF07683	RHEA:19669|RHEA:19670	complete	None	NA	2044521	TrEMBL
	A0A365TC28	Archaea	372	3	A0A365TC28|A0A8J7YAM8|Q5V641	372|362|365|374	DMJ13_11190|EGD98_02565|BDK61_3878|BVU17_16585|C435_20323|D3D01_13380|E6P14_03630|G9C82_15785|pNG7316	AF-A0A365TC28-F1|AF-A0A2H5A396-F1|AF-A0A495QVN8-F1|AF-A0A498GGZ5-F1|AF-A0A4P8JW77-F1|AF-M0JN85-F1|AF-M0JQU4-F1|AF-Q5V641-F1	None	halophilic archaeon.|Halomicroarcula salinisoli.|Haloarcula californiae ATCC 33799.|Haloarcula marismortui (strain ATCC 43049 / DSM 3752 / JCM 8966 / VKMB-1809)|Haloarcula quadrata.|Haloarcula sinaiiensis ATCC 33800.|Haloarcula sp. Atlit-7R.|Haloarcula sp. R1-2.|Haloarcula taiwanensis.	Archaea	NA-Archaea	Euryarchaeota	Stenosarchaea group	Halobacteriales	unclassified Halobacteria|Haloarculaceae	NA|Halomicroarcula|Haloarcula	halophilic archaeon|Halomicroarcula salinisoli|Haloarcula californiae ATCC 33799|Haloarcula marismortui ATCC 43049|Haloarcula quadrata|Haloarcula sinaiiensis ATCC 33800|Haloarcula sp. Atlit-7R|Haloarcula sp. R1-2|Haloarcula taiwanensis	1|8	A0A365TC28|A0A8J7YAM8|Q5V641|A0A2H5A396|A0A495QVN8|A0A498GGZ5|A0A4P8JW77|A0A8J7ZZD9|M0JN85|M0JQU4	IPR003495|IPR011629	None	IPR027417|IPR036627	None	EMBL-CDS:RBI62424.1|EMBL-CDS:MBX0302550.1|GI:55229591|EMBL-CDS:AAV45011.1	fig|272569.17.peg.743|fig|662475.6.peg.3974|fig|662476.7.peg.3586	None	PF02492|PF07683	RHEA:19669|RHEA:19670	complete	None	NA	29295|2487746|182779|1932004|2282125|2715750|272569|662475|662476	TrEMBL
	A0A368B2I2	Archaea	460	3	A0A368B2I2|A0A6B1CYL0|A0A843BMA8	460	DBX08_04260|F4202_00975|F4245_03540|F4W68_02745|F4X71_04690|F4Y82_04180|F4Z46_05020|IS860_09545	AF-A0A368B2I2-F1|AF-A0A6B0YJI1-F1|AF-A0A6B1CYL0-F1|AF-A0A6G2J7F3-F1|AF-A0A6G2K9A2-F1|AF-A0A6G2KCM1-F1|AF-A0A6G2KG14-F1|AF-A0A843BMA8-F1	None	Nitrosopumilus sp.|Cenarchaeum sp. SB0661_bin_35.|Cenarchaeum sp. SB0662_bin_33.|Cenarchaeum sp. SB0665_bin_23.|Cenarchaeum sp. SB0667_bin_13.|Cenarchaeum sp. SB0677_bin_16.|Cenarchaeum sp. SB0678_bin_8.	Archaea	TACK group	Nitrososphaerota	Nitrososphaeria|NA	Nitrosopumilales|Cenarchaeales	Nitrosopumilaceae|Cenarchaeaceae	Nitrosopumilus|Cenarchaeum	Nitrosopumilus sp.|Cenarchaeum sp. SB0661_bin_35|Cenarchaeum sp. SB0662_bin_33|Cenarchaeum sp. SB0665_bin_23|Cenarchaeum sp. SB0667_bin_13|Cenarchaeum sp. SB0677_bin_16|Cenarchaeum sp. SB0678_bin_8	1|6	A0A368B2I2|A0A6B1CYL0|A0A6B0YJI1|A0A6G2J7F3|A0A6G2K9A2|A0A6G2KCM1|A0A6G2KG14|A0A843BMA8	IPR003495|IPR011629	None	IPR027417|IPR036627	None	EMBL-CDS:RCL31490.1|EMBL-CDS:MYC79405.1|EMBL-CDS:MBI1663711.1	None	None	PF02492|PF07683	RHEA:19669|RHEA:19670	complete	None	NA	2024843|2604872|2604873|2604876|2604878|2604883|2604884	TrEMBL
	A0A368N3Q0	Archaea	368	5	A0A368N3Q0|A0A3M0DSU2|A0A8J8GIU6|M0MXE1|V4HIH8	368	DU504_15685|HT576_07240|C448_02049|C451_08313|K933_12600	AF-A0A368N3Q0-F1|AF-A0A3M0DSU2-F1|AF-M0MXE1-F1|AF-M0NA27-F1|AF-V4HIH8-F1	None	Haloplanus salinus.|Haloplanus aerogenes.|Haloterrigena gelatinilytica.|Halococcus morrhuae DSM 1307.|Halococcus thailandensis JCM 13552.|Candidatus Halobonum tyrrellensis G22.	Archaea	NA-Archaea	Euryarchaeota	Stenosarchaea group	Haloferacales|Natrialbales|Halobacteriales	Haloferacaceae|Natrialbaceae|Halococcaceae|Halorubraceae	Haloplanus|Haloterrigena|Halococcus|Candidatus Halobonum	Haloplanus salinus|Haloplanus aerogenes|Haloterrigena gelatinilytica|Halococcus morrhuae DSM 1307|Halococcus thailandensis JCM 13552|Candidatus Halobonum tyrrellensis G22	1|2	A0A368N3Q0|A0A3M0DSU2|A0A8J8GIU6|M0MXE1|M0NA27|V4HIH8	IPR003495|IPR011629	None	IPR027417|IPR036627	None	EMBL-CDS:RCU44234.1|GI:1526252041|EMBL-CDS:AZH25354.1|EMBL-CDS:RMB25052.1|EMBL-CDS:NUB90814.1|GI:490152865|GI:445798689|EMBL-CDS:EMA49085.1|REFSEQ:WP_004051544.1|GI:556696494|EMBL-CDS:ESP87729.1	fig|1227457.3.peg.1532|fig|931277.6.peg.396|fig|1324957.4.peg.2554	None	PF02492|PF07683	RHEA:19669|RHEA:19670	complete	1227457.C451_08313|931277.C448_02049|1324957.K933_12600	NA	1126245|660522|2741724|1227457|931277|1324957	TrEMBL
	A0A371KJ16	Archaea	445	3	A0A371KJ16|M0AIT0|U1P815	437|445|453	AUR65_016180|C458_00785|C459_17231|C460_07103|C5B88_15125|C5B89_18435|DEQ67_15200|DVK03_18195|DVK04_18130|C480_21604|J07HN4v3_01754	AF-A0A2P4NM27-F1|AF-A0A371K955-F1|AF-A0A371KJ16-F1|AF-A0A371KNY6-F1|AF-A0A498DYM7-F1|AF-A0A498EAD1-F1|AF-M0FJW2-F1|AF-M0FMH2-F1|AF-M0GKZ5-F1|AF-M0AIT0-F1|AF-U1P815-F1	None	Haloferax marisrubri.|Haloferax sp. ATCC BAA-644.|Haloferax sp. ATCC BAA-645.|Haloferax sp. ATCC BAA-646.|Haloferax sp. Atlit-105R.|Haloferax sp. Atlit-109R.|Haloferax sp. Atlit-24N.|Haloferax sp. Atlit-47N.|Haloferax sp. Atlit-48N.|Natrialba aegyptia DSM 13077.|Halonotius sp. J07HN4.	Archaea	NA-Archaea	Euryarchaeota	Stenosarchaea group	Haloferacales|Natrialbales	Haloferacaceae|Natrialbaceae|Halorubraceae	Haloferax|Natrialba|Halonotius	Haloferax marisrubri|Haloferax sp. ATCC BAA-644|Haloferax sp. ATCC BAA-645|Haloferax sp. ATCC BAA-646|Haloferax sp. Atlit-105R|Haloferax sp. Atlit-109R|Haloferax sp. Atlit-24N|Haloferax sp. Atlit-47N|Haloferax sp. Atlit-48N|Natrialba aegyptia DSM 13077|Halonotius sp. J07HN4	9|1	A0A371KJ16|A0A2P4NM27|A0A371K955|A0A371KNY6|A0A498DYM7|A0A498EAD1|M0FJW2|M0FMH2|M0GKZ5|M0AIT0|U1P815	IPR003495|IPR011629	None	IPR027417|IPR036627	None	EMBL-CDS:RDZ33986.1|GI:493718167|GI:445644794|EMBL-CDS:ELY97802.1|REFSEQ:WP_006667693.1|GI:541197981|EMBL-CDS:ERH06144.1	fig|1227462.4.peg.160|fig|1227463.4.peg.3445|fig|1227464.4.peg.1408|fig|1227491.4.peg.4343	None	PF02492|PF07683	RHEA:19669|RHEA:19670	complete	1070774.J07HN4v3_01754	NA	1227462|1227463|1227464|1544719|2077198|2077199|2077200|2282133|2282134|1227491|1070774	TrEMBL
	A0A3A4UKJ8	Archaea	307	1	A0A3A4UKJ8	307	C4580_05995	AF-A0A3A4UKJ8-F1	None	Candidatus Woesearchaeota archaeon.	Archaea	DPANN group	Candidatus Woesearchaeota	NA	NA	NA	NA	Candidatus Woesearchaeota archaeon	1	A0A3A4UKJ8	IPR003495|IPR011629	None	IPR027417|IPR036627	None	EMBL-CDS:RJQ19101.1	None	None	PF02492|PF07683	RHEA:19669|RHEA:19670	complete	None	NA	2026803	TrEMBL
	A0A3A5JK58	Archaea	420	1	A0A3A5JK58	420	D3261_00345	AF-A0A3A5JK58-F1	None	Halococcus sp. IIIV-5B.	Archaea	NA-Archaea	Euryarchaeota	Stenosarchaea group	Halobacteriales	Halococcaceae	Halococcus	Halococcus sp. IIIV-5B	1	A0A3A5JK58	IPR003495|IPR011629	None	IPR027417|IPR036627	None	EMBL-CDS:RJT07849.1	None	None	PF02492|PF07683	RHEA:19669|RHEA:19670	complete	None	NA	2321230	TrEMBL
	A0A3A5V494	Archaea	397	2	A0A3A5V494|A0A7M4ARQ2	385|397|398	CL415_05600|CL966_04905|CM15mP105_0390|CMA75_03405|Ct9H90mP21_2200|D7H77_02825|DWB89_02765|HA305_02825|D7I13_02295	AF-A0A2D6DPF4-F1|AF-A0A3A5V494-F1|AF-A0A7J4N3U2-F1|AF-A0A7M3WHG0-F1|AF-A0A7M4ARQ2-F1	None	Acidimicrobiaceae bacterium.|Candidatus Poseidoniales archaeon.|Candidatus Thalassarchaeaceae archaeon.|Euryarchaeota archaeon.	Archaea|Bacteria	NA-Archaea|Terrabacteria group	Actinomycetota|Candidatus Thermoplasmatota|Euryarchaeota	Acidimicrobiia|Candidatus Poseidoniia|unclassified Euryarchaeot	Acidimicrobiales|Candidatus Poseidoniales|NA	Acidimicrobiaceae|Candidatus Thalassarchaea|NA|unclassified Candidatus P	NA|unclassified Acidimicrobiaceae|unclassified Candidatus Thalassarchaeace	Acidimicrobiaceae bacterium|Candidatus Poseidoniales archaeon|Candidatus Thalassarchaeaceae archaeon|Euryarchaeota archaeon	8|1	A0A3A5V494|A0A2D6DPF4|A0A2D7X8C7|A0A2E7LR95|A0A7J4N3U2|A0A7M3WHG0|A0A8S8YDH6|A0A8S8YKH8|A0A7M4ARQ2	IPR003495|IPR011629	None	IPR027417|IPR036627	None	EMBL-CDS:RJU86937.1|EMBL-CDS:DAC69370.1	None	None	PF02492|PF07683	RHEA:19669|RHEA:19670	complete	None	NA	2024894|2026739|2163009|2670411	TrEMBL
	A0A3A5VMN0	Archaea	386	1	A0A3A5VMN0	386	CMO41_03885|D7H92_01855|DWC03_05180	AF-A0A3A5VMN0-F1|AF-A0A7M3Z4K0-F1	None	Candidatus Poseidoniales archaeon.|Verrucomicrobiales bacterium.	Archaea|Bacteria	NA-Archaea|PVC group	Candidatus Thermoplasmatota|Verrucomicrobiota	Candidatus Poseidoniia|Verrucomicrobiae	Candidatus Poseidoniales|Verrucomicrobiales	unclassified Candidatus P|unclassified Verrucomicro	NA	Candidatus Poseidoniales archaeon|Verrucomicrobiales bacterium	3	A0A3A5VMN0|A0A2D6WRR8|A0A7M3Z4K0	IPR003495|IPR011629	None	IPR027417|IPR036627	None	EMBL-CDS:RJU93304.1	None	None	PF02492|PF07683	RHEA:19669|RHEA:19670	complete	None	NA	2026801|2163009	TrEMBL
	A0A3A5W0J5	Archaea	249	1	A0A3A5W0J5	249	DWC04_05080	AF-A0A3A5W0J5-F1	None	Candidatus Poseidoniales archaeon.	Archaea	NA-Archaea	Candidatus Thermoplasmatota	Candidatus Poseidoniia	Candidatus Poseidoniales	unclassified Candidatus P	NA	Candidatus Poseidoniales archaeon	1	A0A3A5W0J5	IPR003495	None	IPR027417	None	EMBL-CDS:RJU97824.1	None	None	PF02492	None	fragment	None	NA	2163009	TrEMBL
	A0A3A6PS91	Archaea	401	1	A0A3A6PS91	401	DM826_00710	AF-A0A3A6PS91-F1	None	Halonotius aquaticus.	Archaea	NA-Archaea	Euryarchaeota	Stenosarchaea group	Haloferacales	Halorubraceae	Halonotius	Halonotius aquaticus	1	A0A3A6PS91	IPR003495|IPR011629	None	IPR027417|IPR036627	None	EMBL-CDS:RJX45249.1	None	None	PF02492|PF07683	RHEA:19669|RHEA:19670	complete	None	NA	2216978	TrEMBL
	A0A3A6PXG9	Archaea	442	1	A0A3A6PXG9	442	DP106_13655	AF-A0A3A6PXG9-F1	None	Halonotius pteroides.	Archaea	NA-Archaea	Euryarchaeota	Stenosarchaea group	Haloferacales	Halorubraceae	Halonotius	Halonotius pteroides	1	A0A3A6PXG9	IPR003495|IPR011629	None	IPR027417|IPR036627	None	EMBL-CDS:RJX47932.1	None	None	PF02492|PF07683	RHEA:19669|RHEA:19670	complete	None	NA	268735	TrEMBL
	A0A3A6PY87	Archaea	452	1	A0A3A6PY87	452	DP106_10285	AF-A0A3A6PY87-F1	None	Halonotius pteroides.	Archaea	NA-Archaea	Euryarchaeota	Stenosarchaea group	Haloferacales	Halorubraceae	Halonotius	Halonotius pteroides	1	A0A3A6PY87	IPR003495|IPR011629	None	IPR027417|IPR036627	None	EMBL-CDS:RJX48918.1	None	None	PF02492|PF07683	RHEA:19669|RHEA:19670	complete	None	NA	268735	TrEMBL
	A0A3A6QMH3	Archaea	405	8	A0A3A6QMH3|A0A8T4GJJ4|A0A8U0A6J6|F8D794|M0AHF0|M1XKZ3|U1NQR0|V4Y7H1	405	DP106_10290|J2751_002913|MW046_16910|Halxa_2037|C480_21599|Nmlp_2628|J07HN4v3_01755|A07HN63_01607|J07HN6_02031	AF-A0A3A6QMH3-F1|AF-F8D794-F1|AF-M0AHF0-F1|AF-M1XKZ3-F1|AF-U1NQR0-F1|AF-U1Q607-F1|AF-V4Y7H1-F1	None	Halonotius pteroides.|Halorubrum alkaliphilum.|Halocatena salina.|Halopiger xanaduensis (strain DSM 18323 / JCM 14033 / SH-6)|Natrialba aegyptia DSM 13077.|Natronomonas moolapensis (strain DSM 18674 / CECT 7526 / JCM 14361 /8.8.11)|Halonotius sp. J07HN4.|Halonotius sp. J07HN6.|uncultured archaeon A07HN63.	Archaea	NA-Archaea|environmental samples	Euryarchaeota|NA	Stenosarchaea group|NA	Haloferacales|Halobacteriales|Natrialbales|NA	Halorubraceae|Halobacteriaceae|Natrialbaceae|Haloarculaceae|NA	Halonotius|Halorubrum|Halocatena|Halopiger|Natrialba|Natronomonas|NA	Halonotius pteroides|Halorubrum alkaliphilum|Halocatena salina|Halopiger xanaduensis SH-6|Natrialba aegyptia DSM 13077|Natronomonas moolapensis 8.8.11|Halonotius sp. J07HN4|Halonotius sp. J07HN6|uncultured archaeon A07HN63	1|2	A0A3A6QMH3|A0A8T4GJJ4|A0A8U0A6J6|F8D794|M0AHF0|M1XKZ3|U1NQR0|V4Y7H1|U1Q607	IPR003495|IPR011629	None	IPR027417|IPR036627	None	EMBL-CDS:RJX48919.1|EMBL-CDS:MBP1923867.1|EMBL-CDS:UPM44712.1|GI:503645479|GI:335337423|EMBL-CDS:AEH36662.1|REFSEQ:WP_013879555.1|GI:493718166|GI:445644793|EMBL-CDS:ELY97801.1|REFSEQ:WP_006667692.1|GI:452083479|GI:505222455|EMBL-CDS:CCQ36785.1|REFSEQ:WP_015409557.1|GI:541197982|EMBL-CDS:ERH06145.1|GI:557615134|EMBL-CDS:ESS08696.1	fig|1227491.4.peg.4342|fig|1412873.3.peg.1706	None	PF02492|PF07683	RHEA:19669|RHEA:19670	complete	797210.Halxa_2037|268739.Nmlp_2628|1070774.J07HN4v3_01755	NA	268735|261290|2934340|797210|1227491|268739|1070774|1238427|1412873	TrEMBL
	A0A3G8QNG0	Archaea	459	1	A0A3G8QNG0	444|459	ATH50_2600|DU502_00615	AF-A0A3G8QNG0-F1|AF-A0A3M0CWE8-F1	None	Haloplanus aerogenes.	Archaea	NA-Archaea	Euryarchaeota	Stenosarchaea group	Haloferacales	Haloferacaceae	Haloplanus	Haloplanus aerogenes	2	A0A3G8QNG0|A0A3M0CWE8	IPR003495|IPR011629	None	IPR027417|IPR036627	None	GI:1526250653|EMBL-CDS:AZH23966.1	None	None	PF02492|PF07683	RHEA:19669|RHEA:19670	complete	None	NA	660522	TrEMBL
	A0A3M0XHE2	Archaea	334	1	A0A3M0XHE2	334	D6825_00965	AF-A0A3M0XHE2-F1	None	Candidatus Woesearchaeota archaeon.	Archaea	DPANN group	Candidatus Woesearchaeota	NA	NA	NA	NA	Candidatus Woesearchaeota archaeon	1	A0A3M0XHE2	IPR003495|IPR011629	None	IPR027417|IPR036627	None	EMBL-CDS:RMD58406.1	None	None	PF02492|PF07683	RHEA:19669|RHEA:19670	fragment	None	NA	2026803	TrEMBL
	A0A3M9LHA1	Archaea	126	1	A0A3M9LHA1	126	EDD83_00400	AF-A0A3M9LHA1-F1	None	Methanohalophilus euhalobius.	Archaea	NA-Archaea	Euryarchaeota	Stenosarchaea group	Methanosarcinales	Methanosarcinaceae	Methanohalophilus	Methanohalophilus euhalobius	1	A0A3M9LHA1	IPR003495	None	IPR027417	None	EMBL-CDS:RNI12629.1	None	None	PF02492	None	complete	None	NA	51203	TrEMBL
	A0A3M9LMW1	Archaea	198	1	A0A3M9LMW1	198	EFE42_04295	AF-A0A3M9LMW1-F1	None	Methanohalophilus sp. RSK.	Archaea	NA-Archaea	Euryarchaeota	Stenosarchaea group	Methanosarcinales	Methanosarcinaceae	Methanohalophilus	Methanohalophilus sp. RSK	1	A0A3M9LMW1	IPR003495	None	IPR027417	None	EMBL-CDS:RNI14602.1	None	None	PF02492	None	complete	None	NA	2485783	TrEMBL
	A0A3M9LP47	Archaea	357	1	A0A3M9LP47	357	EFE42_02415	AF-A0A3M9LP47-F1	None	Methanohalophilus sp. RSK.	Archaea	NA-Archaea	Euryarchaeota	Stenosarchaea group	Methanosarcinales	Methanosarcinaceae	Methanohalophilus	Methanohalophilus sp. RSK	1	A0A3M9LP47	IPR003495	None	IPR027417	None	EMBL-CDS:RNI15066.1	None	None	PF02492	None	complete	None	NA	2485783	TrEMBL
	A0A3N6LIE1	Archaea	428	2	A0A3N6LIE1|A0A5P9P1W6	428	EA462_14820|GCU68_04500	AF-A0A3N6LIE1-F1|AF-A0A5P9P1W6-F1	None	Natrarchaeobius halalkaliphilus.|Natronorubrum aibiense.	Archaea	NA-Archaea	Euryarchaeota	Stenosarchaea group	Natrialbales	Natrialbaceae	Natrarchaeobius|Natronorubrum	Natrarchaeobius halalkaliphilus|Natronorubrum aibiense	1	A0A3N6LIE1|A0A5P9P1W6	IPR003495|IPR011629	None	IPR027417|IPR036627	None	EMBL-CDS:RQG86929.1|EMBL-CDS:QFU81850.1	None	None	PF02492|PF07683	RHEA:19669|RHEA:19670	complete	None	NA	1679091|348826	TrEMBL
	A0A3N6M347	Archaea	136	1	A0A3N6M347	136	EA462_17265	AF-A0A3N6M347-F1	None	Natrarchaeobius halalkaliphilus.	Archaea	NA-Archaea	Euryarchaeota	Stenosarchaea group	Natrialbales	Natrialbaceae	Natrarchaeobius	Natrarchaeobius halalkaliphilus	1	A0A3N6M347	IPR003495|IPR011629	None	IPR027417	None	EMBL-CDS:RQG86103.1	None	None	PF02492|PF07683	None	complete	None	NA	1679091	TrEMBL
	A0A3N6MCT8	Archaea	400	2	A0A3N6MCT8|D3SWQ0	400|402|415	EA473_11785|B2G88_15615|BBD46_13380|C482_00760|C483_12338|C500_09324|G6M89_04915	AF-A0A3N6MCT8-F1|AF-A0A1J4LWK8-F1|AF-A0A202E6D9-F1|AF-A0A6G4R6T4-F1|AF-D3SWQ0-F1|AF-L9ZYT1-F1|AF-M0B7P6-F1	None	Natrarchaeobius chitinivorans.|Natrialba chahannaoensis JCM 10990.|Natrialba hulunbeirensis JCM 10989.|Natrialba magadii (strain ATCC 43099 / DSM 3394 / CCM 3739 / CIP 104546 /IAM 13178 / JCM 8861 / NBRC 102185 / NCIMB 2190 / MS3)|Natrialba sp. SSL1.|Natronolimnobius baerhuensis.|Natronolimnobius sp. AArcel1.	Archaea	NA-Archaea	Euryarchaeota	Stenosarchaea group	Natrialbales	Natrialbaceae	Natrarchaeobius|Natrialba|Natronolimnobius	Natrarchaeobius chitinivorans|Natrialba chahannaoensis JCM 10990|Natrialba hulunbeirensis JCM 10989|Natrialba magadii ATCC 43099|Natrialba sp. SSL1|Natronolimnobius baerhuensis|Natronolimnobius sp. AArcel1	1|6	A0A3N6MCT8|D3SWQ0|A0A1J4LWK8|A0A202E6D9|A0A6G4R6T4|L9ZYT1|M0B7P6	IPR003495|IPR011629	None	IPR027417|IPR036627	None	EMBL-CDS:RQG94380.1|GI:445575675|GI:490387797|GI:289531431|EMBL-CDS:ADD05782.1|EMBL-CDS:ELY30143.1|REFSEQ:WP_004267252.1	fig|1227492.4.peg.138|fig|1227493.4.peg.2468|fig|547559.17.peg.1838	None	PF02492|PF07683	RHEA:19669|RHEA:19670	complete	1227492.C482_00760|547559.Nmag_2215	NA	1679083|1227492|1227493|1679093|1869245|253108|547559	TrEMBL
	A0A3N6P7G4	Archaea	463	1	A0A3N6P7G4	463	EA473_11780	AF-A0A3N6P7G4-F1	None	Natrarchaeobius chitinivorans.	Archaea	NA-Archaea	Euryarchaeota	Stenosarchaea group	Natrialbales	Natrialbaceae	Natrarchaeobius	Natrarchaeobius chitinivorans	1	A0A3N6P7G4	IPR003495|IPR011629	None	IPR027417|IPR036627	None	EMBL-CDS:RQG94379.1	None	None	PF02492|PF07683	RHEA:19669|RHEA:19670	complete	None	NA	1679083	TrEMBL
	A0A3N6PJG1	Archaea	468	1	A0A3N6PJG1	468	EA472_07000	AF-A0A3N6PJG1-F1	None	Natrarchaeobius chitinivorans.	Archaea	NA-Archaea	Euryarchaeota	Stenosarchaea group	Natrialbales	Natrialbaceae	Natrarchaeobius	Natrarchaeobius chitinivorans	1	A0A3N6PJG1	IPR003495|IPR011629	None	IPR027417|IPR036627	None	EMBL-CDS:RQH01200.1	None	None	PF02492|PF07683	RHEA:19669|RHEA:19670	complete	None	NA	1679083	TrEMBL
	A0A3R7VSD2	Archaea	370	1	A0A3R7VSD2	370	D5R95_07490	AF-A0A3R7VSD2-F1	None	Methanosalsum natronophilum.	Archaea	NA-Archaea	Euryarchaeota	Stenosarchaea group	Methanosarcinales	Methanosarcinaceae	Methanosalsum	Methanosalsum natronophilum	1	A0A3R7VSD2	IPR003495	None	IPR027417	None	EMBL-CDS:RQD82195.1	None	None	PF02492	None	complete	None	NA	768733	TrEMBL
	A0A3R7XQE2	Archaea	178	1	A0A3R7XQE2	178	D5R95_08375	AF-A0A3R7XQE2-F1	None	Methanosalsum natronophilum.	Archaea	NA-Archaea	Euryarchaeota	Stenosarchaea group	Methanosarcinales	Methanosarcinaceae	Methanosalsum	Methanosalsum natronophilum	1	A0A3R7XQE2	IPR003495	None	IPR027417	None	EMBL-CDS:RQD81047.1	None	None	PF02492	None	fragment	None	NA	768733	TrEMBL
	A0A410TR47	Archaea	431	3	A0A410TR47|B9LU92|M0P7H0	431	EKH57_11200|Hlac_2715|C461_12983	AF-A0A410TR47-F1|AF-B9LU92-F1|AF-M0P7H0-F1	None	Halorubrum sp. BOL3-1.|Halorubrum lacusprofundi (strain ATCC 49239 / DSM 5036 / JCM 8891 / ACAM34)|Halorubrum aidingense JCM 13560.	Archaea	NA-Archaea	Euryarchaeota	Stenosarchaea group	Haloferacales	Halorubraceae	Halorubrum	Halorubrum sp. BOL3-1|Halorubrum lacusprofundi ATCC 49239|Halorubrum aidingense JCM 13560	1	A0A410TR47|B9LU92|M0P7H0	IPR003495|IPR011629	None	IPR027417|IPR036627	None	EMBL-CDS:QAU13245.1|GI:222454021|GI:506391677|EMBL-CDS:ACM58286.1|REFSEQ:WP_015911396.1|GI:495277145|GI:445816178|EMBL-CDS:EMA66087.1|REFSEQ:WP_008001900.1	fig|1230454.4.peg.2605	None	PF02492|PF07683	RHEA:19669|RHEA:19670	complete	416348.Hlac_2715|1230454.C461_12983	NA	2497325|416348|1230454	TrEMBL
	A0A419JDI2	Archaea	461	3	A0A419JDI2|A0A970LAF5|E6S6J1	435|461	DRO41_01660|DRO59_08105|GX157_03780|Intca_3534	AF-A0A419JDI2-F1|AF-A0A497LMV9-F1|AF-A0A497NGX7-F1|AF-E6S6J1-F1	None	Candidatus Bathyarchaeota archaeon.|Candidatus Cloacimonetes bacterium.|Intrasporangium calvum (strain ATCC 23552 / DSM 43043 / JCM 3097 / NBRC12989 / 7 KIP)	Archaea|Bacteria	TACK group|FCB group|Terrabacteria group	Candidatus Bathyarchaeota|Candidatus Cloacimonadota|Actinomycetota	unclassified Candidatus B|NA|Actinomycetes	NA|Micrococcales	NA|Intrasporangiaceae	NA|Intrasporangium	Candidatus Bathyarchaeota archaeon|Candidatus Cloacimonadota bacterium|Intrasporangium calvum DSM 43043	3|1	A0A419JDI2|A0A497LMV9|A0A497NGX7|A0A970LAF5|E6S6J1	IPR003495	None	IPR027417	None	EMBL-CDS:RJS70289.1|EMBL-CDS:RLI21934.1|EMBL-CDS:NLN35110.1|GI:315590711|GI:503259654|EMBL-CDS:ADU50008.1|REFSEQ:WP_013494315.1	None	None	PF02492	None	complete	710696.Intca_3534	NA	2026714|2030808|710696	TrEMBL
	A0A482REV0	Archaea	236	1	A0A482REV0	236	EON67_02775	AF-A0A482REV0-F1	None	archaeon.	Archaea	unclassified Archaea	NA	NA	NA	NA	NA	archaeon	1	A0A482REV0	IPR003495	None	IPR027417	None	EMBL-CDS:RYG51726.1	None	None	PF02492	None	fragment	None	NA	1906665	TrEMBL
	A0A482RG35	Archaea	124	1	A0A482RG35	124	EON67_01310	AF-A0A482RG35-F1	None	archaeon.	Archaea	unclassified Archaea	NA	NA	NA	NA	NA	archaeon	1	A0A482RG35	IPR003495	None	IPR027417	None	EMBL-CDS:RYG52409.1	None	None	PF02492	None	complete	None	NA	1906665	TrEMBL
	A0A482RJJ7	Archaea	75	1	A0A482RJJ7	75	EON67_02770	AF-A0A482RJJ7-F1	None	archaeon.	Archaea	unclassified Archaea	NA	NA	NA	NA	NA	archaeon	1	A0A482RJJ7	IPR003495	None	IPR027417	None	EMBL-CDS:RYG51725.1	None	None	PF02492	None	complete	None	NA	1906665	TrEMBL
	A0A482RKT0	Archaea	341	1	A0A482RKT0	341	EON67_01305	AF-A0A482RKT0-F1	None	archaeon.	Archaea	unclassified Archaea	NA	NA	NA	NA	NA	archaeon	1	A0A482RKT0	IPR003495|IPR011629	None	IPR027417|IPR036627	None	EMBL-CDS:RYG52408.1	None	None	PF02492|PF07683	RHEA:19669|RHEA:19670	complete	None	NA	1906665	TrEMBL
	A0A482RMY6	Archaea	158	1	A0A482RMY6	158	EON67_01315	AF-A0A482RMY6-F1	None	archaeon.	Archaea	unclassified Archaea	NA	NA	NA	NA	NA	archaeon	1	A0A482RMY6	IPR003495	None	IPR027417	None	EMBL-CDS:RYG52410.1	None	None	PF02492	None	complete	None	NA	1906665	TrEMBL
	A0A482RXK9	Archaea	349	1	A0A482RXK9	349	EON64_14950	AF-A0A482RXK9-F1	None	archaeon.	Archaea	unclassified Archaea	NA	NA	NA	NA	NA	archaeon	1	A0A482RXK9	IPR003495	None	IPR027417	None	EMBL-CDS:RYG63951.1	None	None	PF02492	None	complete	None	NA	1906665	TrEMBL
	A0A482S3S0	Archaea	113	1	A0A482S3S0	113	EON64_02125	AF-A0A482S3S0-F1	None	archaeon.	Archaea	unclassified Archaea	NA	NA	NA	NA	NA	archaeon	1	A0A482S3S0	IPR003495	None	IPR027417	None	EMBL-CDS:RYG69671.1	None	None	PF02492	None	complete	None	NA	1906665	TrEMBL
	A0A482SG66	Archaea	608	1	A0A482SG66	608	EON65_38605	AF-A0A482SG66-F1	None	archaeon.	Archaea	unclassified Archaea	NA	NA	NA	NA	NA	archaeon	1	A0A482SG66	IPR003495|IPR011629	None	IPR027417	None	EMBL-CDS:RYH11893.1	None	None	PF02492|PF07683	None	complete	None	NA	1906665	TrEMBL
	A0A482SKX7	Archaea	428	1	A0A482SKX7	428	EON65_24185	AF-A0A482SKX7-F1	None	archaeon.	Archaea	unclassified Archaea	NA	NA	NA	NA	NA	archaeon	1	A0A482SKX7	IPR003495|IPR011629	None	IPR027417|IPR036627	None	EMBL-CDS:RYH20209.1	None	None	PF02492|PF07683	RHEA:19669|RHEA:19670	complete	None	NA	1906665	TrEMBL
	A0A482UET0	Archaea	429	1	A0A482UET0	429	EON62_03170	AF-A0A482UET0-F1	None	archaeon.	Archaea	unclassified Archaea	NA	NA	NA	NA	NA	archaeon	1	A0A482UET0	IPR003495	None	IPR027417|IPR036627	None	EMBL-CDS:RYY34580.1	None	None	PF02492	None	complete	None	NA	1906665	TrEMBL
	A0A482Y996	Archaea	387	1	A0A482Y996	387	BDK88_3013|C476_04133	AF-A0A1G6KB16-F1|AF-A0A482Y996-F1|AF-M0CSF1-F1	None	Haloterrigena hispanica.|Haloterrigena limicola JCM 13563.	Archaea	NA-Archaea	Euryarchaeota	Stenosarchaea group	Natrialbales	Natrialbaceae	Natrinema	Haloterrigena limicola JCM 13563|Natrinema hispanicum	3	A0A482Y996|A0A1G6KB16|M0CSF1	IPR003495|IPR011629	None	IPR027417|IPR036627	None	EMBL-CDS:RZV08056.1	fig|1230457.4.peg.827	None	PF02492|PF07683	RHEA:19669|RHEA:19670	complete	1230457.C476_04133	NA	1230457|392421	TrEMBL
	A0A484F2H5	Archaea	359	1	A0A484F2H5	359	C7391_1617	AF-A0A484F2H5-F1	None	Methanimicrococcus blatticola.	Archaea	NA-Archaea	Euryarchaeota	Stenosarchaea group	Methanosarcinales	Methanosarcinaceae	Methanimicrococcus	Methanimicrococcus blatticola	1	A0A484F2H5	IPR003495	None	IPR027417	None	EMBL-CDS:TDQ67546.1	None	None	PF02492	None	complete	None	NA	91560	TrEMBL
	A0A484F5D2	Archaea	210	1	A0A484F5D2	210	C7391_0885	AF-A0A484F5D2-F1	None	Methanimicrococcus blatticola.	Archaea	NA-Archaea	Euryarchaeota	Stenosarchaea group	Methanosarcinales	Methanosarcinaceae	Methanimicrococcus	Methanimicrococcus blatticola	1	A0A484F5D2	IPR003495	None	IPR027417	None	EMBL-CDS:TDQ69550.1	None	None	PF02492	None	complete	None	NA	91560	TrEMBL
	A0A484F7L3	Archaea	362	1	A0A484F7L3	362	C7391_0419	AF-A0A484F7L3-F1	None	Methanimicrococcus blatticola.	Archaea	NA-Archaea	Euryarchaeota	Stenosarchaea group	Methanosarcinales	Methanosarcinaceae	Methanimicrococcus	Methanimicrococcus blatticola	1	A0A484F7L3	IPR003495	None	IPR027417	None	EMBL-CDS:TDQ70084.1	None	None	PF02492	None	complete	None	NA	91560	TrEMBL
	A0A497FNM3	Archaea	451	2	A0A497FNM3|A0A945XPP4	451|450	DRJ47_03910|HN525_12025|HOI12_09930|HON27_04260|HQ507_03165	AF-A0A497FNM3-F1	None	Thermoprotei archaeon.|Candidatus Marinimicrobia bacterium.	Archaea|Bacteria	TACK group|FCB group	Thermoproteota|Candidatus Marinimicrobia	Thermoprotei|NA	unclassified Thermoprotei|NA	NA	NA	Thermoprotei archaeon|Candidatus Marinimicrobia bacterium	1|4	A0A497FNM3|A0A945XPP4|A0A944YF02|A0A945NP11|A0A972VSK0	IPR003495	None	IPR027417	None	EMBL-CDS:RLE65882.1|EMBL-CDS:MBT5786560.1	None	None	PF02492	None	complete	None	NA	2250277|2026760	TrEMBL
	A0A497FRC4	Archaea	448	1	A0A497FRC4	448	DRJ38_00550	AF-A0A497FRC4-F1	None	Thermoprotei archaeon.	Archaea	TACK group	Thermoproteota	Thermoprotei	unclassified Thermoprotei	NA	NA	Thermoprotei archaeon	1	A0A497FRC4	IPR003495	None	IPR027417	None	EMBL-CDS:RLE66873.1	None	None	PF02492	None	complete	None	NA	2250277	TrEMBL
	A0A497GF51	Archaea	270	1	A0A497GF51	270	DRJ64_03900	AF-A0A497GF51-F1	None	Thermoprotei archaeon.	Archaea	TACK group	Thermoproteota	Thermoprotei	unclassified Thermoprotei	NA	NA	Thermoprotei archaeon	1	A0A497GF51	IPR003495	None	IPR027417	None	EMBL-CDS:RLF06997.1	None	None	PF02492	None	fragment	None	NA	2250277	TrEMBL
	A0A497MHR3	Archaea	368	2	A0A497MHR3|A0A7K4IKY4	348|368	AYL29_010340|DRO57_01910|DRO58_01535|HXX80_06190	AF-A0A151BAV1-F1|AF-A0A497MHR3-F1|AF-A0A497MJL5-F1|AF-A0A7K4IKY4-F1	None	Bathyarchaeota archaeon (strain B24)|Candidatus Bathyarchaeota archaeon.|Nitrososphaerales archaeon.	Archaea	TACK group	Candidatus Bathyarchaeota|Nitrososphaerota	unclassified Candidatus B|Nitrososphaeria	NA|Nitrososphaerales	NA|unclassified Nitrososphae	NA	Candidatus Bathyarchaeota archaeon|Candidatus Bathyarchaeota archaeon B24|Nitrososphaerales archaeon	3|1	A0A497MHR3|A0A151BAV1|A0A497MJL5|A0A7K4IKY4	IPR003495	None	IPR027417	None	EMBL-CDS:RLI26161.1|EMBL-CDS:NWG09873.1	None	None	PF02492	None	complete	None	NA	1779368|2026714|2268197	TrEMBL
	A0A497MJZ6	Archaea	102	1	A0A497MJZ6	102	AYL29_013730|DRO57_03510	AF-A0A151B948-F1|AF-A0A497MJZ6-F1	None	Bathyarchaeota archaeon (strain B24)|Candidatus Bathyarchaeota archaeon.	Archaea	TACK group	Candidatus Bathyarchaeota	unclassified Candidatus B	NA	NA	NA	Candidatus Bathyarchaeota archaeon|Candidatus Bathyarchaeota archaeon B24	2	A0A497MJZ6|A0A151B948	IPR003495	None	IPR027417	None	EMBL-CDS:RLI25638.1	None	None	PF02492	None	complete	None	NA	1779368|2026714	TrEMBL
	A0A497N4T7	Archaea	329	1	A0A497N4T7	329	DRO66_07845	AF-A0A497N4T7-F1	None	Candidatus Bathyarchaeota archaeon.	Archaea	TACK group	Candidatus Bathyarchaeota	unclassified Candidatus B	NA	NA	NA	Candidatus Bathyarchaeota archaeon	1	A0A497N4T7	IPR003495|IPR011629	None	IPR027417|IPR036627	None	EMBL-CDS:RLI35077.1	None	None	PF02492|PF07683	RHEA:19669|RHEA:19670	fragment	None	NA	2026714	TrEMBL
	A0A497QLT8	Archaea	346	2	A0A497QLT8|A0A7Y2NW83	346	DRO67_01795|HKM89_06675	AF-A0A497QLT8-F1|AF-A0A7Y2NW83-F1	None	Thorarchaeota archaeon (strain OWC)|Gemmatimonadales bacterium.	Archaea|Bacteria	Asgard group|FCB group	Candidatus Thorarchaeota|Gemmatimonadota	NA|Gemmatimonadetes	NA|Gemmatimonadales	NA|unclassified Gemmatimonad	NA	Candidatus Thorarchaeota archaeon|Gemmatimonadales bacterium	1	A0A497QLT8|A0A7Y2NW83	IPR003495	None	IPR027417	None	EMBL-CDS:RLI66001.1|EMBL-CDS:NNG16150.1	None	None	PF02492	None	fragment	None	NA	2053491|2448054	TrEMBL
	A0A498FEH3	Archaea	430	2	A0A498FEH3|A0A521ADL5	430|432|438|425	B9G38_09660|B9G49_13335|B9H04_11840|DJ76_09670|DJ78_07725|DJ79_02110|DJ80_07860|DVK07_17735|EO776_15475|EXE41_16170|EXE47_14755|EXE51_16580|EXE52_16945|SAMN06266787_103211|Z052_07640|SAMN04488066_1243|SAMN06264867_10178	AF-A0A1X4GKK7-F1|AF-A0A1Y3A4G5-F1|AF-A0A1Y3AGH2-F1|AF-A0A238X4Z1-F1|AF-A0A256J433-F1|AF-A0A256JLV3-F1|AF-A0A256JQP0-F1|AF-A0A256JXC9-F1|AF-A0A2G1WUX2-F1|AF-A0A481RJ43-F1|AF-A0A498FEH3-F1|AF-A0A4U7BSB1-F1|AF-A0A4U7BWB3-F1|AF-A0A4U7CGB6-F1|AF-A0A4U7DXV0-F1|AF-A0A1I3CK83-F1|AF-A0A521ADL5-F1	None	Halorubrum ezzemoulense|Halorubrum ezzemoulense DSM 17463.|Halorubrum sp. Atlit-26R.|Halorubrum sp. C191.|Halorubrum sp. CGM4_25_10-8A.|Halorubrum sp. CGM5_25_10-8B.|Halorubrum sp. GN12_10-3_MGM.|Halorubrum sp. SD612.|Halorubrum sp. SD683.|Halorubrum sp. SD690R.|Halorubrum aquaticum.|Halorubrum cibi.	Archaea	NA-Archaea	Euryarchaeota	Stenosarchaea group	Haloferacales	Halorubraceae	Halorubrum	Halorubrum ezzemoulense|Halorubrum ezzemoulense DSM 17463|Halorubrum sp. Atlit-26R|Halorubrum sp. C191|Halorubrum sp. CGM4_25_10-8A|Halorubrum sp. CGM5_25_10-8B|Halorubrum sp. GN12_10-3_MGM|Halorubrum sp. SD612|Halorubrum sp. SD683|Halorubrum sp. SD690R|Halorubrum aquaticum|Halorubrum cibi	15|2	A0A498FEH3|A0A1X4GKK7|A0A1Y3A4G5|A0A1Y3AGH2|A0A238X4Z1|A0A256J433|A0A256JLV3|A0A256JQP0|A0A256JXC9|A0A2G1WUX2|A0A481RJ43|A0A4U7BSB1|A0A4U7BWB3|A0A4U7CGB6|A0A4U7DXV0|A0A521ADL5|A0A1I3CK83	IPR003495|IPR011629	None	IPR027417|IPR036627	None	EMBL-CDS:RLM62763.1|EMBL-CDS:SMO32868.1	None	None	PF02492|PF07683	RHEA:19669|RHEA:19670	complete	1121945.ATXS01000008_gene1843	NA	1121945|1383842|1855863|1855873|2282128|2518113|2518115|2518116|2518117|337243|387340|413815	TrEMBL
	A0A498G3N2	Archaea	456	1	A0A498G3N2	456	D3D02_14820	AF-A0A498G3N2-F1	None	Halobellus sp. Atlit-38R.	Archaea	NA-Archaea	Euryarchaeota	Stenosarchaea group	Haloferacales	Haloferacaceae	Halobellus	Halobellus sp. Atlit-38R	1	A0A498G3N2	IPR003495|IPR011629	None	IPR027417|IPR036627	None	EMBL-CDS:RLM84132.1	None	None	PF02492|PF07683	RHEA:19669|RHEA:19670	complete	None	NA	2282131	TrEMBL
	A0A498GQI2	Archaea	350	1	A0A498GQI2	350	EQO05_11270	AF-A0A498GQI2-F1	None	Methanosarcina sp. MSH10X1.	Archaea	NA-Archaea	Euryarchaeota	Stenosarchaea group	Methanosarcinales	Methanosarcinaceae	Methanosarcina	Methanosarcina sp. MSH10X1	1	A0A498GQI2	IPR003495	None	IPR027417	None	EMBL-CDS:RXA17998.1	None	None	PF02492	None	complete	None	NA	2507075	TrEMBL
	A0A498GVU3	Archaea	362	1	A0A498GVU3	362	EQO05_02855	AF-A0A498GVU3-F1	None	Methanosarcina sp. MSH10X1.	Archaea	NA-Archaea	Euryarchaeota	Stenosarchaea group	Methanosarcinales	Methanosarcinaceae	Methanosarcina	Methanosarcina sp. MSH10X1	1	A0A498GVU3	IPR003495	None	IPR027417	None	EMBL-CDS:RXA21378.1	None	None	PF02492	None	complete	None	NA	2507075	TrEMBL
	A0A4C2ELF0	Archaea	375	1	A0A4C2ELF0	375	C444_20037|Harman_31210	AF-A0A4C2ELF0-F1|AF-M0L769-F1	None	Haloarcula japonica (strain ATCC 49778 / DSM 6131 / JCM 7785 / NBRC 101032/ NCIMB 13157 / TR-1)|Haloarcula mannanilytica.	Archaea	NA-Archaea	Euryarchaeota	Stenosarchaea group	Halobacteriales	Haloarculaceae	Haloarcula	Haloarcula japonica DSM 6131|Haloarcula mannanilytica	2	A0A4C2ELF0|M0L769	IPR003495|IPR011629	None	IPR027417|IPR036627	None	EMBL-CDS:GCF15186.1	fig|1227453.3.peg.3940	None	PF02492|PF07683	RHEA:19669|RHEA:19670	complete	1227453.C444_20037	NA	1227453|2509225	TrEMBL
	A0A4D7H700	Archaea	413	4	A0A4D7H700|L9WDC0|L9Y1G5|M0HWU7	408|413|404|412|430	AUR64_00315|FCF25_06510|C495_04297|GCU68_02165|C489_10459|FEJ81_05515|C453_01997|C455_14032|SAMN04488691_102454	AF-A0A0W1RET6-F1|AF-A0A4D7H700-F1|AF-A0A5P9NZX7-F1|AF-L9WDC0-F1|AF-A0A4P8WEW6-F1|AF-L9Y1G5-F1|AF-A0A1H7LYM6-F1|AF-M0H1E3-F1|AF-M0HWU7-F1	None	Haloprofundus marisrubri.|Haloprofundus sp. MHR1.|Natronorubrum aibiense.|Natronorubrum sulfidifaciens JCM 14089.|Natrinema versiforme JCM 10478.|Natrinema versiforme.|Haloferax elongans ATCC BAA-1513.|Haloferax larsenii JCM 13917.|Haloferax larsenii.	Archaea	NA-Archaea	Euryarchaeota	Stenosarchaea group	Haloferacales|Natrialbales	Haloferacaceae|Natrialbaceae	Haloprofundus|Natronorubrum|Natrinema|Haloferax	Haloprofundus marisrubri|Haloprofundus sp. MHR1|Natronorubrum aibiense|Natronorubrum sulfidifaciens JCM 14089|Natrinema versiforme|Natrinema versiforme JCM 10478|Haloferax elongans ATCC BAA-1513|Haloferax larsenii|Haloferax larsenii JCM 13917	2|3	A0A4D7H700|A0A0W1RET6|L9WDC0|A0A5P9NZX7|L9Y1G5|A0A4P8WEW6|M0HWU7|A0A1H7LYM6|M0H1E3	IPR003495|IPR011629	None	IPR027417|IPR036627	None	EMBL-CDS:QCJ46780.1|GI:445593271|GI:495435646|EMBL-CDS:ELY47449.1|REFSEQ:WP_008160341.1|GI:445613816|GI:493476193|EMBL-CDS:ELY67506.1|REFSEQ:WP_006431171.1|GI:445736660|EMBL-CDS:ELZ88203.1	fig|1230460.4.peg.865|fig|1227496.3.peg.2111|fig|1227460.3.peg.2772|fig|1230453.4.peg.350	None	PF02492|PF07683	RHEA:19669|RHEA:19670	complete	1230460.C495_04297|1227496.C489_10459|1230453.C453_01997	NA	1514971|2572921|1230460|348826|1227496|88724|1227460|1230453|302484	TrEMBL
	A0A4E0Q0P0	Archaea	369	1	A0A4E0Q0P0	369	CUN85_00685	AF-A0A4E0Q0P0-F1	None	Methanolobus halotolerans.	Archaea	NA-Archaea	Euryarchaeota	Stenosarchaea group	Methanosarcinales	Methanosarcinaceae	Methanolobus	Methanolobus halotolerans	1	A0A4E0Q0P0	IPR003495	None	IPR027417	None	EMBL-CDS:TGC11596.1	None	None	PF02492	None	complete	None	NA	2052935	TrEMBL
	A0A4E0QA57	Archaea	194	1	A0A4E0QA57	194	CUN85_07450	AF-A0A4E0QA57-F1	None	Methanolobus halotolerans.	Archaea	NA-Archaea	Euryarchaeota	Stenosarchaea group	Methanosarcinales	Methanosarcinaceae	Methanolobus	Methanolobus halotolerans	1	A0A4E0QA57	IPR003495	None	IPR027417	None	EMBL-CDS:TGC09192.1	None	None	PF02492	None	complete	None	NA	2052935	TrEMBL
	A0A4S3TMW7	Archaea	432	1	A0A4S3TMW7	432	D8Y22_12040	AF-A0A4S3TMW7-F1	None	Salinadaptatus halalkaliphilus.	Archaea	NA-Archaea	Euryarchaeota	Stenosarchaea group	Natrialbales	Natrialbaceae	Salinadaptatus	Salinadaptatus halalkaliphilus	1	A0A4S3TMW7	IPR003495|IPR011629	None	IPR027417|IPR036627	None	EMBL-CDS:THE64553.1	None	None	PF02492|PF07683	RHEA:19669|RHEA:19670	complete	None	NA	2419781	TrEMBL
	A0A4S3TQI4	Archaea	448	2	A0A4S3TQI4|D3SWQ1	448|418|431|454	D8Y22_00555|BBD46_13375|C482_00755|C483_12343|C500_09319	AF-A0A4S3TQI4-F1|AF-A0A1J4LVA8-F1|AF-D3SWQ1-F1|AF-L9ZVC6-F1|AF-M0B705-F1	None	Salinadaptatus halalkaliphilus.|Natrialba chahannaoensis JCM 10990.|Natrialba hulunbeirensis JCM 10989.|Natrialba magadii (strain ATCC 43099 / DSM 3394 / CCM 3739 / CIP 104546 /IAM 13178 / JCM 8861 / NBRC 102185 / NCIMB 2190 / MS3)|Natrialba sp. SSL1.	Archaea	NA-Archaea	Euryarchaeota	Stenosarchaea group	Natrialbales	Natrialbaceae	Salinadaptatus|Natrialba	Salinadaptatus halalkaliphilus|Natrialba chahannaoensis JCM 10990|Natrialba hulunbeirensis JCM 10989|Natrialba magadii ATCC 43099|Natrialba sp. SSL1	1|4	A0A4S3TQI4|D3SWQ1|A0A1J4LVA8|L9ZVC6|M0B705	IPR003495|IPR011629	None	IPR027417|IPR036627	None	EMBL-CDS:THE66659.1|GI:445575674|GI:289531432|GI:490387796|EMBL-CDS:ADD05783.1|EMBL-CDS:ELY30142.1|REFSEQ:WP_004267251.1	fig|1227492.4.peg.137|fig|1227493.4.peg.2469|fig|547559.17.peg.1837	None	PF02492|PF07683	RHEA:19669|RHEA:19670	complete	1227492.C482_00755|547559.Nmag_2216	NA	2419781|1227492|1227493|1869245|547559	TrEMBL
	A0A4S3TTD6	Archaea	453	1	A0A4S3TTD6	453	D8Y22_01200	AF-A0A4S3TTD6-F1	None	Salinadaptatus halalkaliphilus.	Archaea	NA-Archaea	Euryarchaeota	Stenosarchaea group	Natrialbales	Natrialbaceae	Salinadaptatus	Salinadaptatus halalkaliphilus	1	A0A4S3TTD6	IPR003495|IPR011629	None	IPR027417|IPR036627	None	EMBL-CDS:THE66765.1	None	None	PF02492|PF07683	RHEA:19669|RHEA:19670	complete	None	NA	2419781	TrEMBL
	A0A4U7E7C0	Archaea	436	2	A0A4U7E7C0|A0A830DPZ3	415|419|425|426|436|427|428|430|432|435|440|441|443|452	AMR74_01415|C463_13809|DVK05_10795|DVK06_07650|DVK08_10860|EXE40_14955|EXE42_09920|EXE44_08465|EXE45_10135|EXE48_17195|EXE49_09940|EXE50_10760|HPS36_06965|SAMN04487937_0064|ABY42_14840|AUR65_004195|BN996_00585|C438_07562|C441_08431|C452_10832|C454_07703|C456_18226|C457_00240|C458_13655|C459_14025|C460_12641|C498_18060|C5B86_13315|C5B87_15355|C5B88_00195|C5B89_08460|C5B90_07995|C5B91_14525|C5C07_0…	AF-A0A0M9ASU8-F1|AF-A0A1I6FKB0-F1|AF-A0A421EM37-F1|AF-A0A498EXY9-F1|AF-A0A498FMK6-F1|AF-A0A4U7CGX9-F1|AF-A0A4U7D7W8-F1|AF-A0A4U7DL68-F1|AF-A0A4U7DLJ1-F1|AF-A0A4U7E7C0-F1|AF-A0A4V6E181-F1|AF-A0A4V6E680-F1|AF-A0A7D4C0K2-F1|AF-M0E0I9-F1|AF-A0A0D6JMM5-F1|AF-A0A0K1IXC7-F1|AF-A0A2P4NV57-F1|AF-A0A371K7N9-F1|AF-A0A371KS02-F1|AF-A0A371L6V3-F1|AF-A0A371L8X7-F1|AF-A0A371LBG5-F1|AF-A0A371LYC8-F1|AF-A0A371M83…	None	Halorubrum californiense DSM 19288.|Halorubrum salinarum.|Halorubrum sodomense.|Halorubrum sp. ARQ200.|Halorubrum sp. ASP1.|Halorubrum sp. ASP121.|Halorubrum sp. Atlit-28R.|Halorubrum sp. Atlit-8R.|Halorubrum sp. Atlit-9R.|Halorubrum sp. GN11GM_10-3_MGM.|Halorubrum sp. SP3.|Halorubrum sp. SP9.|Halorubrum sp. SS7.|Halorubrum tropicale.|Haloferax alexandrinus JCM 10717.|Haloferax alexandrinus.|Halo…	Archaea	NA-Archaea	Euryarchaeota	Stenosarchaea group|Halobacteria	Haloferacales	Halorubraceae|Haloferacaceae	Halorubrum|Haloferax	Halorubrum californiense DSM 19288|Halorubrum salinarum|Halorubrum sodomense|Halorubrum sp. ARQ200|Halorubrum sp. ASP1|Halorubrum sp. ASP121|Halorubrum sp. Atlit-28R|Halorubrum sp. Atlit-8R|Halorubrum sp. Atlit-9R|Halorubrum sp. GN11GM_10-3_MGM|Halorubrum sp. SP3|Halorubrum sp. SP9|Halorubrum sp. SS7|Halorubrum tropicale|Haloferax alexandrinus|Haloferax alexandrinus JCM 10717|Haloferax denitrific…	14|33	A0A4U7E7C0|A0A0M9ASU8|A0A1I6FKB0|A0A421EM37|A0A498EXY9|A0A498FMK6|A0A4U7CGX9|A0A4U7D7W8|A0A4U7DL68|A0A4U7DLJ1|A0A4V6E181|A0A4V6E680|A0A7D4C0K2|M0E0I9|A0A830DPZ3|A0A0D6JMM5|A0A0K1IXC7|A0A2P4NV57|A0A371K7N9|A0A371KS02|A0A371L6V3|A0A371L8X7|A0A371LBG5|A0A371LYC8|A0A371M833|A0A371MRN0|A0A371N2Y7|A0A384KA54|A0A498EBI7|A0A498EF07|A0A558GEI4|A0A6C0UMF7|A0A842PKN3|A0A847TJM3|A0A871BK74|A0A8T5CPA8|D4GY57|…	IPR003495|IPR011629	None	IPR027417|IPR036627	None	GI:495720090|EMBL-CDS:TKX67518.1|REFSEQ:WP_008444669.1|EMBL-CDS:GGC49563.1	fig|1227465.4.peg.2685|fig|1705389.3.peg.551|fig|1227458.3.peg.2131|fig|1227459.3.peg.1493|fig|1227461.3.peg.41|fig|1227462.4.peg.2737|fig|1227463.4.peg.2821|fig|1227464.4.peg.2511|fig|1230452.3.peg.3578|fig|1243180.4.peg.2376|fig|309800.29.peg.3510|fig|35746.4.peg.3191|fig|662478.6.peg.1434|fig|662480.6.peg.1667	None	PF02492|PF07683	RHEA:19669|RHEA:19670	complete	1227465.C463_13809|1765655.AMR74_01415|35743.SAMN04487937_0064|309800.C498_18060	NA	1227465|1537265|1537267|1765655|1855858|1855872|2282126|2282127|2282129|2518111|2518114|2518119|2739057|35743|114529|1227458|1227459|1227461|1227462|1227463|1227464|1230452|1296625|1476858|1544719|2077198|2077199|2077200|2077201|2077202|2077203|2077204|2077205|2077206|2246|2282133|2282134|255616|2562277|309800|35746|662478|662480	TrEMBL
	A0A4U7EY13	Archaea	176	1	A0A4U7EY13	176	EXE53_32000	AF-A0A4U7EY13-F1	None	Halorubrum sp. SD626R.	Archaea	NA-Archaea	Euryarchaeota	Stenosarchaea group	Haloferacales	Halorubraceae	Halorubrum	Halorubrum sp. SD626R	1	A0A4U7EY13	IPR003495	None	IPR027417	None	EMBL-CDS:TKX76416.1	None	None	PF02492	None	fragment	None	NA	1419722	TrEMBL
	A0A4U7F304	Archaea	66	1	A0A4U7F304	66	EXE53_21975	AF-A0A4U7F304-F1	None	Halorubrum sp. SD626R.	Archaea	NA-Archaea	Euryarchaeota	Stenosarchaea group	Haloferacales	Halorubraceae	Halorubrum	Halorubrum sp. SD626R	1	A0A4U7F304	IPR003495	None	IPR027417	None	EMBL-CDS:TKX78293.1	None	None	PF02492	None	fragment	None	NA	1419722	TrEMBL
	A0A520KC70	Archaea	358	1	A0A520KC70	342|358	EF808_02685|ENN11_03050	AF-A0A520KC70-F1|AF-A0A7J3WNF4-F1	None	Methanomicrobia archaeon.|archaeon.	Archaea	NA-Archaea|unclassified Archaea	Euryarchaeota|NA	NA|Stenosarchaea group	NA|unclassified Methanomicrobia	NA	NA	Methanomicrobia archaeon|archaeon	2	A0A520KC70|A0A7J3WNF4	IPR003495	None	IPR027417	None	EMBL-CDS:RZN48505.1	None	None	PF02492	None	complete	None	NA	1906665|2268195	TrEMBL
	A0A520KKL7	Archaea	201	1	A0A520KKL7	189|201	EF811_04475|MU439_00870	AF-A0A520KKL7-F1	None	Methanonatronarchaeia archaeon.|Methanonatronarchaeum sp. AMET6-2.	Archaea	NA-Archaea	Euryarchaeota	Methanonatronarchaeia	Methanonatronarchaeales|unclassified Methanonatronarch	Methanonatronarchaeaceae|NA	Methanonatronarchaeum|NA	Methanonatronarchaeia archaeon|Methanonatronarchaeum sp. AMET6-2	2	A0A520KKL7|A0A8T9VMY7	IPR003495	None	IPR027417	None	EMBL-CDS:RZN61787.1	None	None	PF02492	None	complete	None	NA	2099682|2933293	TrEMBL
	A0A520KLV8	Archaea	342	1	A0A520KLV8	339|342	EF811_03345|MU439_01920	AF-A0A520KLV8-F1	None	Methanonatronarchaeia archaeon.|Methanonatronarchaeum sp. AMET6-2.	Archaea	NA-Archaea	Euryarchaeota	Methanonatronarchaeia	Methanonatronarchaeales|unclassified Methanonatronarch	Methanonatronarchaeaceae|NA	Methanonatronarchaeum|NA	Methanonatronarchaeia archaeon|Methanonatronarchaeum sp. AMET6-2	2	A0A520KLV8|A0A8T9VQA5	IPR003495	None	IPR027417	None	EMBL-CDS:RZN62251.1	None	None	PF02492	None	complete	None	NA	2099682|2933293	TrEMBL
	A0A521D8L5	Archaea	394	2	A0A521D8L5|M0PBW5	389|394	SAMN04488066_101306|SAMN06264867_10652|C461_07209	AF-A0A1I2Z828-F1|AF-A0A521D8L5-F1|AF-M0PBW5-F1	None	Halorubrum aquaticum.|Halorubrum cibi.|Halorubrum aidingense JCM 13560.	Archaea	NA-Archaea	Euryarchaeota	Stenosarchaea group	Haloferacales	Halorubraceae	Halorubrum	Halorubrum aquaticum|Halorubrum cibi|Halorubrum aidingense JCM 13560	2|1	A0A521D8L5|A0A1I2Z828|M0PBW5	IPR003495|IPR011629	None	IPR027417|IPR036627	None	EMBL-CDS:SMO67240.1|GI:495275163|GI:445817627|EMBL-CDS:EMA67496.1|REFSEQ:WP_007999918.1	fig|1230454.4.peg.1458	None	PF02492|PF07683	RHEA:19669|RHEA:19670	complete	None	NA	387340|413815|1230454	TrEMBL
	A0A523B8H0	Archaea	198	2	A0A523B8H0|A0A842LZN5	198|202|38	DSO08_06105|DSO08_06405|ENV44_02590|H5T34_05545	AF-A0A523B7G1-F1|AF-A0A523B8H0-F1|AF-A0A832BRR4-F1|AF-A0A842LZN5-F1	None	Candidatus Methanomethylicus sp.|Candidatus Verstraetearchaeota archaeon.|Candidatus Methanomethylicales archaeon.	Archaea	TACK group	Candidatus Verstraetearchaeota	Candidatus Methanomethyli|unclassified Candidatus V	Candidatus Methanomethylicales|NA	Candidatus Methanomethyli|NA|unclassified Candidatus M	Candidatus Methanomethylicus|NA	Candidatus Methanomethylicus sp.|Candidatus Verstraetearchaeota archaeon|Candidatus Methanomethylicales archaeon	3|1	A0A523B8H0|A0A523B7G1|A0A832BRR4|A0A842LZN5	IPR003495	None	IPR027417	None	EMBL-CDS:TDA37144.1|EMBL-CDS:MBC7113461.1	None	None	PF02492	None	complete|fragment	None	NA	2250257|2282147|2758716	TrEMBL
	A0A523YC73	Archaea	427	2	A0A523YC73|A0A8T5HJM3	427	E3J35_11485	AF-A0A523YC73-F1	None	Methanomassiliicoccales archaeon.|Candidatus Woesearchaeota archaeon.	Archaea	NA-Archaea|DPANN group	Candidatus Thermoplasmatota|Candidatus Woesearchaeota	Thermoplasmata|NA	Methanomassiliicoccales|NA	unclassified Methanomassi|NA	NA	Methanomassiliicoccales archaeon|Candidatus Woesearchaeota archaeon	1	A0A523YC73|A0A8T5HJM3	IPR003495	None	IPR027417	None	EMBL-CDS:TET89157.1|EMBL-CDS:MBT6518787.1|EMBL-CDS:MBT7367926.1	None	None	PF02492	None	complete	None	NA	1906667|2026803	TrEMBL
	A0A524HXS3	Archaea	161	1	A0A524HXS3	161	E4H30_08565	AF-A0A524HXS3-F1	None	Methanomassiliicoccus sp.	Archaea	NA-Archaea	Candidatus Thermoplasmatota	Thermoplasmata	Methanomassiliicoccales	Methanomassiliicoccaceae	Methanomassiliicoccus	Methanomassiliicoccus sp.	1	A0A524HXS3	IPR003495	None	IPR027417	None	EMBL-CDS:TFG54692.1	None	None	PF02492	None	fragment	None	NA	2528041	TrEMBL
	A0A524HZ52	Archaea	311	1	A0A524HZ52	311	E4H30_07750	AF-A0A524HZ52-F1	None	Methanomassiliicoccus sp.	Archaea	NA-Archaea	Candidatus Thermoplasmatota	Thermoplasmata	Methanomassiliicoccales	Methanomassiliicoccaceae	Methanomassiliicoccus	Methanomassiliicoccus sp.	1	A0A524HZ52	IPR003495	None	IPR027417	None	EMBL-CDS:TFG55179.1	None	None	PF02492	None	complete	None	NA	2528041	TrEMBL
	A0A524HZD6	Archaea	197	2	A0A524HZD6|A0A7J4N4V1	197	E4H30_07625|HA343_00335	AF-A0A524HZD6-F1|AF-A0A7J4N4V1-F1	None	Methanomassiliicoccus sp.|Methanomassiliicoccales archaeon.	Archaea	NA-Archaea	Candidatus Thermoplasmatota	Thermoplasmata	Methanomassiliicoccales	Methanomassiliicoccaceae|unclassified Methanomassi	Methanomassiliicoccus|NA	Methanomassiliicoccus sp.|Methanomassiliicoccales archaeon	1	A0A524HZD6|A0A7J4N4V1	IPR003495	None	IPR027417	None	EMBL-CDS:TFG55259.1|EMBL-CDS:HIH75760.1	None	None	PF02492	None	complete	None	NA	2528041|1906667	TrEMBL
	A0A524I1D7	Archaea	135	1	A0A524I1D7	135	E4H30_05895	AF-A0A524I1D7-F1	None	Methanomassiliicoccus sp.	Archaea	NA-Archaea	Candidatus Thermoplasmatota	Thermoplasmata	Methanomassiliicoccales	Methanomassiliicoccaceae	Methanomassiliicoccus	Methanomassiliicoccus sp.	1	A0A524I1D7	IPR003495	None	IPR027417	None	EMBL-CDS:TFG55933.1	None	None	PF02492	None	fragment	None	NA	2528041	TrEMBL
	A0A524I4F1	Archaea	355	1	A0A524I4F1	355	E4H30_01990	AF-A0A524I4F1-F1	None	Methanomassiliicoccus sp.	Archaea	NA-Archaea	Candidatus Thermoplasmatota	Thermoplasmata	Methanomassiliicoccales	Methanomassiliicoccaceae	Methanomassiliicoccus	Methanomassiliicoccus sp.	1	A0A524I4F1	IPR003495	None	IPR027417	None	EMBL-CDS:TFG57029.1	None	None	PF02492	None	complete	None	NA	2528041	TrEMBL
	A0A533W8R3	Archaea	255	1	A0A533W8R3	223|229|255	E6K84_05905|E6K90_00235|E6K99_04825	AF-A0A533W8R3-F1|AF-A0A533X483-F1|AF-A0A533X8P6-F1|AF-A0A538P748-F1	None	Nitrososphaerota archaeon.	Archaea	TACK group	Nitrososphaerota	unclassified Nitrososphae	NA	NA	NA	Nitrososphaerota archaeon	4	A0A533W8R3|A0A533X483|A0A533X8P6|A0A538P748	IPR003495	None	IPR027417	None	EMBL-CDS:TLY02016.1	None	None	PF02492	None	complete	None	NA	2026795	TrEMBL
	A0A544QNQ8	Archaea	439	1	A0A544QNQ8	439	EWF95_08695	AF-A0A544QNQ8-F1	None	Halonotius roseus.	Archaea	NA-Archaea	Euryarchaeota	Stenosarchaea group	Haloferacales	Halorubraceae	Halonotius	Halonotius roseus	1	A0A544QNQ8	IPR003495|IPR011629	None	IPR027417|IPR036627	None	EMBL-CDS:TQQ80552.1	None	None	PF02492|PF07683	RHEA:19669|RHEA:19670	complete	None	NA	2511997	TrEMBL
	A0A550H6Z6	Archaea	235	1	A0A550H6Z6	235	E2P64_09230	AF-A0A550H6Z6-F1	None	Candidatus Bathyarchaeota archaeon.	Archaea	TACK group	Candidatus Bathyarchaeota	unclassified Candidatus B	NA	NA	NA	Candidatus Bathyarchaeota archaeon	1	A0A550H6Z6	IPR003495	None	IPR027417	None	EMBL-CDS:TRO54378.1	None	None	PF02492	None	fragment	None	NA	2026714	TrEMBL
	A0A554MXK4	Archaea	408	1	A0A554MXK4	408	DP107_14505	AF-A0A554MXK4-F1	None	Haloglomus irregulare.	Archaea	NA-Archaea	Euryarchaeota	Stenosarchaea group	Halobacteriales	Haloarculaceae	Haloglomus	Haloglomus irregulare	1	A0A554MXK4	IPR003495	None	IPR027417	None	EMBL-CDS:TSD09853.1	None	None	PF02492	None	complete	None	NA	2234134	TrEMBL
	A0A5A7RNM3	Archaea	433	5	A0A5A7RNM3|A0A662JSS9|A0A842MMK9|A0A8T3X010|A0A945J5X6	200|431|433	DRN10_04085|DRN17_01705|DRN31_02655|DRN33_05060|ENF91_00340|ENL29_00305|FE043_02360|DRN01_06875|H5T44_04080|H5T45_03770|HYW24_03555|HOH38_07110	AF-A0A497HGZ0-F1|AF-A0A5A7RNM3-F1|AF-A0A662KVB1-F1|AF-A0A662LZ06-F1|AF-A0A662M2S5-F1|AF-A0A7C0USJ8-F1|AF-A0A7J3UAY0-F1|AF-A0A662JSS9-F1|AF-A0A842KIW3-F1|AF-A0A842MMK9-F1	None	Thermoplasmata archaeon.|Thermoplasmatales archaeon.|Candidatus Aenigmarchaeota archaeon.|Nitrospina sp.|Nitrospinaceae bacterium.	Archaea|Bacteria	NA-Archaea|DPANN group|Nitrospinae/Tectomicrobia	Candidatus Thermoplasmatota|Candidatus Aenigmarchaeota|Nitrospinota	Thermoplasmata|unclassified Aenigmarchae|Nitrospinia	Thermoplasmatales|unclassified Thermoplasmata|NA|Nitrospinales	NA|unclassified Thermoplasma|Nitrospinaceae	NA|Nitrospina|unclassified Nitrospinaceae	Thermoplasmata archaeon|Thermoplasmatales archaeon|Candidatus Aenigmarchaeota archaeon|Nitrospina sp.|Nitrospinaceae bacterium	7|1|2	A0A5A7RNM3|A0A497HGZ0|A0A662KVB1|A0A662LZ06|A0A662M2S5|A0A7C0USJ8|A0A7J3UAY0|A0A662JSS9|A0A842MMK9|A0A842KIW3|A0A8T3X010|A0A945J5X6|A0A945Y5E8	IPR003495	None	IPR027417	None	EMBL-CDS:KAA0003563.1|EMBL-CDS:RLF24620.1|EMBL-CDS:MBC7128834.1|EMBL-CDS:MBI2543235.1|EMBL-CDS:MBT5029604.1|EMBL-CDS:MBT6347303.1	None	None	PF02492	None	complete|fragment	None	NA	1906666|2268204|2093792|2024844|2358456	TrEMBL
	A0A5D5AW89	Archaea	444	1	A0A5D5AW89	440|444	FYC77_01340|GRS80_18365	AF-A0A5D5AW89-F1|AF-A0A6B0HQQ2-F1	None	Natrialba sp. INN-245.|Natrialba swarupiae.	Archaea	NA-Archaea	Euryarchaeota	Stenosarchaea group	Natrialbales	Natrialbaceae	Natrialba	Natrialba sp. INN-245|Natrialba swarupiae	2	A0A5D5AW89|A0A6B0HQQ2	IPR003495|IPR011629	None	IPR027417|IPR036627	None	EMBL-CDS:TYT63890.1	None	None	PF02492|PF07683	RHEA:19669|RHEA:19670	complete	None	NA	2448032|2690967	TrEMBL
	A0A5E4IG34	Archaea	38	1	A0A5E4IG34	38	LFW831_00819	AF-A0A5E4IG34-F1	None	Uncultured archaeon.	Archaea	environmental samples	NA	NA	NA	NA	NA	uncultured archaeon	1	A0A5E4IG34	IPR003495	None	IPR027417	None	EMBL-CDS:VVB62745.1	None	None	PF02492	None	complete	None	NA	115547	TrEMBL
	A0A5E4LN40	Archaea	292	1	A0A5E4LN40	292	LFW2832_00362	AF-A0A5E4LN40-F1	None	Uncultured archaeon.	Archaea	environmental samples	NA	NA	NA	NA	NA	uncultured archaeon	1	A0A5E4LN40	IPR003495|IPR011629	None	IPR027417|IPR036627	None	EMBL-CDS:VVC03425.1	None	None	PF02492|PF07683	RHEA:19669|RHEA:19670	complete	None	NA	115547	TrEMBL
	A0A5N5U9I2	Archaea	384	1	A0A5N5U9I2	384|386	DM867_04345|DMP03_08725|DP108_08775	AF-A0A5N5U9I2-F1|AF-A0A5N5UD00-F1|AF-A0A5N5UFZ3-F1	None	Halosegnis rubeus.	Archaea	NA-Archaea	Euryarchaeota	Stenosarchaea group	Halobacteriales	Haloarculaceae	Halosegnis	Halosegnis rubeus	3	A0A5N5U9I2|A0A5N5UD00|A0A5N5UFZ3	IPR003495|IPR011629	None	IPR027417|IPR036627	None	EMBL-CDS:KAB7515306.1	None	None	PF02492|PF07683	RHEA:19669|RHEA:19670	complete	None	NA	2212850	TrEMBL
	A0A643JXG2	Archaea	429	1	A0A643JXG2	429	GJR98_03670|Hfx1149_03690	AF-A0A643JXG2-F1|AF-A0A6G1YZV4-F1	None	Haloferax marinisediminis.|Haloferax sp. CBA1149.	Archaea	NA-Archaea	Euryarchaeota	Stenosarchaea group	Haloferacales	Haloferacaceae	Haloferax	Haloferax marinisediminis|Haloferax sp. CBA1149	2	A0A643JXG2|A0A6G1YZV4	IPR003495|IPR011629	None	IPR027417|IPR036627	None	EMBL-CDS:KAB1187182.1	None	None	PF02492|PF07683	RHEA:19669|RHEA:19670	complete	None	NA	2650753|2666142	TrEMBL
	A0A660HQY3	Archaea	365	1	A0A660HQY3	365	MSTHC_1136|MSTHT_2147	AF-A0A0E3HA93-F1|AF-A0A0E3NAA1-F1|AF-A0A1I6YQC5-F1|AF-A0A660HQY3-F1	None	Methanosarcina flavescens.|Methanosarcina thermophila (strain ATCC 43570 / DSM 1825 / OCM 12 / VKMB-1830 / TM-1)|Methanosarcina thermophila CHTI-55.|Methanosarcina thermophila.	Archaea	NA-Archaea	Euryarchaeota	Methanomicrobia|Stenosarchaea group	Methanosarcinales	Methanosarcinaceae	Methanosarcina	Methanosarcina flavescens|Methanosarcina thermophila|Methanosarcina thermophila CHTI-55|Methanosarcina thermophila TM-1	4	A0A660HQY3|A0A0E3HA93|A0A0E3NAA1|A0A1I6YQC5	IPR003495	None	IPR027417	None	GI:932218736|GI:1491787044|EMBL-CDS:AYK14657.1|EMBL-CDS:NLK32404.1|REFSEQ:WP_054297881.1	fig|1434121.4.peg.1410|fig|523844.20.peg.2643	None	PF02492	None	complete	523844.MSTHT_2147	NA	1434121|1715806|2210|523844	TrEMBL
	A0A660HVP2	Archaea	391	1	A0A660HVP2	386|391	MSTHC_1537|MSTHT_1752	AF-A0A0E3KZ24-F1|AF-A0A0E3NFS2-F1|AF-A0A1I6X1D5-F1|AF-A0A660HVP2-F1	None	Methanosarcina flavescens.|Methanosarcina thermophila (strain ATCC 43570 / DSM 1825 / OCM 12 / VKMB-1830 / TM-1)|Methanosarcina thermophila CHTI-55.|Methanosarcina thermophila.	Archaea	NA-Archaea	Euryarchaeota	Methanomicrobia|Stenosarchaea group	Methanosarcinales	Methanosarcinaceae	Methanosarcina	Methanosarcina flavescens|Methanosarcina thermophila|Methanosarcina thermophila CHTI-55|Methanosarcina thermophila TM-1	4	A0A660HVP2|A0A0E3KZ24|A0A0E3NFS2|A0A1I6X1D5	IPR003495	None	IPR027417	None	GI:1491788754|GI:932223586|EMBL-CDS:AYK16367.1|EMBL-CDS:NLK32042.1|REFSEQ:WP_054299876.1	fig|1434121.4.peg.1894|fig|523844.20.peg.2166	None	PF02492	None	complete	523844.MSTHT_1752	NA	1434121|1715806|2210|523844	TrEMBL
	A0A662GWV7	Archaea	456	2	A0A662GWV7|A0A8T4XN27	456	DRJ44_02555|KEJ52_00930	AF-A0A662GWV7-F1	None	Thermoprotei archaeon.|Candidatus Bathyarchaeota archaeon.	Archaea	TACK group	Thermoproteota|Candidatus Bathyarchaeota	Thermoprotei|unclassified Candidatus B	unclassified Thermoprotei|NA	NA	NA	Thermoprotei archaeon|Candidatus Bathyarchaeota archaeon	1	A0A662GWV7|A0A8T4XN27	IPR003495	None	IPR027417	None	EMBL-CDS:RLE77196.1|EMBL-CDS:MBS7607751.1	None	None	PF02492	None	complete	None	NA	2250277|2026714	TrEMBL
	A0A662TN51	Archaea	446	1	A0A662TN51	446	DRN89_01120	AF-A0A662TN51-F1	None	archaeon.	Archaea	unclassified Archaea	NA	NA	NA	NA	NA	archaeon	1	A0A662TN51	IPR003495	None	IPR027417	None	EMBL-CDS:RLG66339.1	None	None	PF02492	None	complete	None	NA	1906665	TrEMBL
	A0A662UB09	Archaea	440	1	A0A662UB09	440	DRO14_04255	AF-A0A662UB09-F1	None	Thermoprotei archaeon.	Archaea	TACK group	Thermoproteota	Thermoprotei	unclassified Thermoprotei	NA	NA	Thermoprotei archaeon	1	A0A662UB09	IPR003495	None	IPR027417	None	EMBL-CDS:RLG75785.1	None	None	PF02492	None	fragment	None	NA	2250277	TrEMBL
	A0A6A8G6T8	Archaea	425	1	A0A6A8G6T8	425	GJR99_09555|Hfx1150_09595	AF-A0A643K784-F1|AF-A0A6A8G6T8-F1	None	Haloferax marinum.|Haloferax sp. CBA1150.	Archaea	NA-Archaea	Euryarchaeota	Stenosarchaea group	Haloferacales	Haloferacaceae	Haloferax	Haloferax marinum|Haloferax sp. CBA1150	2	A0A6A8G6T8|A0A643K784	IPR003495|IPR011629	None	IPR027417|IPR036627	None	EMBL-CDS:MRW96819.1	None	None	PF02492|PF07683	RHEA:19669|RHEA:19670	complete	None	NA	2650754|2666143	TrEMBL
	A0A6A9TH00	Archaea	220	1	A0A6A9TH00	220	GJ633_06385	AF-A0A6A9TH00-F1	None	Halorubrum sp. CBA1125.	Archaea	NA-Archaea	Euryarchaeota	Stenosarchaea group	Haloferacales	Halorubraceae	Halorubrum	Halorubrum sp. CBA1125	1	A0A6A9TH00	IPR003495	None	IPR027417	None	EMBL-CDS:MUW14326.1	None	None	PF02492	None	fragment	None	NA	2668072	TrEMBL
	A0A6B0GL67	Archaea	394	1	A0A6B0GL67	394	GQS65_08195	AF-A0A6B0GL67-F1	None	Halomarina oriensis.	Archaea	NA-Archaea	Euryarchaeota	Stenosarchaea group	Halobacteriales	Halobacteriaceae	Halomarina	Halomarina oriensis	1	A0A6B0GL67	IPR003495|IPR011629	None	IPR027417|IPR036627	None	EMBL-CDS:MWG34467.1	None	None	PF02492|PF07683	RHEA:19669|RHEA:19670	complete	None	NA	671145	TrEMBL
	A0A6B0HHT4	Archaea	430	1	A0A6B0HHT4	430	FYC77_01620|GRS80_18090	AF-A0A5D5AVJ8-F1|AF-A0A6B0HHT4-F1	None	Natrialba sp. INN-245.|Natrialba swarupiae.	Archaea	NA-Archaea	Euryarchaeota	Stenosarchaea group	Natrialbales	Natrialbaceae	Natrialba	Natrialba sp. INN-245|Natrialba swarupiae	2	A0A6B0HHT4|A0A5D5AVJ8	IPR003495|IPR011629	None	IPR027417|IPR036627	None	EMBL-CDS:MWV41591.1	None	None	PF02492|PF07683	RHEA:19669|RHEA:19670	complete	None	NA	2448032|2690967	TrEMBL
	A0A6B0HJ46	Archaea	418	3	A0A6B0HJ46|A0A8T4GUK9|W0JNW6	418|439	FYC77_13440|GRS80_08910|J2753_001295|HALLA_08210	AF-A0A5D5AK12-F1|AF-A0A6B0HJ46-F1|AF-W0JNW6-F1	None	Natrialba sp. INN-245.|Natrialba swarupiae.|Halolamina salifodinae.|Halostagnicola larsenii XH-48.	Archaea	NA-Archaea	Euryarchaeota	Stenosarchaea group	Natrialbales|Haloferacales	Natrialbaceae|Halorubraceae	Natrialba|Halolamina|Halostagnicola	Natrialba sp. INN-245|Natrialba swarupiae|Halolamina salifodinae|Halostagnicola larsenii XH-48	2|1	A0A6B0HJ46|A0A5D5AK12|A0A8T4GUK9|W0JNW6	IPR003495|IPR011629	None	IPR027417|IPR036627	None	EMBL-CDS:MWV39870.1|EMBL-CDS:MBP1986801.1|GI:909708848|GI:573480439|EMBL-CDS:AHF98849.1|REFSEQ:WP_049952046.1	fig|797299.3.peg.684	None	PF02492|PF07683	RHEA:19669|RHEA:19670	complete	797299.HALLA_08210	NA	2448032|2690967|1202767|797299	TrEMBL
	A0A6B0SVJ8	Archaea	443	1	A0A6B0SVJ8	443	GRX01_16190	AF-A0A6B0SVJ8-F1	None	Halobaculum saliterrae.	Archaea	NA-Archaea	Euryarchaeota	Stenosarchaea group	Haloferacales	Halorubraceae	Halobaculum	Halobaculum saliterrae	1	A0A6B0SVJ8	IPR003495|IPR011629	None	IPR027417|IPR036627	None	EMBL-CDS:MXR42874.1	None	None	PF02492|PF07683	RHEA:19669|RHEA:19670	complete	None	NA	2073113	TrEMBL
	A0A6B0T0E5	Archaea	398	1	A0A6B0T0E5	398	GRX03_03620	AF-A0A6B0T0E5-F1	None	Halovenus carboxidivorans.	Archaea	NA-Archaea	Euryarchaeota	Stenosarchaea group	Halobacteriales	Halobacteriaceae	Halovenus	Halovenus carboxidivorans	1	A0A6B0T0E5	IPR003495|IPR011629	None	IPR027417|IPR036627	None	EMBL-CDS:MXR50697.1	None	None	PF02492|PF07683	RHEA:19669|RHEA:19670	complete	None	NA	2692199	TrEMBL
	A0A6B0VK00	Archaea	436	1	A0A6B0VK00	436	GS429_04345	AF-A0A6B0VK00-F1	None	Natronorubrum halalkaliphilum.	Archaea	NA-Archaea	Euryarchaeota	Stenosarchaea group	Natrialbales	Natrialbaceae	Natronorubrum	Natronorubrum halalkaliphilum	1	A0A6B0VK00	IPR003495|IPR011629	None	IPR027417|IPR036627	None	EMBL-CDS:MXV61306.1	None	None	PF02492|PF07683	RHEA:19669|RHEA:19670	complete	None	NA	2691917	TrEMBL
	A0A6B0VRJ2	Archaea	139	1	A0A6B0VRJ2	139	GS429_16230	AF-A0A6B0VRJ2-F1	None	Natronorubrum halalkaliphilum.	Archaea	NA-Archaea	Euryarchaeota	Stenosarchaea group	Natrialbales	Natrialbaceae	Natronorubrum	Natronorubrum halalkaliphilum	1	A0A6B0VRJ2	IPR003495	None	IPR027417	None	EMBL-CDS:MXV63576.1	None	None	PF02492	None	complete	None	NA	2691917	TrEMBL
	A0A6B2BWE7	Archaea	436	1	A0A6B2BWE7	436	GU362_01270	AF-A0A6B2BWE7-F1	None	Nitrososphaerota archaeon.	Archaea	TACK group	Nitrososphaerota	unclassified Nitrososphae	NA	NA	NA	Nitrososphaerota archaeon	1	A0A6B2BWE7	IPR003495	None	IPR027417	None	EMBL-CDS:NAY81514.1	None	None	PF02492	None	complete	None	NA	2026795	TrEMBL
	A0A6B9FCE7	Archaea	358	1	A0A6B9FCE7	358	EI982_04325	AF-A0A6B9FCE7-F1	None	Haloplanus rallus.	Archaea	NA-Archaea	Euryarchaeota	Stenosarchaea group	Haloferacales	Haloferacaceae	Haloplanus	Haloplanus rallus	1	A0A6B9FCE7	IPR003495|IPR011629	None	IPR027417|IPR036627	None	EMBL-CDS:QGX96594.1	None	None	PF02492|PF07683	RHEA:19669|RHEA:19670	complete	None	NA	1816183	TrEMBL
	A0A6G2HEY2	Archaea	415	1	A0A6G2HEY2	415	GRS48_06610	AF-A0A6G2HEY2-F1	None	Halorubrum sp. JWXQ-INN 858.	Archaea	NA-Archaea	Euryarchaeota	Stenosarchaea group	Haloferacales	Halorubraceae	Halorubrum	Halorubrum sp. JWXQ-INN 858	1	A0A6G2HEY2	IPR003495|IPR011629	None	IPR027417|IPR036627	None	EMBL-CDS:MWV64496.1	None	None	PF02492|PF07683	RHEA:19669|RHEA:19670	complete	None	NA	2690782	TrEMBL
	A0A6G2HHW9	Archaea	423	4	A0A6G2HHW9|A0A8G1H6E6|L0AGV3|U1P805	423|461	GRS48_11870|K0C01_10675|SAMN04489842_0327|SAMN05443661_1658|J07HN4v3_01744	AF-A0A6G2HHW9-F1|AF-A0A1H0ZKB2-F1|AF-A0A1I3TNQ1-F1|AF-L0AGV3-F1|AF-U1P805-F1	None	Halorubrum sp. JWXQ-INN 858.|Salinarchaeum sp. IM2453.|Natronobacterium gregoryi (strain ATCC 43098 / DSM 3393 / CCM 3738 / CIP104747 / IAM 13177 / JCM 8860 / NBRC 102187 / NCIMB 2189 / SP2)|Natronobacterium gregoryi.|Natronobacterium texcoconense.|Halonotius sp. J07HN4.	Archaea	NA-Archaea	Euryarchaeota	Stenosarchaea group	Haloferacales|Halobacteriales|Natrialbales	Halorubraceae|Natronoarchaeaceae|Natrialbaceae	Halorubrum|Salinarchaeum|Natronobacterium|Halonotius	Halorubrum sp. JWXQ-INN 858|Salinarchaeum sp. IM2453|Natronobacterium gregoryi|Natronobacterium gregoryi SP2|Natronobacterium texcoconense|Halonotius sp. J07HN4	1|3	A0A6G2HHW9|A0A8G1H6E6|L0AGV3|A0A1H0ZKB2|A0A1I3TNQ1|U1P805	IPR003495|IPR011629	None	IPR027417|IPR036627	None	EMBL-CDS:MWV65509.1|EMBL-CDS:QZA88239.1|GI:445618159|GI:491744108|GI:429135309|EMBL-CDS:AFZ72320.1|EMBL-CDS:ELY71739.1|EMBL-CDS:PLK18315.1|REFSEQ:WP_005577241.1|GI:541197971|EMBL-CDS:ERH06134.1	fig|797304.7.peg.927	None	PF02492|PF07683	RHEA:19669|RHEA:19670	complete	1095778.SAMN04489842_0327|797304.Natgr_1091|1070774.J07HN4v3_01744	NA	2690782|2862870|1095778|44930|797304|1070774	TrEMBL
	A0A6V8CNN7	Archaea	61	1	A0A6V8CNN7	61	D7H90_05465|HA266_05435	AF-A0A6V8CNN7-F1|AF-A0A7J4SXB3-F1	None	Candidatus Poseidoniaceae archaeon.|Candidatus Poseidoniales archaeon.	Archaea	NA-Archaea	Candidatus Thermoplasmatota	Candidatus Poseidoniia	Candidatus Poseidoniales	Candidatus Poseidoniaceae|unclassified Candidatus P	NA|unclassified Candidatus Poseidoniaceae	Candidatus Poseidoniaceae archaeon|Candidatus Poseidoniales archaeon	2	A0A6V8CNN7|A0A7J4SXB3	IPR003495	None	IPR027417	None	EMBL-CDS:DAC17466.1	None	None	PF02492	None	fragment	None	NA	2163009|2666346	TrEMBL
	A0A6V8DL30	Archaea	410	1	A0A6V8DL30	410	D7H89_02040|D7H93_07450|HA268_02025|HA307_07470	AF-A0A6V8DL30-F1|AF-A0A7J4QV73-F1|AF-A0A7J4TMT9-F1|AF-A0A7M3X644-F1	None	Candidatus Poseidoniaceae archaeon.|Candidatus Poseidoniales archaeon.	Archaea	NA-Archaea	Candidatus Thermoplasmatota	Candidatus Poseidoniia	Candidatus Poseidoniales	Candidatus Poseidoniaceae|unclassified Candidatus P	NA|unclassified Candidatus Poseidoniaceae	Candidatus Poseidoniaceae archaeon|Candidatus Poseidoniales archaeon	4	A0A6V8DL30|A0A7J4QV73|A0A7J4TMT9|A0A7M3X644	IPR003495|IPR011629	None	IPR027417|IPR036627	None	EMBL-CDS:DAC43736.1	None	None	PF02492|PF07683	RHEA:19669|RHEA:19670	complete	None	NA	2163009|2666346	TrEMBL
	A0A6V8EEA7	Archaea	28	1	A0A6V8EEA7	28	D7I10_06515|HA309_06495	AF-A0A6V8EEA7-F1|AF-A0A7J4NJ79-F1	None	Candidatus Poseidoniales archaeon.|Candidatus Thalassarchaeaceae archaeon.	Archaea	NA-Archaea	Candidatus Thermoplasmatota	Candidatus Poseidoniia	Candidatus Poseidoniales	Candidatus Thalassarchaea|unclassified Candidatus P	NA|unclassified Candidatus Thalassarchaeace	Candidatus Poseidoniales archaeon|Candidatus Thalassarchaeaceae archaeon	2	A0A6V8EEA7|A0A7J4NJ79	IPR003495	None	IPR027417	None	EMBL-CDS:DAC61288.1	None	None	PF02492	None	fragment	None	NA	2163009|2670411	TrEMBL
	A0A7C0YRX2	Archaea	243	1	A0A7C0YRX2	243	ENG66_07995	AF-A0A7C0YRX2-F1	None	Thermococcus sp.	Archaea	NA-Archaea	Euryarchaeota	Thermococci	Thermococcales	Thermococcaceae	Thermococcus	Thermococcus sp.	1	A0A7C0YRX2	IPR003495	None	IPR027417	None	EMBL-CDS:HDH45303.1	None	None	PF02492	None	complete	None	NA	35749	TrEMBL
	A0A7C2XQT8	Archaea	299	1	A0A7C2XQT8	299	ENO46_02245	AF-A0A7C2XQT8-F1	None	Thermoproteota archaeon.	Archaea	TACK group	Thermoproteota	unclassified Thermoproteo	NA	NA	NA	Thermoproteota archaeon	1	A0A7C2XQT8	IPR003495|IPR011629	None	IPR027417|IPR036627	None	EMBL-CDS:HET80132.1	None	None	PF02492|PF07683	RHEA:19669|RHEA:19670	complete	None	NA	2056631	TrEMBL
	A0A7C3FDG6	Archaea	217	1	A0A7C3FDG6	217	ENS19_07705	AF-A0A7C3FDG6-F1	None	Candidatus Methanomethylicus mesodigestus.	Archaea	TACK group	Candidatus Verstraetearchaeota	Candidatus Methanomethyli	Candidatus Methanomethylicales	Candidatus Methanomethyli	Candidatus Methanomethylicus	Candidatus Methanomethylicus mesodigestus	1	A0A7C3FDG6	IPR003495	None	IPR027417	None	EMBL-CDS:HFK21141.1	None	None	PF02492	None	complete	None	NA	1867258	TrEMBL
	A0A7C3TIA4	Archaea	249	1	A0A7C3TIA4	249	ENX11_01745	AF-A0A7C3TIA4-F1	None	Nitrososphaerales archaeon.	Archaea	TACK group	Nitrososphaerota	Nitrososphaeria	Nitrososphaerales	unclassified Nitrososphae	NA	Nitrososphaerales archaeon	1	A0A7C3TIA4	IPR003495	None	IPR027417	None	EMBL-CDS:HGD22294.1	None	None	PF02492	None	complete	None	NA	2268197	TrEMBL
	A0A7C3TNG9	Archaea	367	1	A0A7C3TNG9	367	ENX14_07460	AF-A0A7C3TNG9-F1	None	Nitrososphaerales archaeon.	Archaea	TACK group	Nitrososphaerota	Nitrososphaeria	Nitrososphaerales	unclassified Nitrososphae	NA	Nitrososphaerales archaeon	1	A0A7C3TNG9	IPR003495	None	IPR027417	None	EMBL-CDS:HGD35918.1	None	None	PF02492	None	complete	None	NA	2268197	TrEMBL
	A0A7C3TNY1	Archaea	198	2	A0A7C3TNY1|A0A7K4IKQ9	198	ENX14_08250|HXX80_05805	AF-A0A7C3TNY1-F1|AF-A0A7K4IKQ9-F1	None	Nitrososphaerales archaeon.	Archaea	TACK group	Nitrososphaerota	Nitrososphaeria	Nitrososphaerales	unclassified Nitrososphae	NA	Nitrososphaerales archaeon	1	A0A7C3TNY1|A0A7K4IKQ9	IPR003495	None	IPR027417	None	EMBL-CDS:HGD36063.1|EMBL-CDS:NWG09797.1	None	None	PF02492	None	complete	None	NA	2268197	TrEMBL
	A0A7C3V6C9	Archaea	197	2	A0A7C3V6C9|A0A7C4G7B2	197	ENX75_03445	AF-A0A7C3V6C9-F1|AF-A0A7C4G7B2-F1	None	Candidatus Bathyarchaeota archaeon.	Archaea	TACK group	Candidatus Bathyarchaeota	unclassified Candidatus B	NA	NA	NA	Candidatus Bathyarchaeota archaeon	1	A0A7C3V6C9|A0A7C4G7B2	IPR003495	None	IPR027417	None	EMBL-CDS:HGF75518.1|EMBL-CDS:HGK14251.1|EMBL-CDS:HGT89322.1	None	None	PF02492	None	complete	None	NA	2026714	TrEMBL
	A0A7C3XHC6	Archaea	138	1	A0A7C3XHC6	138	ENX14_04810	AF-A0A7C3XHC6-F1	None	Nitrososphaerales archaeon.	Archaea	TACK group	Nitrososphaerota	Nitrososphaeria	Nitrososphaerales	unclassified Nitrososphae	NA	Nitrososphaerales archaeon	1	A0A7C3XHC6	IPR003495	None	IPR027417	None	EMBL-CDS:HGD35408.1	None	None	PF02492	None	complete	None	NA	2268197	TrEMBL
	A0A7C3XIB2	Archaea	211	1	A0A7C3XIB2	211	ENX14_08170	AF-A0A7C3XIB2-F1	None	Nitrososphaerales archaeon.	Archaea	TACK group	Nitrososphaerota	Nitrososphaeria	Nitrososphaerales	unclassified Nitrososphae	NA	Nitrososphaerales archaeon	1	A0A7C3XIB2	IPR003495	None	IPR027417	None	EMBL-CDS:HGD36048.1	None	None	PF02492	None	complete	None	NA	2268197	TrEMBL
	A0A7C3XIE8	Archaea	345	1	A0A7C3XIE8	345	ENX14_08575	AF-A0A7C3XIE8-F1	None	Nitrososphaerales archaeon.	Archaea	TACK group	Nitrososphaerota	Nitrososphaeria	Nitrososphaerales	unclassified Nitrososphae	NA	Nitrososphaerales archaeon	1	A0A7C3XIE8	IPR003495	None	IPR027417	None	EMBL-CDS:HGD36128.1	None	None	PF02492	None	complete	None	NA	2268197	TrEMBL
	A0A7C3XK02	Archaea	371	1	A0A7C3XK02	371	ENY09_05690	AF-A0A7C3XK02-F1	None	Candidatus Bathyarchaeota archaeon.	Archaea	TACK group	Candidatus Bathyarchaeota	unclassified Candidatus B	NA	NA	NA	Candidatus Bathyarchaeota archaeon	1	A0A7C3XK02	IPR003495	None	IPR027417	None	EMBL-CDS:HGC55763.1	None	None	PF02492	None	complete	None	NA	2026714	TrEMBL
	A0A7C4C579	Archaea	369	1	A0A7C4C579	369	None	AF-A0A7C4C579-F1	None	Candidatus Bathyarchaeota archaeon.	Archaea	TACK group	Candidatus Bathyarchaeota	unclassified Candidatus B	NA	NA	NA	Candidatus Bathyarchaeota archaeon	1	A0A7C4C579	IPR003495	None	IPR027417	None	EMBL-CDS:HGK14246.1|EMBL-CDS:HGT87867.1	None	None	PF02492	None	complete	None	NA	2026714	TrEMBL
	A0A7C4F509	Archaea	368	1	A0A7C4F509	368	ENV18_01005	AF-A0A7C4F509-F1	None	Candidatus Bathyarchaeota archaeon.	Archaea	TACK group	Candidatus Bathyarchaeota	unclassified Candidatus B	NA	NA	NA	Candidatus Bathyarchaeota archaeon	1	A0A7C4F509	IPR003495	None	IPR027417	None	EMBL-CDS:HGI37308.1	None	None	PF02492	None	complete	None	NA	2026714	TrEMBL
	A0A7C4H3B7	Archaea	172	1	A0A7C4H3B7	172	ENU29_01270	AF-A0A7C4H3B7-F1	None	Candidatus Methanomethylicus sp.	Archaea	TACK group	Candidatus Verstraetearchaeota	Candidatus Methanomethyli	Candidatus Methanomethylicales	Candidatus Methanomethyli	Candidatus Methanomethylicus	Candidatus Methanomethylicus sp.	1	A0A7C4H3B7	IPR003495	None	IPR027417	None	EMBL-CDS:HGM00370.1	None	None	PF02492	None	fragment	None	NA	2282147	TrEMBL
	A0A7C4H761	Archaea	452	1	A0A7C4H761	452	ENT54_04530|ENU21_01155	AF-A0A7C4H761-F1|AF-A0A832CJZ3-F1	None	Thermofilum pendens.|Thermofilum sp.	Archaea	TACK group	Thermoproteota	Thermoprotei	Thermofilales	Thermofilaceae	Thermofilum	Thermofilum pendens|Thermofilum sp.	2	A0A7C4H761|A0A832CJZ3	IPR003495	None	IPR027417	None	EMBL-CDS:HGM46347.1	None	None	PF02492	None	complete	None	NA	1961369|2269	TrEMBL
	A0A7C4JLW8	Archaea	441	1	A0A7C4JLW8	441	ENU20_01090	AF-A0A7C4JLW8-F1	None	Staphylothermus marinus.	Archaea	TACK group	Thermoproteota	Thermoprotei	Desulfurococcales	Desulfurococcaceae	Staphylothermus	Staphylothermus marinus	1	A0A7C4JLW8	IPR003495	None	IPR027417	None	EMBL-CDS:HGQ73663.1	None	None	PF02492	None	complete	None	NA	2280	TrEMBL
	A0A7C4NG65	Archaea	371	1	A0A7C4NG65	371	None	AF-A0A7C4NG65-F1	None	Candidatus Bathyarchaeota archaeon.	Archaea	TACK group	Candidatus Bathyarchaeota	unclassified Candidatus B	NA	NA	NA	Candidatus Bathyarchaeota archaeon	1	A0A7C4NG65	IPR003495	None	IPR027417	None	EMBL-CDS:HGM91571.1|EMBL-CDS:HGQ37502.1	None	None	PF02492	None	complete	None	NA	2026714	TrEMBL
	A0A7C4V6K6	Archaea	321	1	A0A7C4V6K6	321	ENR30_04270	AF-A0A7C4V6K6-F1	None	Candidatus Woesearchaeota archaeon.	Archaea	DPANN group	Candidatus Woesearchaeota	NA	NA	NA	NA	Candidatus Woesearchaeota archaeon	1	A0A7C4V6K6	IPR003495|IPR011629	None	IPR027417|IPR036627	None	EMBL-CDS:HGX34658.1	None	None	PF02492|PF07683	RHEA:19669|RHEA:19670	complete	None	NA	2026803	TrEMBL
	A0A7C4WRU5	Archaea	267	1	A0A7C4WRU5	267	ENT21_00380	AF-A0A7C4WRU5-F1	None	Nitrososphaerales archaeon.	Archaea	TACK group	Nitrososphaerota	Nitrososphaeria	Nitrososphaerales	unclassified Nitrososphae	NA	Nitrososphaerales archaeon	1	A0A7C4WRU5	IPR003495	None	IPR027417	None	EMBL-CDS:HGV29360.1	None	None	PF02492	None	fragment	None	NA	2268197	TrEMBL
	A0A7C4Y5A7	Archaea	357	1	A0A7C4Y5A7	343|357	ENS21_07700|ENV11_06575	AF-A0A7C4Y5A7-F1|AF-A0A832CHM0-F1	None	Archaeoglobus sp.	Archaea	NA-Archaea	Euryarchaeota	Archaeoglobi	Archaeoglobales	Archaeoglobaceae	Archaeoglobus	Archaeoglobus sp.	2	A0A7C4Y5A7|A0A832CHM0	IPR003495	None	IPR027417	None	EMBL-CDS:HGW39070.1	None	None	PF02492	None	complete	None	NA	1872626	TrEMBL
	A0A7C5H8H7	Archaea	263	1	A0A7C5H8H7	263	ENK47_07515	AF-A0A7C5H8H7-F1	None	Euryarchaeota archaeon.	Archaea	NA-Archaea	Euryarchaeota	unclassified Euryarchaeot	NA	NA	NA	Euryarchaeota archaeon	1	A0A7C5H8H7	IPR003495	None	IPR027417	None	EMBL-CDS:HHD16541.1	None	None	PF02492	None	complete	None	NA	2026739	TrEMBL
	A0A7C5JZN1	Archaea	455	3	A0A7C5JZN1|A0A7J3J5A2|A0A9D6EH91	418|455	ENL82_01820|ENL87_07060|ENR66_01575|ENT63_04370|ENU42_00110|HYV61_12205	AF-A0A7C5JZN1-F1|AF-A0A7J3QX01-F1|AF-A0A7J3V4N5-F1|AF-A0A7C4JFH2-F1|AF-A0A7J3J5A2-F1	None	Candidatus Bathyarchaeota archaeon.|Candidatus Rokubacteria bacterium.	Archaea|Bacteria	TACK group|Bacteria incertae sedis	Candidatus Bathyarchaeota|Candidatus Rokubacteria	unclassified Candidatus B|unclassified Candidatus R	NA	NA	NA	Candidatus Bathyarchaeota archaeon|Candidatus Rokubacteria bacterium	3|2|1	A0A7C5JZN1|A0A7J3QX01|A0A7J3V4N5|A0A7J3J5A2|A0A7C4JFH2|A0A9D6EH91	IPR003495	None	IPR027417	None	EMBL-CDS:HHI11473.1|EMBL-CDS:HGO11619.1|EMBL-CDS:MBI2462224.1	None	None	PF02492	None	complete	None	NA	2026714|2053607	TrEMBL
	A0A7C5X3V7	Archaea	445	1	A0A7C5X3V7	445	ENM91_06250	AF-A0A7C5X3V7-F1	None	Desulfurococcaceae archaeon.	Archaea	TACK group	Thermoproteota	Thermoprotei	Desulfurococcales	Desulfurococcaceae	unclassified Desulfurococcaceae	Desulfurococcaceae archaeon	1	A0A7C5X3V7	IPR003495	None	IPR027417	None	EMBL-CDS:HHP53890.1	None	None	PF02492	None	complete	None	NA	2184738	TrEMBL
	A0A7C5XBR5	Archaea	466	1	A0A7C5XBR5	466	ENM81_03795	AF-A0A7C5XBR5-F1	None	Candidatus Bathyarchaeota archaeon.	Archaea	TACK group	Candidatus Bathyarchaeota	unclassified Candidatus B	NA	NA	NA	Candidatus Bathyarchaeota archaeon	1	A0A7C5XBR5	IPR003495	None	IPR027417	None	EMBL-CDS:HHP77781.1	None	None	PF02492	None	complete	None	NA	2026714	TrEMBL
	A0A7C6D1C9	Archaea	358	2	A0A7C6D1C9|A0A843AV31	358	GXZ80_03345|ISF22_00725	AF-A0A7C6D1C9-F1|AF-A0A843AV31-F1	None	Euryarchaeota archaeon.|Methanomassiliicoccus sp.	Archaea	NA-Archaea	Euryarchaeota|Candidatus Thermoplasmatota	unclassified Euryarchaeot|Thermoplasmata	NA|Methanomassiliicoccales	NA|Methanomassiliicoccaceae	NA|Methanomassiliicoccus	Euryarchaeota archaeon|Methanomassiliicoccus sp.	1	A0A7C6D1C9|A0A843AV31	IPR003495	None	IPR027417	None	EMBL-CDS:HHT75074.1|EMBL-CDS:MBI0582728.1	None	None	PF02492	None	complete	None	NA	2026739|2528041	TrEMBL
	A0A7C6D4J1	Archaea	222	2	A0A7C6D4J1|A0A843D8Q6	222	GXZ80_04430|J5813_06645	AF-A0A7C6D4J1-F1|AF-A0A843D8Q6-F1	None	Euryarchaeota archaeon.|Candidatus Methanomethylophilaceae archaeon.	Archaea	NA-Archaea	Euryarchaeota|Candidatus Thermoplasmatota	unclassified Euryarchaeot|Thermoplasmata	NA|Methanomassiliicoccales	NA|Candidatus Methanomethylo	NA	Euryarchaeota archaeon|Candidatus Methanomethylophilaceae archaeon	1	A0A7C6D4J1|A0A843D8Q6	IPR003495	None	IPR027417	None	EMBL-CDS:HHT75286.1|EMBL-CDS:MBO4357823.1	None	None	PF02492	None	complete	None	NA	2026739|2517205	TrEMBL
	A0A7D5E172	Archaea	367	1	A0A7D5E172	365|367	EFA46_011290|GCM10009037_22390	AF-A0A7D5E172-F1|AF-A0A830FEC3-F1	None	Halarchaeum grantii.|Halarchaeum sp. CBA1220.	Archaea	NA-Archaea	Euryarchaeota	Stenosarchaea group	Halobacteriales	Halobacteriaceae	Halarchaeum	Halarchaeum grantii|Halarchaeum sp. CBA1220	2	A0A7D5E172|A0A830FEC3	IPR003495|IPR011629	None	IPR027417|IPR036627	None	EMBL-CDS:QLC34839.1	None	None	PF02492|PF07683	RHEA:19669|RHEA:19670	complete	None	NA	1193105|1853682	TrEMBL
	A0A7D5GM34	Archaea	410	2	A0A7D5GM34|D2RYB7	410|420	HUG10_12865|Htur_2995|JMJ58_13435	AF-A0A7D5GM34-F1|AF-D2RYB7-F1	None	Halobaculum halophilum.|Haloterrigena salifodinae.|Haloterrigena turkmenica (strain ATCC 51198 / DSM 5511 / JCM 9101 / NCIMB13204 / VKM B-1734 / 4k)	Archaea	NA-Archaea	Euryarchaeota	Stenosarchaea group	Haloferacales|Natrialbales	Halorubraceae|Natrialbaceae	Halobaculum|Haloterrigena	Halobaculum halophilum|Haloterrigena salifodinae|Haloterrigena turkmenica DSM 5511	1|2	A0A7D5GM34|D2RYB7|A0A8T8DXK4	IPR003495|IPR011629	None	IPR027417|IPR036627	None	EMBL-CDS:QLG28384.1|GI:502708955|GI:284015912|EMBL-CDS:ADB61863.1|REFSEQ:WP_012944128.1	None	None	PF02492|PF07683	RHEA:19669|RHEA:19670	complete	543526.Htur_2995	NA	2743090|2675099|543526	TrEMBL
	A0A7D5I4S1	Archaea	352	1	A0A7D5I4S1	352	HWN40_08900	AF-A0A7D5I4S1-F1	None	Methanolobus zinderi.	Archaea	NA-Archaea	Euryarchaeota	Stenosarchaea group	Methanosarcinales	Methanosarcinaceae	Methanolobus	Methanolobus zinderi	1	A0A7D5I4S1	IPR003495	None	IPR027417	None	EMBL-CDS:QLC50348.1	None	None	PF02492	None	complete	None	NA	536044	TrEMBL
	A0A7D5IC28	Archaea	444	1	A0A7D5IC28	444	HWN40_08905	AF-A0A7D5IC28-F1	None	Methanolobus zinderi.	Archaea	NA-Archaea	Euryarchaeota	Stenosarchaea group	Methanosarcinales	Methanosarcinaceae	Methanolobus	Methanolobus zinderi	1	A0A7D5IC28	IPR003495	None	IPR027417	None	EMBL-CDS:QLC50349.1	None	None	PF02492	None	complete	None	NA	536044	TrEMBL
	A0A7D5KMY1	Archaea	410	1	A0A7D5KMY1	410	HYG82_06490	AF-A0A7D5KMY1-F1	None	Natrinema halophilum.	Archaea	NA-Archaea	Euryarchaeota	Stenosarchaea group	Natrialbales	Natrialbaceae	Natrinema	Natrinema halophilum	1	A0A7D5KMY1	IPR003495|IPR011629	None	IPR027417|IPR036627	None	EMBL-CDS:QLG51158.1	None	None	PF02492|PF07683	RHEA:19669|RHEA:19670	complete	None	NA	1699371	TrEMBL
	A0A7D5NYI8	Archaea	357	1	A0A7D5NYI8	357	HPY73_03700	AF-A0A7D5NYI8-F1	None	Methanomassiliicoccales archaeon.	Archaea	NA-Archaea	Candidatus Thermoplasmatota	Thermoplasmata	Methanomassiliicoccales	unclassified Methanomassi	NA	Methanomassiliicoccales archaeon	1	A0A7D5NYI8	IPR003495	None	IPR027417	None	EMBL-CDS:QLH74641.1	None	None	PF02492	None	complete	None	NA	1906667	TrEMBL
	A0A7D5P4H6	Archaea	202	1	A0A7D5P4H6	202	HPY73_02895	AF-A0A7D5P4H6-F1	None	Methanomassiliicoccales archaeon.	Archaea	NA-Archaea	Candidatus Thermoplasmatota	Thermoplasmata	Methanomassiliicoccales	unclassified Methanomassi	NA	Methanomassiliicoccales archaeon	1	A0A7D5P4H6	IPR003495	None	IPR027417	None	EMBL-CDS:QLH74500.1	None	None	PF02492	None	complete	None	NA	1906667	TrEMBL
	A0A7D5P5T9	Archaea	361	1	A0A7D5P5T9	361	HPY73_03690	AF-A0A7D5P5T9-F1	None	Methanomassiliicoccales archaeon.	Archaea	NA-Archaea	Candidatus Thermoplasmatota	Thermoplasmata	Methanomassiliicoccales	unclassified Methanomassi	NA	Methanomassiliicoccales archaeon	1	A0A7D5P5T9	IPR003495	None	IPR027417	None	EMBL-CDS:QLH74639.1	None	None	PF02492	None	complete	None	NA	1906667	TrEMBL
	A0A7D5QE99	Archaea	433	1	A0A7D5QE99	433	HUG12_02115	AF-A0A7D5QE99-F1	None	Halobaculum salinum.	Archaea	NA-Archaea	Euryarchaeota	Stenosarchaea group	Haloferacales	Halorubraceae	Halobaculum	Halobaculum salinum	1	A0A7D5QE99	IPR003495|IPR011629	None	IPR027417|IPR036627	None	EMBL-CDS:QLG60603.1	None	None	PF02492|PF07683	RHEA:19669|RHEA:19670	complete	None	NA	2743089	TrEMBL
	A0A7D5SMX6	Archaea	229	1	A0A7D5SMX6	229	HPY73_06530	AF-A0A7D5SMX6-F1	None	Methanomassiliicoccales archaeon.	Archaea	NA-Archaea	Candidatus Thermoplasmatota	Thermoplasmata	Methanomassiliicoccales	unclassified Methanomassi	NA	Methanomassiliicoccales archaeon	1	A0A7D5SMX6	IPR003495	None	IPR027417	None	EMBL-CDS:QLH75127.1	None	None	PF02492	None	complete	None	NA	1906667	TrEMBL
	A0A7D5T1W7	Archaea	202	1	A0A7D5T1W7	202	HPY73_08660	AF-A0A7D5T1W7-F1	None	Methanomassiliicoccales archaeon.	Archaea	NA-Archaea	Candidatus Thermoplasmatota	Thermoplasmata	Methanomassiliicoccales	unclassified Methanomassi	NA	Methanomassiliicoccales archaeon	1	A0A7D5T1W7	IPR003495	None	IPR027417	None	EMBL-CDS:QLH75490.1	None	None	PF02492	None	complete	None	NA	1906667	TrEMBL
	A0A7D6BR02	Archaea	465	2	A0A7D6BR02|A0A938NFM9	465	Sv326_1108|FJ251_09860	AF-A0A7D6BR02-F1	None	Candidatus Fermentimicrarchaeum limneticum.|bacterium.	Archaea|Bacteria	DPANN group|unclassified Bacteria	Candidatus Micrarchaeota|NA	NA	Candidatus Fermentimicrarchaea|NA	Candidatus Fermentimicrar|NA	Candidatus Fermentimicrarchaeum|NA	Candidatus Fermentimicrarchaeum limneticum|bacterium	1	A0A7D6BR02|A0A938NFM9	IPR003495	None	IPR027417	None	EMBL-CDS:QLJ53283.1|EMBL-CDS:MBM4118023.1	None	None	PF02492	None	complete	None	NA	2795018|1869227	TrEMBL
	A0A7J2JF87	Archaea	330	1	A0A7J2JF87	330	ENF82_00825	AF-A0A7J2JF87-F1	None	Candidatus Methanomethylicia archaeon.	Archaea	TACK group	Candidatus Verstraetearchaeota	Candidatus Methanomethyli	unclassified Candidatus Methan	NA	NA	Candidatus Methanomethylicia archaeon	1	A0A7J2JF87	IPR003495	None	IPR027417	None	EMBL-CDS:HDI46332.1	None	None	PF02492	None	complete	None	NA	2268187	TrEMBL
	A0A7J2YM46	Archaea	245	1	A0A7J2YM46	245	ENR36_01185	AF-A0A7J2YM46-F1	None	Candidatus Bathyarchaeota archaeon.	Archaea	TACK group	Candidatus Bathyarchaeota	unclassified Candidatus B	NA	NA	NA	Candidatus Bathyarchaeota archaeon	1	A0A7J2YM46	IPR003495	None	IPR027417	None	EMBL-CDS:HFP55646.1	None	None	PF02492	None	complete	None	NA	2026714	TrEMBL
	A0A7J3AAE6	Archaea	375	1	A0A7J3AAE6	375	ENW88_06355	AF-A0A7J3AAE6-F1	None	Nitrososphaerales archaeon.	Archaea	TACK group	Nitrososphaerota	Nitrososphaeria	Nitrososphaerales	unclassified Nitrososphae	NA	Nitrososphaerales archaeon	1	A0A7J3AAE6	IPR003495	None	IPR027417	None	EMBL-CDS:HGC33742.1	None	None	PF02492	None	complete	None	NA	2268197	TrEMBL
	A0A7J3W6B9	Archaea	372	1	A0A7J3W6B9	368|372	ENM77_00110|ENU84_04810	AF-A0A7C4SLH3-F1|AF-A0A7J3W6B9-F1	None	Candidatus Bathyarchaeota archaeon.	Archaea	TACK group	Candidatus Bathyarchaeota	unclassified Candidatus B	NA	NA	NA	Candidatus Bathyarchaeota archaeon	2	A0A7J3W6B9|A0A7C4SLH3	IPR003495	None	IPR027417	None	EMBL-CDS:HHN44395.1	None	None	PF02492	None	complete	None	NA	2026714	TrEMBL
	A0A7J4AA79	Archaea	435	1	A0A7J4AA79	435	ENM55_00835	AF-A0A7J4AA79-F1	None	Thermoproteota archaeon.	Archaea	TACK group	Thermoproteota	unclassified Thermoproteo	NA	NA	NA	Thermoproteota archaeon	1	A0A7J4AA79	IPR003495	None	IPR027417	None	EMBL-CDS:HHR65678.1	None	None	PF02492	None	complete	None	NA	2056631	TrEMBL
	A0A7J4AAC6	Archaea	294	1	A0A7J4AAC6	294	ENM55_01090	AF-A0A7J4AAC6-F1	None	Thermoproteota archaeon.	Archaea	TACK group	Thermoproteota	unclassified Thermoproteo	NA	NA	NA	Thermoproteota archaeon	1	A0A7J4AAC6	IPR003495|IPR011629	None	IPR027417|IPR036627	None	EMBL-CDS:HHR65728.1	None	None	PF02492|PF07683	RHEA:19669|RHEA:19670	complete	None	NA	2056631	TrEMBL
	A0A7J4K3N1	Archaea	326	1	A0A7J4K3N1	326	HA251_06540	AF-A0A7J4K3N1-F1	None	Candidatus Woesearchaeota archaeon.	Archaea	DPANN group	Candidatus Woesearchaeota	NA	NA	NA	NA	Candidatus Woesearchaeota archaeon	1	A0A7J4K3N1	IPR003495|IPR011629	None	IPR027417|IPR036627	None	EMBL-CDS:HIH24663.1	None	None	PF02492|PF07683	RHEA:19669|RHEA:19670	complete	None	NA	2026803	TrEMBL
	A0A7J4KYC3	Archaea	79	1	A0A7J4KYC3	79	HA223_02525	AF-A0A7J4KYC3-F1	None	Nanoarchaeota archaeon.	Archaea	DPANN group	Nanoarchaeota	unclassified Nanoarchaeot	NA	NA	NA	Nanoarchaeota archaeon	1	A0A7J4KYC3	IPR003495	None	IPR027417	None	EMBL-CDS:HIH34119.1	None	None	PF02492	None	fragment	None	NA	2026764	TrEMBL
	A0A7J4KZF7	Archaea	299	2	A0A7J4KZF7|A0A8T4KC51	299	HA223_05310|J4400_02810	AF-A0A7J4KZF7-F1	None	Nanoarchaeota archaeon.|Candidatus Aenigmarchaeota archaeon.	Archaea	DPANN group	Nanoarchaeota|Candidatus Aenigmarchaeota	unclassified Nanoarchaeot|unclassified Aenigmarchae	NA	NA	NA	Nanoarchaeota archaeon|Candidatus Aenigmarchaeota archaeon	1	A0A7J4KZF7|A0A8T4KC51	IPR003495|IPR011629	None	IPR027417|IPR036627	None	EMBL-CDS:HIH34650.1|EMBL-CDS:MBS3051054.1	None	None	PF02492|PF07683	RHEA:19669|RHEA:19670	complete	None	NA	2026764|2093792	TrEMBL
	A0A7J4LMA0	Archaea	169	1	A0A7J4LMA0	169	HA246_05640	None	None	Candidatus Woesearchaeota archaeon.	Archaea	DPANN group	Candidatus Woesearchaeota	NA	NA	NA	NA	Candidatus Woesearchaeota archaeon	1	A0A7J4LMA0	IPR003495	None	IPR027417	None	EMBL-CDS:HIH43099.1	None	None	PF02492	None	complete	None	NA	2026803	TrEMBL
	A0A7J4M4U4	Archaea	307	1	A0A7J4M4U4	307	J4454_03805	AF-A0A7J4M4U4-F1	None	Candidatus Pacearchaeota archaeon.|Nanoarchaeota archaeon.	Archaea	DPANN group	NA|Nanoarchaeota	NA|unclassified Nanoarchaeot	NA	NA	NA	Candidatus Pacearchaeota archaeon|Nanoarchaeota archaeon	2	A0A7J4M4U4|A0A8T4N1Z0	IPR003495|IPR011629	None	IPR027417|IPR036627	None	EMBL-CDS:HIH18142.1|EMBL-CDS:HIH51297.1|EMBL-CDS:HIH65636.1	None	None	PF02492|PF07683	RHEA:19669|RHEA:19670	complete	None	NA	2026764|2026773	TrEMBL
	A0A7J4N518	Archaea	275	1	A0A7J4N518	275	HA343_00690	AF-A0A7J4N518-F1	None	Methanomassiliicoccales archaeon.	Archaea	NA-Archaea	Candidatus Thermoplasmatota	Thermoplasmata	Methanomassiliicoccales	unclassified Methanomassi	NA	Methanomassiliicoccales archaeon	1	A0A7J4N518	IPR003495	None	IPR027417	None	EMBL-CDS:HIH75830.1	None	None	PF02492	None	fragment	None	NA	1906667	TrEMBL
	A0A7J4N818	Archaea	221	2	A0A7J4N818|A0A843LG24	221|61	A4E29_00467|HA343_04545|KBA58_05570|KBH31_02710	AF-A0A1V4TRX2-F1|AF-A0A7J4N818-F1|AF-A0A843K9F5-F1|AF-A0A843LG24-F1	None	Methanomassiliicoccales archaeon PtaB.Bin134.|Methanomassiliicoccales archaeon.	Archaea	NA-Archaea	Candidatus Thermoplasmatota	Thermoplasmata	Methanomassiliicoccales	unclassified Methanomassi	NA	Methanomassiliicoccales archaeon|Methanomassiliicoccales archaeon PtaB.Bin134	3|1	A0A7J4N818|A0A1V4TRX2|A0A843K9F5|A0A843LG24	IPR003495	None	IPR027417	None	EMBL-CDS:HIH76565.1|EMBL-CDS:MBP8685754.1	None	None	PF02492	None	complete|fragment	None	NA	1811727|1906667	TrEMBL
	A0A7J4RBI3	Archaea	293	2	A0A7J4RBI3|A0A822XEG1	293	HA320_02265|D7H98_00430|HA247_00430	AF-A0A7J4RBI3-F1|AF-A0A7J4TY33-F1|AF-A0A822XEG1-F1	None	Candidatus Poseidoniaceae archaeon.|Candidatus Poseidoniales archaeon.|Candidatus Thalassarchaeaceae archaeon.	Archaea	NA-Archaea	Candidatus Thermoplasmatota	Candidatus Poseidoniia	Candidatus Poseidoniales	Candidatus Poseidoniaceae|Candidatus Thalassarchaea|unclassified Candidatus P	unclassified Candidatus Poseidoniaceae|NA|unclassified Candidatus Thalassarchaeace	Candidatus Poseidoniaceae archaeon|Candidatus Poseidoniales archaeon|Candidatus Thalassarchaeaceae archaeon	1|2	A0A7J4RBI3|A0A822XEG1|A0A7J4TY33	IPR003495|IPR011629	None	IPR027417|IPR036627	None	EMBL-CDS:HII30862.1|EMBL-CDS:DAC45272.1	None	None	PF02492|PF07683	RHEA:19669|RHEA:19670	fragment	None	NA	2666346|2163009|2670411	TrEMBL
	A0A7J4V3J1	Archaea	276	1	A0A7J4V3J1	276	HA364_04845	AF-A0A7J4V3J1-F1	None	Thermoplasmata archaeon.	Archaea	NA-Archaea	Candidatus Thermoplasmatota	Thermoplasmata	unclassified Thermoplasmata	NA	NA	Thermoplasmata archaeon	1	A0A7J4V3J1	IPR003495	None	IPR027417	None	EMBL-CDS:HIJ17086.1	None	None	PF02492	None	complete	None	NA	1906666	TrEMBL
	A0A7J9PXJ7	Archaea	350	1	A0A7J9PXJ7	350	FP804_02280	AF-A0A7J9PXJ7-F1	None	archaeon.	Archaea	unclassified Archaea	NA	NA	NA	NA	NA	archaeon	1	A0A7J9PXJ7	IPR003495	None	IPR027417	None	EMBL-CDS:MBA3043947.1	None	None	PF02492	None	fragment	None	NA	1906665	TrEMBL
	A0A7J9SCX5	Archaea	393	1	A0A7J9SCX5	393	H5V44_00295	AF-A0A7J9SCX5-F1	None	Halobellus ruber.	Archaea	NA-Archaea	Euryarchaeota	Stenosarchaea group	Haloferacales	Haloferacaceae	Halobellus	Halobellus ruber	1	A0A7J9SCX5	IPR003495|IPR011629	None	IPR027417|IPR036627	None	EMBL-CDS:MBB6644760.1	None	None	PF02492|PF07683	RHEA:19669|RHEA:19670	complete	None	NA	2761102	TrEMBL
	A0A7K4A9I5	Archaea	372	1	A0A7K4A9I5	372	GX362_06020	AF-A0A7K4A9I5-F1	None	Methanosarcinaceae archaeon.	Archaea	NA-Archaea	Euryarchaeota	Stenosarchaea group	Methanosarcinales	Methanosarcinaceae	unclassified Methanosarcinaceae	Methanosarcinaceae archaeon	1	A0A7K4A9I5	IPR003495	None	IPR027417	None	EMBL-CDS:NLI62932.1	None	None	PF02492	None	complete	None	NA	1945595	TrEMBL
	A0A7K4ALU9	Archaea	199	1	A0A7K4ALU9	199	GX307_00260	AF-A0A7K4ALU9-F1	None	Euryarchaeota archaeon.	Archaea	NA-Archaea	Euryarchaeota	unclassified Euryarchaeot	NA	NA	NA	Euryarchaeota archaeon	1	A0A7K4ALU9	IPR003495	None	IPR027417	None	EMBL-CDS:NLK25000.1	None	None	PF02492	None	complete	None	NA	2026739	TrEMBL
	A0A7K4APB1	Archaea	359	1	A0A7K4APB1	359	GX307_05055	AF-A0A7K4APB1-F1	None	Euryarchaeota archaeon.	Archaea	NA-Archaea	Euryarchaeota	unclassified Euryarchaeot	NA	NA	NA	Euryarchaeota archaeon	1	A0A7K4APB1	IPR003495	None	IPR027417	None	EMBL-CDS:NLK25928.1	None	None	PF02492	None	complete	None	NA	2026739	TrEMBL
	A0A7K4BXJ2	Archaea	214	1	A0A7K4BXJ2	214	GX941_09670	AF-A0A7K4BXJ2-F1	None	Candidatus Methanofastidiosa archaeon.	Archaea	NA-Archaea	Euryarchaeota	Stenosarchaea group	unclassified Candidatus Methan	NA	NA	Candidatus Methanofastidiosa archaeon	1	A0A7K4BXJ2	IPR003495	None	IPR027417	None	EMBL-CDS:NMA32054.1	None	None	PF02492	None	complete	None	NA	2099674	TrEMBL
	A0A7K4CMX8	Archaea	315	1	A0A7K4CMX8	315	GYA24_00710	AF-A0A7K4CMX8-F1	None	Candidatus Lokiarchaeota archaeon.	Archaea	Asgard group	Candidatus Lokiarchaeota	unclassified Lokiarchaeot	NA	NA	NA	Candidatus Lokiarchaeota archaeon	1	A0A7K4CMX8	IPR003495|IPR011629	None	IPR027417	None	EMBL-CDS:NMC03694.1	None	None	PF02492|PF07683	None	complete	None	NA	2053489	TrEMBL
	A0A7K4IJZ9	Archaea	322	1	A0A7K4IJZ9	322	HXX80_04470	AF-A0A7K4IJZ9-F1	None	Nitrososphaerales archaeon.	Archaea	TACK group	Nitrososphaerota	Nitrososphaeria	Nitrososphaerales	unclassified Nitrososphae	NA	Nitrososphaerales archaeon	1	A0A7K4IJZ9	IPR003495	None	IPR027417	None	EMBL-CDS:NWG09547.1	None	None	PF02492	None	complete	None	NA	2268197	TrEMBL
	A0A7L4QAJ0	Archaea	355	1	A0A7L4QAJ0	355	None	AF-A0A7L4QAJ0-F1	None	Methanomassiliicoccales archaeon.	Archaea	NA-Archaea	Candidatus Thermoplasmatota	Thermoplasmata	Methanomassiliicoccales	unclassified Methanomassi	NA	Methanomassiliicoccales archaeon	1	A0A7L4QAJ0	IPR003495	None	IPR027417	None	EMBL-CDS:NYT11847.1|EMBL-CDS:NYT16111.1	None	None	PF02492	None	complete	None	NA	1906667	TrEMBL
	A0A7L4QCD2	Archaea	198	1	A0A7L4QCD2	197|198	GKC02_02695|GKC03_00880	AF-A0A7L4QCD2-F1|AF-A0A7L4QQ30-F1	None	Methanomassiliicoccales archaeon.	Archaea	NA-Archaea	Candidatus Thermoplasmatota	Thermoplasmata	Methanomassiliicoccales	unclassified Methanomassi	NA	Methanomassiliicoccales archaeon	2	A0A7L4QCD2|A0A7L4QQ30	IPR003495	None	IPR027417	None	EMBL-CDS:NYT11088.1	None	None	PF02492	None	complete	None	NA	1906667	TrEMBL
	A0A7L4QMF8	Archaea	373	1	A0A7L4QMF8	373	None	AF-A0A7L4QMF8-F1	None	Methanomassiliicoccales archaeon.	Archaea	NA-Archaea	Candidatus Thermoplasmatota	Thermoplasmata	Methanomassiliicoccales	unclassified Methanomassi	NA	Methanomassiliicoccales archaeon	1	A0A7L4QMF8	IPR003495	None	IPR027417	None	EMBL-CDS:NYT11014.1|EMBL-CDS:NYT14778.1	None	None	PF02492	None	complete	None	NA	1906667	TrEMBL
	A0A7L4QQ84	Archaea	199	1	A0A7L4QQ84	199	None	AF-A0A7L4QQ84-F1	None	Methanomassiliicoccales archaeon.	Archaea	NA-Archaea	Candidatus Thermoplasmatota	Thermoplasmata	Methanomassiliicoccales	unclassified Methanomassi	NA	Methanomassiliicoccales archaeon	1	A0A7L4QQ84	IPR003495	None	IPR027417	None	EMBL-CDS:NYT11427.1|EMBL-CDS:NYT14902.1	None	None	PF02492	None	complete	None	NA	1906667	TrEMBL
	A0A7L4RBX2	Archaea	292	1	A0A7L4RBX2	292	H0O00_04755	AF-A0A7L4RBX2-F1	None	Candidatus Micrarchaeota archaeon.	Archaea	DPANN group	Candidatus Micrarchaeota	unclassified Candidatus M	NA	NA	NA	Candidatus Micrarchaeota archaeon	1	A0A7L4RBX2	IPR003495|IPR011629	None	IPR027417|IPR036627	None	EMBL-CDS:NYZ74427.1	None	None	PF02492|PF07683	RHEA:19669|RHEA:19670	complete	None	NA	2250274	TrEMBL
	A0A7T5R710	Archaea	437	1	A0A7T5R710	437	HYS32_03525	AF-A0A7T5R710-F1	None	Candidatus Woesearchaeota archaeon.	Archaea	DPANN group	Candidatus Woesearchaeota	NA	NA	NA	NA	Candidatus Woesearchaeota archaeon	1	A0A7T5R710	IPR003495	None	IPR027417	None	EMBL-CDS:QQG38649.1	None	None	PF02492	None	complete	None	NA	2026803	TrEMBL
	A0A7Z7FDB1	Archaea	377	2	A0A7Z7FDB1|W9DQQ6	377	SAMN04488589_0287|FKV42_10340|MettiDRAFT_2418	AF-A0A7Z7FDB1-F1|AF-A0A7Z8KNJ6-F1|AF-W9DQQ6-F1	None	Methanolobus vulcani.|Methanolobus tindarius DSM 2278.	Archaea	NA-Archaea	Euryarchaeota	Stenosarchaea group	Methanosarcinales	Methanosarcinaceae	Methanolobus	Methanolobus vulcani|Methanolobus tindarius DSM 2278	1|2	A0A7Z7FDB1|W9DQQ6|A0A7Z8KNJ6	IPR003495	None	IPR027417	None	EMBL-CDS:SDF30464.1|GI:564600963|GI:563513555|EMBL-CDS:ETA68929.1|REFSEQ:WP_023846063.1	None	None	PF02492	None	complete	1090322.MettiDRAFT_2418	NA	38026|1090322	TrEMBL
	A0A7Z8KN44	Archaea	371	1	A0A7Z8KN44	371	FKV42_08995	AF-A0A7Z8KN44-F1	None	Methanolobus vulcani.	Archaea	NA-Archaea	Euryarchaeota	Stenosarchaea group	Methanosarcinales	Methanosarcinaceae	Methanolobus	Methanolobus vulcani	1	A0A7Z8KN44	IPR003495	None	IPR027417	None	EMBL-CDS:TQD25177.1	None	None	PF02492	None	complete	None	NA	38026	TrEMBL
	A0A830E8R4	Archaea	356	1	A0A830E8R4	353|356|377	AUR65_016935|C438_07272|C441_06264|C5B90_16235|GCM10007209_27750	AF-A0A2P4NMF1-F1|AF-A0A371MHG4-F1|AF-A0A830E8R4-F1|AF-M0IK57-F1|AF-M0JBM8-F1	None	Haloferax denitrificans ATCC 35960.|Haloferax marisrubri.|Haloferax sp. Atlit-12N.|Haloferax sulfurifontis ATCC BAA-897.|Haloferax sulfurifontis.	Archaea	NA-Archaea	Euryarchaeota	Stenosarchaea group	Haloferacales	Haloferacaceae	Haloferax	Haloferax denitrificans ATCC 35960|Haloferax marisrubri|Haloferax sp. Atlit-12N|Haloferax sulfurifontis|Haloferax sulfurifontis ATCC BAA-897	5	A0A830E8R4|A0A2P4NMF1|A0A371MHG4|M0IK57|M0JBM8	IPR003495|IPR011629	None	IPR027417|IPR036627	None	EMBL-CDS:GGC64125.1	fig|662478.6.peg.1374|fig|662480.6.peg.1236	None	PF02492|PF07683	RHEA:19669|RHEA:19670	complete	None	NA	1544719|2077203|255616|662478|662480	TrEMBL
	A0A830EQG3	Archaea	395	1	A0A830EQG3	395	GCM10008995_16130	AF-A0A830EQG3-F1	None	Halobellus salinus.	Archaea	NA-Archaea	Euryarchaeota	Stenosarchaea group	Haloferacales	Haloferacaceae	Halobellus	Halobellus salinus	1	A0A830EQG3	IPR003495|IPR011629	None	IPR027417|IPR036627	None	EMBL-CDS:GGJ07018.1	None	None	PF02492|PF07683	RHEA:19669|RHEA:19670	complete	None	NA	931585	TrEMBL
	A0A830GCP4	Archaea	360	2	A0A830GCP4|U1QHI7	360	GCM10009021_22570|J07HR59_00192|J07HX5_01428	AF-A0A830GCP4-F1|AF-U1PB05-F1|AF-U1QHI7-F1	None	Halarchaeum nitratireducens.|Halorubrum sp. J07HR59.|halophilic archaeon J07HX5.	Archaea	NA-Archaea	Euryarchaeota	Stenosarchaea group	Halobacteriales|Haloferacales	Halobacteriaceae|Halorubraceae|unclassified Halobacteria	Halarchaeum|Halorubrum|NA	Halarchaeum nitratireducens|Halorubrum sp. J07HR59|halophilic archaeon J07HX5	1|2	A0A830GCP4|U1QHI7|U1PB05	IPR003495|IPR011629	None	IPR027417|IPR036627	None	EMBL-CDS:GGN20833.1|GI:541196591|EMBL-CDS:ERH04842.1	None	None	PF02492|PF07683	RHEA:19669|RHEA:19670	complete	None	NA	489913|1238428|1325472	TrEMBL
	A0A832D2E7	Archaea	446	1	A0A832D2E7	446	None	AF-A0A832D2E7-F1	None	Aeropyrum sp.	Archaea	TACK group	Thermoproteota	Thermoprotei	Desulfurococcales	Desulfurococcaceae	Aeropyrum	Aeropyrum sp.	1	A0A832D2E7	IPR003495	None	IPR027417	None	EMBL-CDS:HGQ49338.1|EMBL-CDS:HGQ74960.1	None	None	PF02492	None	complete	None	NA	1872399	TrEMBL
	A0A832LHU1	Archaea	394	1	A0A832LHU1	394	GXX65_10070	AF-A0A832LHU1-F1	None	Methanosarcina sp.	Archaea	NA-Archaea	Euryarchaeota	Methanomicrobia	Methanosarcinales	Methanosarcinaceae	Methanosarcina	Methanosarcina sp.	1	A0A832LHU1	IPR003495	None	IPR027417	None	EMBL-CDS:HHV24842.1	None	None	PF02492	None	complete	None	NA	2213	TrEMBL
	A0A832S0X1	Archaea	366	1	A0A832S0X1	366	HA306_02350	AF-A0A832S0X1-F1	None	Methanosarcina sp.	Archaea	NA-Archaea	Euryarchaeota	Methanomicrobia	Methanosarcinales	Methanosarcinaceae	Methanosarcina	Methanosarcina sp.	1	A0A832S0X1	IPR003495	None	IPR027417	None	EMBL-CDS:HIH74143.1	None	None	PF02492	None	complete	None	NA	2213	TrEMBL
	A0A832TX89	Archaea	406	1	A0A832TX89	406	HA262_05635	AF-A0A832TX89-F1	None	Methanosarcina sp.	Archaea	NA-Archaea	Euryarchaeota	Methanomicrobia	Methanosarcinales	Methanosarcinaceae	Methanosarcina	Methanosarcina sp.	1	A0A832TX89	IPR003495	None	IPR027417	None	EMBL-CDS:HII91649.1	None	None	PF02492	None	complete	None	NA	2213	TrEMBL
	A0A832W2N9	Archaea	350	1	A0A832W2N9	350	HA306_05360	AF-A0A832W2N9-F1	None	Methanosarcina sp.	Archaea	NA-Archaea	Euryarchaeota	Methanomicrobia	Methanosarcinales	Methanosarcinaceae	Methanosarcina	Methanosarcina sp.	1	A0A832W2N9	IPR003495	None	IPR027417	None	EMBL-CDS:HIH74643.1	None	None	PF02492	None	complete	None	NA	2213	TrEMBL
	A0A832WV15	Archaea	386	1	A0A832WV15	386	HA261_11235	AF-A0A832WV15-F1	None	Methanosarcina sp.	Archaea	NA-Archaea	Euryarchaeota	Methanomicrobia	Methanosarcinales	Methanosarcinaceae	Methanosarcina	Methanosarcina sp.	1	A0A832WV15	IPR003495	None	IPR027417	None	EMBL-CDS:HII80935.1	None	None	PF02492	None	complete	None	NA	2213	TrEMBL
	A0A842KL25	Archaea	200	1	A0A842KL25	200	H5T43_07625	AF-A0A842KL25-F1	None	Methanomethylovorans sp.	Archaea	NA-Archaea	Euryarchaeota	Stenosarchaea group	Methanosarcinales	Methanosarcinaceae	Methanomethylovorans	Methanomethylovorans sp.	1	A0A842KL25	IPR003495	None	IPR027417	None	EMBL-CDS:MBC7086216.1	None	None	PF02492	None	complete	None	NA	2758717	TrEMBL
	A0A842KMK1	Archaea	351	1	A0A842KMK1	351	H5T43_10465	AF-A0A842KMK1-F1	None	Methanomethylovorans sp.	Archaea	NA-Archaea	Euryarchaeota	Stenosarchaea group	Methanosarcinales	Methanosarcinaceae	Methanomethylovorans	Methanomethylovorans sp.	1	A0A842KMK1	IPR003495	None	IPR027417	None	EMBL-CDS:MBC7086756.1	None	None	PF02492	None	complete	None	NA	2758717	TrEMBL
	A0A842KND0	Archaea	363	1	A0A842KND0	363	H5T43_05785	AF-A0A842KND0-F1	None	Methanomethylovorans sp.	Archaea	NA-Archaea	Euryarchaeota	Stenosarchaea group	Methanosarcinales	Methanosarcinaceae	Methanomethylovorans	Methanomethylovorans sp.	1	A0A842KND0	IPR003495	None	IPR027417	None	EMBL-CDS:MBC7085857.1	None	None	PF02492	None	complete	None	NA	2758717	TrEMBL
	A0A842LDF6	Archaea	369	1	A0A842LDF6	369	ENV73_06075|H5T41_00990	AF-A0A7J3DAU1-F1|AF-A0A842LDF6-F1	None	Methanomassiliicoccales archaeon.|Methanomicrobia archaeon.	Archaea	NA-Archaea	Candidatus Thermoplasmatota|Euryarchaeota	Stenosarchaea group|Thermoplasmata	Methanomassiliicoccales|unclassified Methanomicrobia	NA|unclassified Methanomassi	NA	Methanomassiliicoccales archaeon|Methanomicrobia archaeon	2	A0A842LDF6|A0A7J3DAU1	IPR003495	None	IPR027417	None	EMBL-CDS:MBC7107363.1	None	None	PF02492	None	complete	None	NA	1906667|2268195	TrEMBL
	A0A842LHY2	Archaea	200	1	A0A842LHY2	200|221	ENV73_03760|H5T41_02900	AF-A0A7J3D9C6-F1|AF-A0A842LHY2-F1	None	Methanomassiliicoccales archaeon.|Methanomicrobia archaeon.	Archaea	NA-Archaea	Candidatus Thermoplasmatota|Euryarchaeota	Stenosarchaea group|Thermoplasmata	Methanomassiliicoccales|unclassified Methanomicrobia	NA|unclassified Methanomassi	NA	Methanomassiliicoccales archaeon|Methanomicrobia archaeon	2	A0A842LHY2|A0A7J3D9C6	IPR003495	None	IPR027417	None	EMBL-CDS:MBC7107729.1	None	None	PF02492	None	complete	None	NA	1906667|2268195	TrEMBL
	A0A842LI07	Archaea	357	1	A0A842LI07	357	H5T41_05605	AF-A0A842LI07-F1	None	Methanomassiliicoccales archaeon.	Archaea	NA-Archaea	Candidatus Thermoplasmatota	Thermoplasmata	Methanomassiliicoccales	unclassified Methanomassi	NA	Methanomassiliicoccales archaeon	1	A0A842LI07	IPR003495	None	IPR027417	None	EMBL-CDS:MBC7108246.1	None	None	PF02492	None	complete	None	NA	1906667	TrEMBL
	A0A842MDP1	Archaea	346	1	A0A842MDP1	346	H5T33_03585	AF-A0A842MDP1-F1	None	Candidatus Methanosuratincola sp.	Archaea	TACK group	Candidatus Verstraetearchaeota	Candidatus Methanomethyli	Candidatus Methanomethylicales	Candidatus Methanomethyli	Candidatus Methanosuratincola	Candidatus Methanosuratincola sp.	1	A0A842MDP1	IPR003495	None	IPR027417	None	EMBL-CDS:MBC7120646.1	None	None	PF02492	None	complete	None	NA	2495426	TrEMBL
	A0A842MFW8	Archaea	348	1	A0A842MFW8	348	ENL91_01380|H5T32_05345|Metus_0133	AF-A0A444L948-F1|AF-A0A7J3UYE9-F1|AF-A0A842MFW8-F1	None	Candidatus Methanosuratincola petrocarbonis.|Candidatus Methanosuratincola sp.|Candidatus Methanosuratincola subterraneus.	Archaea	TACK group	Candidatus Verstraetearchaeota	Candidatus Methanomethyli	Candidatus Methanomethylicales	Candidatus Methanomethyli	Candidatus Methanosuratincola	Candidatus Methanosuratincola petrocarbonis|Candidatus Methanosuratincola sp.|Candidatus Methanosuratincola subterraneus	3	A0A842MFW8|A0A444L948|A0A7J3UYE9	IPR003495	None	IPR027417	None	EMBL-CDS:MBC7127620.1	None	None	PF02492	None	complete	None	NA	1867261|2495426|2593994	TrEMBL
	A0A842QFY0	Archaea	447	1	A0A842QFY0	447	GF309_10730	AF-A0A842QFY0-F1	None	Candidatus Lokiarchaeota archaeon.	Archaea	Asgard group	Candidatus Lokiarchaeota	unclassified Lokiarchaeot	NA	NA	NA	Candidatus Lokiarchaeota archaeon	1	A0A842QFY0	IPR003495	None	IPR027417	None	EMBL-CDS:MBD3159253.1	None	None	PF02492	None	complete	None	NA	2053489	TrEMBL
	A0A842V8D2	Archaea	293	1	A0A842V8D2	293	GF342_04370	AF-A0A842V8D2-F1	None	Candidatus Woesearchaeota archaeon.	Archaea	DPANN group	Candidatus Woesearchaeota	NA	NA	NA	NA	Candidatus Woesearchaeota archaeon	1	A0A842V8D2	IPR003495	None	IPR027417	None	EMBL-CDS:MBD3319115.1	None	None	PF02492	None	complete	None	NA	2026803	TrEMBL
	A0A842VQ45	Archaea	304	1	A0A842VQ45	304	GF364_02350	AF-A0A842VQ45-F1	None	Candidatus Lokiarchaeota archaeon.	Archaea	Asgard group	Candidatus Lokiarchaeota	unclassified Lokiarchaeot	NA	NA	NA	Candidatus Lokiarchaeota archaeon	1	A0A842VQ45	IPR003495	None	IPR027417	None	EMBL-CDS:MBD3350304.1	None	None	PF02492	None	complete	None	NA	2053489	TrEMBL
	A0A843ALL7	Archaea	224	2	A0A843ALL7|A0A843LXS2	224	JET69_01590|KBH31_02425	AF-A0A843ALL7-F1|AF-A0A843LXS2-F1	None	Methanomassiliicoccales archaeon.	Archaea	NA-Archaea	Candidatus Thermoplasmatota	Thermoplasmata	Methanomassiliicoccales	unclassified Methanomassi	NA	Methanomassiliicoccales archaeon	1	A0A843ALL7|A0A843LXS2	IPR003495	None	IPR027417	None	EMBL-CDS:MBI0581692.1|EMBL-CDS:MBP8685698.1	None	None	PF02492	None	complete	None	NA	1906667	TrEMBL
	A0A843ATA3	Archaea	189	1	A0A843ATA3	189	ISF22_03825	AF-A0A843ATA3-F1	None	Methanomassiliicoccus sp.	Archaea	NA-Archaea	Candidatus Thermoplasmatota	Thermoplasmata	Methanomassiliicoccales	Methanomassiliicoccaceae	Methanomassiliicoccus	Methanomassiliicoccus sp.	1	A0A843ATA3	IPR003495	None	IPR027417	None	EMBL-CDS:MBI0583339.1	None	None	PF02492	None	complete	None	NA	2528041	TrEMBL
	A0A843CLT0	Archaea	409	1	A0A843CLT0	409	J5839_00040	AF-A0A843CLT0-F1	None	Methanosarcinaceae archaeon.	Archaea	NA-Archaea	Euryarchaeota	Stenosarchaea group	Methanosarcinales	Methanosarcinaceae	unclassified Methanosarcinaceae	Methanosarcinaceae archaeon	1	A0A843CLT0	IPR003495	None	IPR027417	None	EMBL-CDS:MBO4301733.1	None	None	PF02492	None	complete	None	NA	1945595	TrEMBL
	A0A843CP28	Archaea	321	1	A0A843CP28	321	J5839_04520	AF-A0A843CP28-F1	None	Methanosarcinaceae archaeon.	Archaea	NA-Archaea	Euryarchaeota	Stenosarchaea group	Methanosarcinales	Methanosarcinaceae	unclassified Methanosarcinaceae	Methanosarcinaceae archaeon	1	A0A843CP28	IPR003495	None	IPR027417	None	EMBL-CDS:MBO4302586.1	None	None	PF02492	None	complete	None	NA	1945595	TrEMBL
	A0A843CVH9	Archaea	388	1	A0A843CVH9	388	J5839_00170	AF-A0A843CVH9-F1	None	Methanosarcinaceae archaeon.	Archaea	NA-Archaea	Euryarchaeota	Stenosarchaea group	Methanosarcinales	Methanosarcinaceae	unclassified Methanosarcinaceae	Methanosarcinaceae archaeon	1	A0A843CVH9	IPR003495	None	IPR027417	None	EMBL-CDS:MBO4301758.1	None	None	PF02492	None	complete	None	NA	1945595	TrEMBL
	A0A843CX58	Archaea	197	1	A0A843CX58	197	J5813_05800	AF-A0A843CX58-F1	None	Candidatus Methanomethylophilaceae archaeon.	Archaea	NA-Archaea	Candidatus Thermoplasmatota	Thermoplasmata	Methanomassiliicoccales	Candidatus Methanomethylo	NA	Candidatus Methanomethylophilaceae archaeon	1	A0A843CX58	IPR003495	None	IPR027417	None	EMBL-CDS:MBO4357660.1	None	None	PF02492	None	complete	None	NA	2517205	TrEMBL
	A0A843E1R2	Archaea	201	1	A0A843E1R2	201	J6R75_01700	AF-A0A843E1R2-F1	None	Candidatus Methanomethylophilaceae archaeon.	Archaea	NA-Archaea	Candidatus Thermoplasmatota	Thermoplasmata	Methanomassiliicoccales	Candidatus Methanomethylo	NA	Candidatus Methanomethylophilaceae archaeon	1	A0A843E1R2	IPR003495	None	IPR027417	None	EMBL-CDS:MBO5669061.1	None	None	PF02492	None	complete	None	NA	2517205	TrEMBL
	A0A843EAK9	Archaea	204	1	A0A843EAK9	204	J6R72_02095	AF-A0A843EAK9-F1	None	Candidatus Methanomethylophilaceae archaeon.	Archaea	NA-Archaea	Candidatus Thermoplasmatota	Thermoplasmata	Methanomassiliicoccales	Candidatus Methanomethylo	NA	Candidatus Methanomethylophilaceae archaeon	1	A0A843EAK9	IPR003495	None	IPR027417	None	EMBL-CDS:MBO5654263.1	None	None	PF02492	None	complete	None	NA	2517205	TrEMBL
	A0A843EEQ0	Archaea	363	3	A0A843EEQ0|A0A843EUG3|A0A843G3T5	363|320|361	J6R72_00015|J5485_05175|J6O90_04550|J6W72_03460|J6T68_03625|J6Y18_05125	AF-A0A843EEQ0-F1|AF-A0A843EUG3-F1|AF-A0A843JEB5-F1|AF-A0A843G3T5-F1|AF-A0A843IXU2-F1	None	Candidatus Methanomethylophilaceae archaeon.	Archaea	NA-Archaea	Candidatus Thermoplasmatota	Thermoplasmata	Methanomassiliicoccales	Candidatus Methanomethylo	NA	Candidatus Methanomethylophilaceae archaeon	1|3|2	A0A843EEQ0|A0A843EUG3|A0A843JEB5|A0A8T4FT04|A0A843G3T5|A0A843IXU2	IPR003495	None	IPR027417	None	EMBL-CDS:MBO5653865.1|EMBL-CDS:MBO6084328.1|EMBL-CDS:MBO7409996.1	None	None	PF02492	None	complete|fragment	None	NA	2517205	TrEMBL
	A0A843EFC3	Archaea	203	2	A0A843EFC3|A0A843G2B4	203	J6O90_06500|J6T68_02395	AF-A0A843EFC3-F1|AF-A0A843G2B4-F1	None	Candidatus Methanomethylophilaceae archaeon.	Archaea	NA-Archaea	Candidatus Thermoplasmatota	Thermoplasmata	Methanomassiliicoccales	Candidatus Methanomethylo	NA	Candidatus Methanomethylophilaceae archaeon	1	A0A843EFC3|A0A843G2B4	IPR003495	None	IPR027417	None	EMBL-CDS:MBO6084710.1|EMBL-CDS:MBO7409767.1	None	None	PF02492	None	complete	None	NA	2517205	TrEMBL
	A0A843EK46	Archaea	197	3	A0A843EK46|A0A843FHJ1|A0A843G1Q1	197	J6O90_01035	AF-A0A843EK46-F1|AF-A0A843FHJ1-F1|AF-A0A843G1Q1-F1	None	Candidatus Methanomethylophilaceae archaeon.	Archaea	NA-Archaea	Candidatus Thermoplasmatota	Thermoplasmata	Methanomassiliicoccales	Candidatus Methanomethylo	NA	Candidatus Methanomethylophilaceae archaeon	1	A0A843EK46|A0A843FHJ1|A0A843G1Q1	IPR003495	None	IPR027417	None	EMBL-CDS:MBO6083653.1|EMBL-CDS:MBO5669480.1|EMBL-CDS:MBO7205543.1|EMBL-CDS:MBO7409334.1|EMBL-CDS:MBP5395310.1	None	None	PF02492	None	complete	None	NA	2517205	TrEMBL
	A0A843FHP7	Archaea	167	1	A0A843FHP7	167	J6V08_04265	AF-A0A843FHP7-F1	None	Candidatus Methanomethylophilaceae archaeon.	Archaea	NA-Archaea	Candidatus Thermoplasmatota	Thermoplasmata	Methanomassiliicoccales	Candidatus Methanomethylo	NA	Candidatus Methanomethylophilaceae archaeon	1	A0A843FHP7	IPR003495	None	IPR027417	None	EMBL-CDS:MBO7205615.1	None	None	PF02492	None	fragment	None	NA	2517205	TrEMBL
	A0A843FNC9	Archaea	139	1	A0A843FNC9	139	J6V08_02445	AF-A0A843FNC9-F1	None	Candidatus Methanomethylophilaceae archaeon.	Archaea	NA-Archaea	Candidatus Thermoplasmatota	Thermoplasmata	Methanomassiliicoccales	Candidatus Methanomethylo	NA	Candidatus Methanomethylophilaceae archaeon	1	A0A843FNC9	IPR003495	None	IPR027417	None	EMBL-CDS:MBO7205259.1	None	None	PF02492	None	complete	None	NA	2517205	TrEMBL
	A0A843FNR5	Archaea	279	1	A0A843FNR5	279	J6V08_02245	AF-A0A843FNR5-F1	None	Candidatus Methanomethylophilaceae archaeon.	Archaea	NA-Archaea	Candidatus Thermoplasmatota	Thermoplasmata	Methanomassiliicoccales	Candidatus Methanomethylo	NA	Candidatus Methanomethylophilaceae archaeon	1	A0A843FNR5	IPR003495	None	IPR027417	None	EMBL-CDS:MBO7205220.1	None	None	PF02492	None	complete	None	NA	2517205	TrEMBL
	A0A843FYM1	Archaea	196	1	A0A843FYM1	196	None	AF-A0A843FYM1-F1	None	Candidatus Methanomethylophilaceae archaeon.	Archaea	NA-Archaea	Candidatus Thermoplasmatota	Thermoplasmata	Methanomassiliicoccales	Candidatus Methanomethylo	NA	Candidatus Methanomethylophilaceae archaeon	1	A0A843FYM1	IPR003495	None	IPR027417	None	EMBL-CDS:MBO7352597.1|EMBL-CDS:MBP5734579.1	None	None	PF02492	None	complete	None	NA	2517205	TrEMBL
	A0A843G3J3	Archaea	200	1	A0A843G3J3	200	J6T68_04380|J6Y18_05635	AF-A0A843G3J3-F1|AF-A0A843J9P9-F1	None	Candidatus Methanomethylophilaceae archaeon.	Archaea	NA-Archaea	Candidatus Thermoplasmatota	Thermoplasmata	Methanomassiliicoccales	Candidatus Methanomethylo	NA	Candidatus Methanomethylophilaceae archaeon	2	A0A843G3J3|A0A843J9P9	IPR003495	None	IPR027417	None	EMBL-CDS:MBO7410142.1	None	None	PF02492	None	complete	None	NA	2517205	TrEMBL
	A0A843J7G0	Archaea	168	1	A0A843J7G0	168	J6Y18_04835	AF-A0A843J7G0-F1	None	Candidatus Methanomethylophilaceae archaeon.	Archaea	NA-Archaea	Candidatus Thermoplasmatota	Thermoplasmata	Methanomassiliicoccales	Candidatus Methanomethylo	NA	Candidatus Methanomethylophilaceae archaeon	1	A0A843J7G0	IPR003495	None	IPR027417	None	EMBL-CDS:MBP5395209.1	None	None	PF02492	None	complete	None	NA	2517205	TrEMBL
	A0A843J9M7	Archaea	226	1	A0A843J9M7	226	J6O90_00965|J6Y18_05535	AF-A0A843EC44-F1|AF-A0A843J9M7-F1	None	Candidatus Methanomethylophilaceae archaeon.	Archaea	NA-Archaea	Candidatus Thermoplasmatota	Thermoplasmata	Methanomassiliicoccales	Candidatus Methanomethylo	NA	Candidatus Methanomethylophilaceae archaeon	2	A0A843J9M7|A0A843EC44	IPR003495	None	IPR027417	None	EMBL-CDS:MBP5395344.1	None	None	PF02492	None	complete	None	NA	2517205	TrEMBL
	A0A843JNZ4	Archaea	199	1	A0A843JNZ4	197|199	E7Z70_03805|J5920_02130|J6O90_03310|J6W72_03960	AF-A0A843E100-F1|AF-A0A843EDL1-F1|AF-A0A843J449-F1|AF-A0A843JNZ4-F1	None	Candidatus Methanomethylophilaceae archaeon.|Thermoplasmata archaeon.	Archaea	NA-Archaea	Candidatus Thermoplasmatota	Thermoplasmata	Methanomassiliicoccales|unclassified Thermoplasmata	Candidatus Methanomethylo|NA	NA	Candidatus Methanomethylophilaceae archaeon|Thermoplasmata archaeon	5	A0A843JNZ4|A0A843E100|A0A843EDL1|A0A843J449|A0A8T3VSX1	IPR003495	None	IPR027417	None	EMBL-CDS:MBO7351420.1|EMBL-CDS:MBP5735178.1	None	None	PF02492	None	complete	None	NA	1906666|2517205	TrEMBL
	A0A843K8Q5	Archaea	364	1	A0A843K8Q5	364	KBA58_04205	AF-A0A843K8Q5-F1	None	Methanomassiliicoccales archaeon.	Archaea	NA-Archaea	Candidatus Thermoplasmatota	Thermoplasmata	Methanomassiliicoccales	unclassified Methanomassi	NA	Methanomassiliicoccales archaeon	1	A0A843K8Q5	IPR003495	None	IPR027417	None	EMBL-CDS:MBP7087241.1	None	None	PF02492	None	complete	None	NA	1906667	TrEMBL
	A0A843LX62	Archaea	354	1	A0A843LX62	354	KBH31_01195	AF-A0A843LX62-F1	None	Methanomassiliicoccales archaeon.	Archaea	NA-Archaea	Candidatus Thermoplasmatota	Thermoplasmata	Methanomassiliicoccales	unclassified Methanomassi	NA	Methanomassiliicoccales archaeon	1	A0A843LX62	IPR003495	None	IPR027417	None	EMBL-CDS:MBP8685458.1	None	None	PF02492	None	complete	None	NA	1906667	TrEMBL
	A0A846NTX1	Archaea	65	1	A0A846NTX1	65	GTN76_07550	AF-A0A846NTX1-F1	None	Candidatus Aenigmarchaeota archaeon.	Archaea	DPANN group	Candidatus Aenigmarchaeota	unclassified Aenigmarchae	NA	NA	NA	Candidatus Aenigmarchaeota archaeon	1	A0A846NTX1	IPR003495	None	IPR027417	None	EMBL-CDS:NIO20581.1	None	None	PF02492	None	fragment	None	NA	2093792	TrEMBL
	A0A847U1C5	Archaea	362	2	A0A847U1C5|V4XVV7	362	GOC83_00725|A07HB70_01063	AF-A0A847U1C5-F1|AF-V4XVV7-F1	None	Haloarcula rubripromontorii.|uncultured archaeon A07HB70.	Archaea	NA-Archaea|environmental samples	Euryarchaeota|NA	Stenosarchaea group|NA	Halobacteriales|NA	Haloarculaceae|NA	Haloarcula|NA	Haloarcula rubripromontorii|uncultured archaeon A07HB70	1	A0A847U1C5|V4XVV7	IPR003495|IPR011629	None	IPR027417|IPR036627	None	EMBL-CDS:NLV04661.1|GI:557612770|EMBL-CDS:ESS06348.1	fig|1412872.3.peg.1108	None	PF02492|PF07683	RHEA:19669|RHEA:19670	complete	None	NA	1705562|1412872	TrEMBL
	A0A848EMS7	Archaea	515	1	A0A848EMS7	515	GLU01_00955	AF-A0A848EMS7-F1	None	Nanohaloarchaea archaeon.	Archaea	NA-Archaea	Euryarchaeota	Stenosarchaea group	unclassified Candidatus Nanoha	NA	NA	Nanohaloarchaea archaeon	1	A0A848EMS7	IPR003495	None	IPR027417	None	EMBL-CDS:NMJ76617.1	None	None	PF02492	None	complete	None	NA	2594798	TrEMBL
	A0A897MRN1	Archaea	450	1	A0A897MRN1	450	AArcS_0400	AF-A0A897MRN1-F1	None	Natranaeroarchaeum sulfidigenes.	Archaea	NA-Archaea	Euryarchaeota	Stenosarchaea group	Halobacteriales	Natronoarchaeaceae	Natranaeroarchaeum	Natranaeroarchaeum sulfidigenes	1	A0A897MRN1	IPR003495|IPR011629	None	IPR027417|IPR036627	None	EMBL-CDS:QSG01629.1	None	None	PF02492|PF07683	RHEA:19669|RHEA:19670	complete	None	NA	2784880	TrEMBL
	A0A897MXW5	Archaea	355	1	A0A897MXW5	355	AArcS_1776	AF-A0A897MXW5-F1	None	Natranaeroarchaeum sulfidigenes.	Archaea	NA-Archaea	Euryarchaeota	Stenosarchaea group	Halobacteriales	Natronoarchaeaceae	Natranaeroarchaeum	Natranaeroarchaeum sulfidigenes	1	A0A897MXW5	IPR003495|IPR011629	None	IPR027417|IPR036627	None	EMBL-CDS:QSG02986.1	None	None	PF02492|PF07683	RHEA:19669|RHEA:19670	complete	None	NA	2784880	TrEMBL
	A0A8A2VEE7	Archaea	434	1	A0A8A2VEE7	434	J0X25_02645	AF-A0A8A2VEE7-F1	None	Haloterrigena alkaliphila.	Archaea	NA-Archaea	Euryarchaeota	Stenosarchaea group	Natrialbales	Natrialbaceae	Haloterrigena	Haloterrigena alkaliphila	1	A0A8A2VEE7	IPR003495|IPR011629	None	IPR027417|IPR036627	None	EMBL-CDS:QSW99881.1	None	None	PF02492|PF07683	RHEA:19669|RHEA:19670	complete	None	NA	2816475	TrEMBL
	A0A8E7AY37	Archaea	347	1	A0A8E7AY37	347	KHC33_16685|KSK55_10305	None	None	Methanospirillum hungatei.|Methanospirillum sp. J.3.6.1-F.2.7.3.	Archaea	NA-Archaea	Euryarchaeota	Methanomicrobia|Stenosarchaea group	Methanomicrobiales	Methanospirillaceae	Methanospirillum	Methanospirillum hungatei|Methanospirillum sp. J.3.6.1-F.2.7.3	2	A0A8E7AY37|A0A8F5ZET5	IPR003495|IPR011629	None	IPR027417|IPR036627	None	EMBL-CDS:QVV88915.1	None	None	PF02492|PF07683	RHEA:19669|RHEA:19670	complete	None	NA	2203|2834276	TrEMBL
	A0A8G1M539	Archaea	427	1	A0A8G1M539	427	K0C01_11195	None	None	Salinarchaeum sp. IM2453.	Archaea	NA-Archaea	Euryarchaeota	Stenosarchaea group	Halobacteriales	Natronoarchaeaceae	Salinarchaeum	Salinarchaeum sp. IM2453	1	A0A8G1M539	IPR003495|IPR011629	None	IPR027417|IPR036627	None	EMBL-CDS:QZA88336.1	None	None	PF02492|PF07683	RHEA:19669|RHEA:19670	complete	None	NA	2862870	TrEMBL
	A0A8J7Y343	Archaea	386	3	A0A8J7Y343|G0LN01|M0N6Z2	386|445	KTS45_04635|HQ_3189A|Hqrw_3732|C450_10098	AF-A5YSK6-F1|AF-G0LN01-F1|AF-Q18FG9-F1|AF-M0N6Z2-F1	None	Halomicroarcula limicola.|Haloquadratum walsbyi (strain DSM 16790 / HBSQ001)|Haloquadratum walsbyi (strain DSM 16854 / JCM 12705 / C23)|uncultured haloarchaeon.|Halococcus salifodinae DSM 8989.	Archaea	NA-Archaea	Euryarchaeota	Stenosarchaea group	Halobacteriales|Haloferacales	Haloarculaceae|Halobacteriaceae|Haloferacaceae|Halococcaceae	Halomicroarcula|Haloquadratum|environmental samples|Halococcus	Halomicroarcula limicola|Haloquadratum walsbyi C23|Haloquadratum walsbyi DSM 16790|uncultured haloarchaeon|Halococcus salifodinae DSM 8989	1|3	A0A8J7Y343|G0LN01|A5YSK6|Q18FG9|M0N6Z2	IPR003495|IPR011629	None	IPR027417|IPR036627	None	EMBL-CDS:MBV0923480.1|GI:339730153|EMBL-CDS:CCC41471.1|GI:445802138|GI:491184771|EMBL-CDS:EMA52445.1|REFSEQ:WP_005043132.1	fig|1227456.3.peg.2040	None	PF02492|PF07683	RHEA:19669|RHEA:19670	complete	None	NA	1429915|160804|362976|768065|1227456	TrEMBL
	A0A8J8BTR0	Archaea	372	1	A0A8J8BTR0	372	HXS44_13950	None	None	Theionarchaea archaeon.	Archaea	NA-Archaea	Euryarchaeota	Theionarchaea	unclassified Theionarchaea	NA	NA	Theionarchaea archaeon	1	A0A8J8BTR0	IPR003495	None	IPR027417	None	EMBL-CDS:MBU7018608.1	None	None	PF02492	None	complete	None	NA	2747605	TrEMBL
	A0A8J8F4X4	Archaea	404	2	A0A8J8F4X4|W0JMI6	404|405	A6E15_18790|AMR74_00225|C463_00190|C468_01655|D3D02_15750|DJ79_13335|DJ80_14770|DJ83_09830|DP106_13660|DP107_18170|DQW50_01965|EL22_22420|EO776_17630|EXE40_01805|EXE41_09875|EXE49_06655|EXE50_09035|EXE51_08615|EXE52_08970|GWG54_16355|Hqrw_2408|J07HQW2_00503|N0B31_16745|SAMN05216226_1185|Z052_16400|HALLA_06365	AF-A0A063ZPR0-F1|AF-A0A0M9ATA2-F1|AF-A0A1G8Z4J5-F1|AF-A0A1S8ARU3-F1|AF-A0A256IVG6-F1|AF-A0A256IW05-F1|AF-A0A256JBY9-F1|AF-A0A256JM93-F1|AF-A0A256K6D4-F1|AF-A0A2G1WQ74-F1|AF-A0A329TCX4-F1|AF-A0A3A6Q6I3-F1|AF-A0A498G2P1-F1|AF-A0A4U7C5E3-F1|AF-A0A4U7CA79-F1|AF-A0A4U7CG58-F1|AF-A0A4U7CRQ3-F1|AF-A0A4U7D1N5-F1|AF-A0A4U7ERE7-F1|AF-A0A554MUJ4-F1|AF-A0A5N5U2Q1-F1|AF-G0LIL9-F1|AF-M0EN44-F1|AF-M0PHZ5-F1|AF-…	None	Halobellus sp. Atlit-38R.|Haloglomus irregulare.|Halonotius pteroides.|Haloquadratum walsbyi (strain DSM 16854 / JCM 12705 / C23)|Haloquadratum walsbyi J07HQW2.|Halorubrum californiense DSM 19288.|Halorubrum ezzemoulense|Halorubrum kocurii JCM 14978.|Halorubrum sp. 48-1-W.|Halorubrum sp. ARQ200.|Halorubrum sp. ASP121.|Halorubrum sp. C191.|Halorubrum sp. CGM4_25_10-8A.|Halorubrum sp. CGM5_25_10-8B…	Archaea	NA-Archaea	Euryarchaeota	Stenosarchaea group	Halobacteriales|Haloferacales|Natrialbales	Haloarculaceae|Halobacteriaceae|Halobacteriales incertae |Haloferacaceae|Halorubraceae|Natrialbaceae	Halobellus|Haloglomus|Halonotius|Haloquadratum|Halorubrum|Halosegnis|Halostagnicola|Halovenus|Natrinema|Natronococcus|Salinirubellus	Halobellus sp. Atlit-38R|Haloglomus irregulare|Halonotius pteroides|Haloquadratum walsbyi C23|Haloquadratum walsbyi J07HQW2|Halorubrum californiense DSM 19288|Halorubrum ezzemoulense|Halorubrum kocurii JCM 14978|Halorubrum sp. 48-1-W|Halorubrum sp. ARQ200|Halorubrum sp. ASP121|Halorubrum sp. C191|Halorubrum sp. CGM4_25_10-8A|Halorubrum sp. CGM5_25_10-8B|Halorubrum sp. GN11GM_10-3_MGM|Halorubrum s…	27|1	A0A8J8F4X4|A0A063ZPR0|A0A0M9ATA2|A0A1G8Z4J5|A0A1S8ARU3|A0A256IVG6|A0A256IW05|A0A256JBY9|A0A256JM93|A0A256K6D4|A0A2G1WQ74|A0A329TCX4|A0A3A6Q6I3|A0A498G2P1|A0A4U7C5E3|A0A4U7CA79|A0A4U7CG58|A0A4U7CRQ3|A0A4U7D1N5|A0A4U7ERE7|A0A554MUJ4|A0A5N5U2Q1|A0A9E7R1A6|G0LIL9|M0EN44|M0PHZ5|U1MUN9|W0JMI6	IPR003495|IPR011629	None	IPR027417|IPR036627	None	EMBL-CDS:NKE37357.1|GI:909708535|GI:573480111|EMBL-CDS:AHF98521.1|REFSEQ:WP_049951733.1	fig|1227465.4.peg.32|fig|1230456.3.peg.309|fig|1705389.3.peg.290|fig|797299.3.peg.313	None	PF02492|PF07683	RHEA:19669|RHEA:19670	complete	1227465.C463_00190|1230456.C468_01655|1238425.J07HQW2_00503|1495067.EL22_22420|1765655.AMR74_00225|890420.SAMN05216226_1185|797299.HALLA_06365	NA	1227465|1230456|1238425|1364945|1383842|1495067|1765655|1855858|1855872|1961921|2212850|2234134|2249761|2282131|2518111|2518115|2518116|2518117|268735|301967|337243|768065|890420|797299	TrEMBL
	A0A8J8GNA9	Archaea	435	1	A0A8J8GNA9	419|435	C477_08818|HT576_19935	AF-M0CC05-F1	None	Haloterrigena gelatinilytica.|Haloterrigena salina JCM 13891.	Archaea	NA-Archaea	Euryarchaeota	Stenosarchaea group	Natrialbales	Natrialbaceae	Haloterrigena	Haloterrigena gelatinilytica|Haloterrigena salina JCM 13891	2	A0A8J8GNA9|M0CC05	IPR003495|IPR011629	None	IPR027417|IPR036627	None	EMBL-CDS:NUB93278.1	fig|1227488.3.peg.1740	None	PF02492|PF07683	RHEA:19669|RHEA:19670	complete	1227488.C477_08818	NA	1227488|2741724	TrEMBL
	A0A8J8KEG0	Archaea	464	1	A0A8J8KEG0	418|438|442|464	C477_02249|HT576_05840|Htur_0422|JMJ58_07065	AF-D2RV29-F1|AF-M0CJB5-F1	None	Haloterrigena gelatinilytica.|Haloterrigena salifodinae.|Haloterrigena salina JCM 13891.|Haloterrigena turkmenica (strain ATCC 51198 / DSM 5511 / JCM 9101 / NCIMB13204 / VKM B-1734 / 4k)	Archaea	NA-Archaea	Euryarchaeota	Stenosarchaea group	Natrialbales	Natrialbaceae	Haloterrigena	Haloterrigena gelatinilytica|Haloterrigena salifodinae|Haloterrigena salina JCM 13891|Haloterrigena turkmenica DSM 5511	4	A0A8J8KEG0|A0A8T8E4G8|D2RV29|M0CJB5	IPR003495|IPR011629	None	IPR027417|IPR036627	None	EMBL-CDS:NUB90551.1	fig|1227488.3.peg.439	None	PF02492|PF07683	RHEA:19669|RHEA:19670	complete	1227488.C477_02249|543526.Htur_0422	NA	1227488|2675099|2741724|543526	TrEMBL
	A0A8J8PEQ4	Archaea	197	1	A0A8J8PEQ4	197	A3207_05290|MMINT_05860	AF-R9T5U4-F1	None	Candidatus Methanomassiliicoccus intestinalis.|Methanomassiliicoccus intestinalis (strain Issoire-Mx1)	Archaea	NA-Archaea	Candidatus Thermoplasmatota	Thermoplasmata	Methanomassiliicoccales	Methanomassiliicoccaceae	Methanomassiliicoccus	Candidatus Methanomassiliicoccus intestinalis|Candidatus Methanomassiliicoccus intestinalis Isso	2	A0A8J8PEQ4|R9T5U4	IPR003495	None	IPR027417	None	EMBL-CDS:TQS81280.1	None	None	PF02492	None	complete	1295009.MMINT_05860	NA	1295009|1406512	TrEMBL
	A0A8J8PFX9	Archaea	353	1	A0A8J8PFX9	353	A3207_03285|MMINT_15470	AF-R9TBN7-F1	None	Candidatus Methanomassiliicoccus intestinalis.|Methanomassiliicoccus intestinalis (strain Issoire-Mx1)	Archaea	NA-Archaea	Candidatus Thermoplasmatota	Thermoplasmata	Methanomassiliicoccales	Methanomassiliicoccaceae	Methanomassiliicoccus	Candidatus Methanomassiliicoccus intestinalis|Candidatus Methanomassiliicoccus intestinalis Isso	2	A0A8J8PFX9|R9TBN7	IPR003495	None	IPR027417	None	EMBL-CDS:TQS82976.1	None	None	PF02492	None	complete	None	NA	1295009|1406512	TrEMBL
	A0A8J8TTE3	Archaea	427	1	A0A8J8TTE3	427	CV102_00630	None	None	Natronococcus pandeyae.	Archaea	NA-Archaea	Euryarchaeota	Stenosarchaea group	Natrialbales	Natrialbaceae	Natronococcus	Natronococcus pandeyae	1	A0A8J8TTE3	IPR003495|IPR011629	None	IPR027417|IPR036627	None	EMBL-CDS:TYL40120.1	None	None	PF02492|PF07683	RHEA:19669|RHEA:19670	complete	None	NA	2055836	TrEMBL
	A0A8S8XUR7	Archaea	73	1	A0A8S8XUR7	73	CM15mP9_4600	None	None	Euryarchaeota archaeon.	Archaea	NA-Archaea	Euryarchaeota	unclassified Euryarchaeot	NA	NA	NA	Euryarchaeota archaeon	1	A0A8S8XUR7	IPR003495	None	IPR027417	None	EMBL-CDS:GIR00757.1	None	None	PF02492	None	complete	None	NA	2026739	TrEMBL
	A0A8S8YAD8	Archaea	345	1	A0A8S8YAD8	345	CM15mP78_17020	None	None	Candidatus Poseidoniales archaeon.	Archaea	NA-Archaea	Candidatus Thermoplasmatota	Candidatus Poseidoniia	Candidatus Poseidoniales	unclassified Candidatus P	NA	Candidatus Poseidoniales archaeon	1	A0A8S8YAD8	IPR003495|IPR011629	None	IPR027417|IPR036627	None	EMBL-CDS:GIR77003.1	None	None	PF02492|PF07683	RHEA:19669|RHEA:19670	complete	None	NA	2163009	TrEMBL
	A0A8S8YIH5	Archaea	81	1	A0A8S8YIH5	81	Ct9H90mP16_18150	None	None	Candidatus Poseidoniales archaeon.	Archaea	NA-Archaea	Candidatus Thermoplasmatota	Candidatus Poseidoniia	Candidatus Poseidoniales	unclassified Candidatus P	NA	Candidatus Poseidoniales archaeon	1	A0A8S8YIH5	IPR003495	None	IPR027417	None	EMBL-CDS:GIS44745.1	None	None	PF02492	None	complete	None	NA	2163009	TrEMBL
	A0A8S8YPJ7	Archaea	52	1	A0A8S8YPJ7	52	Ct9H90mP16_18140	None	None	Candidatus Poseidoniales archaeon.	Archaea	NA-Archaea	Candidatus Thermoplasmatota	Candidatus Poseidoniia	Candidatus Poseidoniales	unclassified Candidatus P	NA	Candidatus Poseidoniales archaeon	1	A0A8S8YPJ7	IPR003495	None	IPR027417	None	EMBL-CDS:GIS44744.1	None	None	PF02492	None	complete	None	NA	2163009	TrEMBL
	A0A8T3WPI0	Archaea	291	1	A0A8T3WPI0	291	HYW24_04165	None	None	Candidatus Aenigmarchaeota archaeon.	Archaea	DPANN group	Candidatus Aenigmarchaeota	unclassified Aenigmarchae	NA	NA	NA	Candidatus Aenigmarchaeota archaeon	1	A0A8T3WPI0	IPR003495|IPR011629	None	IPR027417|IPR036627	None	EMBL-CDS:MBI2543356.1	None	None	PF02492|PF07683	RHEA:19669|RHEA:19670	complete	None	NA	2093792	TrEMBL
	A0A8T3WWQ1	Archaea	289	1	A0A8T3WWQ1	289	HYV84_02970	None	None	Candidatus Woesearchaeota archaeon.	Archaea	DPANN group	Candidatus Woesearchaeota	NA	NA	NA	NA	Candidatus Woesearchaeota archaeon	1	A0A8T3WWQ1	IPR003495|IPR011629	None	IPR027417|IPR036627	None	EMBL-CDS:MBI2576149.1	None	None	PF02492|PF07683	RHEA:19669|RHEA:19670	complete	None	NA	2026803	TrEMBL
	A0A8T3X534	Archaea	296	1	A0A8T3X534	296	HYW26_04570	None	None	Candidatus Aenigmarchaeota archaeon.	Archaea	DPANN group	Candidatus Aenigmarchaeota	unclassified Aenigmarchae	NA	NA	NA	Candidatus Aenigmarchaeota archaeon	1	A0A8T3X534	IPR003495|IPR011629	None	IPR027417|IPR036627	None	EMBL-CDS:MBI2578957.1	None	None	PF02492|PF07683	RHEA:19669|RHEA:19670	complete	None	NA	2093792	TrEMBL
	A0A8T3X9C6	Archaea	292	1	A0A8T3X9C6	292	HYW27_01945	None	None	Candidatus Aenigmarchaeota archaeon.	Archaea	DPANN group	Candidatus Aenigmarchaeota	unclassified Aenigmarchae	NA	NA	NA	Candidatus Aenigmarchaeota archaeon	1	A0A8T3X9C6	IPR003495|IPR011629	None	IPR027417|IPR036627	None	EMBL-CDS:MBI2579641.1	None	None	PF02492|PF07683	RHEA:19669|RHEA:19670	complete	None	NA	2093792	TrEMBL
	A0A8T3XF46	Archaea	289	1	A0A8T3XF46	289	HYX01_03225	None	None	Candidatus Woesearchaeota archaeon.	Archaea	DPANN group	Candidatus Woesearchaeota	NA	NA	NA	NA	Candidatus Woesearchaeota archaeon	1	A0A8T3XF46	IPR003495|IPR011629	None	IPR027417|IPR036627	None	EMBL-CDS:MBI2651456.1	None	None	PF02492|PF07683	RHEA:19669|RHEA:19670	complete	None	NA	2026803	TrEMBL
	A0A8T3YF26	Archaea	287	1	A0A8T3YF26	287	HY512_00415	None	None	Candidatus Aenigmarchaeota archaeon.	Archaea	DPANN group	Candidatus Aenigmarchaeota	unclassified Aenigmarchae	NA	NA	NA	Candidatus Aenigmarchaeota archaeon	1	A0A8T3YF26	IPR003495|IPR011629	None	IPR027417|IPR036627	None	EMBL-CDS:MBI4163295.1	None	None	PF02492|PF07683	RHEA:19669|RHEA:19670	complete	None	NA	2093792	TrEMBL
	A0A8T3YY45	Archaea	459	1	A0A8T3YY45	459	HY772_09740	None	None	Candidatus Woesearchaeota archaeon.	Archaea	DPANN group	Candidatus Woesearchaeota	NA	NA	NA	NA	Candidatus Woesearchaeota archaeon	1	A0A8T3YY45	IPR003495	None	IPR027417	None	EMBL-CDS:MBI4739789.1	None	None	PF02492	None	complete	None	NA	2026803	TrEMBL
	A0A8T3Z7E0	Archaea	294	1	A0A8T3Z7E0	294	HY833_03010	None	None	Candidatus Aenigmarchaeota archaeon.	Archaea	DPANN group	Candidatus Aenigmarchaeota	unclassified Aenigmarchae	NA	NA	NA	Candidatus Aenigmarchaeota archaeon	1	A0A8T3Z7E0	IPR003495|IPR011629	None	IPR027417|IPR036627	None	EMBL-CDS:MBI4894679.1	None	None	PF02492|PF07683	RHEA:19669|RHEA:19670	complete	None	NA	2093792	TrEMBL
	A0A8T3ZHX4	Archaea	337	1	A0A8T3ZHX4	337	HZA99_01640	None	None	Candidatus Woesearchaeota archaeon.	Archaea	DPANN group	Candidatus Woesearchaeota	NA	NA	NA	NA	Candidatus Woesearchaeota archaeon	1	A0A8T3ZHX4	IPR003495|IPR011629	None	IPR027417|IPR036627	None	EMBL-CDS:MBI5072498.1	None	None	PF02492|PF07683	RHEA:19669|RHEA:19670	complete	None	NA	2026803	TrEMBL
	A0A8T3ZSJ3	Archaea	313	1	A0A8T3ZSJ3	313	HY995_01220	None	None	Candidatus Micrarchaeota archaeon.	Archaea	DPANN group	Candidatus Micrarchaeota	unclassified Candidatus M	NA	NA	NA	Candidatus Micrarchaeota archaeon	1	A0A8T3ZSJ3	IPR003495|IPR011629	None	IPR027417|IPR036627	None	EMBL-CDS:MBI5176689.1	None	None	PF02492|PF07683	RHEA:19669|RHEA:19670	complete	None	NA	2250274	TrEMBL
	A0A8T4C2I1	Archaea	394	1	A0A8T4C2I1	394	FJZ55_05630	None	None	Candidatus Woesearchaeota archaeon.	Archaea	DPANN group	Candidatus Woesearchaeota	NA	NA	NA	NA	Candidatus Woesearchaeota archaeon	1	A0A8T4C2I1	IPR003495	None	IPR027417|IPR036627	None	EMBL-CDS:MBM3203368.1	None	None	PF02492	None	fragment	None	NA	2026803	TrEMBL
	A0A8T4C2V0	Archaea	332	1	A0A8T4C2V0	332	FJZ55_05635	None	None	Candidatus Woesearchaeota archaeon.	Archaea	DPANN group	Candidatus Woesearchaeota	NA	NA	NA	NA	Candidatus Woesearchaeota archaeon	1	A0A8T4C2V0	IPR003495|IPR011629	None	IPR027417|IPR036627	None	EMBL-CDS:MBM3203369.1	None	None	PF02492|PF07683	RHEA:19669|RHEA:19670	complete	None	NA	2026803	TrEMBL
	A0A8T4GHA5	Archaea	428	1	A0A8T4GHA5	428	J2751_002914	None	None	Halorubrum alkaliphilum.	Archaea	NA-Archaea	Euryarchaeota	Stenosarchaea group	Haloferacales	Halorubraceae	Halorubrum	Halorubrum alkaliphilum	1	A0A8T4GHA5	IPR003495|IPR011629	None	IPR027417|IPR036627	None	EMBL-CDS:MBP1923868.1	None	None	PF02492|PF07683	RHEA:19669|RHEA:19670	complete	None	NA	261290	TrEMBL
	A0A8T4GN16	Archaea	363	1	A0A8T4GN16	363|377	GCM10009017_11770|J2752_001630	AF-A0A830FR65-F1	None	Halarchaeum rubridurum.	Archaea	NA-Archaea	Euryarchaeota	Stenosarchaea group	Halobacteriales	Halobacteriaceae	Halarchaeum	Halarchaeum rubridurum	2	A0A8T4GN16|A0A830FR65	IPR003495|IPR011629	None	IPR027417|IPR036627	None	EMBL-CDS:MBP1954718.1	None	None	PF02492|PF07683	RHEA:19669|RHEA:19670	complete	None	NA	489911	TrEMBL
	A0A8T4KL06	Archaea	295	1	A0A8T4KL06	295	J4428_05700	None	None	Candidatus Aenigmarchaeota archaeon.	Archaea	DPANN group	Candidatus Aenigmarchaeota	unclassified Aenigmarchae	NA	NA	NA	Candidatus Aenigmarchaeota archaeon	1	A0A8T4KL06	IPR003495|IPR011629	None	IPR027417|IPR036627	None	EMBL-CDS:MBS3052835.1	None	None	PF02492|PF07683	RHEA:19669|RHEA:19670	complete	None	NA	2093792	TrEMBL
	A0A8T4LZH5	Archaea	300	1	A0A8T4LZH5	300	J4450_05660	None	None	Candidatus Micrarchaeota archaeon.	Archaea	DPANN group	Candidatus Micrarchaeota	unclassified Candidatus M	NA	NA	NA	Candidatus Micrarchaeota archaeon	1	A0A8T4LZH5	IPR003495|IPR011629	None	IPR027417|IPR036627	None	EMBL-CDS:MBS3068166.1	None	None	PF02492|PF07683	RHEA:19669|RHEA:19670	complete	None	NA	2250274	TrEMBL
	A0A8T4RLP5	Archaea	309	1	A0A8T4RLP5	309	J4211_05255	None	None	Candidatus Woesearchaeota archaeon.	Archaea	DPANN group	Candidatus Woesearchaeota	NA	NA	NA	NA	Candidatus Woesearchaeota archaeon	1	A0A8T4RLP5	IPR003495|IPR011629	None	IPR027417|IPR036627	None	EMBL-CDS:MBS3125626.1	None	None	PF02492|PF07683	RHEA:19669|RHEA:19670	complete	None	NA	2026803	TrEMBL
	A0A8T4S014	Archaea	293	1	A0A8T4S014	293	J4214_00160	None	None	Candidatus Woesearchaeota archaeon.	Archaea	DPANN group	Candidatus Woesearchaeota	NA	NA	NA	NA	Candidatus Woesearchaeota archaeon	1	A0A8T4S014	IPR003495|IPR011629	None	IPR027417|IPR036627	None	EMBL-CDS:MBS3133627.1	None	None	PF02492|PF07683	RHEA:19669|RHEA:19670	complete	None	NA	2026803	TrEMBL
	A0A8T4T4X9	Archaea	324	1	A0A8T4T4X9	324	J4219_01670	None	None	Candidatus Woesearchaeota archaeon.	Archaea	DPANN group	Candidatus Woesearchaeota	NA	NA	NA	NA	Candidatus Woesearchaeota archaeon	1	A0A8T4T4X9	IPR003495|IPR011629	None	IPR027417|IPR036627	None	EMBL-CDS:MBS3147570.1	None	None	PF02492|PF07683	RHEA:19669|RHEA:19670	complete	None	NA	2026803	TrEMBL
	A0A8T4TZG7	Archaea	363	1	A0A8T4TZG7	363	J4206_03865	None	None	Candidatus Woesearchaeota archaeon.	Archaea	DPANN group	Candidatus Woesearchaeota	NA	NA	NA	NA	Candidatus Woesearchaeota archaeon	1	A0A8T4TZG7	IPR003495|IPR011629	None	IPR027417|IPR036627	None	EMBL-CDS:MBS3158397.1	None	None	PF02492|PF07683	RHEA:19669|RHEA:19670	complete	None	NA	2026803	TrEMBL
	A0A8T4V890	Archaea	292	1	A0A8T4V890	292	J4449_00765	None	None	Candidatus Woesearchaeota archaeon.	Archaea	DPANN group	Candidatus Woesearchaeota	NA	NA	NA	NA	Candidatus Woesearchaeota archaeon	1	A0A8T4V890	IPR003495|IPR011629	None	IPR027417|IPR036627	None	EMBL-CDS:MBS3171121.1	None	None	PF02492|PF07683	RHEA:19669|RHEA:19670	complete	None	NA	2026803	TrEMBL
	A0A8T4VXS0	Archaea	443	1	A0A8T4VXS0	443	KGY66_01505|KGY68_00585	None	None	Candidatus Thermoplasmatota archaeon.	Archaea	NA-Archaea	Candidatus Thermoplasmatota	unclassified Candidatus T	NA	NA	NA	Candidatus Thermoplasmatota archaeon	2	A0A8T4VXS0|A0A8T4W5G1	IPR003495	None	IPR027417	None	EMBL-CDS:MBS3781087.1	None	None	PF02492	None	complete	None	NA	2806419	TrEMBL
	A0A8T4Y4P1	Archaea	374	1	A0A8T4Y4P1	320|369|374|85	KEJ25_06490|KEJ25_07945|KEJ27_05270|KEJ48_07530	None	None	Candidatus Bathyarchaeota archaeon.	Archaea	TACK group	Candidatus Bathyarchaeota	unclassified Candidatus B	NA	NA	NA	Candidatus Bathyarchaeota archaeon	4	A0A8T4Y4P1|A0A8T4XZR4|A0A8T4YDQ8|A0A8T4YFF9	IPR003495	None	IPR027417	None	EMBL-CDS:MBS7614068.1	None	None	PF02492	None	complete|fragment	None	NA	2026714	TrEMBL
	A0A8T4ZQ54	Archaea	209	1	A0A8T4ZQ54	209	KEJ15_07695	None	None	Candidatus Bathyarchaeota archaeon.	Archaea	TACK group	Candidatus Bathyarchaeota	unclassified Candidatus B	NA	NA	NA	Candidatus Bathyarchaeota archaeon	1	A0A8T4ZQ54	IPR003495	None	IPR027417	None	EMBL-CDS:MBS7633478.1	None	None	PF02492	None	complete	None	NA	2026714	TrEMBL
	A0A8T6LXU4	Archaea	327	1	A0A8T6LXU4	327	COZ34_00930|GW926_01060	AF-A0A2M7ME93-F1	None	Candidatus Pacearchaeota archaeon.|Candidatus Pacebacteria bacterium CG_4_10_14_3_um_filter_34_15.	Archaea|Bacteria	Bacteria incertae sedis|DPANN group	Candidatus Pacebacteria|NA	NA	NA	NA	NA	Candidatus Pacearchaeota archaeon|Candidatus Pacebacteria bacterium CG_4_10_14_3_um_	2	A0A8T6LXU4|A0A2M7ME93	IPR003495|IPR011629	None	IPR027417|IPR036627	None	EMBL-CDS:NCO12091.1	None	None	PF02492|PF07683	RHEA:19669|RHEA:19670	complete	None	NA	1974761|2026773	TrEMBL
	A0A8T6M5V4	Archaea	306	1	A0A8T6M5V4	306	GW926_02810	None	None	Candidatus Pacearchaeota archaeon.	Archaea	DPANN group	NA	NA	NA	NA	NA	Candidatus Pacearchaeota archaeon	1	A0A8T6M5V4	IPR003495|IPR011629	None	IPR027417|IPR036627	None	EMBL-CDS:NCO12435.1	None	None	PF02492|PF07683	RHEA:19669|RHEA:19670	complete	None	NA	2026773	TrEMBL
	A0A8T6N827	Archaea	385	1	A0A8T6N827	385	None	None	None	Euryarchaeota archaeon.	Archaea	NA-Archaea	Euryarchaeota	unclassified Euryarchaeot	NA	NA	NA	Euryarchaeota archaeon	1	A0A8T6N827	IPR003495|IPR011629	None	IPR027417|IPR036627	None	EMBL-CDS:NDB65923.1|EMBL-CDS:NDF37224.1|EMBL-CDS:NDG22073.1	None	None	PF02492|PF07683	RHEA:19669|RHEA:19670	complete	None	NA	2026739	TrEMBL
	A0A8T6VJ70	Archaea	326	1	A0A8T6VJ70	326	GWN33_13205	None	None	Candidatus Bathyarchaeota archaeon.|Gammaproteobacteria bacterium.	Archaea|Bacteria	NA-Bacteria|TACK group	Candidatus Bathyarchaeota|Pseudomonadota	Gammaproteobacteria|unclassified Candidatus B	NA|unclassified Gammaproteobacter	NA	NA	Candidatus Bathyarchaeota archaeon|Gammaproteobacteria bacterium	2	A0A8T6VJ70|A0A967YXL8	IPR003495	None	IPR027417	None	EMBL-CDS:NIU39757.1|EMBL-CDS:NIV45072.1	None	None	PF02492	None	fragment	None	NA	1913989|2026714	TrEMBL
	A0A8T7HFN3	Archaea	285	1	A0A8T7HFN3	285	HQ489_03825	None	None	Candidatus Woesearchaeota archaeon.	Archaea	DPANN group	Candidatus Woesearchaeota	NA	NA	NA	NA	Candidatus Woesearchaeota archaeon	1	A0A8T7HFN3	IPR003495|IPR011629	None	IPR027417|IPR036627	None	EMBL-CDS:NQV91578.1	None	None	PF02492|PF07683	RHEA:19669|RHEA:19670	complete	None	NA	2026803	TrEMBL
	A0A8T8LMB7	Archaea	455	1	A0A8T8LMB7	455|62	DJ68_11490|J7656_01460	AF-A0A2G1X387-F1	None	Halorubrum sodomense.|Halorubrum sp. C3.	Archaea	NA-Archaea	Euryarchaeota	Stenosarchaea group	Haloferacales	Halorubraceae	Halorubrum	Halorubrum sodomense|Halorubrum sp. C3	2	A0A8T8LMB7|A0A2G1X387	IPR003495|IPR011629	None	IPR027417|IPR036627	None	EMBL-CDS:QUO48056.1	None	None	PF02492|PF07683	RHEA:19669|RHEA:19670	complete|fragment	None	NA	1483399|35743	TrEMBL
	A0A8T8W9M4	Archaea	472	1	A0A8T8W9M4	472	K6T50_09490	None	None	Halobaculum magnesiiphilum.	Archaea	NA-Archaea	Euryarchaeota	Stenosarchaea group	Haloferacales	Halorubraceae	Halobaculum	Halobaculum magnesiiphilum	1	A0A8T8W9M4	IPR003495|IPR011629	None	IPR027417|IPR036627	None	EMBL-CDS:QZP36549.1	None	None	PF02492|PF07683	RHEA:19669|RHEA:19670	complete	None	NA	1017351	TrEMBL
	A0A8U0A9S1	Archaea	414	1	A0A8U0A9S1	414	MW046_16915	None	None	Halocatena salina.	Archaea	NA-Archaea	Euryarchaeota	Stenosarchaea group	Halobacteriales	Halobacteriaceae	Halocatena	Halocatena salina	1	A0A8U0A9S1	IPR003495|IPR011629	None	IPR027417|IPR036627	None	EMBL-CDS:UPM44713.1	None	None	PF02492|PF07683	RHEA:19669|RHEA:19670	complete	None	NA	2934340	TrEMBL
	A0A8X7JHH2	Archaea	384	1	A0A8X7JHH2	384	ENF35_01760	None	None	Aciduliprofundum sp.	Archaea	NA-Archaea	Candidatus Thermoplasmatota	NA	NA	NA	Aciduliprofundum	Aciduliprofundum sp.	1	A0A8X7JHH2	IPR003495	None	IPR027417	None	EMBL-CDS:HDJ27026.1	None	None	PF02492	None	fragment	None	NA	2060325	TrEMBL
	A0A9E4ZEE6	Archaea	381	2	A0A9E4ZEE6|Q12XQ3	381	Mbur_0818	AF-Q12XQ3-F1	None	Methanococcoides seepicolus.|Methanococcoides burtonii (strain DSM 6242 / NBRC 107633 / OCM 468 /ACE-M)	Archaea	NA-Archaea	Euryarchaeota	Stenosarchaea group	Methanosarcinales	Methanosarcinaceae	Methanococcoides	Methanococcoides seepicolus|Methanococcoides burtonii DSM 6242	1	A0A9E4ZEE6|Q12XQ3	IPR003495	None	IPR027417	None	EMBL-CDS:MCM1985926.1|EMBL-CDS:MCM1986556.1|GI:499818192|GI:91711846|EMBL-CDS:ABE51773.1|REFSEQ:WP_011498926.1	None	None	PF02492	None	complete	259564.Mbur_0818	NA	2828780|259564	TrEMBL
	A0A9E5DBA5	Archaea	171	1	A0A9E5DBA5	171	KDK67_03990	None	None	Methanococcoides seepicolus.	Archaea	NA-Archaea	Euryarchaeota	Stenosarchaea group	Methanosarcinales	Methanosarcinaceae	Methanococcoides	Methanococcoides seepicolus	1	A0A9E5DBA5	IPR003495	None	IPR027417	None	EMBL-CDS:MCM1986173.1	None	None	PF02492	None	complete	None	NA	2828780	TrEMBL
	A0A9E7N7P6	Archaea	401	1	A0A9E7N7P6	401	NGM29_15835	None	None	Saliphagus sp. WLHS1.	Archaea	NA-Archaea	Euryarchaeota	Stenosarchaea group	Natrialbales	Natrialbaceae	Saliphagus	Saliphagus sp. WLHS1	1	A0A9E7N7P6	IPR003495|IPR011629	None	IPR027417|IPR036627	None	EMBL-CDS:UTF53222.1	None	None	PF02492|PF07683	RHEA:19669|RHEA:19670	complete	None	NA	2953753	TrEMBL
	D3T072	Archaea	449	1	D3T072	449	C500_16749	AF-D3T072-F1	None	Natrialba magadii (strain ATCC 43099 / DSM 3394 / CCM 3739 / CIP 104546 /IAM 13178 / JCM 8861 / NBRC 102185 / NCIMB 2190 / MS3)	Archaea	NA-Archaea	Euryarchaeota	Stenosarchaea group	Natrialbales	Natrialbaceae	Natrialba	Natrialba magadii ATCC 43099	1	D3T072	IPR003495|IPR011629	None	IPR027417|IPR036627	None	GI:445571272|GI:289530079|GI:490327161|EMBL-CDS:ADD04430.1|EMBL-CDS:ELY25826.1|REFSEQ:WP_004216618.1	fig|547559.17.peg.3290	None	PF02492|PF07683	RHEA:19669|RHEA:19670	complete	547559.Nmag_0846	NA	547559	TrEMBL
	D5EB71	Archaea	352	1	D5EB71	352|353	A8273_1330|A9957_05705|AWU58_430|BKM01_08940|CI952_969|CI953_710|CI957_90|EFE42_01770|Mmah_0900	AF-A0A139CZP2-F1|AF-A0A1B8X433-F1|AF-A0A1D2UXI1-F1|AF-A0A1L3Q411-F1|AF-A0A1L9C788-F1|AF-A0A285EPR1-F1|AF-A0A2D3C5X3-F1|AF-A0A3M9LQA9-F1|AF-A0A3R9FSF8-F1|AF-A0A427UFR3-F1|AF-A0A498H7J1-F1|AF-D5EB71-F1	None	Methanohalophilus euhalobius.|Methanohalophilus halophilus.|Methanohalophilus mahii (strain ATCC 35705 / DSM 5219 / SLP)|Methanohalophilus portucalensis FDF-1.|Methanohalophilus portucalensis.|Methanohalophilus sp.|Methanohalophilus sp. 2-GBenrich.|Methanohalophilus sp. DAL1.|Methanohalophilus sp. RSK.|Methanohalophilus sp. T328-1.|Methanohalophilus sp. WG1-DM.	Archaea	NA-Archaea	Euryarchaeota	Methanomicrobia|Stenosarchaea group	Methanosarcinales	Methanosarcinaceae	Methanohalophilus	Methanohalophilus euhalobius|Methanohalophilus halophilus|Methanohalophilus mahii DSM 5219|Methanohalophilus portucalensis|Methanohalophilus portucalensis FDF-1|Methanohalophilus sp.|Methanohalophilus sp. 2-GBenrich|Methanohalophilus sp. DAL1|Methanohalophilus sp. RSK|Methanohalophilus sp. T328-1|Methanohalophilus sp. WG1-DM	12	D5EB71|A0A139CZP2|A0A1B8X433|A0A1D2UXI1|A0A1L3Q411|A0A1L9C788|A0A285EPR1|A0A2D3C5X3|A0A3M9LQA9|A0A3R9FSF8|A0A427UFR3|A0A498H7J1	IPR003495	None	IPR027417	None	GI:502802389|GI:292666573|EMBL-CDS:ADE36422.1|REFSEQ:WP_013037365.1	fig|1794907.3.peg.1058|fig|1884871.3.peg.814	None	PF02492	None	complete	1884871.A8273_1330|2177.BHR79_09055|523843.SAMN06264941_0073|547558.Mmah_0900	NA	1794907|1864608|1884871|1966352|2177|2485783|2491675|39664|51203|523843|547558	TrEMBL
	D5EBE1	Archaea	373	1	D5EBE1	373|396	BKM01_04980|Mmah_0972|SAMN04515625_0650|SAMN06264941_1953	AF-A0A1H2SG23-F1|AF-A0A1L3Q4Z5-F1|AF-A0A1L9C2B6-F1|AF-A0A1X7P091-F1|AF-A0A2D3C927-F1|AF-D5EBE1-F1	None	Methanohalophilus halophilus.|Methanohalophilus mahii (strain ATCC 35705 / DSM 5219 / SLP)|Methanohalophilus portucalensis FDF-1.|Methanohalophilus portucalensis.	Archaea	NA-Archaea	Euryarchaeota	Methanomicrobia|Stenosarchaea group	Methanosarcinales	Methanosarcinaceae	Methanohalophilus	Methanohalophilus halophilus|Methanohalophilus mahii DSM 5219|Methanohalophilus portucalensis|Methanohalophilus portucalensis FDF-1	6	D5EBE1|A0A1H2SG23|A0A1L3Q4Z5|A0A1L9C2B6|A0A1X7P091|A0A2D3C927	IPR003495	None	IPR027417	None	GI:502802459|GI:292666643|EMBL-CDS:ADE36492.1|REFSEQ:WP_013037435.1	None	None	PF02492	None	complete	2177.BHR79_08710|523843.SAMN06264941_1953|547558.Mmah_0972	NA	2177|39664|523843|547558	TrEMBL
	D7DQV7	Archaea	315	1	D7DQV7	315	Mvol_1579	AF-D7DQV7-F1	None	Methanococcus voltae (strain ATCC BAA-1334 / A3)	Archaea	NA-Archaea	Euryarchaeota	Methanomada group	Methanococcales	Methanococcaceae	Methanococcus	Methanococcus voltae A3	1	D7DQV7	IPR003495|IPR011629	None	IPR027417|IPR036627	None	GI:297379079|EMBL-CDS:ADI37234.1|REFSEQ:WP_013180962.1	None	None	PF02492|PF07683	RHEA:19669|RHEA:19670	complete	456320.Mvol_1579	NA	456320	TrEMBL
	D7E792	Archaea	352	1	D7E792	352	Metev_0947	AF-D7E792-F1	None	Methanohalobium evestigatum (strain ATCC BAA-1072 / DSM 3721 / NBRC 107634/ OCM 161 / Z-7303)	Archaea	NA-Archaea	Euryarchaeota	Stenosarchaea group	Methanosarcinales	Methanosarcinaceae	Methanohalobium	Methanohalobium evestigatum Z-7303	1	D7E792	IPR003495	None	IPR027417	None	GI:502959433|GI:298287875|EMBL-CDS:ADI73841.1|REFSEQ:WP_013194409.1	None	None	PF02492	None	complete	644295.Metev_0947	NA	644295	TrEMBL
	D7EB27	Archaea	357	1	D7EB27	357	Metev_1705	AF-D7EB27-F1	None	Methanohalobium evestigatum (strain ATCC BAA-1072 / DSM 3721 / NBRC 107634/ OCM 161 / Z-7303)	Archaea	NA-Archaea	Euryarchaeota	Stenosarchaea group	Methanosarcinales	Methanosarcinaceae	Methanohalobium	Methanohalobium evestigatum Z-7303	1	D7EB27	IPR003495	None	IPR027417	None	GI:502960133|GI:298288578|EMBL-CDS:ADI74544.1|REFSEQ:WP_013195109.1	None	None	PF02492	None	complete	644295.Metev_1705	NA	644295	TrEMBL
	D8J2V8	Archaea	361	1	D8J2V8	361	C497_14292	AF-D8J2V8-F1	None	Halalkalicoccus jeotgali (strain DSM 18796 / CECT 7217 / JCM 14584 / KCTC4019 / B3)	Archaea	NA-Archaea	Euryarchaeota	Stenosarchaea group	Halobacteriales	Halobacteriaceae	Halalkalicoccus	Halalkalicoccus jeotgali B3	1	D8J2V8	IPR003495|IPR011629	None	IPR027417|IPR036627	None	GI:445580538|GI:495692939|GI:299124726|EMBL-CDS:ADJ15065.1|EMBL-CDS:ELY34916.1|REFSEQ:WP_008417518.1	fig|795797.18.peg.1673	None	PF02492|PF07683	RHEA:19669|RHEA:19670	complete	795797.C497_14292	NA	795797	TrEMBL
	D8J4A1	Archaea	377	1	D8J4A1	377	C497_18982	AF-D8J4A1-F1	None	Halalkalicoccus jeotgali (strain DSM 18796 / CECT 7217 / JCM 14584 / KCTC4019 / B3)	Archaea	NA-Archaea	Euryarchaeota	Stenosarchaea group	Halobacteriales	Halobacteriaceae	Halalkalicoccus	Halalkalicoccus jeotgali B3	1	D8J4A1	IPR003495|IPR011629	None	IPR027417|IPR036627	None	GI:445578659|GI:495694522|GI:299123124|EMBL-CDS:ADJ13463.1|EMBL-CDS:ELY33062.1|REFSEQ:WP_008419101.1	fig|795797.18.peg.71	None	PF02492|PF07683	RHEA:19669|RHEA:19670	complete	795797.C497_18982	NA	795797	TrEMBL
	E6N7W0	Archaea	403	1	E6N7W0	271|403|421	ENU43_08550|HGMM_F08E07C01	AF-A0A7J3G7G5-F1|AF-E6N7W0-F1|AF-E6N7W8-F1	None	Caldiarchaeum subterraneum.	Archaea	TACK group	Nitrososphaerota	NA	NA	NA	Candidatus Caldarchaeum	Candidatus Caldarchaeum subterraneum	3	E6N7W0|A0A7J3G7G5|E6N7W8	IPR003495	None	IPR027417	None	GI:343485505|GI:315426755|EMBL-CDS:BAJ48379.1|EMBL-CDS:BAJ51159.1	None	None	PF02492	None	complete|fragment	311458.CSUB_C1308	NA	311458	TrEMBL
	E7QNT1	Archaea	409	1	E7QNT1	409|414	HAL_28040	AF-E7QNT1-F1	None	Haladaptatus paucihalophilus DX253.|Haladaptatus sp. T7.	Archaea	NA-Archaea	Euryarchaeota	Stenosarchaea group	Halobacteriales	Halobacteriaceae	Haladaptatus	Haladaptatus paucihalophilus DX253|Haladaptatus sp. T7	2	E7QNT1|A0A9C7QA33	IPR003495|IPR011629	None	IPR027417|IPR036627	None	GI:320551939|GI:495251244|EMBL-CDS:EFW93584.1|EMBL-CDS:SHL44482.1|REFSEQ:WP_007976000.1	fig|797209.4.peg.86	None	PF02492|PF07683	RHEA:19669|RHEA:19670	complete	797209.ZOD2009_00535	NA	2029368|797209	TrEMBL
	E7QZ37	Archaea	390	1	E7QZ37	381|389|390	BG842_08610|HAL_25060|SAMN05444342_2960|ZOD2009_21432	AF-A0A1D2QFH9-F1|AF-A0A1M6XQM4-F1|AF-E7QZ37-F1	None	Haladaptatus paucihalophilus DX253.|Haladaptatus sp. T7.|Haladaptatus sp. W1.	Archaea	NA-Archaea	Euryarchaeota	Stenosarchaea group	Halobacteriales	Halobacteriaceae	Haladaptatus	Haladaptatus paucihalophilus DX253|Haladaptatus sp. T7|Haladaptatus sp. W1	4	E7QZ37|A0A1D2QFH9|A0A1M6XQM4|A0A9C7UXK1	IPR003495|IPR011629	None	IPR027417|IPR036627	None	GI:320548526|EMBL-CDS:EFW90198.1	fig|797209.4.peg.4204	None	PF02492|PF07683	RHEA:19669|RHEA:19670	complete	797209.ZOD2009_21432	NA	1897478|2029368|797209	TrEMBL
	F7XKS7	Archaea	348	1	F7XKS7	348	Mzhil_1955	AF-F7XKS7-F1	None	Methanosalsum zhilinae (strain DSM 4017 / NBRC 107636 / OCM 62 / WeN5)	Archaea	NA-Archaea	Euryarchaeota	Stenosarchaea group	Methanosarcinales	Methanosarcinaceae	Methanosalsum	Methanosalsum zhilinae DSM 4017	1	F7XKS7	IPR003495	None	IPR027417	None	GI:335931249|GI:503665150|EMBL-CDS:AEH61790.1|REFSEQ:WP_013899226.1	None	None	PF02492	None	complete	679901.Mzhil_1955	NA	679901	TrEMBL
	F7XMG8	Archaea	352	1	F7XMG8	352	Mzhil_0010	AF-F7XMG8-F1	None	Methanosalsum zhilinae (strain DSM 4017 / NBRC 107636 / OCM 62 / WeN5)	Archaea	NA-Archaea	Euryarchaeota	Stenosarchaea group	Methanosarcinales	Methanosarcinaceae	Methanosalsum	Methanosalsum zhilinae DSM 4017	1	F7XMG8	IPR003495	None	IPR027417	None	GI:503663254|GI:335929350|EMBL-CDS:AEH59891.1|REFSEQ:WP_013897330.1	None	None	PF02492	None	complete	679901.Mzhil_0010	NA	679901	TrEMBL
	F7XQN5	Archaea	195	1	F7XQN5	195	Mzhil_1799	AF-F7XQN5-F1	None	Methanosalsum zhilinae (strain DSM 4017 / NBRC 107636 / OCM 62 / WeN5)	Archaea	NA-Archaea	Euryarchaeota	Stenosarchaea group	Methanosarcinales	Methanosarcinaceae	Methanosalsum	Methanosalsum zhilinae DSM 4017	1	F7XQN5	IPR003495	None	IPR027417	None	GI:503664994|GI:335931093|EMBL-CDS:AEH61634.1|REFSEQ:WP_013899070.1	None	None	PF02492	None	complete	679901.Mzhil_1799	NA	679901	TrEMBL
	G0LIM0	Archaea	430	1	G0LIM0	430|439|440|442|446	A6E15_18785|D3D02_15755|DP107_18175|Hqrw_2409|SAMN05216226_1184	AF-A0A1G8Z499-F1|AF-A0A1S8ARH1-F1|AF-A0A498G5J5-F1|AF-A0A554MUK2-F1|AF-A0A5N5U531-F1|AF-G0LIM0-F1	None	Halobellus sp. Atlit-38R.|Haloglomus irregulare.|Haloquadratum walsbyi (strain DSM 16854 / JCM 12705 / C23)|Halosegnis rubeus.|Haloterrigena saccharevitans.|Halovenus aranensis.	Archaea	NA-Archaea	Euryarchaeota	Stenosarchaea group	Halobacteriales|Haloferacales|Natrialbales	Haloarculaceae|Halobacteriaceae|Haloferacaceae|Natrialbaceae	Halobellus|Haloglomus|Haloquadratum|Halosegnis|Halovenus|Natrinema	Halobellus sp. Atlit-38R|Haloglomus irregulare|Haloquadratum walsbyi C23|Halosegnis rubeus|Halovenus aranensis|Natrinema saccharevitans	6	G0LIM0|A0A1G8Z499|A0A1S8ARH1|A0A498G5J5|A0A554MUK2|A0A5N5U531	IPR003495|IPR011629	None	IPR027417|IPR036627	None	GI:339729061|GI:504368838|EMBL-CDS:CCC40272.1|REFSEQ:WP_014555940.1	None	None	PF02492|PF07683	RHEA:19669|RHEA:19670	complete	890420.SAMN05216226_1184	NA	2212850|2234134|2282131|301967|768065|890420	TrEMBL
	L0AF21	Archaea	433	1	L0AF21	433|448	C446_16540|SAMN05443661_10543	AF-A0A1I3KW89-F1|AF-L0AF21-F1|AF-M0LAK9-F1	None	Halobiforma nitratireducens JCM 10879.|Natronobacterium gregoryi (strain ATCC 43098 / DSM 3393 / CCM 3738 / CIP104747 / IAM 13177 / JCM 8860 / NBRC 102187 / NCIMB 2189 / SP2)|Natronobacterium gregoryi.	Archaea	NA-Archaea	Euryarchaeota	Stenosarchaea group	Natrialbales	Natrialbaceae	Halobiforma|Natronobacterium	Halobiforma nitratireducens JCM 10879|Natronobacterium gregoryi|Natronobacterium gregoryi SP2	3	L0AF21|A0A1I3KW89|M0LAK9	IPR003495|IPR011629	None	IPR027417|IPR036627	None	GI:491742367|GI:445620904|GI:429135507|EMBL-CDS:AFZ72518.1|EMBL-CDS:ELY74391.1|EMBL-CDS:PLK21487.1|REFSEQ:WP_005575500.1	fig|1227454.3.peg.3390|fig|797304.7.peg.97	None	PF02492|PF07683	RHEA:19669|RHEA:19670	complete	1227454.C446_16540|797304.Natgr_1298	NA	1227454|44930|797304	TrEMBL
	L0ALN6	Archaea	411	1	L0ALN6	411	SAMN05443661_11262	AF-A0A1I3N5T0-F1|AF-L0ALN6-F1	None	Natronobacterium gregoryi (strain ATCC 43098 / DSM 3393 / CCM 3738 / CIP104747 / IAM 13177 / JCM 8860 / NBRC 102187 / NCIMB 2189 / SP2)|Natronobacterium gregoryi.	Archaea	NA-Archaea	Euryarchaeota	Stenosarchaea group	Natrialbales	Natrialbaceae	Natronobacterium	Natronobacterium gregoryi|Natronobacterium gregoryi SP2	2	L0ALN6|A0A1I3N5T0	IPR003495|IPR011629	None	IPR027417|IPR036627	None	GI:445619885|GI:491742768|GI:429137685|EMBL-CDS:AFZ74696.1|EMBL-CDS:ELY73399.1|EMBL-CDS:PLK20941.1|REFSEQ:WP_005575901.1	fig|797304.7.peg.301	None	PF02492|PF07683	RHEA:19669|RHEA:19670	complete	797304.Natgr_3582	NA	44930|797304	TrEMBL
	L0JUC1	Archaea	421	1	L0JUC1	421	C491_04620|Natoc_0473	AF-L0JUC1-F1|AF-L9XG30-F1	None	Natronococcus amylolyticus DSM 10524.|Natronococcus occultus SP4.	Archaea	NA-Archaea	Euryarchaeota	Stenosarchaea group	Natrialbales	Natrialbaceae	Natronococcus	Natronococcus amylolyticus DSM 10524|Natronococcus occultus SP4	2	L0JUC1|L9XG30	IPR003495|IPR011629	None	IPR027417|IPR036627	None	GI:433672144|GI:505132690|EMBL-CDS:AGB36336.1|REFSEQ:WP_015319792.1	fig|1227497.3.peg.952	None	PF02492|PF07683	RHEA:19669|RHEA:19670	complete	1227497.C491_04620|694430.Natoc_0473	NA	1227497|694430	TrEMBL
	L0JVJ1	Archaea	419	1	L0JVJ1	419	Natoc_0269	AF-L0JVJ1-F1	None	Natronococcus occultus SP4.	Archaea	NA-Archaea	Euryarchaeota	Stenosarchaea group	Natrialbales	Natrialbaceae	Natronococcus	Natronococcus occultus SP4	1	L0JVJ1	IPR003495|IPR011629	None	IPR027417|IPR036627	None	GI:433671952|GI:505132498|EMBL-CDS:AGB36144.1|REFSEQ:WP_015319600.1	None	None	PF02492|PF07683	RHEA:19669|RHEA:19670	complete	694430.Natoc_0269	NA	694430	TrEMBL
	L0JY99	Archaea	406	1	L0JY99	406	Natoc_1946	AF-L0JY99-F1	None	Natronococcus occultus SP4.	Archaea	NA-Archaea	Euryarchaeota	Stenosarchaea group	Natrialbales	Natrialbaceae	Natronococcus	Natronococcus occultus SP4	1	L0JY99	IPR003495|IPR011629	None	IPR027417|IPR036627	None	GI:433673544|GI:505134078|EMBL-CDS:AGB37736.1|REFSEQ:WP_015321180.1	None	None	PF02492|PF07683	RHEA:19669|RHEA:19670	complete	694430.Natoc_1946	NA	694430	TrEMBL
	L0KW50	Archaea	189	1	L0KW50	189	Metho_0654	AF-L0KW50-F1	None	Methanomethylovorans hollandica (strain DSM 15978 / NBRC 107637 / DMS1)	Archaea	NA-Archaea	Euryarchaeota	Stenosarchaea group	Methanosarcinales	Methanosarcinaceae	Methanomethylovorans	Methanomethylovorans hollandica DSM 15978	1	L0KW50	IPR003495	None	IPR027417	None	GI:505136976|GI:433661484|EMBL-CDS:AGB48910.1|REFSEQ:WP_015324078.1	None	None	PF02492	None	complete	867904.Metho_0654	NA	867904	TrEMBL
	L9UYF2	Archaea	407	1	L9UYF2	363|364|407	C499_05563|ELS19_07620|G3I44_09875|Hbor_16290	AF-A0A482TLT9-F1|AF-A0A6C0UIZ8-F1|AF-E4NLJ6-F1|AF-L9UYF2-F1	None	Halogeometricum borinquense (strain ATCC 700274 / DSM 11551 / JCM 10706 /KCTC 4070 / PR3)|Halogeometricum borinquense.	Archaea	NA-Archaea	Euryarchaeota	Stenosarchaea group	Haloferacales	Haloferacaceae	Halogeometricum	Halogeometricum borinquense|Halogeometricum borinquense DSM 11551	4	L9UYF2|A0A482TLT9|A0A6C0UIZ8|E4NLJ6	IPR003495|IPR011629	None	IPR027417|IPR036627	None	GI:445575267|EMBL-CDS:ELY29746.1	fig|469382.19.peg.1094	None	PF02492|PF07683	RHEA:19669|RHEA:19670	complete	469382.Hbor_16290	NA	469382|60847	TrEMBL
	L9VTH6	Archaea	429	1	L9VTH6	429|439	C496_11438|SAMN04515672_0560	AF-A0A1G8TQB4-F1|AF-L9VTH6-F1	None	Natronorubrum texcoconense.|Natronorubrum tibetense GA33.	Archaea	NA-Archaea	Euryarchaeota	Stenosarchaea group	Natrialbales	Natrialbaceae	Natronorubrum	Natronorubrum texcoconense|Natronorubrum tibetense GA33	2	L9VTH6|A0A1G8TQB4	IPR003495|IPR011629	None	IPR027417|IPR036627	None	GI:493010675|GI:445586176|EMBL-CDS:ELY40459.1|REFSEQ:WP_006090116.1	fig|1114856.3.peg.2381	None	PF02492|PF07683	RHEA:19669|RHEA:19670	complete	1114856.C496_11438	NA	1095776|1114856	TrEMBL
	L9WEB3	Archaea	441	1	L9WEB3	441	C495_05522	AF-L9WEB3-F1	None	Natronorubrum sulfidifaciens JCM 14089.	Archaea	NA-Archaea	Euryarchaeota	Stenosarchaea group	Natrialbales	Natrialbaceae	Natronorubrum	Natronorubrum sulfidifaciens JCM 14089	1	L9WEB3	IPR003495|IPR011629	None	IPR027417|IPR036627	None	GI:445593514|EMBL-CDS:ELY47692.1	fig|1230460.4.peg.1124	None	PF02492|PF07683	RHEA:19669|RHEA:19670	complete	1230460.C495_05522	NA	1230460	TrEMBL
	L9WN38	Archaea	416	1	L9WN38	416	C494_04585|DV706_08230	AF-A0A4D6HJT8-F1|AF-L9WN38-F1	None	Natronorubrum bangense JCM 10635.|Natronorubrum bangense.	Archaea	NA-Archaea	Euryarchaeota	Stenosarchaea group	Natrialbales	Natrialbaceae	Natronorubrum	Natronorubrum bangense|Natronorubrum bangense JCM 10635	2	L9WN38|A0A4D6HJT8	IPR003495|IPR011629	None	IPR027417|IPR036627	None	GI:492957021|GI:445596541|EMBL-CDS:ELY50626.1|REFSEQ:WP_006065106.1	fig|1227500.6.peg.927	None	PF02492|PF07683	RHEA:19669|RHEA:19670	complete	1227500.C494_04585	NA	1227500|61858	TrEMBL
	L9WSG7	Archaea	439	1	L9WSG7	418|439	C494_02880|DV706_09905	AF-A0A4D6HRU3-F1|AF-L9WSG7-F1	None	Natronorubrum bangense JCM 10635.|Natronorubrum bangense.	Archaea	NA-Archaea	Euryarchaeota	Stenosarchaea group	Natrialbales	Natrialbaceae	Natronorubrum	Natronorubrum bangense|Natronorubrum bangense JCM 10635	2	L9WSG7|A0A4D6HRU3	IPR003495|IPR011629	None	IPR027417|IPR036627	None	GI:445597182|EMBL-CDS:ELY51258.1	fig|1227500.6.peg.586	None	PF02492|PF07683	RHEA:19669|RHEA:19670	complete	1227500.C494_02880	NA	1227500|61858	TrEMBL
	L9WSV8	Archaea	418	1	L9WSV8	418	C493_15935	AF-L9WSV8-F1	None	Natronolimnohabitans innermongolicus JCM 12255.	Archaea	NA-Archaea	Euryarchaeota	Stenosarchaea group	Natrialbales	Natrialbaceae	Natronolimnohabitans	Natronolimnohabitans innermongolicus JCM 12255	1	L9WSV8	IPR003495|IPR011629	None	IPR027417|IPR036627	None	GI:494470973|GI:445598498|EMBL-CDS:ELY52554.1|REFSEQ:WP_007260451.1	fig|1227499.3.peg.3265	None	PF02492|PF07683	RHEA:19669|RHEA:19670	complete	1227499.C493_15935	NA	1227499	TrEMBL
	L9X7M6	Archaea	452	1	L9X7M6	452	C493_09625	AF-L9X7M6-F1	None	Natronolimnohabitans innermongolicus JCM 12255.	Archaea	NA-Archaea	Euryarchaeota	Stenosarchaea group	Natrialbales	Natrialbaceae	Natronolimnohabitans	Natronolimnohabitans innermongolicus JCM 12255	1	L9X7M6	IPR003495|IPR011629	None	IPR027417|IPR036627	None	GI:494469733|GI:445602651|EMBL-CDS:ELY56623.1|REFSEQ:WP_007259211.1	fig|1227499.3.peg.1946	None	PF02492|PF07683	RHEA:19669|RHEA:19670	complete	1227499.C493_09625	NA	1227499	TrEMBL
	L9XAA2	Archaea	452	1	L9XAA2	452	C493_06562	AF-L9XAA2-F1	None	Natronolimnohabitans innermongolicus JCM 12255.	Archaea	NA-Archaea	Euryarchaeota	Stenosarchaea group	Natrialbales	Natrialbaceae	Natronolimnohabitans	Natronolimnohabitans innermongolicus JCM 12255	1	L9XAA2	IPR003495|IPR011629	None	IPR027417|IPR036627	None	GI:445604699|GI:494469137|EMBL-CDS:ELY58645.1|REFSEQ:WP_007258615.1	fig|1227499.3.peg.1337	None	PF02492|PF07683	RHEA:19669|RHEA:19670	complete	1227499.C493_06562	NA	1227499	TrEMBL
	L9XDN4	Archaea	431	1	L9XDN4	431	C491_05681	AF-L9XDN4-F1	None	Natronococcus amylolyticus DSM 10524.	Archaea	NA-Archaea	Euryarchaeota	Stenosarchaea group	Natrialbales	Natrialbaceae	Natronococcus	Natronococcus amylolyticus DSM 10524	1	L9XDN4	IPR003495|IPR011629	None	IPR027417|IPR036627	None	GI:491706766|GI:445605919|EMBL-CDS:ELY59834.1|REFSEQ:WP_005554434.1	fig|1227497.3.peg.1175	None	PF02492|PF07683	RHEA:19669|RHEA:19670	complete	1227497.C491_05681	NA	1227497	TrEMBL
	L9XQY2	Archaea	450	1	L9XQY2	432|450	C492_06702|GWG54_05220	AF-L9XQY2-F1	None	Natronococcus jeotgali DSM 18795.|Natronococcus sp. JC468.	Archaea	NA-Archaea	Euryarchaeota	Stenosarchaea group	Natrialbales	Natrialbaceae	Natronococcus	Natronococcus jeotgali DSM 18795|Natronococcus sp. JC468	2	L9XQY2|A0A8J8F1P5	IPR003495|IPR011629	None	IPR027417|IPR036627	None	GI:445610416|EMBL-CDS:ELY64190.1	fig|1227498.3.peg.1385	None	PF02492|PF07683	RHEA:19669|RHEA:19670	complete	None	NA	1227498|1961921	TrEMBL
	M0A3S0	Archaea	435	1	M0A3S0	434|435	BBD46_16320|C483_05573	AF-A0A1J4LSJ8-F1|AF-M0A3S0-F1	None	Natrialba hulunbeirensis JCM 10989.|Natrialba sp. SSL1.	Archaea	NA-Archaea	Euryarchaeota	Stenosarchaea group	Natrialbales	Natrialbaceae	Natrialba	Natrialba hulunbeirensis JCM 10989|Natrialba sp. SSL1	2	M0A3S0|A0A1J4LSJ8	IPR003495|IPR011629	None	IPR027417|IPR036627	None	GI:493702610|GI:445640321|EMBL-CDS:ELY93410.1|REFSEQ:WP_006652357.1	fig|1227493.4.peg.1086	None	PF02492|PF07683	RHEA:19669|RHEA:19670	complete	None	NA	1227493|1869245	TrEMBL
	M0A9N0	Archaea	442	1	M0A9N0	442|462	BBD46_18380|C482_18889	AF-A0A1J4LR72-F1|AF-M0A9N0-F1	None	Natrialba chahannaoensis JCM 10990.|Natrialba sp. SSL1.	Archaea	NA-Archaea	Euryarchaeota	Stenosarchaea group	Natrialbales	Natrialbaceae	Natrialba	Natrialba chahannaoensis JCM 10990|Natrialba sp. SSL1	2	M0A9N0|A0A1J4LR72	IPR003495|IPR011629	None	IPR027417|IPR036627	None	GI:445640933|EMBL-CDS:ELY94018.1	fig|1227492.4.peg.3757	None	PF02492|PF07683	RHEA:19669|RHEA:19670	complete	1869245.BBD46_18380	NA	1227492|1869245	TrEMBL
	M0AE54	Archaea	435	1	M0AE54	435	C482_14579	AF-M0AE54-F1	None	Natrialba chahannaoensis JCM 10990.	Archaea	NA-Archaea	Euryarchaeota	Stenosarchaea group	Natrialbales	Natrialbaceae	Natrialba	Natrialba chahannaoensis JCM 10990	1	M0AE54	IPR003495|IPR011629	None	IPR027417|IPR036627	None	GI:493161151|GI:445643971|EMBL-CDS:ELY97005.1|REFSEQ:WP_006168404.1	fig|1227492.4.peg.2895	None	PF02492|PF07683	RHEA:19669|RHEA:19670	complete	None	NA	1227492	TrEMBL
	M0AGV0	Archaea	479	1	M0AGV0	479	C482_15768	AF-M0AGV0-F1	None	Natrialba chahannaoensis JCM 10990.	Archaea	NA-Archaea	Euryarchaeota	Stenosarchaea group	Natrialbales	Natrialbaceae	Natrialba	Natrialba chahannaoensis JCM 10990	1	M0AGV0	IPR003495|IPR011629	None	IPR027417	None	GI:445643551|EMBL-CDS:ELY96598.1	fig|1227492.4.peg.3132	None	PF02492|PF07683	None	complete	1227492.C482_15768	NA	1227492	TrEMBL
	M0D6K0	Archaea	433	2	M0D6K0|Q5UZC0	433|417|418|422|426|428	C474_09784|BDK61_0535|C435_13320|C442_01652|C444_01631|E6P14_14935|G9C82_09710|GCM10009006_19180|GCM10009067_08190|GOC77_07460|Har1131_02775|SG26_07440	AF-M0D6K0-F1|AF-A0A0B5GVG9-F1|AF-A0A495R236-F1|AF-A0A5N1LBR0-F1|AF-A0A830EU80-F1|AF-A0A830FTK8-F1|AF-A0A847UMK5-F1|AF-M0K0P3-F1|AF-M0K7M5-F1|AF-M0KYW9-F1|AF-M0LQ74-F1|AF-Q5UZC0-F1	None	Halogeometricum pallidum JCM 14848.|Haloarcula amylolytica JCM 13557.|Haloarcula argentinensis.|Haloarcula californiae ATCC 33799.|Haloarcula japonica (strain ATCC 49778 / DSM 6131 / JCM 7785 / NBRC 101032/ NCIMB 13157 / TR-1)|Haloarcula marismortui (strain ATCC 43049 / DSM 3752 / JCM 8966 / VKMB-1809)|Haloarcula quadrata.|Haloarcula salaria.|Haloarcula sebkhae.|Haloarcula sinaiiensis ATCC 33800.…	Archaea	NA-Archaea	Euryarchaeota	Stenosarchaea group	Haloferacales|Halobacteriales	Haloferacaceae|Haloarculaceae	Halogeometricum|Haloarcula	Halogeometricum pallidum JCM 14848|Haloarcula amylolytica JCM 13557|Haloarcula argentinensis|Haloarcula californiae ATCC 33799|Haloarcula japonica DSM 6131|Haloarcula marismortui ATCC 43049|Haloarcula quadrata|Haloarcula salaria|Haloarcula sebkhae|Haloarcula sinaiiensis ATCC 33800|Haloarcula sp. CBA1115|Haloarcula sp. CBA1131|Haloarcula sp. R1-2	1|12	M0D6K0|Q5UZC0|A0A0B5GVG9|A0A495R236|A0A5N1LBR0|A0A830EU80|A0A830FTK8|A0A847UMK5|A0A8J7ZYH5|M0K0P3|M0K7M5|M0KYW9|M0LQ74	IPR003495|IPR011629	None	IPR027417|IPR036627	None	GI:445678628|GI:495661676|EMBL-CDS:ELZ31116.1|REFSEQ:WP_008386255.1|GI:311824481|GI:499543536|GI:55231964|EMBL-CDS:AAV47383.1|EMBL-CDS:QCP92089.1|REFSEQ:WP_011224319.1	fig|1227487.5.peg.1971|fig|1227452.3.peg.338|fig|1227453.3.peg.332|fig|272569.17.peg.3193|fig|662475.6.peg.2608|fig|662476.7.peg.1196	None	PF02492|PF07683	RHEA:19669|RHEA:19670	complete	1227487.C474_09784|1227453.C444_01631|272569.rrnAC2593	NA	1227487|1227452|1227453|1592728|182779|1853686|2715750|272569|43776|575195|662475|662476|932660	TrEMBL
	M0DGE5	Archaea	369	2	M0DGE5|M0LWF7	369|371	C474_02561|SAMN05444422_102407	AF-M0DGE5-F1|AF-A0A1I1EE79-F1|AF-M0LWF7-F1	None	Halogeometricum pallidum JCM 14848.|Halobiforma haloterrestris.|Halobiforma lacisalsi AJ5.	Archaea	NA-Archaea	Euryarchaeota	Stenosarchaea group	Haloferacales|Natrialbales	Haloferacaceae|Natrialbaceae	Halogeometricum|Halobiforma	Halogeometricum pallidum JCM 14848|Halobiforma haloterrestris|Halobiforma lacisalsi AJ5	1|2	M0DGE5|M0LWF7|A0A1I1EE79	IPR003495|IPR011629	None	IPR027417|IPR036627	None	GI:445682127|GI:495659050|EMBL-CDS:ELZ34551.1|REFSEQ:WP_008383629.1|GI:445786719|GI:1134497753|GI:494232975|EMBL-CDS:APW97770.1|EMBL-CDS:EMA37483.1|REFSEQ:WP_007140020.1	fig|1227487.5.peg.524|fig|358396.7.peg.265	None	PF02492|PF07683	RHEA:19669|RHEA:19670	complete	1227487.C474_02561|358396.C445_01311	NA	1227487|148448|358396	TrEMBL
	M0EVW9	Archaea	437	1	M0EVW9	419|425|428|437	C462_10073|C465_15252|C466_13939|C470_09115|C473_11746|DJ72_02305|EXE46_00905|GLW30_06745|GLW36_07625	AF-A0A256L0K0-F1|AF-A0A4U7EVB0-F1|AF-A0A6B1IBL8-F1|AF-A0A6B1IW33-F1|AF-M0DAP6-F1|AF-M0EF28-F1|AF-M0EVW9-F1|AF-M0NRS5-F1|AF-M0PKP5-F1	None	Halorubrum arcis JCM 13916.|Halorubrum distributum JCM 10118.|Halorubrum distributum JCM 9100.|Halorubrum distributum.|Halorubrum litoreum JCM 13561.|Halorubrum sp. GN11_10-6_MGM.|Halorubrum terrestre JCM 10247.|Halorubrum terrestre.	Archaea	NA-Archaea	Euryarchaeota	Stenosarchaea group	Haloferacales	Halorubraceae	Halorubrum	Halorubrum arcis JCM 13916|Halorubrum distributum|Halorubrum distributum JCM 10118|Halorubrum distributum JCM 9100|Halorubrum litoreum JCM 13561|Halorubrum sp. GN11_10-6_MGM|Halorubrum terrestre|Halorubrum terrestre JCM 10247	9	M0EVW9|A0A256L0K0|A0A4U7EVB0|A0A6B1IBL8|A0A6B1IW33|M0DAP6|M0EF28|M0NRS5|M0PKP5	IPR003495|IPR011629	None	IPR027417|IPR036627	None	GI:490736936|GI:445698992|EMBL-CDS:ELZ51027.1|REFSEQ:WP_004599258.1	fig|1227467.4.peg.2995|fig|1227468.4.peg.2749|fig|1227483.3.peg.1802|fig|1227486.3.peg.2268|fig|1230455.3.peg.1938	None	PF02492|PF07683	RHEA:19669|RHEA:19670	complete|fragment	1230455.C462_10073	NA	1227467|1227468|1227483|1227486|1230455|2518112|267368|29283	TrEMBL
	M0FJZ3	Archaea	406	1	M0FJZ3	405|406	AUR65_016175|C458_00790|C459_17226|C460_07098|C5B88_15130|C5B89_18430|DEQ67_15195|DVK03_18200|DVK04_18125	AF-A0A2P4NM23-F1|AF-A0A371K8V1-F1|AF-A0A371KJ90-F1|AF-A0A371KQ92-F1|AF-A0A498DZ65-F1|AF-A0A498EN46-F1|AF-M0FJZ3-F1|AF-M0FKD4-F1|AF-M0GKW6-F1	None	Haloferax marisrubri.|Haloferax sp. ATCC BAA-644.|Haloferax sp. ATCC BAA-645.|Haloferax sp. ATCC BAA-646.|Haloferax sp. Atlit-105R.|Haloferax sp. Atlit-109R.|Haloferax sp. Atlit-24N.|Haloferax sp. Atlit-47N.|Haloferax sp. Atlit-48N.	Archaea	NA-Archaea	Euryarchaeota	Stenosarchaea group	Haloferacales	Haloferacaceae	Haloferax	Haloferax marisrubri|Haloferax sp. ATCC BAA-644|Haloferax sp. ATCC BAA-645|Haloferax sp. ATCC BAA-646|Haloferax sp. Atlit-105R|Haloferax sp. Atlit-109R|Haloferax sp. Atlit-24N|Haloferax sp. Atlit-47N|Haloferax sp. Atlit-48N	9	M0FJZ3|A0A2P4NM23|A0A371K8V1|A0A371KJ90|A0A371KQ92|A0A498DZ65|A0A498EN46|M0FKD4|M0GKW6	IPR003495|IPR011629	None	IPR027417|IPR036627	None	GI:495847781|GI:445707739|EMBL-CDS:ELZ59592.1|REFSEQ:WP_008572360.1	fig|1227462.4.peg.161|fig|1227463.4.peg.3444|fig|1227464.4.peg.1407	None	PF02492|PF07683	RHEA:19669|RHEA:19670	complete	None	NA	1227462|1227463|1227464|1544719|2077198|2077199|2077200|2282133|2282134	TrEMBL
	M0J296	Archaea	426	1	M0J296	404|426	C439_10695	AF-I3R8S4-F1|AF-M0J296-F1	None	Haloferax mediterranei (strain ATCC 33500 / DSM 1411 / JCM 8866 / NBRC14739 / NCIMB 2177 / R-4)	Archaea	NA-Archaea	Euryarchaeota	Stenosarchaea group	Haloferacales	Haloferacaceae	Haloferax	Haloferax mediterranei ATCC 33500	2	M0J296|I3R8S4	IPR003495|IPR011629	None	IPR027417|IPR036627	None	GI:445751609|EMBL-CDS:EMA03046.1	fig|523841.21.peg.2167	None	PF02492|PF07683	RHEA:19669|RHEA:19670	complete	523841.HFX_2970	NA	523841	TrEMBL
	M0M8Q1	Archaea	435	1	M0M8Q1	435|447	C447_00910|D3261_00410	AF-A0A3A5JHS8-F1|AF-M0M8Q1-F1	None	Halococcus hamelinensis 100A6.|Halococcus sp. IIIV-5B.	Archaea	NA-Archaea	Euryarchaeota	Stenosarchaea group	Halobacteriales	Halococcaceae	Halococcus	Halococcus hamelinensis 100A6|Halococcus sp. IIIV-5B	2	M0M8Q1|A0A3A5JHS8	IPR003495|IPR011629	None	IPR027417|IPR036627	None	GI:494963897|GI:445791465|EMBL-CDS:EMA42106.1|REFSEQ:WP_007689923.1	fig|1132509.6.peg.221	None	PF02492|PF07683	RHEA:19669|RHEA:19670	complete	1132509.C447_00910	NA	1132509|2321230	TrEMBL
	M0MA60	Archaea	417	1	M0MA60	417	C447_00035	AF-M0MA60-F1	None	Halococcus hamelinensis 100A6.	Archaea	NA-Archaea	Euryarchaeota	Stenosarchaea group	Halobacteriales	Halococcaceae	Halococcus	Halococcus hamelinensis 100A6	1	M0MA60	IPR003495|IPR011629	None	IPR027417|IPR036627	None	GI:445791599|EMBL-CDS:EMA42238.1	fig|1132509.6.peg.7	None	PF02492|PF07683	RHEA:19669|RHEA:19670	complete	1132509.C447_00035	NA	1132509	TrEMBL
	M0MCI6	Archaea	362	1	M0MCI6	362|403	C447_00905|D3261_00415	AF-A0A3A5JPQ5-F1|AF-M0MCI6-F1	None	Halococcus hamelinensis 100A6.|Halococcus sp. IIIV-5B.	Archaea	NA-Archaea	Euryarchaeota	Stenosarchaea group	Halobacteriales	Halococcaceae	Halococcus	Halococcus hamelinensis 100A6|Halococcus sp. IIIV-5B	2	M0MCI6|A0A3A5JPQ5	IPR003495|IPR011629	None	IPR027417|IPR036627	None	GI:445791464|EMBL-CDS:EMA42105.1	fig|1132509.6.peg.220	None	PF02492|PF07683	RHEA:19669|RHEA:19670	complete	1132509.C447_00905	NA	1132509|2321230	TrEMBL
	M0ND70	Archaea	405	1	M0ND70	405	C450_00380	AF-M0ND70-F1	None	Halococcus salifodinae DSM 8989.	Archaea	NA-Archaea	Euryarchaeota	Stenosarchaea group	Halobacteriales	Halococcaceae	Halococcus	Halococcus salifodinae DSM 8989	1	M0ND70	IPR003495|IPR011629	None	IPR027417|IPR036627	None	GI:445805733|EMBL-CDS:EMA55932.1	fig|1227456.3.peg.81	None	PF02492|PF07683	RHEA:19669|RHEA:19670	complete	None	NA	1227456	TrEMBL
	M0NFQ9	Archaea	38	1	M0NFQ9	38	C450_00390	AF-M0NFQ9-F1	None	Halococcus salifodinae DSM 8989.	Archaea	NA-Archaea	Euryarchaeota	Stenosarchaea group	Halobacteriales	Halococcaceae	Halococcus	Halococcus salifodinae DSM 8989	1	M0NFQ9	IPR003495	None	IPR027417	None	GI:445805735|EMBL-CDS:EMA55934.1	fig|1227456.3.peg.83	None	PF02492	None	complete	None	NA	1227456	TrEMBL
	M0PKE8	Archaea	441	1	M0PKE8	441|443	AMR74_00220|C463_00185|C468_01660|DJ76_06525|DQW50_01970|EXE40_01800|EXE41_09880|EXE49_06650|EXE50_09030|EXE51_08610|EXE52_08975|Z052_16405	AF-A0A0N0BRU9-F1|AF-A0A256K0A6-F1|AF-A0A256K6G1-F1|AF-A0A2G1WQB4-F1|AF-A0A329TFG9-F1|AF-A0A4U7C3H8-F1|AF-A0A4U7CAS8-F1|AF-A0A4U7CNJ1-F1|AF-A0A4U7CS57-F1|AF-A0A4U7D3L3-F1|AF-A0A4U7ELF5-F1|AF-M0ERU9-F1|AF-M0PKE8-F1	None	Halorubrum californiense DSM 19288.|Halorubrum ezzemoulense|Halorubrum kocurii JCM 14978.|Halorubrum sp. 48-1-W.|Halorubrum sp. ARQ200.|Halorubrum sp. ASP121.|Halorubrum sp. C191.|Halorubrum sp. CGM4_25_10-8A.|Halorubrum sp. CGM5_25_10-8B.|Halorubrum sp. GN11GM_10-3_MGM.|Halorubrum sp. SD690R.|Halorubrum tropicale.	Archaea	NA-Archaea	Euryarchaeota	Stenosarchaea group	Haloferacales	Halorubraceae	Halorubrum	Halorubrum californiense DSM 19288|Halorubrum ezzemoulense|Halorubrum kocurii JCM 14978|Halorubrum sp. 48-1-W|Halorubrum sp. ARQ200|Halorubrum sp. ASP121|Halorubrum sp. C191|Halorubrum sp. CGM4_25_10-8A|Halorubrum sp. CGM5_25_10-8B|Halorubrum sp. GN11GM_10-3_MGM|Halorubrum sp. SD690R|Halorubrum tropicale	13	M0PKE8|A0A0N0BRU9|A0A256K0A6|A0A256K6G1|A0A2G1WQB4|A0A329TFG9|A0A4U7C3H8|A0A4U7CAS8|A0A4U7CNJ1|A0A4U7CS57|A0A4U7D3L3|A0A4U7ELF5|M0ERU9	IPR003495|IPR011629	None	IPR027417|IPR036627	None	GI:445819392|GI:496122598|EMBL-CDS:EMA69235.1|REFSEQ:WP_008847105.1	fig|1227465.4.peg.31|fig|1230456.3.peg.310|fig|1705389.3.peg.289	None	PF02492|PF07683	RHEA:19669|RHEA:19670	complete	1227465.C463_00185|1230456.C468_01660|1765655.AMR74_00220	NA	1227465|1230456|1383842|1765655|1855858|1855872|2249761|2518111|2518115|2518116|2518117|337243	TrEMBL
	Q18DK4	Archaea	439	1	Q18DK4	439	HQ_1033A|Hqrw_1038	AF-G0LFZ8-F1|AF-Q18DK4-F1	None	Haloquadratum walsbyi (strain DSM 16790 / HBSQ001)|Haloquadratum walsbyi (strain DSM 16854 / JCM 12705 / C23)	Archaea	NA-Archaea	Euryarchaeota	Stenosarchaea group	Haloferacales	Haloferacaceae	Haloquadratum	Haloquadratum walsbyi C23|Haloquadratum walsbyi DSM 16790	2	Q18DK4|G0LFZ8	IPR003495|IPR011629	None	IPR027417|IPR036627	None	GI:109624757|GI:499889597|EMBL-CDS:CAJ51163.1|REFSEQ:WP_011570331.1	None	None	PF02492|PF07683	RHEA:19669|RHEA:19670	complete	362976.HQ_1033A	NA	362976|768065	TrEMBL
	Q46DL3	Archaea	220	1	Q46DL3	220	MSBRW_3661|Mbar_A1061	AF-A0A0E3QNY7-F1|AF-Q46DL3-F1	None	Methanosarcina barkeri (strain Fusaro / DSM 804)|Methanosarcina barkeri str. Wiesmoor.	Archaea	NA-Archaea	Euryarchaeota	Stenosarchaea group	Methanosarcinales	Methanosarcinaceae	Methanosarcina	Methanosarcina barkeri str. Fusaro|Methanosarcina barkeri str. Wiesmoor	2	Q46DL3|A0A0E3QNY7	IPR003495	None	IPR027417	None	GI:72395756|EMBL-CDS:AAZ70029.1	fig|1434109.4.peg.4728	None	PF02492	None	complete	None	NA	1434109|269797	TrEMBL
	Q46DL8	Archaea	428	1	Q46DL8	387|392|406|428	A9239_08340|MCM1_3454|MSBR2_3269|MSBRM_3315|MSBRW_3666|Mbar_A1056	AF-A0A0E3QR05-F1|AF-A0A0E3QZG6-F1|AF-A0A0E3R7F0-F1|AF-A0A0G3CMT4-F1|AF-A0A1D2WZ40-F1|AF-Q46DL8-F1	None	Methanosarcina barkeri (strain Fusaro / DSM 804)|Methanosarcina barkeri 227.|Methanosarcina barkeri CM1.|Methanosarcina barkeri MS.|Methanosarcina barkeri str. Wiesmoor.|Methanosarcina sp. A14.	Archaea	NA-Archaea	Euryarchaeota	Stenosarchaea group	Methanosarcinales	Methanosarcinaceae	Methanosarcina	Methanosarcina barkeri 227|Methanosarcina barkeri CM1|Methanosarcina barkeri MS|Methanosarcina barkeri str. Fusaro|Methanosarcina barkeri str. Wiesmoor|Methanosarcina sp. A14	6	Q46DL8|A0A0E3QR05|A0A0E3QZG6|A0A0E3R7F0|A0A0G3CMT4|A0A1D2WZ40	IPR003495	None	IPR027417	None	GI:72395751|GI:311824981|EMBL-CDS:AAZ70024.1	fig|1434106.5.peg.4147|fig|1434108.4.peg.4183|fig|1434109.4.peg.4735|fig|796385.3.peg.4191	None	PF02492	None	complete	1434108.MSBRM_3315|269797.Mbar_A1056	NA	1434106|1434108|1434109|1860098|269797|796385	TrEMBL
	Q6V6W5	Archaea	314	1	Q6V6W5	314	J3E07_001166	AF-Q6V6W5-F1	None	Methanococcus voltae.	Archaea	NA-Archaea	Euryarchaeota	Methanococci	Methanococcales	Methanococcaceae	Methanococcus	Methanococcus voltae	1	Q6V6W5	IPR003495|IPR011629	None	IPR027417|IPR036627	None	GI:33943596|GI:311825051|EMBL-CDS:AAQ55475.1|EMBL-CDS:MBP2201741.1	None	None	PF02492|PF07683	RHEA:19669|RHEA:19670	complete	None	NA	2188	TrEMBL
	Q8PWG6	Archaea	373	1	Q8PWG6	355|371|373	MM_1621|MSMAC_3066|MSMAL_3043|MSMAP_2911|MSMAS_3048|MSMAW_2968|MmTuc01_1691	AF-A0A0E3LT48-F1|AF-A0A0E3Q142-F1|AF-A0A0E3RNW3-F1|AF-A0A0E3RRR1-F1|AF-A0A0E3RZC7-F1|AF-A0A0F8LT26-F1|AF-A0A0F8PF03-F1|AF-A0A0F8PFI2-F1|AF-A0A0F8R2G4-F1|AF-M1Q431-F1|AF-Q8PWG6-F1	None	Methanosarcina mazei|Methanosarcina mazei (strain ATCC BAA-159 / DSM 3647 / Goe1 / Go1 / JCM11833 / OCM 88)|Methanosarcina mazei C16.|Methanosarcina mazei LYC.|Methanosarcina mazei S-6.|Methanosarcina mazei SarPi.|Methanosarcina mazei Tuc01.|Methanosarcina mazei WWM610.	Archaea	NA-Archaea	Euryarchaeota	Methanomicrobia|Stenosarchaea group	Methanosarcinales	Methanosarcinaceae	Methanosarcina	Methanosarcina mazei|Methanosarcina mazei C16|Methanosarcina mazei Go1|Methanosarcina mazei LYC|Methanosarcina mazei S-6|Methanosarcina mazei SarPi|Methanosarcina mazei Tuc01|Methanosarcina mazei WWM610	11	Q8PWG6|A0A0E3LT48|A0A0E3Q142|A0A0E3RNW3|A0A0E3RRR1|A0A0E3RZC7|A0A0F8LT26|A0A0F8PF03|A0A0F8PFI2|A0A0F8R2G4|M1Q431	IPR003495	None	IPR027417	None	GI:20906121|EMBL-CDS:AAM31317.1	fig|1434113.4.peg.3859|fig|1434114.4.peg.3831|fig|1434115.4.peg.3697|fig|1434117.4.peg.3764|fig|192952.21.peg.1876|fig|213585.10.peg.3821|fig|2209.39.peg.1516|fig|2209.43.peg.3409|fig|2209.48.peg.139|fig|2209.52.peg.585	None	PF02492	None	complete	192952.MM_1621|213585.MSMAS_3048	NA	1236903|1434113|1434114|1434115|1434117|192952|213585|2209	TrEMBL
	Q8THG1	Archaea	396	1	Q8THG1	383|396	HA338_00250|MA_4556|MSSAC_4245|MSSIH_3749|MSSIT_3828	AF-A0A0E3PB79-F1|AF-A0A0E3PHZ4-F1|AF-A0A0E3PU18-F1|AF-A0A832W8N6-F1|AF-Q8THG1-F1	None	Methanosarcina acetivorans (strain ATCC 35395 / DSM 2834 / JCM 12185 /C2A)|Methanosarcina acetivorans.|Methanosarcina siciliae C2J.|Methanosarcina siciliae HI350.|Methanosarcina siciliae T4/M.	Archaea	NA-Archaea	Euryarchaeota	Methanomicrobia|Stenosarchaea group	Methanosarcinales	Methanosarcinaceae	Methanosarcina	Methanosarcina acetivorans|Methanosarcina acetivorans C2A|Methanosarcina siciliae C2J|Methanosarcina siciliae HI350|Methanosarcina siciliae T4/M	5	Q8THG1|A0A0E3PB79|A0A0E3PHZ4|A0A0E3PU18|A0A832W8N6	IPR003495	None	IPR027417	None	GI:19918702|EMBL-CDS:AAM07895.1	fig|1434118.4.peg.5445|fig|1434119.4.peg.4869|fig|1434120.4.peg.4965	None	PF02492	None	complete	1434118.MSSAC_4245|188937.MA_4556	NA	1434118|1434119|1434120|188937|2214	TrEMBL
	Q8THW9	Archaea	367	2	Q8THW9|Q8TSE2	364|367	HA338_07450|MA_4389|MSSAC_0788|MSSAC_4072|MSSIH_0731|MSSIH_3608|MSSIT_0760|MSSIT_3662|HA338_10315|MA_0856	AF-A0A0E3L9J5-F1|AF-A0A0E3LA53-F1|AF-A0A0E3P240-F1|AF-A0A0E3PI93-F1|AF-A0A0E3PLS4-F1|AF-A0A0E3PT91-F1|AF-A0A832W8A9-F1|AF-Q8THW9-F1|AF-A0A832W7M6-F1|AF-Q8TSE2-F1	None	Methanosarcina acetivorans (strain ATCC 35395 / DSM 2834 / JCM 12185 /C2A)|Methanosarcina acetivorans.|Methanosarcina siciliae C2J.|Methanosarcina siciliae HI350.|Methanosarcina siciliae T4/M.	Archaea	NA-Archaea	Euryarchaeota	Methanomicrobia|Stenosarchaea group	Methanosarcinales	Methanosarcinaceae	Methanosarcina	Methanosarcina acetivorans|Methanosarcina acetivorans C2A|Methanosarcina siciliae C2J|Methanosarcina siciliae HI350|Methanosarcina siciliae T4/M	8|2	Q8THW9|A0A0E3L9J5|A0A0E3LA53|A0A0E3P240|A0A0E3PI93|A0A0E3PLS4|A0A0E3PT91|A0A832W8A9|Q8TSE2|A0A832W7M6	IPR003495	None	IPR027417	None	GI:499333776|GI:19918521|EMBL-CDS:AAM07731.1|REFSEQ:WP_011024268.1|GI:19914675|EMBL-CDS:AAM04295.1	fig|1434118.4.peg.1006|fig|1434118.4.peg.5233|fig|1434119.4.peg.4690|fig|1434119.4.peg.921|fig|1434120.4.peg.4751|fig|1434120.4.peg.969	None	PF02492	None	complete	1434118.MSSAC_0788|1434118.MSSAC_4072|188937.MA_4389|188937.MA_0856	NA	1434118|1434119|1434120|188937|2214	TrEMBL
	Q8THX6	Archaea	451	1	Q8THX6	388|393|451	HA338_09745|MA_4382|MSSAC_4066|MSSIH_3602|MSSIT_3655	AF-A0A0E3LEA0-F1|AF-A0A0E3P8S6-F1|AF-A0A0E3PI88-F1|AF-A0A832SLE2-F1|AF-Q8THX6-F1	None	Methanosarcina acetivorans (strain ATCC 35395 / DSM 2834 / JCM 12185 /C2A)|Methanosarcina acetivorans.|Methanosarcina siciliae C2J.|Methanosarcina siciliae HI350.|Methanosarcina siciliae T4/M.	Archaea	NA-Archaea	Euryarchaeota	Methanomicrobia|Stenosarchaea group	Methanosarcinales	Methanosarcinaceae	Methanosarcina	Methanosarcina acetivorans|Methanosarcina acetivorans C2A|Methanosarcina siciliae C2J|Methanosarcina siciliae HI350|Methanosarcina siciliae T4/M	5	Q8THX6|A0A0E3LEA0|A0A0E3P8S6|A0A0E3PI88|A0A832SLE2	IPR003495	None	IPR027417	None	GI:19918513|GI:311824223|EMBL-CDS:AAM07724.1	fig|1434118.4.peg.5226|fig|1434119.4.peg.4682|fig|1434120.4.peg.4742	None	PF02492	None	complete	1434118.MSSAC_4066|188937.MA_4382	NA	1434118|1434119|1434120|188937|2214	TrEMBL
	Q8THX7	Archaea	489	1	Q8THX7	489	HA338_09740|MA_4381	AF-A0A832SC72-F1|AF-Q8THX7-F1	None	Methanosarcina acetivorans (strain ATCC 35395 / DSM 2834 / JCM 12185 /C2A)|Methanosarcina acetivorans.	Archaea	NA-Archaea	Euryarchaeota	Methanomicrobia|Stenosarchaea group	Methanosarcinales	Methanosarcinaceae	Methanosarcina	Methanosarcina acetivorans|Methanosarcina acetivorans C2A	2	Q8THX7|A0A832SC72	IPR003495	None	IPR027417	None	GI:311824221|GI:19918512|EMBL-CDS:AAM07723.1	None	None	PF02492	None	complete	188937.MA_4381	NA	188937|2214	TrEMBL
	Q8TTJ8	Archaea	354	1	Q8TTJ8	354|377	HA338_09320|MA_0433|MSSAC_0385|MSSIH_0355|MSSIT_0360	AF-A0A0E3P178-F1|AF-A0A0E3PA91-F1|AF-A0A0E3PK03-F1|AF-A0A832S8F8-F1|AF-Q8TTJ8-F1	None	Methanosarcina acetivorans (strain ATCC 35395 / DSM 2834 / JCM 12185 /C2A)|Methanosarcina acetivorans.|Methanosarcina siciliae C2J.|Methanosarcina siciliae HI350.|Methanosarcina siciliae T4/M.	Archaea	NA-Archaea	Euryarchaeota	Methanomicrobia|Stenosarchaea group	Methanosarcinales	Methanosarcinaceae	Methanosarcina	Methanosarcina acetivorans|Methanosarcina acetivorans C2A|Methanosarcina siciliae C2J|Methanosarcina siciliae HI350|Methanosarcina siciliae T4/M	5	Q8TTJ8|A0A0E3P178|A0A0E3PA91|A0A0E3PK03|A0A832S8F8	IPR003495	None	IPR027417	None	GI:499329993|GI:311824219|GI:19914214|EMBL-CDS:AAM03880.1|REFSEQ:WP_011020485.1	fig|1434118.4.peg.495|fig|1434119.4.peg.443|fig|1434120.4.peg.454	None	PF02492	None	complete	1434118.MSSAC_0385|188937.MA_0433	NA	1434118|1434119|1434120|188937|2214	TrEMBL
	Q9YAG8	Archaea	450	1	Q9YAG8	450|453	ACAM_1237|APE_1971|apy_02070	AF-A0A401H821-F1|AF-Q9YAG8-F1|AF-U3TE51-F1	None	Aeropyrum camini SY1 = JCM 12091.|Aeropyrum pernix (strain ATCC 700893 / DSM 11879 / JCM 9820 / NBRC 100138 /K1)|Aeropyrum pernix.	Archaea	TACK group	Thermoproteota	Thermoprotei	Desulfurococcales	Desulfurococcaceae	Aeropyrum	Aeropyrum camini SY1 = JCM 12091|Aeropyrum pernix|Aeropyrum pernix K1	3	Q9YAG8|A0A401H821|U3TE51	IPR003495	None	IPR027417	None	GI:116062991|EMBL-CDS:BAA80981.2	fig|1198449.6.peg.1251|fig|272557.25.peg.1315	None	PF02492	None	complete	1198449.ACAM_1237|272557.APE_1971.1	NA	1198449|272557|56636	TrEMBL
	R4VZI3	Archaea	489	1	R4VZI3	489	L593_08580	AF-R4VZI3-F1	None	Salinarchaeum sp. Harcht-Bsk1.	Archaea	NA-Archaea	Euryarchaeota	Stenosarchaea group	Halobacteriales	Natronoarchaeaceae	Salinarchaeum	Salinarchaeum sp. Harcht-Bsk1	1	R4VZI3	IPR003495|IPR011629	None	IPR027417|IPR036627	None	GI:521282287|GI:507916063|EMBL-CDS:AGN01661.1|REFSEQ:WP_020446555.1	fig|1333523.5.peg.1757	None	PF02492|PF07683	RHEA:19669|RHEA:19670	complete	1333523.L593_08580	NA	1333523	TrEMBL
	R9T5H1	Archaea	199	1	R9T5H1	199	A3207_01545|MMINT_08140	AF-R9T5H1-F1	None	Candidatus Methanomassiliicoccus intestinalis.|Methanomassiliicoccus intestinalis (strain Issoire-Mx1)	Archaea	NA-Archaea	Candidatus Thermoplasmatota	Thermoplasmata	Methanomassiliicoccales	Methanomassiliicoccaceae	Methanomassiliicoccus	Candidatus Methanomassiliicoccus intestinalis|Candidatus Methanomassiliicoccus intestinalis Isso	2	R9T5H1|A0A8J8PHZ9	IPR003495	None	IPR027417	None	GI:509092159|GI:521284434|EMBL-CDS:AGN26177.1|REFSEQ:WP_020448702.1	None	None	PF02492	None	complete	1295009.MMINT_08140	NA	1295009|1406512	TrEMBL
	R9T7K7	Archaea	357	1	R9T7K7	357	A3207_03970|MMINT_02240	AF-R9T7K7-F1	None	Candidatus Methanomassiliicoccus intestinalis.|Methanomassiliicoccus intestinalis (strain Issoire-Mx1)	Archaea	NA-Archaea	Candidatus Thermoplasmatota	Thermoplasmata	Methanomassiliicoccales	Methanomassiliicoccaceae	Methanomassiliicoccus	Candidatus Methanomassiliicoccus intestinalis|Candidatus Methanomassiliicoccus intestinalis Isso	2	R9T7K7|A0A8J8PF43	IPR003495	None	IPR027417	None	GI:521283883|GI:509091608|EMBL-CDS:AGN25626.1|REFSEQ:WP_020448151.1	None	None	PF02492	None	complete	None	NA	1295009|1406512	TrEMBL
	U1MSN5	Archaea	391	1	U1MSN5	391	J07HQW1_03273	AF-U1MSN5-F1	None	Haloquadratum walsbyi J07HQW1.	Archaea	NA-Archaea	Euryarchaeota	Stenosarchaea group	Haloferacales	Haloferacaceae	Haloquadratum	Haloquadratum walsbyi J07HQW1	1	U1MSN5	IPR003495|IPR011629	None	IPR027417|IPR036627	None	GI:541184704|EMBL-CDS:ERG93214.1	None	None	PF02492|PF07683	RHEA:19669|RHEA:19670	complete	None	NA	1238424	TrEMBL
	U1MY37	Archaea	274	1	U1MY37	274	J07HQW2_01839	AF-U1MY37-F1	None	Haloquadratum walsbyi J07HQW2.	Archaea	NA-Archaea	Euryarchaeota	Stenosarchaea group	Haloferacales	Haloferacaceae	Haloquadratum	Haloquadratum walsbyi J07HQW2	1	U1MY37	IPR003495	None	IPR027417	None	GI:541186960|EMBL-CDS:ERG95384.1	None	None	PF02492	None	complete	1238425.J07HQW2_01839	NA	1238425	TrEMBL
	U1N1F4	Archaea	442	1	U1N1F4	442	J07HQW1_00183	AF-U1N1F4-F1	None	Haloquadratum walsbyi J07HQW1.	Archaea	NA-Archaea	Euryarchaeota	Stenosarchaea group	Haloferacales	Haloferacaceae	Haloquadratum	Haloquadratum walsbyi J07HQW1	1	U1N1F4	IPR003495|IPR011629	None	IPR027417|IPR036627	None	GI:541181658|EMBL-CDS:ERG90168.1	None	None	PF02492|PF07683	RHEA:19669|RHEA:19670	complete	1238424.J07HQW1_00183	NA	1238424	TrEMBL
	U1NBN8	Archaea	224	1	U1NBN8	224	J07HQW2_00502	AF-U1NBN8-F1	None	Haloquadratum walsbyi J07HQW2.	Archaea	NA-Archaea	Euryarchaeota	Stenosarchaea group	Haloferacales	Haloferacaceae	Haloquadratum	Haloquadratum walsbyi J07HQW2	1	U1NBN8	IPR003495	None	IPR027417	None	GI:541185644|EMBL-CDS:ERG94068.1	None	None	PF02492	None	complete	1238425.J07HQW2_00502	NA	1238425	TrEMBL
	U1NPB4	Archaea	388	1	U1NPB4	388	J07HQX50_00120	AF-U1NPB4-F1	None	Haloquadratum sp. J07HQX50.	Archaea	NA-Archaea	Euryarchaeota	Stenosarchaea group	Haloferacales	Haloferacaceae	Haloquadratum	Haloquadratum sp. J07HQX50	1	U1NPB4	IPR003495	None	IPR027417	None	GI:541190592|EMBL-CDS:ERG98978.1	None	None	PF02492	None	complete	None	NA	1238426	TrEMBL
	U1NRD0	Archaea	407	1	U1NRD0	407	J07HQX50_01255	AF-U1NRD0-F1	None	Haloquadratum sp. J07HQX50.	Archaea	NA-Archaea	Euryarchaeota	Stenosarchaea group	Haloferacales	Haloferacaceae	Haloquadratum	Haloquadratum sp. J07HQX50	1	U1NRD0	IPR003495|IPR011629	None	IPR027417|IPR036627	None	GI:541191714|EMBL-CDS:ERH00101.1	None	None	PF02492|PF07683	RHEA:19669|RHEA:19670	complete	1238426.J07HQX50_01255	NA	1238426	TrEMBL
	U1PCW9	Archaea	395	1	U1PCW9	395	J07HX5_02109	None	None	halophilic archaeon J07HX5.	Archaea	NA-Archaea	Euryarchaeota	Stenosarchaea group	Halobacteriales	unclassified Halobacteria	NA	halophilic archaeon J07HX5	1	U1PCW9	IPR003495|IPR011629	None	IPR027417|IPR036627	None	GI:541181339|EMBL-CDS:ERG89936.1	None	None	PF02492|PF07683	RHEA:19669|RHEA:19670	complete	None	NA	1325472	TrEMBL
	U1Q271	Archaea	457	1	U1Q271	456|457	A07HN63_01606|J07HN6_02032	AF-U1Q271-F1|AF-V5A049-F1	None	Halonotius sp. J07HN6.|uncultured archaeon A07HN63.	Archaea	NA-Archaea|environmental samples	Euryarchaeota|NA	NA|Stenosarchaea group	Haloferacales|NA	Halorubraceae|NA	Halonotius|NA	Halonotius sp. J07HN6|uncultured archaeon A07HN63	2	U1Q271|V5A049	IPR003495|IPR011629	None	IPR027417|IPR036627	None	GI:541192064|EMBL-CDS:ERH00413.1	fig|1412873.3.peg.1705	None	PF02492|PF07683	RHEA:19669|RHEA:19670	complete	None	NA	1238427|1412873	TrEMBL
	U1QRK0	Archaea	346	1	U1QRK0	346	J07HX64_00057	None	None	halophilic archaeon J07HX64.	Archaea	NA-Archaea	Euryarchaeota	Stenosarchaea group	Halobacteriales	unclassified Halobacteria	NA	halophilic archaeon J07HX64	1	U1QRK0	IPR003495	None	IPR027417	None	GI:541200252|EMBL-CDS:ERH08317.1	None	None	PF02492	None	complete	1085028.J07HX64_00057	NA	1085028	TrEMBL
	V4J290	Archaea	442	1	V4J290	442	K933_03210	AF-V4J290-F1	None	Candidatus Halobonum tyrrellensis G22.	Archaea	NA-Archaea	Euryarchaeota	Stenosarchaea group	Haloferacales	Halorubraceae	Candidatus Halobonum	Candidatus Halobonum tyrrellensis G22	1	V4J290	IPR003495|IPR011629	None	IPR027417|IPR036627	None	GI:556698339|EMBL-CDS:ESP89532.1	fig|1324957.4.peg.652	None	PF02492|PF07683	RHEA:19669|RHEA:19670	complete	1324957.K933_03210	NA	1324957	TrEMBL
	V4XTW5	Archaea	374	1	V4XTW5	374	A07HR67_01984	AF-V4XTW5-F1	None	uncultured archaeon A07HR67.	Archaea	environmental samples	NA	NA	NA	NA	NA	uncultured archaeon A07HR67	1	V4XTW5	IPR003495|IPR011629	None	IPR027417|IPR036627	None	GI:557609990|EMBL-CDS:ESS03586.1	fig|1412871.3.peg.2096	None	PF02492|PF07683	RHEA:19669|RHEA:19670	complete	None	NA	1412871	TrEMBL
	V4XVZ7	Archaea	390	1	V4XVZ7	390	A07HB70_01107	AF-V4XVZ7-F1	None	uncultured archaeon A07HB70.	Archaea	environmental samples	NA	NA	NA	NA	NA	uncultured archaeon A07HB70	1	V4XVZ7	IPR003495|IPR011629	None	IPR027417|IPR036627	None	GI:557612810|EMBL-CDS:ESS06388.1	fig|1412872.3.peg.1147	None	PF02492|PF07683	RHEA:19669|RHEA:19670	complete	1412872.A07HB70_01107	NA	1412872	TrEMBL
	V4Y163	Archaea	405	1	V4Y163	405	A07HR67_00568	AF-V4Y163-F1	None	uncultured archaeon A07HR67.	Archaea	environmental samples	NA	NA	NA	NA	NA	uncultured archaeon A07HR67	1	V4Y163	IPR003495|IPR011629	None	IPR027417|IPR036627	None	GI:557611043|EMBL-CDS:ESS04632.1	fig|1412871.3.peg.589	None	PF02492|PF07683	RHEA:19669|RHEA:19670	complete	1412871.A07HR67_00568	NA	1412871	TrEMBL
	V5TPQ1	Archaea	428	1	V5TPQ1	428|433	AV929_00840|C437_14567|EGO51_00435|ELS20_12465|GJ630_09355|HAH_3014|HISP_15325|SAMN05443574_102378	AF-A0A165LHL8-F1|AF-A0A1H2SIH7-F1|AF-A0A482T5G7-F1|AF-A0A5J5LF07-F1|AF-A0A6A9S6X4-F1|AF-G0HU30-F1|AF-M0J7V1-F1|AF-V5TPQ1-F1	None	Haloarcula hispanica (strain ATCC 33960 / DSM 4426 / JCM 8911 / NBRC 102182/ NCIMB 2187 / VKM B-1755)|Haloarcula hispanica N601.|Haloarcula hispanica.|Haloarcula sp. CBA1122.|Haloarcula sp. K1.|Haloarcula vallismortis|Haloarcula vallismortis ATCC 29715.	Archaea	NA-Archaea	Euryarchaeota	Halobacteria|Stenosarchaea group	Halobacteriales	Haloarculaceae	Haloarcula	Haloarcula hispanica|Haloarcula hispanica ATCC 33960|Haloarcula hispanica N601|Haloarcula sp. CBA1122|Haloarcula sp. K1|Haloarcula vallismortis|Haloarcula vallismortis ATCC 29715	8	V5TPQ1|A0A165LHL8|A0A1H2SIH7|A0A482T5G7|A0A5J5LF07|A0A6A9S6X4|G0HU30|M0J7V1	IPR003495|IPR011629	None	IPR027417|IPR036627	None	GI:564123489|GI:503807628|EMBL-CDS:AHB67311.1|REFSEQ:WP_014041622.1	fig|662477.6.peg.2841	None	PF02492|PF07683	RHEA:19669|RHEA:19670	complete	28442.SAMN05443574_102378|634497.HAH_3014	NA	1417673|1622207|2668069|28442|51589|634497|662477	TrEMBL
	V6DNQ6	Archaea	447	1	V6DNQ6	447|448	BN903_72|C472_15012|EKH57_04195	AF-A0A410TMI9-F1|AF-M0DCL9-F1|AF-V6DNQ6-F1	None	Halorubrum sp. AJ67.|Halorubrum sp. BOL3-1.|Halorubrum tebenquichense DSM 14210.	Archaea	NA-Archaea	Euryarchaeota	Stenosarchaea group	Haloferacales	Halorubraceae	Halorubrum	Halorubrum sp. AJ67|Halorubrum sp. BOL3-1|Halorubrum tebenquichense DSM 14210	3	V6DNQ6|A0A410TMI9|M0DCL9	IPR003495|IPR011629	None	IPR027417|IPR036627	None	GI:851120468|EMBL-CDS:CDK37872.1|REFSEQ:WP_048075812.1	fig|1227485.3.peg.2949	None	PF02492|PF07683	RHEA:19669|RHEA:19670	complete	None	NA	1173487|1227485|2497325	TrEMBL
	V6DNX9	Archaea	396	1	V6DNX9	396|405	BN903_71|C472_15007|EKH57_04190	AF-A0A410TMH3-F1|AF-M0DCM5-F1|AF-V6DNX9-F1	None	Halorubrum sp. AJ67.|Halorubrum sp. BOL3-1.|Halorubrum tebenquichense DSM 14210.	Archaea	NA-Archaea	Euryarchaeota	Stenosarchaea group	Haloferacales	Halorubraceae	Halorubrum	Halorubrum sp. AJ67|Halorubrum sp. BOL3-1|Halorubrum tebenquichense DSM 14210	3	V6DNX9|A0A410TMH3|M0DCM5	IPR003495|IPR011629	None	IPR027417|IPR036627	None	EMBL-CDS:CDK37871.1	fig|1227485.3.peg.2948	None	PF02492|PF07683	RHEA:19669|RHEA:19670	complete	None	NA	1173487|1227485|2497325	TrEMBL
[truncated: 19,938 more rows]
