# Supplementary material for: Two related families of metal transferases, ZNG1 and ZNG2, are involved in acclimation to poor Zn nutrition in Arabidopsis
Source: Front Plant Sci. 2023 Oct 25;14:1237722. doi: 10.3389/fpls.2023.1237722 (PMC10642216; doi:10.3389/fpls.2023.1237722)
Supplement: Supplementary Table 2 — Data and information associated with the ZNG phylogenetic tree. [file Table_2.xlsx]

## Sheet: ZNG tree
MSA (MAFFT)-edited		Newick Tree			Leaf Info
>AT2G34470_AT2G34470.2_Athaliana_TAIR10_24-172		(AT2G34470_AT2G34470.2_Athaliana_TAIR10_24-172:1.0703467335,(A0A2A4U2S4_A0A2A4U2S4_9BACT_13-262:0.586244684,((A0A345UPJ5_A0A345UPJ5_9BACT_28-280:0.771162023,A0A953GP72_A0A953GP72_9BACT_12-258:0.979781905):0.214239303[0.890],(A0A1Z9AYB5_A0A1Z9AYB5_9BACT_20-263:0.489600879,((A0A2E6EPN5_A0A2E6EPN5_9RICK_14-254:0.328196816,A0A2E2NQF1_A0A2E2NQF1_UNCDE_29-269:0.160623959):0.185284694[0.986],(A0A2F0ATN2…		Order	Tree label	notes	protein ID	UniProt Entry Name	Protein names	Gene Names	Organism	Taxonomic lineage
GEGKASWVDKVY-HHDG--LAILHRNFSEVGI-GG-VK-A----LMLA---L-CRLRDSL				1	AT2G34470_AT2G34470.2_Athaliana_TAIR10_24-172	outgroup (UreG)	AT2G34470
AAVTNDIFTKED--EFLV----G------LP-----EE------RIRAV----ETGH---				2	A0A2A4U2S4_A0A2A4U2S4_9BACT_13-262		A0A2A4U2S4	A0A2A4U2S4_9BACT	Cobalamin biosynthesis protein CobW	COB53_01965	Elusimicrobiota bacterium	cellular organisms (no rank), Bacteria (superkingdom), Elusimicrobiota (phylum), unclassified Elusimicrobiota (no rank)
------------------AAIRE-DIING--LEELKADLESAN-FSRELA---D-I-IY-				3	A0A1Z9AYB5_A0A1Z9AYB5_9BACT_20-263		A0A1Z9AYB5	A0A1Z9AYB5_9BACT	CobW C-terminal domain-containing protein	CBC48_16460	bacterium TMED88	cellular organisms (no rank), Bacteria (superkingdom), unclassified Bacteria (no rank)
IIDVSA-DI-R-K-PGI----ND--LAAVG--D-------L--SV--M-ER---DL-RMR				4	A0A2E6EPN5_A0A2E6EPN5_9RICK_14-254		A0A2E6EPN5	A0A2E6EPN5_9RICK	CobW C-terminal domain-containing protein	CMP23_10845	Rickettsiales bacterium	cellular organisms (no rank), Bacteria (superkingdom), Pseudomonadota (phylum), Alphaproteobacteria (class), Rickettsiales (order), unclassified Rickettsiales (no rank)
G-----GP---FVFQ-VH				5	A0A2E2NQF1_A0A2E2NQF1_UNCDE_29-269		A0A2E2NQF1	A0A2E2NQF1_UNCDE	GTP-binding protein	CL930_07230	Deltaproteobacteria bacterium	cellular organisms (no rank), Bacteria (superkingdom), delta/epsilon subdivisions (no rank), Deltaproteobacteria (class), unclassified Deltaproteobacteria (no rank)
>WP_150204904.1_34-254				6	A0A2F0ATN2_A0A2F0ATN2_UNCMY_18-265		A0A2F0ATN2	A0A2F0ATN2_UNCMY	Cobalamin biosynthesis protein CobW	CMH52_13415	Myxococcales bacterium	cellular organisms (no rank), Bacteria (superkingdom), Myxococcota (phylum), Myxococcia (class), Myxococcales (order), unclassified Myxococcales (no rank)
GAGKTTLLNHILN-REGRRIAVIVNDMSEVNIDAALVE-GEDELVEMSNGCICCTLREDL				7	A0A2E7BR50_A0A2E7BR50_UNCMY_15-251		A0A2E7BR50	A0A2E7BR50_UNCMY	Cobalamin biosynthesis protein CobW	CMH55_01870	Myxococcales bacterium	cellular organisms (no rank), Bacteria (superkingdom), Myxococcota (phylum), Myxococcia (class), Myxococcales (order), unclassified Myxococcales (no rank)
LVEVRRLA-D---FDQLVIESTGISEP-PVAETFTFD-SL-NEFRLDTMVTVVDAFNFFK				8	A0A2D9HC60_A0A2D9HC60_UNCMY_15-251		A0A2D9HC60	A0A2D9HC60_UNCMY	Cobalamin biosynthesis protein CobW	CMH50_06515	Myxococcales bacterium	cellular organisms (no rank), Bacteria (superkingdom), Myxococcota (phylum), Myxococcia (class), Myxococcales (order), unclassified Myxococcales (no rank)
DYDSLGDEVIDQIEFCDVIILNKIDLIDQAQQDQLIAILKTLNPRARIEIAQFGKVALD-				9	A0A7T0BT46_A0A7T0BT46_9BACT_21-270		A0A7T0BT46	A0A7T0BT46_9BACT	GTP-binding protein	G3M70_00650	Candidatus Nitronauta litoralis	cellular organisms (no rank), Bacteria (superkingdom), Nitrospinae/Tectomicrobia group (no rank), Nitrospinota (phylum), Nitrospinia (class), Nitrospinales (order), Nitrospinaceae (family), Candidatus Nitronauta (genus)
ILNTQ-FDFD--EQPGLE-R-HEEEISSV-Y-ARP---ERFD------------QVVRSK				10	M1Z8R8_M1Z8R8_NITG3_21-272		M1Z8R8	M1Z8R8_NITG3	Putative GTPase, CobW-like protein	NITGR_1050022	Nitrospina gracilis (strain 3/211)	cellular organisms (no rank), Bacteria (superkingdom), Nitrospinae/Tectomicrobia group (no rank), Nitrospinota (phylum), Nitrospinia (class), Nitrospinales (order), Nitrospinaceae (family), Nitrospina (genus), Nitrospina gracilis (species)
GF--F-AA--PLYWQGAH				11	A0A3C0S9G3_A0A3C0S9G3_9BACT_19-272		A0A3C0S9G3	A0A3C0S9G3_9BACT	Cobalamin biosynthesis protein CobW	DCM60_03400	Nitrospina sp	cellular organisms (no rank), Bacteria (superkingdom), Nitrospinae/Tectomicrobia group (no rank), Nitrospinota (phylum), Nitrospinia (class), Nitrospinales (order), Nitrospinaceae (family), Nitrospina (genus), unclassified Nitrospina (no rank)
>BAA08970.1_14-233				12	A0A0J6YTV4_A0A0J6YTV4_9BACT_19-272		A0A0J6YTV4	A0A0J6YTV4_9BACT	Cobalamin biosynthesis protein CobW	UR09_03755	Candidatus Nitromaritima sp. SCGC AAA799-A02	cellular organisms (no rank), Bacteria (superkingdom), Nitrospinae/Tectomicrobia group (no rank), Nitrospinota (phylum), Nitrospinia (class), Nitrospinales (order), Nitrospinaceae (family), Candidatus Nitromaritima (genus)
GAGKTTLLNSILN-REGLKIAVIVNDMSEVNIDAGLVE-G-DELVEMSNGCICCTLREDL				13	A0A7T0C495_A0A7T0C495_9BACT_18-263		A0A7T0C495	A0A7T0C495_9BACT	GTP-binding protein	G3M78_12695	Candidatus Nitrohelix vancouverensis	cellular organisms (no rank), Bacteria (superkingdom), Nitrospinae/Tectomicrobia group (no rank), Nitrospinota (phylum), Nitrospinia (class), Nitrospinales (order), Nitrospinaceae (family), Candidatus Nitrohelix (genus)
LIEVEKLA-K---FDYIVIESTGISEP-PVAQTFSYE-DL-TKFQLDTMVTVVDANRFWH				14	A0A2H0MR55_A0A2H0MR55_9BACT_19-263		A0A2H0MR55	A0A2H0MR55_9BACT	Cobalamin biosynthesis protein CobW	COV66_14675	Nitrospinae bacterium CG11_big_fil_rev_8_21_14_0_20_45_15	cellular organisms (no rank), Bacteria (superkingdom), Nitrospinae/Tectomicrobia group (no rank), Nitrospinota (phylum), unclassified Nitrospinota (no rank)
DYESLGDEAIDQIEFCDVLILNKCDLVSEQELEQLENVLRKLQPRARFIRSVKGNVKPQ-				15	A0A382CQ96_A0A382CQ96_9ZZZZ_18-269		A0A382CQ96	A0A382CQ96_9ZZZZ	CobW C-terminal domain-containing protein	METZ01_LOCUS180846	marine metagenome	unclassified entries (no rank), unclassified sequences (no rank), metagenomes (no rank), ecological metagenomes (no rank)
ILHTG-FNFE--EGAGIE-H-HEEEISSV-Y-RRP---TRFR------------DVVRAK				16	A0A6L8QBL9_A0A6L8QBL9_UNCNI_18-269		A0A6L8QBL9	A0A6L8QBL9_UNCNI	GTP-binding protein	F3739_07965	Nitrospinota bacterium	cellular organisms (no rank), Bacteria (superkingdom), Nitrospinae/Tectomicrobia group (no rank), Nitrospinota (phylum), unclassified Nitrospinota (no rank)
GI--V-AS--NLLMQGVI				17	A0A3C8CBZ7_A0A3C8CBZ7_9BACT_20-271		A0A3C8CBZ7	A0A3C8CBZ7_9BACT	Cobalamin biosynthesis protein CobW	DD452_10620	Nitrospina sp	cellular organisms (no rank), Bacteria (superkingdom), Nitrospinae/Tectomicrobia group (no rank), Nitrospinota (phylum), Nitrospinia (class), Nitrospinales (order), Nitrospinaceae (family), Nitrospina (genus), unclassified Nitrospina (no rank)
>BAA36599.1_16-209				18	A0A945P1H1_A0A945P1H1_9BACT_20-271		A0A945P1H1	A0A945P1H1_9BACT	GTP-binding protein	HOJ49_05445 HOM97_10500	Nitrospina sp	cellular organisms (no rank), Bacteria (superkingdom), Nitrospinae/Tectomicrobia group (no rank), Nitrospinota (phylum), Nitrospinia (class), Nitrospinales (order), Nitrospinaceae (family), Nitrospina (genus), unclassified Nitrospina (no rank)
GAGKTTLLNEILN-REGRRVAVIVNDMSEINIDSAEVE-RSEELVEMTNGCICSTLR-DL				19	A0A2E2ADV0_A0A2E2ADV0_9BACT_18-267		A0A2E2ADV0	A0A2E2ADV0_9BACT	Cobalamin biosynthesis protein CobW	CMH73_01450	Nitrospina sp	cellular organisms (no rank), Bacteria (superkingdom), Nitrospinae/Tectomicrobia group (no rank), Nitrospinota (phylum), Nitrospinia (class), Nitrospinales (order), Nitrospinaceae (family), Nitrospina (genus), unclassified Nitrospina (no rank)
LSEISALA-R---FDYLLIESSGISEP-PVGETFTFD-------------PLVDANSFLR				20	A0A345UPJ5_A0A345UPJ5_9BACT_28-280		A0A345UPJ5	A0A345UPJ5_9BACT	GTPase, G3E family	CYPRO_3163	Cyclonatronum proteinivorum	cellular organisms (no rank), Bacteria (superkingdom), FCB group (no rank), Bacteroidetes/Chlorobi group (no rank), Balneolota (phylum), Balneolia (class), Balneolales (order), Cyclonatronaceae (family), Cyclonatronum (genus)
DY--DADEAVDQIEFADVILVSKADLISAPAPGRIDGVLRSLNEPLRLFDDGLGRIPLD-				21	A0A953GP72_A0A953GP72_9BACT_12-258		A0A953GP72	A0A953GP72_9BACT	GTP-binding protein	K1X90_02885	Candidatus Kapabacteria bacterium	cellular organisms (no rank), Bacteria (superkingdom), FCB group (no rank), Bacteroidetes/Chlorobi group (no rank), Candidatus Kapabacteria (phylum)
ILDTG-FSLE--KQPGLE-Q-HEEE-----------------RW--------GS---RST				22	A0A833LJH7_A0A833LJH7_9HYPH_8-238		A0A833LJH7	A0A833LJH7_9HYPH	GTP-binding protein	F9K38_15675	Pseudorhodoplanes sp	cellular organisms (no rank), Bacteria (superkingdom), Pseudomonadota (phylum), Alphaproteobacteria (class), Hyphomicrobiales (order), Hyphomicrobiales incertae sedis (no rank), Pseudorhodoplanes (genus), unclassified Pseudorhodoplanes (no rank)
GM--T-GS--R--YQGIH				23	A0A1F8XKU3_A0A1F8XKU3_9DELT_19-272		A0A1F8XKU3	A0A1F8XKU3_9DELT	CobW C-terminal domain-containing protein	A2038_13390	Deltaproteobacteria bacterium GWA2_57_13	cellular organisms (no rank), Bacteria (superkingdom), delta/epsilon subdivisions (no rank), Deltaproteobacteria (class), unclassified Deltaproteobacteria (no rank)
>NP_418772.4_14-258				24	A0A1F9FSE1_A0A1F9FSE1_9DELT_19-271		A0A1F9FSE1	A0A1F9FSE1_9DELT	CobW C-terminal domain-containing protein	A3C54_04565	Deltaproteobacteria bacterium RIFCSPHIGHO2_02_FULL_60_17	cellular organisms (no rank), Bacteria (superkingdom), delta/epsilon subdivisions (no rank), Deltaproteobacteria (class), unclassified Deltaproteobacteria (no rank)
GAGKTTLLRHILNEQHGYKIAVIENEFGEVSVDDQLIDR-ATQIKTLTNGCICCSRSNEL				25	A0A1F9I068_A0A1F9I068_9DELT_19-271		A0A1F9I068	A0A1F9I068_9DELT	CobW C-terminal domain-containing protein	A2W66_09310	Deltaproteobacteria bacterium RIFCSPLOWO2_02_56_12	cellular organisms (no rank), Bacteria (superkingdom), delta/epsilon subdivisions (no rank), Deltaproteobacteria (class), unclassified Deltaproteobacteria (no rank)
EDALLDLLDNLDQFDRLVIECTGMADPGPIIQTFFSHEVLCQRYLLDGVIALVDAVHADE				26	A0A534S5I5_A0A534S5I5_UNCDE_19-271		A0A534S5I5	A0A534S5I5_UNCDE	GTP-binding protein	E6J73_17990	Deltaproteobacteria bacterium	cellular organisms (no rank), Bacteria (superkingdom), delta/epsilon subdivisions (no rank), Deltaproteobacteria (class), unclassified Deltaproteobacteria (no rank)
QMNQ--TIAQSQVGYADRILLTKTDVAGEAE--KLHERLARINARAPVYTVTHGDIDLGL				27	A0A1F9KVA3_A0A1F9KVA3_9DELT_7-259		A0A1F9KVA3	A0A1F9KVA3_9DELT	CobW C-terminal domain-containing protein	A3F90_16270	Deltaproteobacteria bacterium RIFCSPLOWO2_12_FULL_60_19	cellular organisms (no rank), Bacteria (superkingdom), delta/epsilon subdivisions (no rank), Deltaproteobacteria (class), unclassified Deltaproteobacteria (no rank)
LFNTNGFMLEEVV--------KQNDISSIVVLDYPVDISEVSRVMENLLLESADKLLRYK				28	A0A6P0NCN3_A0A6P0NCN3_9CYAN_20-273		A0A6P0NCN3	A0A6P0NCN3_9CYAN	GTP-binding protein	F6K65_32710	Moorena sp. SIO3C2	cellular organisms (no rank), Bacteria (superkingdom), Terrabacteria group (no rank), Cyanobacteriota/Melainabacteria group (no rank), Cyanobacteriota (phylum), Cyanophyceae (class), Oscillatoriophycideae (subclass), Oscillatoriales (order), Oscillatoriaceae (family), Moorena (genus), unclassified Moorena (no rank)
GMLWIDGEPNRLLFQGVQ				29	A0A0C1YA93_A0A0C1YA93_9CYAN_19-272		A0A0C1YA93	A0A0C1YA93_9CYAN	GTP-binding protein	QQ91_021160	Lyngbya confervoides BDU141951	cellular organisms (no rank), Bacteria (superkingdom), Terrabacteria group (no rank), Cyanobacteriota/Melainabacteria group (no rank), Cyanobacteriota (phylum), Cyanophyceae (class), Oscillatoriophycideae (subclass), Oscillatoriales (order), Oscillatoriaceae (family), Lyngbya (genus), Lyngbya confervoides (species)
>A0A379TQQ9_A0A379TQQ9_SALER_11-255				30	A0A1E5QLE0_A0A1E5QLE0_9CYAN_14-267		A0A1E5QLE0	A0A1E5QLE0_9CYAN	Cobalamin biosynthesis protein CobW	BH720_09710	Desertifilum sp. IPPAS B-1220	cellular organisms (no rank), Bacteria (superkingdom), Terrabacteria group (no rank), Cyanobacteriota/Melainabacteria group (no rank), Cyanobacteriota (phylum), Cyanophyceae (class), Oscillatoriophycideae (subclass), Oscillatoriales (order), Desertifilaceae (family), Desertifilum (genus), unclassified Desertifilum (no rank)
GAGKTTLLRHILNEQHGFKIAVIENEFGEVSVDDQLIDR-ATQIKTLTNGCICCTRSNEL				31	A0A560L116_A0A560L116_9SYNE_23-276		A0A560L116	A0A560L116_9SYNE	G3E family GTPase	FB106_11326	Synechococcus sp. Ace-Pa	cellular organisms (no rank), Bacteria (superkingdom), Terrabacteria group (no rank), Cyanobacteriota/Melainabacteria group (no rank), Cyanobacteriota (phylum), Cyanophyceae (class), Synechococcales (order), Synechococcaceae (family), Synechococcus (genus), unclassified Synechococcus (no rank)
EDALLDLLDSRDDFDRLVIECTGMADPGPIIQTFFSHDMLCERYLLDGVIALVDAVHANE				32	A0A326QPL4_A0A326QPL4_9CYAN_36-289		A0A326QPL4	A0A326QPL4_9CYAN	Cobalamin biosynthesis protein CobW	DCF18_03415	Cyanobium sp	cellular organisms (no rank), Bacteria (superkingdom), Terrabacteria group (no rank), Cyanobacteriota/Melainabacteria group (no rank), Cyanobacteriota (phylum), Cyanophyceae (class), Synechococcales (order), Prochlorococcaceae (family), Cyanobium (genus), unclassified Cyanobium (no rank)
QMNQ--TIAQSQVGYADRILLTKTDVAGDSE--KLRERLARINARAPVYTVVHGDIDLNK				33	A0A5C2M7N6_A0A5C2M7N6_9CYAN_13-266		A0A5C2M7N6	A0A5C2M7N6_9CYAN	GTP-binding protein	FFX45_07750	Thermosynechococcus sp. CL-1	cellular organisms (no rank), Bacteria (superkingdom), Terrabacteria group (no rank), Cyanobacteriota/Melainabacteria group (no rank), Cyanobacteriota (phylum), Cyanophyceae (class), Pseudanabaenales (order), Thermosynechococcaceae (family), Thermosynechococcus (genus), unclassified Thermosynechococcus (no rank)
LFNTSGFMLEEVL--------KQNDVSSIVVLDYPVDISDVSRVMENLLLESADKLLRYK				34	A0A926Z7J5_A0A926Z7J5_9CYAN_16-269		A0A926Z7J5	A0A926Z7J5_9CYAN	GTP-binding protein	H6F44_17530	Pseudanabaena sp. FACHB-1277	cellular organisms (no rank), Bacteria (superkingdom), Terrabacteria group (no rank), Cyanobacteriota/Melainabacteria group (no rank), Cyanobacteriota (phylum), Cyanophyceae (class), Pseudanabaenales (order), Pseudanabaenaceae (family), Pseudanabaena (genus), unclassified Pseudanabaena (no rank)
GMLWIDGEPNRLLFQGVQ				35	L8N6C1_L8N6C1_9CYAN_17-270		L8N6C1	L8N6C1_9CYAN	Cobalamin synthesis protein P47K	Pse7429DRAFT_0141	Pseudanabaena biceps PCC 7429	cellular organisms (no rank), Bacteria (superkingdom), Terrabacteria group (no rank), Cyanobacteriota/Melainabacteria group (no rank), Cyanobacteriota (phylum), Cyanophyceae (class), Pseudanabaenales (order), Pseudanabaenaceae (family), Pseudanabaena (genus), Pseudanabaena biceps (species)
>A0A090VNX4_A0A090VNX4_PSEVU_14-258				36	A0A916Q0N8_A0A916Q0N8_9CYAN_17-270		A0A916Q0N8	A0A916Q0N8_9CYAN	CobW C-terminal domain-containing protein	APA_632	Pseudanabaena sp. lw0831	cellular organisms (no rank), Bacteria (superkingdom), Terrabacteria group (no rank), Cyanobacteriota/Melainabacteria group (no rank), Cyanobacteriota (phylum), Cyanophyceae (class), Pseudanabaenales (order), Pseudanabaenaceae (family), Pseudanabaena (genus), unclassified Pseudanabaena (no rank)
GAGKTTLLRHILNEQHGYKIAVIENEFGEVSVDDQLIDR-ATQIKTLTNGCICCSRSNEL				37	A0A6P0TFR3_A0A6P0TFR3_9CYAN_20-273		A0A6P0TFR3	A0A6P0TFR3_9CYAN	GTP-binding protein	F6K30_21095	Cyanothece sp. SIO2G6	cellular organisms (no rank), Bacteria (superkingdom), Terrabacteria group (no rank), Cyanobacteriota/Melainabacteria group (no rank), Cyanobacteriota (phylum), Cyanophyceae (class), Oscillatoriophycideae (subclass), Oscillatoriales (order), Cyanothecaceae (family), Cyanothece (genus), unclassified Cyanothece (no rank)
ESALLDLLDGLDAFDRLVIECTGMADPGPIIQTFFSHEILCQRYLLDGVIALVDAVHADG				38	A0A951PA32_A0A951PA32_9CYAN_24-277		A0A951PA32	A0A951PA32_9CYAN	GTP-binding protein	KME07_06900	Pegethrix bostrychoides GSE-TBD4-15B	cellular organisms (no rank), Bacteria (superkingdom), Terrabacteria group (no rank), Cyanobacteriota/Melainabacteria group (no rank), Cyanobacteriota (phylum), Cyanophyceae (class), Pseudanabaenales (order), Oculatellaceae (family), Pegethrix (genus), Pegethrix bostrychoides (species)
QMNQ--TLAQSQVGYADRILLTKTDVAGSAE--ALRERLQRINARAPIYTVTHGDIDLAL				39	A0A068MWL8_A0A068MWL8_SYNY4_20-273		A0A068MWL8	A0A068MWL8_SYNY4	Putative metal chaperone, involved in Zn homeostasis, GTPase of COG0523 family	D082_10450	Synechocystis sp. (strain PCC 6714) (Aphanocapsa sp. (strain PCC 6714))	cellular organisms (no rank), Bacteria (superkingdom), Terrabacteria group (no rank), Cyanobacteriota/Melainabacteria group (no rank), Cyanobacteriota (phylum), Cyanophyceae (class), Synechococcales (order), Merismopediaceae (family), Synechocystis (genus), unclassified Synechocystis (no rank)
LFNTNGFMLEEVV--------KQNAISSIVVLDYPVEIGAVSRVMENLLLSFAERLLRYK				40	A0A832M322_A0A832M322_9CYAN_20-255		A0A832M322	A0A832M322_9CYAN	GTP-binding protein	ENR47_07215	Oscillatoriales cyanobacterium SpSt-402	cellular organisms (no rank), Bacteria (superkingdom), Terrabacteria group (no rank), Cyanobacteriota/Melainabacteria group (no rank), Cyanobacteriota (phylum), Cyanophyceae (class), Oscillatoriophycideae (subclass), Oscillatoriales (order), unclassified Oscillatoriales (no rank)
GMLWIDGEPNRLLFQGVQ				41	A0A1J0AFQ3_A0A1J0AFQ3_9CYAN_20-273		A0A1J0AFQ3	A0A1J0AFQ3_9CYAN	Cobalamin synthesis protein P47K	GlitD10_2415	Gloeomargarita lithophora Alchichica-D10	cellular organisms (no rank), Bacteria (superkingdom), Terrabacteria group (no rank), Cyanobacteriota/Melainabacteria group (no rank), Cyanobacteriota (phylum), Cyanophyceae (class), Gloeomargaritales (order), Gloeomargaritaceae (family), Gloeomargarita (genus), Gloeomargarita lithophora (species)
>A0A0L0AFA4_A0A0L0AFA4_9ENTR_14-258				42	A0A1Z4JNK2_A0A1Z4JNK2_LEPBY_16-269		A0A1Z4JNK2	A0A1Z4JNK2_LEPBY	Cobalamin synthesis protein P47K	NIES2135_52180	Leptolyngbya boryana NIES-2135	cellular organisms (no rank), Bacteria (superkingdom), Terrabacteria group (no rank), Cyanobacteriota/Melainabacteria group (no rank), Cyanobacteriota (phylum), Cyanophyceae (class), Pseudanabaenales (order), Leptolyngbyaceae (family), Leptolyngbya (genus), Leptolyngbya boryana (species)
GAGKTTLLRHILNEHHGFKIAVIENEFGEVSIDDRLIDR-ATQITTLTNGCICCSRSNEL				43	A0A8J7EDW4_A0A8J7EDW4_9CYAN_18-271		A0A8J7EDW4	A0A8J7EDW4_9CYAN	GTP-binding protein	IQ254_23690	Nodosilinea sp. LEGE 07088	cellular organisms (no rank), Bacteria (superkingdom), Terrabacteria group (no rank), Cyanobacteriota/Melainabacteria group (no rank), Cyanobacteriota (phylum), Cyanophyceae (class), Pseudanabaenales (order), Prochlorotrichaceae (family), Nodosilinea (genus), unclassified Nodosilinea (no rank)
EDALLDLLDGLDAFDRLIIECTGMADPGPIIQTFFSHEILCQRYLLDGVITLVDAVHANE				44	A0A1H3L4D3_A0A1H3L4D3_9PROT_19-263		A0A1H3L4D3	A0A1H3L4D3_9PROT	GTPase, G3E family	SAMN05421881_10451	Nitrosomonas halophila	cellular organisms (no rank), Bacteria (superkingdom), Pseudomonadota (phylum), Betaproteobacteria (class), Nitrosomonadales (order), Nitrosomonadaceae (family), Nitrosomonas (genus)
QMNQ--TLAQSQVGYADRILLTKTDAAEDSE--KLRERLMRINARAPIYTATHGNIDLSL				45	A0A0C1YK12_A0A0C1YK12_9CYAN_15-268		A0A0C1YK12	A0A0C1YK12_9CYAN	GTP-binding protein	QQ91_021670	Lyngbya confervoides BDU141951	cellular organisms (no rank), Bacteria (superkingdom), Terrabacteria group (no rank), Cyanobacteriota/Melainabacteria group (no rank), Cyanobacteriota (phylum), Cyanophyceae (class), Oscillatoriophycideae (subclass), Oscillatoriales (order), Oscillatoriaceae (family), Lyngbya (genus), Lyngbya confervoides (species)
LFNTNGFMLEEVI--------KQNDISSIVVLDFPVDISSISRVMETLLLEYAEKLLRYK				46	A0A2Z5X225_A0A2Z5X225_9CYAN_17-270		A0A2Z5X225	A0A2Z5X225_9CYAN	Cobalamin synthesis protein P47K	ABRG53_3260	Pseudanabaena sp. ABRG5-3	cellular organisms (no rank), Bacteria (superkingdom), Terrabacteria group (no rank), Cyanobacteriota/Melainabacteria group (no rank), Cyanobacteriota (phylum), Cyanophyceae (class), Pseudanabaenales (order), Pseudanabaenaceae (family), Pseudanabaena (genus), unclassified Pseudanabaena (no rank)
GMLWIADAPNRLLFQGVQ				47	A0A256BEJ2_A0A256BEJ2_9CYAN_17-270		A0A256BEJ2	A0A256BEJ2_9CYAN	Cobalamin biosynthesis protein CobW	B9G53_12600	Pseudanabaena sp. SR411	cellular organisms (no rank), Bacteria (superkingdom), Terrabacteria group (no rank), Cyanobacteriota/Melainabacteria group (no rank), Cyanobacteriota (phylum), Cyanophyceae (class), Pseudanabaenales (order), Pseudanabaenaceae (family), Pseudanabaena (genus), unclassified Pseudanabaena (no rank)
>A0A0J9BHJ5_A0A0J9BHJ5_9GAMM_14-258				48	A0A8J7F6U1_A0A8J7F6U1_9CYAN_14-266		A0A8J7F6U1	A0A8J7F6U1_9CYAN	GTP-binding protein	IQ268_30960	Oculatella sp. LEGE 06141	cellular organisms (no rank), Bacteria (superkingdom), Terrabacteria group (no rank), Cyanobacteriota/Melainabacteria group (no rank), Cyanobacteriota (phylum), Cyanophyceae (class), Pseudanabaenales (order), Oculatellaceae (family), Oculatella (genus), unclassified Oculatella (no rank)
GAGKTTLLRHILHDQHDYKIAVIENEFGAVAVDDQLLAR-ATQIKTLTNGCICCTRSGEL				49	B0C3X3_B0C3X3_ACAM1_17-270		B0C3X3	B0C3X3_ACAM1	Cobalamin synthesis protein/P47K	AM1_1196	Acaryochloris marina (strain MBIC 11017)	cellular organisms (no rank), Bacteria (superkingdom), Terrabacteria group (no rank), Cyanobacteriota/Melainabacteria group (no rank), Cyanobacteriota (phylum), Cyanophyceae (class), Synechococcales (order), Acaryochloridaceae (family), Acaryochloris (genus), Acaryochloris marina (species)
EQALLELLASLDTFDRLVIECTGMADPGPIIQTFFAHEVLCERYLLDGVIALVDAVHAEQ				50	A0A1L9QJL1_A0A1L9QJL1_9CYAN_17-270		A0A1L9QJL1	A0A1L9QJL1_9CYAN	Cobalamin biosynthesis protein CobW	BI308_24965	Roseofilum reptotaenium AO1-A	cellular organisms (no rank), Bacteria (superkingdom), Terrabacteria group (no rank), Cyanobacteriota/Melainabacteria group (no rank), Cyanobacteriota (phylum), Cyanophyceae (class), Oscillatoriophycideae (subclass), Oscillatoriales (order), Coleofasciculaceae (family), Roseofilum (genus), Roseofilum reptotaenium (species)
QMDQ--TLAQSQIGYADRILLSKTDVAGTPA--NLLARLQRINARAPVYPVVNGEIDLSL				51	A0A952M1W5_A0A952M1W5_9GAMM_17-270		A0A952M1W5	A0A952M1W5_9GAMM	GTP-binding protein	KTR17_08500	Cellvibrionaceae bacterium	cellular organisms (no rank), Bacteria (superkingdom), Pseudomonadota (phylum), Gammaproteobacteria (class), Cellvibrionales (order), Cellvibrionaceae (family), unclassified Cellvibrionaceae (no rank)
LFNTRGFMLEEVI--------KHNDINSVVVLDYPVALEAVSKVMEELLSGFADSLLRYK				52	A0A917LGJ4_A0A917LGJ4_9BACL_19-271		A0A917LGJ4	A0A917LGJ4_9BACL	Cobalamin biosynthesis protein CobW	GCM10010916_43890	Paenibacillus abyssi	cellular organisms (no rank), Bacteria (superkingdom), Terrabacteria group (no rank), Bacillota (phylum), Bacilli (class), Bacillales (order), Paenibacillaceae (family), Paenibacillus (genus)
GMLWIDGQPCRLLFQGVQ				53	A0A1Z9PZ89_A0A1Z9PZ89_9CYAN_15-257		A0A1Z9PZ89	A0A1Z9PZ89_9CYAN	Cobalamin biosynthesis protein CobW	CBD89_06405	Cyanobacteria bacterium TMED229	cellular organisms (no rank), Bacteria (superkingdom), Terrabacteria group (no rank), Cyanobacteriota/Melainabacteria group (no rank), Cyanobacteriota (phylum), unclassified Cyanobacteriota (no rank)
>A0A2S9ID43_A0A2S9ID43_9GAMM_14-258				54	A0A540VQ54_A0A540VQ54_9GAMM_14-264		A0A540VQ54	A0A540VQ54_9GAMM	GTP-binding protein	FKY71_11450	Spiribacter salinus	cellular organisms (no rank), Bacteria (superkingdom), Pseudomonadota (phylum), Gammaproteobacteria (class), Chromatiales (order), Ectothiorhodospiraceae (family), Spiribacter (genus)
GAGKTTLLRHILHEQQDYKIAVIENEFGEVSVDTQLIDR-ASQITTLTNGCICCTRSNEL				55	A0A0H4I3K5_A0A0H4I3K5_9GAMM_19-270		A0A0H4I3K5	A0A0H4I3K5_9GAMM	Cobalamin biosynthesis protein CobW	ABA45_07930	Marinobacter psychrophilus	cellular organisms (no rank), Bacteria (superkingdom), Pseudomonadota (phylum), Gammaproteobacteria (class), Pseudomonadales (order), Marinobacteraceae (family), Marinobacter (genus)
EDALLDLLDGLDSFDRLVIECTGMADPGPILQTFFSHEIICERYMLDGVITLVDAVHADQ				56	A0A0S9PX14_A0A0S9PX14_9HYPH_18-272		A0A0S9PX14	A0A0S9PX14_9HYPH	Cobalamin biosynthesis protein CobW	ASF52_05835	Methylobacterium sp. Leaf112	cellular organisms (no rank), Bacteria (superkingdom), Pseudomonadota (phylum), Alphaproteobacteria (class), Hyphomicrobiales (order), Methylobacteriaceae (family), Methylobacterium (genus), unclassified Methylobacterium (no rank)
QLNQ--SLAQSQIGYADRILLSKTDVSGDNT--ALTERLQRINARAPIYPVIHGQIDLAL				57	A0A0L6J7A8_A0A0L6J7A8_9HYPH_18-272		A0A0L6J7A8	A0A0L6J7A8_9HYPH	Cobalamin biosynthesis protein CobW	AKJ13_15600	Methylobacterium sp. ARG-1	cellular organisms (no rank), Bacteria (superkingdom), Pseudomonadota (phylum), Alphaproteobacteria (class), Hyphomicrobiales (order), Methylobacteriaceae (family), Methylobacterium (genus), unclassified Methylobacterium (no rank)
LFDTRGFMLEEVV--------AQNAISSIVVFDYPVVLGDVSAVMENLLGSFAESLLRYK				58	A0A2U3Q6U6_A0A2U3Q6U6_9BRAD_19-271		A0A2U3Q6U6	A0A2U3Q6U6_9BRAD	Putative GTPase, G3E family	BRAD3257_6154	Bradyrhizobium vignae	cellular organisms (no rank), Bacteria (superkingdom), Pseudomonadota (phylum), Alphaproteobacteria (class), Hyphomicrobiales (order), Nitrobacteraceae (family), Bradyrhizobium (genus)
GMLWIAGQPCRLLFQGVQ				59	A0A1I5BVY6_A0A1I5BVY6_9BRAD_17-269		A0A1I5BVY6	A0A1I5BVY6_9BRAD	GTPase, G3E family	SAMN05216573_121105	Bradyrhizobium sp. Rc3b	cellular organisms (no rank), Bacteria (superkingdom), Pseudomonadota (phylum), Alphaproteobacteria (class), Hyphomicrobiales (order), Nitrobacteraceae (family), Bradyrhizobium (genus), unclassified Bradyrhizobium (no rank)
>A0A068QUY5_A0A068QUY5_9GAMM_14-258				60	A0A163X7U8_A0A163X7U8_9BRAD_15-267		A0A163X7U8	A0A163X7U8_9BRAD	Cobalamin biosynthesis protein CobW	A4A58_19940	Tardiphaga robiniae	cellular organisms (no rank), Bacteria (superkingdom), Pseudomonadota (phylum), Alphaproteobacteria (class), Hyphomicrobiales (order), Nitrobacteraceae (family), Tardiphaga (genus)
GSGKTTLLRHILNTDHGYKIAVIENEFGEVPIDNELIER-ATQIKTLSNGCICCSRANEL				61	W9H5S9_W9H5S9_9PROT_14-264		W9H5S9	W9H5S9_9PROT	Cobalamin biosynthesis protein CobW	N825_23875	Skermanella stibiiresistens SB22	cellular organisms (no rank), Bacteria (superkingdom), Pseudomonadota (phylum), Alphaproteobacteria (class), Rhodospirillales (order), Azospirillaceae (family), Skermanella (genus), Skermanella stibiiresistens (species)
EDALLDLLDSMDNVDRLVIECTGMADPGPITQTFFSHETLCQRFLLDGIITLVDAVHAEQ				62	B8ETJ5_B8ETJ5_METSB_14-264		B8ETJ5	B8ETJ5_METSB	Cobalamin synthesis protein P47K	Msil_3457	Methylocella silvestris (strain DSM 15510 / CIP 108128 / LMG 27833 / NCIMB 13906 / BL2)	cellular organisms (no rank), Bacteria (superkingdom), Pseudomonadota (phylum), Alphaproteobacteria (class), Hyphomicrobiales (order), Beijerinckiaceae (family), Methylocella (genus), Methylocella silvestris (species)
QLDR--SIAQAQVGYADRILLTKTDIAPVHD--ALVERLQRINARAPVYNVIQGETDLGL				63	A0A1B1CM94_A0A1B1CM94_RHILE_14-264		A0A1B1CM94	A0A1B1CM94_RHILE	Cobalamin biosynthesis protein CobW	BA011_33680 BMW22_25870	Rhizobium leguminosarum	cellular organisms (no rank), Bacteria (superkingdom), Pseudomonadota (phylum), Alphaproteobacteria (class), Hyphomicrobiales (order), Rhizobiaceae (family), Rhizobium/Agrobacterium group (no rank), Rhizobium (genus)
LFDIDGFMLNDLT--------QPNSVQSIVVLSYPVELSAVSDLMEELLLSFADNLLRYK				64	A0A1E3VFX0_A0A1E3VFX0_9HYPH_14-264		A0A1E3VFX0	A0A1E3VFX0_9HYPH	Cobalamin biosynthesis protein CobW (Metal chaperone, involved in Zn homeostasis, GTPase of COG0523 family)	A8M32_05850 EKH55_5843	Ensifer alkalisoli	cellular organisms (no rank), Bacteria (superkingdom), Pseudomonadota (phylum), Alphaproteobacteria (class), Hyphomicrobiales (order), Rhizobiaceae (family), Sinorhizobium/Ensifer group (no rank), Ensifer (genus)
GILAIKEEPRRLLFQGVQ				65	A8INW8_A8INW8_AZOC5_14-264		A8INW8	A8INW8_AZOC5	Putative cobalamin synthesis protein	AZC_3800	Azorhizobium caulinodans (strain ATCC 43989 / DSM 5975 / JCM 20966 / LMG 6465 / NBRC 14845 / NCIMB 13405 / ORS 571)	cellular organisms (no rank), Bacteria (superkingdom), Pseudomonadota (phylum), Alphaproteobacteria (class), Hyphomicrobiales (order), Xanthobacteraceae (family), Azorhizobium (genus), Azorhizobium caulinodans (species)
>A0A077N3H8_A0A077N3H8_XENBV_14-258				66	A0A6C1KKD3_A0A6C1KKD3_XANAU_14-264		A0A6C1KKD3	A0A6C1KKD3_XANAU	GTP-binding protein	FBQ73_01170	Xanthobacter autotrophicus	cellular organisms (no rank), Bacteria (superkingdom), Pseudomonadota (phylum), Alphaproteobacteria (class), Hyphomicrobiales (order), Xanthobacteraceae (family), Xanthobacter (genus)
GSGKTTLLRHILNAEHGYKIAVIENEFGEVPIDHELIDR-ATQIKTLSNGCICCSRSSEL				67	A0A6I1L631_A0A6I1L631_PSESP_16-267		A0A6I1L631	A0A6I1L631_PSESP	Putative GTP-binding protein YjiA	yjiA_1 GAK37_02542	Pseudomonas sp	cellular organisms (no rank), Bacteria (superkingdom), Pseudomonadota (phylum), Gammaproteobacteria (class), Pseudomonadales (order), Pseudomonadaceae (family), Pseudomonas (genus), unclassified Pseudomonas (no rank)
EDALLDLLDGIDDFDRLIIECTGMADPGPITQTFFSHEILCQRFLLDGIITLVDAVHADQ				68	A0A1H6QV13_A0A1H6QV13_9PSED_16-267		A0A1H6QV13	A0A1H6QV13_9PSED	GTPase, G3E family	SAMN03159495_0346	Pseudomonas sp. NFR16	cellular organisms (no rank), Bacteria (superkingdom), Pseudomonadota (phylum), Gammaproteobacteria (class), Pseudomonadales (order), Pseudomonadaceae (family), Pseudomonas (genus), unclassified Pseudomonas (no rank)
QLNR--SIAQSQVGYADRILLTKTDVAPEHD--ALLERLQRINAKAPIHKVVHGEADLSL				69	A0A1I7HMR4_A0A1I7HMR4_9BURK_16-266		A0A1I7HMR4	A0A1I7HMR4_9BURK	GTPase, G3E family	SAMN05216350_103170	Polaromonas sp. YR568	cellular organisms (no rank), Bacteria (superkingdom), Pseudomonadota (phylum), Betaproteobacteria (class), Burkholderiales (order), Comamonadaceae (family), Polaromonas (genus), unclassified Polaromonas (no rank)
LFDIEGFMLNDLT--------QQNTIQSIVVLKHPVGLAEVSDLMEELLLSFANNLLRYK				70	A0A060PJD5_A0A060PJD5_9BURK_16-267		A0A060PJD5	A0A060PJD5_9BURK	Cobalamin synthesis protein P47K	BRPE64_ECDS01610	Caballeronia insecticola	cellular organisms (no rank), Bacteria (superkingdom), Pseudomonadota (phylum), Betaproteobacteria (class), Burkholderiales (order), Burkholderiaceae (family), Caballeronia (genus)
GILAIKEEPHRLLFQGVQ				71	A0A4R8KNQ7_A0A4R8KNQ7_9BURK_16-267		A0A4R8KNQ7	A0A4R8KNQ7_9BURK	G3E family GTPase	BX592_1563	Paraburkholderia rhizosphaerae	cellular organisms (no rank), Bacteria (superkingdom), Pseudomonadota (phylum), Betaproteobacteria (class), Burkholderiales (order), Burkholderiaceae (family), Paraburkholderia (genus)
>A0A0N1KIL0_A0A0N1KIL0_9GAMM_14-258				72	A0A1L6I8V5_A0A1L6I8V5_9BURK_14-265		A0A1L6I8V5	A0A1L6I8V5_9BURK	Cobalamin biosynthesis protein CobW	BTO02_23860	Paraburkholderia sp. SOS3	cellular organisms (no rank), Bacteria (superkingdom), Pseudomonadota (phylum), Betaproteobacteria (class), Burkholderiales (order), Burkholderiaceae (family), Paraburkholderia (genus), unclassified Paraburkholderia (no rank)
GAGKTTLLRHILNEQHGYKIAVIENEFGEVPIDDELIDR-ATQIKTLSNGCICCSRSSEL				73	A0A6J5DNB1_A0A6J5DNB1_9BURK_16-267		A0A6J5DNB1	A0A6J5DNB1_9BURK	P-loop guanosine triphosphatase YjiA (EC 3.6.-.-)	yjiA_2 LMG29739_02009	Paraburkholderia solisilvae	cellular organisms (no rank), Bacteria (superkingdom), Pseudomonadota (phylum), Betaproteobacteria (class), Burkholderiales (order), Burkholderiaceae (family), Paraburkholderia (genus)
EDALLDLLDSVDEFDRLLIECTGMADPGPITQTFFSHETLCERFLLDGIITLVDAVHAEK				74	A0A3N5IM16_A0A3N5IM16_9BACT_16-267		A0A3N5IM16	A0A3N5IM16_9BACT	GTP-binding protein	EHM80_04825	Nitrospiraceae bacterium	cellular organisms (no rank), Bacteria (superkingdom), Nitrospirota (phylum), Nitrospiria (class), Nitrospirales (order), Nitrospiraceae (family), unclassified Nitrospiraceae (no rank)
QLND--AIAQAQIGYADRILLTKTDINSDNT--VLIERLQRINARAPVYSVTHGAIDVGL				75	A0A1F4N1T1_A0A1F4N1T1_9BURK_16-267		A0A1F4N1T1	A0A1F4N1T1_9BURK	Cobalamin biosynthesis protein CobW	A3G29_08875	Burkholderiales bacterium RIFCSPLOWO2_12_FULL_64_99	cellular organisms (no rank), Bacteria (superkingdom), Pseudomonadota (phylum), Betaproteobacteria (class), Burkholderiales (order), unclassified Burkholderiales (no rank)
LFDVQGFILNDLN--------QQNEVQSIVVLDYPVELMAVSQVMEELLLSFADNLLRYK				76	A0A0Q6NR46_A0A0Q6NR46_9BURK_16-267		A0A0Q6NR46	A0A0Q6NR46_9BURK	Cobalamin biosynthesis protein CobW	ASC78_01700	Variovorax sp. Root318D1	cellular organisms (no rank), Bacteria (superkingdom), Pseudomonadota (phylum), Betaproteobacteria (class), Burkholderiales (order), Comamonadaceae (family), Variovorax (genus), unclassified Variovorax (no rank)
GILSIVDQPCRLLFQGVQ				77	A0A2V4TKX9_A0A2V4TKX9_9BURK_22-272		A0A2V4TKX9	A0A2V4TKX9_9BURK	G3E family GTPase	C7410_13621	Paraburkholderia silvatlantica	cellular organisms (no rank), Bacteria (superkingdom), Pseudomonadota (phylum), Betaproteobacteria (class), Burkholderiales (order), Burkholderiaceae (family), Paraburkholderia (genus)
>A0A356D4N5_A0A356D4N5_PROSP_14-260				78	A0A6S7B8M7_A0A6S7B8M7_9BURK_20-270		A0A6S7B8M7	A0A6S7B8M7_9BURK	P-loop guanosine triphosphatase YjiA (EC 3.6.-.-)	yjiA_2 LMG28138_03067	Pararobbsia alpina	cellular organisms (no rank), Bacteria (superkingdom), Pseudomonadota (phylum), Betaproteobacteria (class), Burkholderiales (order), Burkholderiaceae (family), Pararobbsia (genus)
GAGKTTLLSHILHADHGHKIAVIENEFGEVPIDNALIDR-ATQITTLSNGCICCSRSSEL				79	A0A4V2PZ23_A0A4V2PZ23_9BURK_20-271		A0A4V2PZ23	A0A4V2PZ23_9BURK	G3E family GTPase	B0G74_6411	Paraburkholderia sp. BL9I2N2	cellular organisms (no rank), Bacteria (superkingdom), Pseudomonadota (phylum), Betaproteobacteria (class), Burkholderiales (order), Burkholderiaceae (family), Paraburkholderia (genus), unclassified Paraburkholderia (no rank)
ENALLDLLDGLDDFDRLVIECTGMADPGPITQTFFSHEVLCERFLLDGIITLVDTVHADK				80	A0A109WPK8_A0A109WPK8_9BURK_20-270		A0A109WPK8	A0A109WPK8_9BURK	Cobalamin biosynthesis protein CobW	AXG89_18455	Burkholderia sp. PAMC 26561	cellular organisms (no rank), Bacteria (superkingdom), Pseudomonadota (phylum), Betaproteobacteria (class), Burkholderiales (order), Burkholderiaceae (family), Burkholderia (genus), unclassified Burkholderia (no rank)
QLND--AIAQAQIGYADRILLTKTDIEPNNTKEALIERIQRINARAPIYPVIHGDIDLKL				81	A0A0J1D2Q8_A0A0J1D2Q8_9BURK_18-269		A0A0J1D2Q8	A0A0J1D2Q8_9BURK	Cobalamin biosynthesis protein CobW	EOS_06875	Caballeronia mineralivorans PML1(12)	cellular organisms (no rank), Bacteria (superkingdom), Pseudomonadota (phylum), Betaproteobacteria (class), Burkholderiales (order), Burkholderiaceae (family), Caballeronia (genus), Caballeronia mineralivorans (species)
LLDIEGFLLDSLI--------QQNEVESIVVFDYPVELMAISQVMEDLLLSFADNLLRYK				82	A0A925GKS0_A0A925GKS0_9BACT_17-265		A0A925GKS0	A0A925GKS0_9BACT	GTP-binding protein	H7Z75_10795	Cytophagales bacterium	cellular organisms (no rank), Bacteria (superkingdom), FCB group (no rank), Bacteroidetes/Chlorobi group (no rank), Bacteroidota (phylum), Cytophagia (class), Cytophagales (order), unclassified Cytophagales (no rank)
GILSIKDEPKRLLFQGVQ				83	A0A925NI83_A0A925NI83_9BACT_18-262		A0A925NI83	A0A925NI83_9BACT	GTP-binding protein	IAF58_05575	Candidatus Melainabacteria bacterium	cellular organisms (no rank), Bacteria (superkingdom), Terrabacteria group (no rank), Cyanobacteriota/Melainabacteria group (no rank), Candidatus Melainabacteria (phylum), unclassified Candidatus Melainabacteria (no rank)
>A0A7V8TFF8_A0A7V8TFF8_PECCA_23-267				84	A0A938GQK8_A0A938GQK8_9BACT_17-271		A0A938GQK8	A0A938GQK8_9BACT	GTP-binding protein	FJ405_14080	Verrucomicrobiota bacterium	cellular organisms (no rank), Bacteria (superkingdom), PVC group (no rank), Verrucomicrobiota (phylum), unclassified Verrucomicrobiota (no rank)
GAGKTTLLRHILNAEHGYKIAVIENEFGEVPIDNTLIER-ASQITTLSNGCICCTQSNEL				85	A0A368B2I2_A0A368B2I2_9ARCH_28-282		A0A368B2I2	A0A368B2I2_9ARCH	GTP-binding protein	DBX08_04260	Nitrosopumilus sp	cellular organisms (no rank), Archaea (superkingdom), TACK group (no rank), Nitrososphaerota (phylum), Nitrosopumilales (order), Nitrosopumilaceae (family), Nitrosopumilus (genus), unclassified Nitrosopumilus (no rank)
ADALLDLIDGVDDFDHVIIECTGMADPGPVAQTFFSHEVICERFVLDGIITLVDAVHAQQ				86	A0A976DVB1_A0A976DVB1_9BACT_17-271		A0A976DVB1	A0A976DVB1_9BACT	GTP-binding protein	EAZ38_04795	Cytophagales bacterium	cellular organisms (no rank), Bacteria (superkingdom), FCB group (no rank), Bacteroidetes/Chlorobi group (no rank), Bacteroidota (phylum), Cytophagia (class), Cytophagales (order), unclassified Cytophagales (no rank)
QLDQ--TIAQSQIGYADRILLTKTDVATEDD--TLLPRLQRINARAPIYPVVHGDIDLSV				87	A0A2E5RJH0_A0A2E5RJH0_9FLAO_16-270		A0A2E5RJH0	A0A2E5RJH0_9FLAO	Cobalamin biosynthesis protein CobW	CMP67_00910	Flavobacteriales bacterium	cellular organisms (no rank), Bacteria (superkingdom), FCB group (no rank), Bacteroidetes/Chlorobi group (no rank), Bacteroidota (phylum), Flavobacteriia (class), Flavobacteriales (order), unclassified Flavobacteriales (no rank)
LFNIDGFVLSDLD--------AQNNVQSIVVLDKAVELQSVSDVMENLLLQFSDNLLRYK				88	A0A9D7ZFH4_A0A9D7ZFH4_9BACT_17-271		A0A9D7ZFH4	A0A9D7ZFH4_9BACT	GTP-binding protein	ISP74_09450	Bacteroidia bacterium	cellular organisms (no rank), Bacteria (superkingdom), FCB group (no rank), Bacteroidetes/Chlorobi group (no rank), Bacteroidota (phylum), Bacteroidia (class), unclassified Bacteroidia (no rank)
GILAINGDDRRLLFQGVQ				89	A0A7V9ST16_A0A7V9ST16_9BACT_17-271		A0A7V9ST16	A0A7V9ST16_9BACT	GTP-binding protein	H0U95_13975	Bacteroidota bacterium	cellular organisms (no rank), Bacteria (superkingdom), FCB group (no rank), Bacteroidetes/Chlorobi group (no rank), Bacteroidota (phylum), unclassified Bacteroidota (no rank)
>C7C5E3_C7C5E3_9ENTR_44-288				90	A0A965RS16_A0A965RS16_9PROT_19-273		A0A965RS16	A0A965RS16_9PROT	GTP-binding protein	EBQ92_14260	Pseudomonadota bacterium	cellular organisms (no rank), Bacteria (superkingdom), Pseudomonadota (phylum), unclassified Pseudomonadota (no rank)
GAGKTTLLRHILEADHGQKIAVIENEFGEVPIDNAIIDR-ATQITTLSNGCICCSRSNEL				91	A0A2G4FUD5_A0A2G4FUD5_UNCGE_31-285		A0A2G4FUD5	A0A2G4FUD5_UNCGE	Cobalamin biosynthesis protein CobW	CK550_05215	Gemmatimonadota bacterium	cellular organisms (no rank), Bacteria (superkingdom), FCB group (no rank), Gemmatimonadota (phylum), unclassified Gemmatimonadota (no rank)
EDALLDLLDKRDDFDRLVIECTGMADPGPIIQTFFAHETLCERYVLDGVLTLVDAAHAEQ				92	A0A6A5LBE2_A0A6A5LBE2_LUPAL_73-327		A0A6A5LBE2	A0A6A5LBE2_LUPAL	CobW C-terminal domain-containing protein	Lal_00015695	Lupinus albus (White lupine) (Lupinus termis)	cellular organisms (no rank), Eukaryota (superkingdom), Viridiplantae (kingdom), Streptophyta (phylum), Streptophytina (subphylum), Embryophyta (no rank), Tracheophyta (no rank), Euphyllophyta (no rank), Spermatophyta (no rank), Magnoliopsida (class), Mesangiospermae (no rank), eudicotyledons (no rank), Gunneridae (no rank), Pentapetalae (no rank), rosids (no rank), fabids (no rank), Fabales (ord…
QMDQ--TLAQSQIGYADRILLTKTDVAGEND--ALLARLARINARAPIYTVIHGDIDLSL				93	A0A8J7P950_A0A8J7P950_9BACT_20-274		A0A8J7P950	A0A8J7P950_9BACT	GTP-binding protein	J0M35_15290	Candidatus Obscuribacter phosphatis	cellular organisms (no rank), Bacteria (superkingdom), Terrabacteria group (no rank), Cyanobacteriota/Melainabacteria group (no rank), Candidatus Melainabacteria (phylum), Candidatus Obscuribacterales (order), Candidatus Obscuribacter (genus)
LFNVQGFMLEEIV--------AQNEVESIVVLDYPLALDAVSRTMEGLLLDFADRLLRYK				94	A0A938DBI8_A0A938DBI8_9ACTN_17-271		A0A938DBI8	A0A938DBI8_9ACTN	GTP-binding protein	FJW99_03810	Actinomycetota bacterium	cellular organisms (no rank), Bacteria (superkingdom), Terrabacteria group (no rank), Actinomycetota (phylum), unclassified Actinomycetota (no rank)
GMLFIEGEPRRLLFQGVQ				95	A0A2E9FD03_A0A2E9FD03_9BACT_15-268		A0A2E9FD03	A0A2E9FD03_9BACT	Cobalamin biosynthesis protein CobW	CMK17_18165	Candidatus Poribacteria bacterium	cellular organisms (no rank), Bacteria (superkingdom), Bacteria incertae sedis (no rank), Bacteria candidate phyla (no rank), Candidatus Poribacteria (phylum), unclassified Candidatus Poribacteria (no rank)
>A0A0A2W475_A0A0A2W475_BEABA_753-997				96	A0A2E3I2Q4_A0A2E3I2Q4_9BACT_19-273		A0A2E3I2Q4	A0A2E3I2Q4_9BACT	Cobalamin biosynthesis protein CobW	CMK22_19595	Candidatus Poribacteria bacterium	cellular organisms (no rank), Bacteria (superkingdom), Bacteria incertae sedis (no rank), Bacteria candidate phyla (no rank), Candidatus Poribacteria (phylum), unclassified Candidatus Poribacteria (no rank)
GAGKTTLLRHILHTQQEEKIAVIENEFGETPIDSQLIDR-ATRITTLSNGCICCTRSSEL				97	A0A9D8G511_A0A9D8G511_9BACT_17-271		A0A9D8G511	A0A9D8G511_9BACT	GTP-binding protein	FJZ28_04350	Candidatus Peregrinibacteria bacterium	cellular organisms (no rank), Bacteria (superkingdom), Bacteria incertae sedis (no rank), Bacteria candidate phyla (no rank), Candidatus Peregrinibacteria (phylum), unclassified Candidatus Peregrinibacteria (no rank)
EDALLDLLDSRDHFDRLIVECTGMADPGPILQAFFAHEIICERYLLDGVIALVDAVHADS				98	A0A5N8YES3_A0A5N8YES3_9CHLR_20-269		A0A5N8YES3	A0A5N8YES3_9CHLR	GTP-binding protein	FIM03_02675	SAR202 cluster bacterium AD-802-L14_MRT_200m	cellular organisms (no rank), Bacteria (superkingdom), Terrabacteria group (no rank), Chloroflexota (phylum), Chloroflexota incertae sedis (no rank), SAR202 cluster (no rank)
QLDQ--ALAQSQIGYADRILLSKTDIAGESA--QLIERLQRINARAPVYPLLHGNIDLGL				99	A0A2E7N4I2_A0A2E7N4I2_UNCCH_20-269		A0A2E7N4I2	A0A2E7N4I2_UNCCH	Cobalamin biosynthesis protein CobW	CL731_05490	Chloroflexota bacterium	cellular organisms (no rank), Bacteria (superkingdom), Terrabacteria group (no rank), Chloroflexota (phylum), unclassified Chloroflexota (no rank)
LFNTRGFMLEEVV--------QHNEVSSIVVLDYPVALSAVSSVMENLLSGFANNLLRYK				100	A0A495Z8G3_A0A495Z8G3_9BACT_16-270		A0A495Z8G3	A0A495Z8G3_9BACT	Cobalamin biosynthesis protein CobW	C6503_19700	Candidatus Poribacteria bacterium	cellular organisms (no rank), Bacteria (superkingdom), Bacteria incertae sedis (no rank), Bacteria candidate phyla (no rank), Candidatus Poribacteria (phylum), unclassified Candidatus Poribacteria (no rank)
GMLWIEDQPCRLLFQGVQ				101	A0A6C1QP38_A0A6C1QP38_9SPIO_21-275		A0A6C1QP38	A0A6C1QP38_9SPIO	GTP-binding protein	EA403_15400	Spirochaetaceae bacterium	cellular organisms (no rank), Bacteria (superkingdom), Spirochaetota (phylum), Spirochaetia (class), Spirochaetales (order), Spirochaetaceae (family), unclassified Spirochaetaceae (no rank)
>A0A379F6J3_A0A379F6J3_PROVU_14-258				102	A0A1I1VYJ6_A0A1I1VYJ6_9PROT_15-269		A0A1I1VYJ6	A0A1I1VYJ6_9PROT	Cobalamin synthesis protein cobW C-terminal domain-containing protein	SAMN05428977_100189	Nitrosomonas sp. Nm166	cellular organisms (no rank), Bacteria (superkingdom), Pseudomonadota (phylum), Betaproteobacteria (class), Nitrosomonadales (order), Nitrosomonadaceae (family), Nitrosomonas (genus), unclassified Nitrosomonas (no rank)
GSGKTTLLRHMLNEEHGYKIAVIENEFGEVPIDDEIIDR-ATQIKTLTNGCICCSKSNEL				103	A0A2E5N0E1_A0A2E5N0E1_9PROT_18-272		A0A2E5N0E1	A0A2E5N0E1_9PROT	Cobalamin biosynthesis protein CobW	CMF71_09660	Magnetovibrio sp	cellular organisms (no rank), Bacteria (superkingdom), Pseudomonadota (phylum), Alphaproteobacteria (class), Rhodospirillales (order), Thalassospiraceae (family), Magnetovibrio (genus), unclassified Magnetovibrio (no rank)
EDTLLDLCDSLDQFDRLVIECTGMADPGPISQTFFSHEVICQRYLLDGIITVVDNIHAQQ				104	A0A2E7N4P0_A0A2E7N4P0_UNCCH_16-270		A0A2E7N4P0	A0A2E7N4P0_UNCCH	Cobalamin biosynthesis protein CobW	CL731_05735	Chloroflexota bacterium	cellular organisms (no rank), Bacteria (superkingdom), Terrabacteria group (no rank), Chloroflexota (phylum), unclassified Chloroflexota (no rank)
QLDQ--TIAQSQIGYADRILLTKTDITPASP--ELMARLRRINARAPVNTVIHGQIDLGL				105	A0A2E0QH33_A0A2E0QH33_9ARCH_20-274		A0A2E0QH33	A0A2E0QH33_9ARCH	Cobalamin biosynthesis protein CobW	CMO14_00525	Nitrososphaerota archaeon	cellular organisms (no rank), Archaea (superkingdom), TACK group (no rank), Nitrososphaerota (phylum), unclassified Nitrososphaerota (no rank)
LFNVKGFMLNDLD--------KQDDIHSIVLFDYPVELQKVSDVMEKLLLSFADNLLRYK				106	A0A6M5YUE4_A0A6M5YUE4_9BACT_18-271		A0A6M5YUE4	A0A6M5YUE4_9BACT	Metal chaperone, involved in Zn homeostasis	FTUN_4607	Frigoriglobus tundricola	cellular organisms (no rank), Bacteria (superkingdom), PVC group (no rank), Planctomycetota (phylum), Planctomycetia (class), Gemmatales (order), Gemmataceae (family), Frigoriglobus (genus)
GILNIKDQPNRLLFQGVQ				107	A0A352XJM1_A0A352XJM1_9BACT_38-291		A0A352XJM1	A0A352XJM1_9BACT	Cobalamin biosynthesis protein CobW	DDW21_01920	Verrucomicrobiales bacterium	cellular organisms (no rank), Bacteria (superkingdom), PVC group (no rank), Verrucomicrobiota (phylum), Verrucomicrobiae (class), Verrucomicrobiales (order), unclassified Verrucomicrobiales (no rank)
>A0A2C5SPW1_A0A2C5SPW1_MORMO_48-292				108	A0A7C4YLW2_A0A7C4YLW2_9BACT_18-272		A0A7C4YLW2	A0A7C4YLW2_9BACT	GTP-binding protein	ENR53_11890	Gemmataceae bacterium	cellular organisms (no rank), Bacteria (superkingdom), PVC group (no rank), Planctomycetota (phylum), Planctomycetia (class), Gemmatales (order), Gemmataceae (family), unclassified Gemmataceae (no rank)
GAGKTTLLRHILHEEHGQKIAVIENEFGEVPIDDEIIDR-ATQIKTLSNGCICCSRSSEL				109	A0A9D6F6F5_A0A9D6F6F5_UNCPL_16-270		A0A9D6F6F5	A0A9D6F6F5_UNCPL	GTP-binding protein	HYX68_23410	Planctomycetota bacterium	cellular organisms (no rank), Bacteria (superkingdom), PVC group (no rank), Planctomycetota (phylum), unclassified Planctomycetota (no rank)
EDALLDLCENLDDFDRLVIECTGMADPGPITQTFFSNEKLCERYVLDGIITLVDAVHAQQ				110	A0A7V3FZ19_A0A7V3FZ19_9BACT_19-260		A0A7V3FZ19	A0A7V3FZ19_9BACT	Cobalamin biosynthesis protein CobW	ENR58_03755	Gemmataceae bacterium	cellular organisms (no rank), Bacteria (superkingdom), PVC group (no rank), Planctomycetota (phylum), Planctomycetia (class), Gemmatales (order), Gemmataceae (family), unclassified Gemmataceae (no rank)
QLDQ--TIAQAQIGYADRILLTKTDVEPDNE--ALLARLQRINAKAPVYKVINGDIDMNL				111	A0A225DQ98_A0A225DQ98_9BACT_18-272		A0A225DQ98	A0A225DQ98_9BACT	Putative metal chaperone, involved in Zn homeostasis, GTPase of COG0523 family	FRUB_03161	Fimbriiglobus ruber	cellular organisms (no rank), Bacteria (superkingdom), PVC group (no rank), Planctomycetota (phylum), Planctomycetia (class), Gemmatales (order), Gemmataceae (family), Fimbriiglobus (genus)
LFNVGGFMLDDVE--------QQNDIQSLVIMDKPVEISAISRAMETLLLSYADNMLRYK				112	A0A517XVZ5_A0A517XVZ5_9BACT_18-270		A0A517XVZ5	A0A517XVZ5_9BACT	Putative GTP-binding protein YjiA	yjiA_1 ETAA1_36150	Urbifossiella limnaea	cellular organisms (no rank), Bacteria (superkingdom), PVC group (no rank), Planctomycetota (phylum), Planctomycetia (class), Gemmatales (order), Gemmataceae (family), Urbifossiella (genus)
GLLWIKDEPRRLLFQGVQ				113	A0A4V0HU05_A0A4V0HU05_9BACT_19-272		A0A4V0HU05	A0A4V0HU05_9BACT	CobW C-terminal domain-containing protein	GCJUQL4_33170	Gemmataceae bacterium	cellular organisms (no rank), Bacteria (superkingdom), PVC group (no rank), Planctomycetota (phylum), Planctomycetia (class), Gemmatales (order), Gemmataceae (family), unclassified Gemmataceae (no rank)
>A0A095TIU4_A0A095TIU4_9GAMM_14-256				114	A0A6P2DB91_A0A6P2DB91_9BACT_19-272		A0A6P2DB91	A0A6P2DB91_9BACT	CobW C-terminal domain-containing protein	SOIL9_03520	Gemmata massiliana	cellular organisms (no rank), Bacteria (superkingdom), PVC group (no rank), Planctomycetota (phylum), Planctomycetia (class), Gemmatales (order), Gemmataceae (family), Gemmata (genus)
GAGKTTLLNSILQTEHGMRIAVIENEFAEADIDRQIIDR-ASQITTLANGCICCSRASEL				115	A0A6M5YHV0_A0A6M5YHV0_9BACT_18-271		A0A6M5YHV0	A0A6M5YHV0_9BACT	Metal chaperone, involved in Zn homeostasis	FTUN_1135	Frigoriglobus tundricola	cellular organisms (no rank), Bacteria (superkingdom), PVC group (no rank), Planctomycetota (phylum), Planctomycetia (class), Gemmatales (order), Gemmataceae (family), Frigoriglobus (genus)
ESTLLELLDSRQNFDRLIIESTGMADPGPVIRTFFSHPRLAEEYQLDGVITLVDAVHAAQ				116	A0A2Z3H994_A0A2Z3H994_9BACT_19-272		A0A2Z3H994	A0A2Z3H994_9BACT	Cobalamin biosynthesis protein CobW	C1280_26000	Gemmata obscuriglobus	cellular organisms (no rank), Bacteria (superkingdom), PVC group (no rank), Planctomycetota (phylum), Planctomycetia (class), Gemmatales (order), Gemmataceae (family), Gemmata (genus)
QLDN--SVAQSQIGYADRLLLSKTDIAPDTA--ALIERLQRINARAPIVRVVNGDTDIRS				117	A0A964R8Z9_A0A964R8Z9_9BACT_15-269		A0A964R8Z9	A0A964R8Z9_9BACT	GTP-binding protein	EXS21_08255	Pedosphaera sp	cellular organisms (no rank), Bacteria (superkingdom), PVC group (no rank), Verrucomicrobiota (phylum), Verrucomicrobiae (class), Verrucomicrobiales (order), Verrucomicrobia subdivision 3 (family), Pedosphaera (genus), unclassified Pedosphaera (no rank)
LFDLRGFMLEP----------TPDRVRSLTLLDYPLELNALSAVMESLLLRFADNLLRYK				118	A0A2A2RWV1_A0A2A2RWV1_9BACT_18-272		A0A2A2RWV1	A0A2A2RWV1_9BACT	Cobalamin biosynthesis protein CobW	B9S33_05340	Pedosphaera sp. Tous-C6FEB	cellular organisms (no rank), Bacteria (superkingdom), PVC group (no rank), Verrucomicrobiota (phylum), Verrucomicrobiae (class), Verrucomicrobiales (order), Verrucomicrobia subdivision 3 (family), Pedosphaera (genus), unclassified Pedosphaera (no rank)
GMLWVSGETHRLLFQGVQ				119	A0A6N6Q9G2_A0A6N6Q9G2_9BACT_18-272		A0A6N6Q9G2	A0A6N6Q9G2_9BACT	GTP-binding protein	DVB31_05995	Verrucomicrobiota bacterium	cellular organisms (no rank), Bacteria (superkingdom), PVC group (no rank), Verrucomicrobiota (phylum), unclassified Verrucomicrobiota (no rank)
>D2BUX1_D2BUX1_DICZ5_25-269				120	A0A964VTR3_A0A964VTR3_9BACT_19-273		A0A964VTR3	A0A964VTR3_9BACT	GTP-binding protein	EXS21_00480	Pedosphaera sp	cellular organisms (no rank), Bacteria (superkingdom), PVC group (no rank), Verrucomicrobiota (phylum), Verrucomicrobiae (class), Verrucomicrobiales (order), Verrucomicrobia subdivision 3 (family), Pedosphaera (genus), unclassified Pedosphaera (no rank)
GAGKTTLLRHLLYADHGEKIAVIENEFGAVAIDDSLLDR-ATRITTLSNGCICCSSANEL				121	A0A3B8Q089_A0A3B8Q089_9BACT_18-272		A0A3B8Q089	A0A3B8Q089_9BACT	CobW C-terminal domain-containing protein	DCE44_08455	Verrucomicrobiales bacterium	cellular organisms (no rank), Bacteria (superkingdom), PVC group (no rank), Verrucomicrobiota (phylum), Verrucomicrobiae (class), Verrucomicrobiales (order), unclassified Verrucomicrobiales (no rank)
SNALHDLLDGIDAFDRLVIECTGMADPGPVIQTFFSDERLSQRFLLDGVIALVDAVHADE				122	A0A9E5ITQ1_A0A9E5ITQ1_9GAMM_17-271		A0A9E5ITQ1	A0A9E5ITQ1_9GAMM	GTP-binding protein	EBZ40_02325	Gammaproteobacteria bacterium	cellular organisms (no rank), Bacteria (superkingdom), Pseudomonadota (phylum), Gammaproteobacteria (class), unclassified Gammaproteobacteria (no rank)
QLSR--TVAQAQVGYADRILLTKTDLAGETQ--ALEERLARINARASLYRVVNGQIDHRQ				123	A0A966S860_A0A966S860_9GAMM_17-271		A0A966S860	A0A966S860_9GAMM	GTP-binding protein	EB048_05270	Gammaproteobacteria bacterium	cellular organisms (no rank), Bacteria (superkingdom), Pseudomonadota (phylum), Gammaproteobacteria (class), unclassified Gammaproteobacteria (no rank)
IFGVDGFMLDDLQ--------QDNAITSLVVLSRPVDMAAVSAVMEQLLVDCADNLLRYK				124	A0A935IFL2_A0A935IFL2_9GAMM_17-271		A0A935IFL2	A0A935IFL2_9GAMM	GTP-binding protein	IPI06_13055	Gammaproteobacteria bacterium	cellular organisms (no rank), Bacteria (superkingdom), Pseudomonadota (phylum), Gammaproteobacteria (class), unclassified Gammaproteobacteria (no rank)
GVLAIEGDDRRLLFQGVQ				125	A0A925Q6Z8_A0A925Q6Z8_9GAMM_18-272		A0A925Q6Z8	A0A925Q6Z8_9GAMM	GTP-binding protein	H7Y89_09340	Steroidobacteraceae bacterium	cellular organisms (no rank), Bacteria (superkingdom), Pseudomonadota (phylum), Gammaproteobacteria (class), Nevskiales (order), Steroidobacteraceae (family), unclassified Steroidobacteraceae (no rank)
>A0A024HNE3_A0A024HNE3_PSEKB_20-267				126	A0A934ZMI6_A0A934ZMI6_9PROT_18-272		A0A934ZMI6	A0A934ZMI6_9PROT	GTP-binding protein	IPG25_03185	Pseudomonadota bacterium	cellular organisms (no rank), Bacteria (superkingdom), Pseudomonadota (phylum), unclassified Pseudomonadota (no rank)
GAGKTTLLRHILEAEHGLKIAVIENEFSDTPIDGQLLDA-PAQVMTLSNGCVCCTINNDL				127	A0A952ZKX8_A0A952ZKX8_9GAMM_16-270		A0A952ZKX8	A0A952ZKX8_9GAMM	GTP-binding protein	KF790_01835	Steroidobacteraceae bacterium	cellular organisms (no rank), Bacteria (superkingdom), Pseudomonadota (phylum), Gammaproteobacteria (class), Nevskiales (order), Steroidobacteraceae (family), unclassified Steroidobacteraceae (no rank)
ERALYVLLEQRDEFDRLVIECTGLADPAPVAQTFFVDETLRERYLLDGILTLVDAANADR				128	A0A935EAS4_A0A935EAS4_9PROT_17-271		A0A935EAS4	A0A935EAS4_9PROT	GTP-binding protein	IPG49_07365	Pseudomonadota bacterium	cellular organisms (no rank), Bacteria (superkingdom), Pseudomonadota (phylum), unclassified Pseudomonadota (no rank)
HLQE--AIAQAQVGFGDRVLVSKRDLVSSEQYEALVERLQRINRRAEIHPVDHGRIDLER				129	A0A2W4Q269_A0A2W4Q269_9PROT_17-271		A0A2W4Q269	A0A2W4Q269_9PROT	Cobalamin biosynthesis protein CobW	DIU62_08975	Pseudomonadota bacterium	cellular organisms (no rank), Bacteria (superkingdom), Pseudomonadota (phylum), unclassified Pseudomonadota (no rank)
LLDVRGFNLNA---VGR----ANDRISTMVLSDKPLDIERLSTFMDDLLQWHGNSLLRYK				130	A0A1H2EWJ4_A0A1H2EWJ4_9BACT_21-275		A0A1H2EWJ4	A0A1H2EWJ4_9BACT	Cobalamin synthesis protein cobW C-terminal domain-containing protein	SAMN05444156_1323	Verrucomicrobium sp. GAS474	cellular organisms (no rank), Bacteria (superkingdom), PVC group (no rank), Verrucomicrobiota (phylum), Verrucomicrobiae (class), Verrucomicrobiales (order), Verrucomicrobiaceae (family), Verrucomicrobium (genus), unclassified Verrucomicrobium (no rank)
GVLSIAGEDRRLVFQGVL				131	A0A0S8DW23_A0A0S8DW23_9GAMM_25-278		A0A0S8DW23	A0A0S8DW23_9GAMM	Cobalamin biosynthesis protein CobW	AMJ69_02820	Gammaproteobacteria bacterium SG8_47	cellular organisms (no rank), Bacteria (superkingdom), Pseudomonadota (phylum), Gammaproteobacteria (class), unclassified Gammaproteobacteria (no rank)
>A0A9E9AZU7_A0A9E9AZU7_9PSED_20-267				132	A0A962Y3G3_A0A962Y3G3_9GAMM_34-287		A0A962Y3G3	A0A962Y3G3_9GAMM	GTP-binding protein	KDI82_01315	Gammaproteobacteria bacterium	cellular organisms (no rank), Bacteria (superkingdom), Pseudomonadota (phylum), Gammaproteobacteria (class), unclassified Gammaproteobacteria (no rank)
GAGKTTLLKHILKAEHGLKIAVIENEFSETPIDGQLLDD-AVQVMTLSNGCVCCTINTDL				133	A0A2T6MX41_A0A2T6MX41_9GAMM_35-289		A0A2T6MX41	A0A2T6MX41_9GAMM	Cobalamin biosynthesis protein CobW	DBO99_18875	gamma proteobacterium symbiont of Ctena orbiculata	cellular organisms (no rank), Bacteria (superkingdom), Pseudomonadota (phylum), Gammaproteobacteria (class), unclassified Gammaproteobacteria (no rank)
ERALYVLLERRDDFDRLVIECTGLADPAPVAQTFFVDETLRERYLLDGIITLVDAANADR				134	A0A9D6FQN4_A0A9D6FQN4_UNCPL_24-272		A0A9D6FQN4	A0A9D6FQN4_UNCPL	GTP-binding protein	HYY17_02570	Planctomycetota bacterium	cellular organisms (no rank), Bacteria (superkingdom), PVC group (no rank), Planctomycetota (phylum), unclassified Planctomycetota (no rank)
HLQE--AIAQAQVGFGDRILVSKRDLVSPEQYDALLERLQRINRRAEIHAVEHGSIALER				135	A0A2T6DKX1_A0A2T6DKX1_9BACT_17-263		A0A2T6DKX1	A0A2T6DKX1_9BACT	Cobalamin biosynthesis protein CobW	DB346_07145	Verrucomicrobia bacterium LW23	cellular organisms (no rank), Bacteria (superkingdom), PVC group (no rank), Verrucomicrobiota (phylum), unclassified Verrucomicrobiota (no rank)
LLDVRGFNLNA---IGR----TTDRITTLVLSEKPLDIERLSEFMDDLLQWHGNSLLRYK				136	A0A2A2R1R5_A0A2A2R1R5_9BACT_15-261		A0A2A2R1R5	A0A2A2R1R5_9BACT	Cobalamin biosynthesis protein CobW	B9S32_12500	Verrucomicrobia bacterium Tous-C9LFEB	cellular organisms (no rank), Bacteria (superkingdom), PVC group (no rank), Verrucomicrobiota (phylum), unclassified Verrucomicrobiota (no rank)
GVLNIAGEERRLVFQGVL				137	A0A178IH13_A0A178IH13_9BACT_17-271		A0A178IH13	A0A178IH13_9BACT	Cobalamin biosynthesis protein CobW	AW736_15420	Opitutaceae bacterium TSB47	cellular organisms (no rank), Bacteria (superkingdom), PVC group (no rank), Verrucomicrobiota (phylum), Opitutae (class), Opitutales (order), Opitutaceae (family), unclassified Opitutaceae (no rank)
>A0A1H0GEH4_A0A1H0GEH4_9PSED_20-267				138	A0A178IMS8_A0A178IMS8_9BACT_17-271		A0A178IMS8	A0A178IMS8_9BACT	Cobalamin biosynthesis protein CobW	AW736_08265 AW736_26640	Opitutaceae bacterium TSB47	cellular organisms (no rank), Bacteria (superkingdom), PVC group (no rank), Verrucomicrobiota (phylum), Opitutae (class), Opitutales (order), Opitutaceae (family), unclassified Opitutaceae (no rank)
GAGKTTLLRHILKAEHGLKIAVIENEFSETPIDAQLLDD-PVQVMTLSNGCVCCTINTDL				139	A0A178IMG6_A0A178IMG6_9BACT_17-271		A0A178IMG6	A0A178IMG6_9BACT	Cobalamin biosynthesis protein CobW	AW736_07925	Opitutaceae bacterium TSB47	cellular organisms (no rank), Bacteria (superkingdom), PVC group (no rank), Verrucomicrobiota (phylum), Opitutae (class), Opitutales (order), Opitutaceae (family), unclassified Opitutaceae (no rank)
EKALFLLLERRDDFDRLVIECTGLADPAPVAQTFFVDETLRERYLLDGIITLVDAVNAER				140	A0A2U8E5J5_A0A2U8E5J5_9BACT_25-279		A0A2U8E5J5	A0A2U8E5J5_9BACT	Cobalamin biosynthesis protein P47K	CKA38_13230	Ereboglobus luteus	cellular organisms (no rank), Bacteria (superkingdom), PVC group (no rank), Verrucomicrobiota (phylum), Opitutae (class), Opitutales (order), Opitutaceae (family), Ereboglobus (genus)
HLQE--TIAQAQAGFGDRILVSKRDLVAPADYAALVERLQRINRRAEVFPVDNGAIDLDR				141	A0A945YIG4_A0A945YIG4_9BACT_17-271		A0A945YIG4	A0A945YIG4_9BACT	GTP-binding protein	HOH58_18185	Opitutaceae bacterium	cellular organisms (no rank), Bacteria (superkingdom), PVC group (no rank), Verrucomicrobiota (phylum), Opitutae (class), Opitutales (order), Opitutaceae (family), unclassified Opitutaceae (no rank)
LLDVRGFNLNA---VGR----VNDRIATMVLTDRPLDIERLSQFMDDLLQWHGNSLLRYK				142	A0A925SJD7_A0A925SJD7_9BACT_30-284		A0A925SJD7	A0A925SJD7_9BACT	GTP-binding protein	H7067_11630	Opitutaceae bacterium	cellular organisms (no rank), Bacteria (superkingdom), PVC group (no rank), Verrucomicrobiota (phylum), Opitutae (class), Opitutales (order), Opitutaceae (family), unclassified Opitutaceae (no rank)
GVLNIAGEARRLVFQGVL				143	A0A925YSS2_A0A925YSS2_9BACT_26-280		A0A925YSS2	A0A925YSS2_9BACT	GTP-binding protein	H7Y06_03670	Opitutaceae bacterium	cellular organisms (no rank), Bacteria (superkingdom), PVC group (no rank), Verrucomicrobiota (phylum), Opitutae (class), Opitutales (order), Opitutaceae (family), unclassified Opitutaceae (no rank)
>A6VBZ1_A6VBZ1_PSEA7_22-271				144	A0A556QKM0_A0A556QKM0_9BACT_24-278		A0A556QKM0	A0A556QKM0_9BACT	GTP-binding protein	FPL22_13845	Rariglobus hedericola	cellular organisms (no rank), Bacteria (superkingdom), PVC group (no rank), Verrucomicrobiota (phylum), Opitutae (class), Opitutales (order), Opitutaceae (family), Rariglobus (genus)
GAGKTTLLKYLLQAEHGMKIAVIENEYSETPIDGQLLVE-PVQVMTLSNGCVCCSINTDL				145	A0A0E3UJ01_A0A0E3UJ01_9BACT_25-279		A0A0E3UJ01	A0A0E3UJ01_9BACT	Cobalamin biosynthesis protein P47K	IMCC26134_11490	Verrucomicrobia bacterium IMCC26134	cellular organisms (no rank), Bacteria (superkingdom), PVC group (no rank), Verrucomicrobiota (phylum), unclassified Verrucomicrobiota (no rank)
EKALFLLLERRDDFDRLVIECTGLADPAPVAQTFFADEELCQRYVLDGIITLVDAANAER				146	A0A290QBP0_A0A290QBP0_9BACT_18-272		A0A290QBP0	A0A290QBP0_9BACT	Cobalamin biosynthesis protein P47K	CMV30_10455	Nibricoccus aquaticus	cellular organisms (no rank), Bacteria (superkingdom), PVC group (no rank), Verrucomicrobiota (phylum), Opitutae (class), Opitutales (order), Opitutaceae (family), Nibricoccus (genus)
HLQE--TIAQAQVGFADRILVSKTDLVDAATFEALGQRLQRINRRALVHVVEHGRIDLAN				147	A0A2T6E1P2_A0A2T6E1P2_9BACT_17-271		A0A2T6E1P2	A0A2T6E1P2_9BACT	GTP-binding protein	DB347_02915	Opitutaceae bacterium EW11	cellular organisms (no rank), Bacteria (superkingdom), PVC group (no rank), Verrucomicrobiota (phylum), Opitutae (class), Opitutales (order), Opitutaceae (family), unclassified Opitutaceae (no rank)
LLDVRGFNLNALG-IGR----SRDRIGTLVLSDTPLDLERLSEFMDDLLQWHGNSLLRYK				148	A0A9D7T1A0_A0A9D7T1A0_9BACT_17-271		A0A9D7T1A0	A0A9D7T1A0_9BACT	GTP-binding protein	IPP19_07835	Verrucomicrobiota bacterium	cellular organisms (no rank), Bacteria (superkingdom), PVC group (no rank), Verrucomicrobiota (phylum), unclassified Verrucomicrobiota (no rank)
GVLNIAGEPRRLVFQGVL				149	W0J671_W0J671_9BACT_31-285		W0J671	W0J671_9BACT	Cobalamin biosynthesis protein P47K	OPIT5_20540	Opitutaceae bacterium TAV5	cellular organisms (no rank), Bacteria (superkingdom), PVC group (no rank), Verrucomicrobiota (phylum), Opitutae (class), Opitutales (order), Opitutaceae (family), unclassified Opitutaceae (no rank)
>A0A077LCK0_A0A077LCK0_9PSED_17-265				150	A0A3R8IPN1_A0A3R8IPN1_9BACT_36-290		A0A3R8IPN1	A0A3R8IPN1_9BACT	GTP-binding protein	Ga0100231_008005	Opitutaceae bacterium TAV4	cellular organisms (no rank), Bacteria (superkingdom), PVC group (no rank), Verrucomicrobiota (phylum), Opitutae (class), Opitutales (order), Opitutaceae (family), unclassified Opitutaceae (no rank)
GAGKTTLLRHLLKAEHGLKIAVIENEFSDAGIDSQLLDE-PVQVMTLSNGCVCCTIHTDL				151	A0A1J5U3T2_A0A1J5U3T2_9ZZZZ_15-269		A0A1J5U3T2	A0A1J5U3T2_9ZZZZ	Putative GTP-binding protein YjiA	yjiA_1 GALL_13010	mine drainage metagenome	unclassified entries (no rank), unclassified sequences (no rank), metagenomes (no rank), ecological metagenomes (no rank)
TKALYLLLERLDAFDRLVIECTGLADPAPVAQTFFIDEELRERYILDGIITLVDAAHADV				152	A0A8J7VEL2_A0A8J7VEL2_9BACT_15-269		A0A8J7VEL2	A0A8J7VEL2_9BACT	GTP-binding protein	KBC32_08765	Candidatus Didemnitutus sp	cellular organisms (no rank), Bacteria (superkingdom), PVC group (no rank), Verrucomicrobiota (phylum), Opitutae (class), Opitutales (order), Opitutaceae (family), Candidatus Didemnitutus (genus), unclassified Candidatus Didemnitutus (no rank)
HLTQ--TIAQAQIGFADRLLVSKRDLVDDETFEALSARLARINRRAPIRTVDHGRIDLAE				153	A0A931ZAE0_A0A931ZAE0_9BACT_16-270		A0A931ZAE0	A0A931ZAE0_9BACT	GTP-binding protein	HYV96_11950	Opitutae bacterium	cellular organisms (no rank), Bacteria (superkingdom), PVC group (no rank), Verrucomicrobiota (phylum), Opitutae (class), unclassified Opitutae (no rank)
LLDVRGFNLNALG-GG-----NGDRISSLVLTDQPLDIDRLSEFMNTLLEDHGKQLLRYK				154	A0A1H1M206_A0A1H1M206_9BACT_16-270		A0A1H1M206	A0A1H1M206_9BACT	Cobalamin synthesis protein cobW C-terminal domain-containing protein	SAMN05444173_0938	Opitutus sp. GAS368	cellular organisms (no rank), Bacteria (superkingdom), PVC group (no rank), Verrucomicrobiota (phylum), Opitutae (class), Opitutales (order), Opitutaceae (family), Opitutus (genus), unclassified Opitutus (no rank)
GVLNIAGEPRRLVFQGVL				155	A0A1D8ARI3_A0A1D8ARI3_9BACT_16-270		A0A1D8ARI3	A0A1D8ARI3_9BACT	Putative GTP-binding protein YjiA	yjiA Verru16b_00549	Lacunisphaera limnophila	cellular organisms (no rank), Bacteria (superkingdom), PVC group (no rank), Verrucomicrobiota (phylum), Opitutae (class), Opitutales (order), Opitutaceae (family), Lacunisphaera (genus)
>A0A3M4J729_A0A3M4J729_PSEVI_43-291				156	A0A139SLG0_A0A139SLG0_9BACT_28-282		A0A139SLG0	A0A139SLG0_9BACT	Cobalamin biosynthesis protein P47K	AXK12_05305	Cephaloticoccus capnophilus	cellular organisms (no rank), Bacteria (superkingdom), PVC group (no rank), Verrucomicrobiota (phylum), Opitutae (class), Opitutales (order), Opitutaceae (family), Cephaloticoccus (genus)
GAGKTTLLRHLLKAEHGLKIAVIENEFSDAGIDSQLLTD-PVQIMTLSNGCVCCTIHTDL				157	A0A139SHJ6_A0A139SHJ6_9BACT_16-270		A0A139SHJ6	A0A139SHJ6_9BACT	Cobalamin biosynthesis protein P47K	AXK11_08950	Cephaloticoccus primus	cellular organisms (no rank), Bacteria (superkingdom), PVC group (no rank), Verrucomicrobiota (phylum), Opitutae (class), Opitutales (order), Opitutaceae (family), Cephaloticoccus (genus)
TKALYLLLERLDAFDRLVIECTGLADPAPVVQTFFIDEELRERYILDGIITLVDAAHADT				158	A0A951XHX5_A0A951XHX5_9BACT_16-270		A0A951XHX5	A0A951XHX5_9BACT	GTP-binding protein	H3C27_09945	Opitutaceae bacterium	cellular organisms (no rank), Bacteria (superkingdom), PVC group (no rank), Verrucomicrobiota (phylum), Opitutae (class), Opitutales (order), Opitutaceae (family), unclassified Opitutaceae (no rank)
HLAQ--TIAQAQIGFADRLLVSKRDLVDDAAFDALSARLTRINRRAPIRIVDHGNIDLAE				159	A0A8F9XKP0_A0A8F9XKP0_9BACT_16-270		A0A8F9XKP0	A0A8F9XKP0_9BACT	GTP-binding protein	K0B96_13180	Horticoccus luteus	cellular organisms (no rank), Bacteria (superkingdom), PVC group (no rank), Verrucomicrobiota (phylum), Opitutae (class), Opitutales (order), Opitutaceae (family), Horticoccus (genus)
LLDVRGFNLNALS-GG-----SGDRITSLVLSEKPLNLDRLSEFMNELLEDHGKQLLRYK				160	A0A2E4J2R6_A0A2E4J2R6_9BACT_16-270		A0A2E4J2R6	A0A2E4J2R6_9BACT	Cobalamin biosynthesis protein P47K	CMI16_11305	Opitutaceae bacterium	cellular organisms (no rank), Bacteria (superkingdom), PVC group (no rank), Verrucomicrobiota (phylum), Opitutae (class), Opitutales (order), Opitutaceae (family), unclassified Opitutaceae (no rank)
GVLNIEEEPRKMVFQGVL				161	A0A2A2QPW0_A0A2A2QPW0_9BACT_13-267		A0A2A2QPW0	A0A2A2QPW0_9BACT	Cobalamin biosynthesis protein P47K	B9S35_09620	Opitutae bacterium Tous-C5TDCM	cellular organisms (no rank), Bacteria (superkingdom), PVC group (no rank), Verrucomicrobiota (phylum), Opitutae (class), unclassified Opitutae (no rank)
>A0A085ULM8_A0A085ULM8_PSESX_17-265				162	A0A3E1EDH5_A0A3E1EDH5_9BACT_16-270		A0A3E1EDH5	A0A3E1EDH5_9BACT	GTPase	DUW69_001397	Verrucomicrobiota bacterium	cellular organisms (no rank), Bacteria (superkingdom), PVC group (no rank), Verrucomicrobiota (phylum), unclassified Verrucomicrobiota (no rank)
GAGKTTLLRHLLKAEHGLKIAVIENEFSDAGIDTQLLAE-PVQVMTLSNGCVCCTIHTDL				163	A0A2A2QC84_A0A2A2QC84_9BACT_12-266		A0A2A2QC84	A0A2A2QC84_9BACT	Cobalamin biosynthesis protein P47K	B9S34_02630	Opitutae bacterium Tous-C1TDCM	cellular organisms (no rank), Bacteria (superkingdom), PVC group (no rank), Verrucomicrobiota (phylum), Opitutae (class), unclassified Opitutae (no rank)
TKALFLLLERLDAFDRLVIECTGLADPAPVAQTFFIDEELRERYILDGIITLVDAANADT				164	A0A934BZ74_A0A934BZ74_9BACT_12-266		A0A934BZ74	A0A934BZ74_9BACT	GTP-binding protein	HZC55_03980	Verrucomicrobiota bacterium	cellular organisms (no rank), Bacteria (superkingdom), PVC group (no rank), Verrucomicrobiota (phylum), unclassified Verrucomicrobiota (no rank)
HLAQ--TIAQAQIGFADRLLVSKRDLVDDAAFEALSARLTRINRRAPIRVVEHGKIDLAE				165	A0A2T6DCC3_A0A2T6DCC3_9BACT_12-266		A0A2T6DCC3	A0A2T6DCC3_9BACT	GTP-binding protein	DB354_02080	Opitutus sp. ER46	cellular organisms (no rank), Bacteria (superkingdom), PVC group (no rank), Verrucomicrobiota (phylum), Opitutae (class), Opitutales (order), Opitutaceae (family), Opitutus (genus), unclassified Opitutus (no rank)
LLDVRGFNLNALG-GG-----SVDRISSLVLSDQPLDLDKLSEFMNELLEEHGPQLLRYK				166	A0A6N2EF21_A0A6N2EF21_9SPIO_21-275		A0A6N2EF21	A0A6N2EF21_9SPIO	GTP-binding protein	EA428_07135	Spirochaetaceae bacterium	cellular organisms (no rank), Bacteria (superkingdom), Spirochaetota (phylum), Spirochaetia (class), Spirochaetales (order), Spirochaetaceae (family), unclassified Spirochaetaceae (no rank)
GVLSIKDEPRRMVFQGVL				167	A0A6C1PPY2_A0A6C1PPY2_9SPIO_21-275		A0A6C1PPY2	A0A6C1PPY2_9SPIO	GTP-binding protein	EA382_01755 EA426_13990	Spirochaetaceae bacterium	cellular organisms (no rank), Bacteria (superkingdom), Spirochaetota (phylum), Spirochaetia (class), Spirochaetales (order), Spirochaetaceae (family), unclassified Spirochaetaceae (no rank)
>A0A0C5ERW9_A0A0C5ERW9_9PSED_16-264				168	A0A2G4F945_A0A2G4F945_9BACT_13-266		A0A2G4F945	A0A2G4F945_9BACT	Cobalamin biosynthesis protein CobW	CK553_00045	Opitutae bacterium	cellular organisms (no rank), Bacteria (superkingdom), PVC group (no rank), Verrucomicrobiota (phylum), Opitutae (class), unclassified Opitutae (no rank)
GAGKTTLLRHLLKAEHGLKIAVIENEFSDAGIDTQLLDE-PVQVMTLSNGCVCCTIHTDL				169	A0A146G3E9_A0A146G3E9_TERSA_18-272		A0A146G3E9	A0A146G3E9_TERSA	GTPASe, G3E family	TSACC_1135	Terrimicrobium sacchariphilum	cellular organisms (no rank), Bacteria (superkingdom), PVC group (no rank), Verrucomicrobiota (phylum), Terrimicrobiia (class), Terrimicrobiales (order), Terrimicrobiaceae (family), Terrimicrobium (genus)
TKALFLLLERLDAFDRLVIECTGLADPAPVAQTFFIDEELRERYILDGIITLVDAKHAEH				170	A0A4Q5NZ36_A0A4Q5NZ36_9BACT_18-271		A0A4Q5NZ36	A0A4Q5NZ36_9BACT	GTP-binding protein	EON83_06480	bacterium	cellular organisms (no rank), Bacteria (superkingdom), unclassified Bacteria (no rank)
HLTQ--TIAQAQIGFADRLLVSKRDLVDEPSFTALSERLTRINRRAPIRVVEHGRIDLAE				171	A0A4Q3X2E7_A0A4Q3X2E7_9BACT_23-276		A0A4Q3X2E7	A0A4Q3X2E7_9BACT	GTP-binding protein	EON80_07120	bacterium	cellular organisms (no rank), Bacteria (superkingdom), unclassified Bacteria (no rank)
LLDVRGFNLNALG-GG-----SLDRISSLVLTDAPLDIDRLSEFMNALLEEHGKQLLRYK				172	A0A9D8JDF9_A0A9D8JDF9_UNCDE_19-269		A0A9D8JDF9	A0A9D8JDF9_UNCDE	GTP-binding protein	FJ146_16510	Deltaproteobacteria bacterium	cellular organisms (no rank), Bacteria (superkingdom), delta/epsilon subdivisions (no rank), Deltaproteobacteria (class), unclassified Deltaproteobacteria (no rank)
GVLNIADEPRRLVFQGVL				173	A0A8T4C2I1_A0A8T4C2I1_9ARCH_19-259		A0A8T4C2I1	A0A8T4C2I1_9ARCH	GTP-binding protein	FJZ55_05630	Candidatus Woesearchaeota archaeon	cellular organisms (no rank), Archaea (superkingdom), DPANN group (no rank), Candidatus Woesearchaeota (phylum)
>A0A0Q0T519_A0A0Q0T519_9PSED_15-263				174	A0A938U505_A0A938U505_UNCDE_16-270		A0A938U505	A0A938U505_UNCDE	GTP-binding protein	FJ137_19275	Deltaproteobacteria bacterium	cellular organisms (no rank), Bacteria (superkingdom), delta/epsilon subdivisions (no rank), Deltaproteobacteria (class), unclassified Deltaproteobacteria (no rank)
GAGKTTLLRYLLKAEHGLKIAVIENEFSDAGIDTQLLDE-PVQVMTLANGCVCCTIHTDL				175	A0A938E8P8_A0A938E8P8_9ACTN_20-274		A0A938E8P8	A0A938E8P8_9ACTN	GTP-binding protein	FJW96_07920	Actinomycetota bacterium	cellular organisms (no rank), Bacteria (superkingdom), Terrabacteria group (no rank), Actinomycetota (phylum), unclassified Actinomycetota (no rank)
TKALYLLLERLDAFDRLVIECTGLADPAPVAQTFFIDEELRERYLLDGIITLVDAAHADV				176	A0A926AXD9_A0A926AXD9_9CYAN_23-277		A0A926AXD9	A0A926AXD9_9CYAN	GTP-binding protein	H7Y22_03215	Gloeobacterales cyanobacterium ES-bin-141	cellular organisms (no rank), Bacteria (superkingdom), Terrabacteria group (no rank), Cyanobacteriota/Melainabacteria group (no rank), Cyanobacteriota (phylum), Cyanophyceae (class), Gloeobacterales (order), unclassified Gloeobacterales (no rank)
HLSQ--TIAQAQIGFADRLLVSKRDLVDDTTFDALCERLTRINRRAPIRVVEHGKIDLTE				177	A0A924XDH3_A0A924XDH3_UNCDE_18-272		A0A924XDH3	A0A924XDH3_UNCDE	GTP-binding protein	H7Z43_05510	Deltaproteobacteria bacterium	cellular organisms (no rank), Bacteria (superkingdom), delta/epsilon subdivisions (no rank), Deltaproteobacteria (class), unclassified Deltaproteobacteria (no rank)
LLDVRGFNLNALG-GS-----SVDRISSVVLTEKPLDIDSLSAFMNDLLEEHGKQLLRYK				178	A0A935NTE9_A0A935NTE9_UNCMY_14-268		A0A935NTE9	A0A935NTE9_UNCMY	GTP-binding protein	IPI49_00690	Myxococcales bacterium	cellular organisms (no rank), Bacteria (superkingdom), Myxococcota (phylum), Myxococcia (class), Myxococcales (order), unclassified Myxococcales (no rank)
GVLNIAGEDRRLVFQGVL				179	A0A0K1QFE9_A0A0K1QFE9_9BACT_14-268		A0A0K1QFE9	A0A0K1QFE9_9BACT	Putative metal chaperone, involved in Zn homeostasis	AKJ09_11111	Labilithrix luteola	cellular organisms (no rank), Bacteria (superkingdom), Myxococcota (phylum), Polyangia (subclass), Polyangiales (order), Labilitrichaceae (family), Labilithrix (genus)
>A0A1D9IJS4_A0A1D9IJS4_9PSED_15-263				180	A0A1Z8UZR5_A0A1Z8UZR5_9PROT_18-272		A0A1Z8UZR5	A0A1Z8UZR5_9PROT	Cobalamin biosynthesis protein CobW	CBC25_03200	Pelagibacteraceae bacterium TMED65	cellular organisms (no rank), Bacteria (superkingdom), Pseudomonadota (phylum), Alphaproteobacteria (class), Pelagibacterales (order), Pelagibacteraceae (family), unclassified Pelagibacteraceae (no rank)
GAGKTTLLRYLLKAEHGLKIAVIENEFSDAGIDTQLLDE-PVQVMTLANGCVCCTIHTDL				181	A0A2D5G593_A0A2D5G593_UNCDE_17-271		A0A2D5G593	A0A2D5G593_UNCDE	Cobalamin biosynthesis protein CobW	CL913_07940	Deltaproteobacteria bacterium	cellular organisms (no rank), Bacteria (superkingdom), delta/epsilon subdivisions (no rank), Deltaproteobacteria (class), unclassified Deltaproteobacteria (no rank)
TKALYLLLERLDAFDRLVIECTGLADPAPVAQTFFIDEELRERYLLDGIITLVDAAHAQV				182	A0A6L7TMP0_A0A6L7TMP0_UNCCH_17-271		A0A6L7TMP0	A0A6L7TMP0_UNCCH	GTP-binding protein	F4X66_08895	Chloroflexota bacterium	cellular organisms (no rank), Bacteria (superkingdom), Terrabacteria group (no rank), Chloroflexota (phylum), unclassified Chloroflexota (no rank)
HLTQ--TIAQAQIGFADRLLVSKRDLVDDATFDALSERLTRINRRAPIRVVEHGKIDLAE				183	A0A6L7JF91_A0A6L7JF91_UNCCH_17-271		A0A6L7JF91	A0A6L7JF91_UNCCH	GTP-binding protein	F4Z80_05665	Chloroflexota bacterium	cellular organisms (no rank), Bacteria (superkingdom), Terrabacteria group (no rank), Chloroflexota (phylum), unclassified Chloroflexota (no rank)
LLDVRGFNLNALG-GG-----SVDRISSLVLTDKPLDIDRLSEFMNELLEDHGTQLLRYK				184	A0A2E4UYC6_A0A2E4UYC6_9GAMM_16-270		A0A2E4UYC6	A0A2E4UYC6_9GAMM	Cobalamin biosynthesis protein CobW	CMQ29_13485	Gammaproteobacteria bacterium	cellular organisms (no rank), Bacteria (superkingdom), Pseudomonadota (phylum), Gammaproteobacteria (class), unclassified Gammaproteobacteria (no rank)
GVLNIAGEARRLVFQGVL				185	A0A1Z8RGK9_A0A1Z8RGK9_9GAMM_17-271		A0A1Z8RGK9	A0A1Z8RGK9_9GAMM	Cobalamin biosynthesis protein CobW	CBB94_07740	Gammaproteobacteria bacterium TMED34	cellular organisms (no rank), Bacteria (superkingdom), Pseudomonadota (phylum), Gammaproteobacteria (class), unclassified Gammaproteobacteria (no rank)
>A0A0W0LSS0_A0A0W0LSS0_PSEMA_15-264				186	A0A937IYA1_A0A937IYA1_9GAMM_17-271		A0A937IYA1	A0A937IYA1_9GAMM	GTP-binding protein	ISR26_10470	Porticoccaceae bacterium	cellular organisms (no rank), Bacteria (superkingdom), Pseudomonadota (phylum), Gammaproteobacteria (class), Cellvibrionales (order), Porticoccaceae (family), unclassified Porticoccaceae (no rank)
GAGKTTLLRHLLKAEHGLKIAVIENEFSDAGIDTQLLAE-PVQVMTLSNGCVCCTIHTDL				187	A0A2E8UE75_A0A2E8UE75_9GAMM_17-271		A0A2E8UE75	A0A2E8UE75_9GAMM	Cobalamin biosynthesis protein CobW	CMK38_00380	Porticoccaceae bacterium	cellular organisms (no rank), Bacteria (superkingdom), Pseudomonadota (phylum), Gammaproteobacteria (class), Cellvibrionales (order), Porticoccaceae (family), unclassified Porticoccaceae (no rank)
TKALYLLLERLDAFDRLVIECTGLADPAPVAQTFFIDEELRERYILDGIITLVDAAHADQ				188	A0A2E0CPY3_A0A2E0CPY3_9GAMM_17-271		A0A2E0CPY3	A0A2E0CPY3_9GAMM	Cobalamin biosynthesis protein CobW	CMK35_06070	Porticoccaceae bacterium	cellular organisms (no rank), Bacteria (superkingdom), Pseudomonadota (phylum), Gammaproteobacteria (class), Cellvibrionales (order), Porticoccaceae (family), unclassified Porticoccaceae (no rank)
HLAQ--TIAQAQIGFADRLLVSKRDLVDAATFDALSQRLTRINRRAPIRVVDHGAIDLAE				189	A0A2E9IXS3_A0A2E9IXS3_9SYNE_16-270		A0A2E9IXS3	A0A2E9IXS3_9SYNE	Cobalamin biosynthesis protein CobW	CMN98_00025	Synechococcus sp. NP17	cellular organisms (no rank), Bacteria (superkingdom), Terrabacteria group (no rank), Cyanobacteriota/Melainabacteria group (no rank), Cyanobacteriota (phylum), Cyanophyceae (class), Synechococcales (order), Synechococcaceae (family), Synechococcus (genus), unclassified Synechococcus (no rank)
LLDVRGFNLNAMSRXG-----SVDRISSLVLTDQPLDIDRLSAFMNDLLEDHGKQLLRYK				190	A0A0A1ZZY4_A0A0A1ZZY4_PROMR_17-271		A0A0A1ZZY4	A0A0A1ZZY4_PROMR	Putative metal chaperone	EU95_1548	Prochlorococcus marinus str. MIT 9201	cellular organisms (no rank), Bacteria (superkingdom), Terrabacteria group (no rank), Cyanobacteriota/Melainabacteria group (no rank), Cyanobacteriota (phylum), Cyanophyceae (class), Synechococcales (order), Prochlorococcaceae (family), Prochlorococcus (genus), Prochlorococcus marinus (species)
GVLNIAGEDRRMVFQGVL				191	A0A2E0AHP1_A0A2E0AHP1_9CYAN_17-271		A0A2E0AHP1	A0A2E0AHP1_9CYAN	Cobalamin biosynthesis protein CobW	CL862_01610	Cyanobium sp. NAT70	cellular organisms (no rank), Bacteria (superkingdom), Terrabacteria group (no rank), Cyanobacteriota/Melainabacteria group (no rank), Cyanobacteriota (phylum), Cyanophyceae (class), Synechococcales (order), Prochlorococcaceae (family), Cyanobium (genus), unclassified Cyanobium (no rank)
>A0A9E8WAW4_A0A9E8WAW4_9PSED_16-261				192	A0A0H4BCG7_A0A0H4BCG7_SYNPY_18-272		A0A0H4BCG7	A0A0H4BCG7_SYNPY	Cobalamin biosynthesis protein CobW	WB44_04585	Synechococcus sp. (strain WH8020)	cellular organisms (no rank), Bacteria (superkingdom), Terrabacteria group (no rank), Cyanobacteriota/Melainabacteria group (no rank), Cyanobacteriota (phylum), Cyanophyceae (class), Synechococcales (order), Synechococcaceae (family), Synechococcus (genus), unclassified Synechococcus (no rank)
GAGKTTLLRHLLKAEHGLKLAVIENEFSDAGIDTQLLDA-PVQVMTLANGCVCCTIHTDL				193	A0A3N0V9L7_A0A3N0V9L7_9GAMM_15-269		A0A3N0V9L7	A0A3N0V9L7_9GAMM	GTP-binding protein	ED208_09680	Stagnimonas aquatica	cellular organisms (no rank), Bacteria (superkingdom), Pseudomonadota (phylum), Gammaproteobacteria (class), Nevskiales (order), Sinobacteraceae (family), Stagnimonas (genus)
TKALYLLLERLDAFDRLVIECTGLADPAPVAQTFFIDEELRERYILDGIITLVDAANADV				194	A0A7X2MIL1_A0A7X2MIL1_ENTAG_16-269		A0A7X2MIL1	A0A7X2MIL1_ENTAG	GTP-binding protein	GKC49_00630	Enterobacter agglomerans (Erwinia herbicola) (Pantoea agglomerans)	cellular organisms (no rank), Bacteria (superkingdom), Pseudomonadota (phylum), Gammaproteobacteria (class), Enterobacterales (order), Erwiniaceae (family), Pantoea (genus), Pantoea agglomerans group (no rank)
HLAE--TIAQAQVGFADRLLVSKTDLVTPQAFEALSQRLTRINRRAPVHVVEHGRIDLAE				195	A0A0A3YIT7_A0A0A3YIT7_9GAMM_17-270		A0A0A3YIT7	A0A0A3YIT7_9GAMM	Cobalamin biosynthesis protein CobW	NG99_25365	Erwinia typographi	cellular organisms (no rank), Bacteria (superkingdom), Pseudomonadota (phylum), Gammaproteobacteria (class), Enterobacterales (order), Erwiniaceae (family), Erwinia (genus)
LLDVRGFNLN----GS-----SVDRISSMVLTDKPLDIDRLSDFMNQLLEDHGRQLLRYK				196	A0A968IBK4_A0A968IBK4_9CYAN_11-266		A0A968IBK4	A0A968IBK4_9CYAN	GTP-binding protein	HC933_22305	Pleurocapsa sp. SU_196_0	cellular organisms (no rank), Bacteria (superkingdom), Terrabacteria group (no rank), Cyanobacteriota/Melainabacteria group (no rank), Cyanobacteriota (phylum), Cyanophyceae (class), Pleurocapsales (order), Hyellaceae (family), Pleurocapsa (genus), unclassified Pleurocapsa (no rank)
GVLSIAGEDRRLVFQGVL				197	A0A7Y3NCV2_A0A7Y3NCV2_9GAMM_17-270		A0A7Y3NCV2	A0A7Y3NCV2_9GAMM	GTP-binding protein	HKM03_09195	Steroidobacteraceae bacterium	cellular organisms (no rank), Bacteria (superkingdom), Pseudomonadota (phylum), Gammaproteobacteria (class), Nevskiales (order), Steroidobacteraceae (family), unclassified Steroidobacteraceae (no rank)
>A0A2D2M2E2_A0A2D2M2E2_9PSED_15-263				198	A0A935ZBW5_A0A935ZBW5_UNCMY_16-270		A0A935ZBW5	A0A935ZBW5_UNCMY	GTP-binding protein	IPK71_18800	Myxococcales bacterium	cellular organisms (no rank), Bacteria (superkingdom), Myxococcota (phylum), Myxococcia (class), Myxococcales (order), unclassified Myxococcales (no rank)
GAGKTTLLRHLLKAEHGLKIAVIENEFSDAGIDTELLDE-PVQVMTLANGCVCCSIHTDL				199	A0A2D7G1U7_A0A2D7G1U7_9GAMM_15-269		A0A2D7G1U7	A0A2D7G1U7_9GAMM	Cobalamin biosynthesis protein CobW	CMP96_12515	Gammaproteobacteria bacterium	cellular organisms (no rank), Bacteria (superkingdom), Pseudomonadota (phylum), Gammaproteobacteria (class), unclassified Gammaproteobacteria (no rank)
TKALFLLLERLDAFDRLVIECTGLADPAPVAQTFFIDEELRERYILDGIITLVDAAHADL				200	A0A8H8Z114_A0A8H8Z114_9PROT_15-269		A0A8H8Z114	A0A8H8Z114_9PROT	CobW C-terminal domain-containing protein	NMYAN_250006	Nitrosomonas nitrosa	cellular organisms (no rank), Bacteria (superkingdom), Pseudomonadota (phylum), Betaproteobacteria (class), Nitrosomonadales (order), Nitrosomonadaceae (family), Nitrosomonas (genus)
HLTQ--TIAQAQVGFADRLLVSKTDLVDAAQFQALSERLGRINRRAPIHVVEHGKIDLSE				201	A0A2P5MY30_A0A2P5MY30_METSP_16-270		A0A2P5MY30	A0A2P5MY30_METSP	Cobalamin biosynthesis protein CobW	CTY19_09970	Methylomonas sp	cellular organisms (no rank), Bacteria (superkingdom), Pseudomonadota (phylum), Gammaproteobacteria (class), Methylococcales (order), Methylococcaceae (family), Methylomonas (genus), unclassified Methylomonas (no rank)
LLDVRGFNLNALG-GG-----SGDRISSMVLTEKPLNIDRLSDFMNRLLEDHGRQLLRYK				202	A0A352KLN6_A0A352KLN6_9GAMM_15-269		A0A352KLN6	A0A352KLN6_9GAMM	Cobalamin biosynthesis protein CobW	DCZ03_06865	Gammaproteobacteria bacterium	cellular organisms (no rank), Bacteria (superkingdom), Pseudomonadota (phylum), Gammaproteobacteria (class), unclassified Gammaproteobacteria (no rank)
GVLNIEGEPRRLVFQGVL				203	A0A937LZR7_A0A937LZR7_9GAMM_15-269		A0A937LZR7	A0A937LZR7_9GAMM	GTP-binding protein	ISR32_02700	Luminiphilus sp	cellular organisms (no rank), Bacteria (superkingdom), Pseudomonadota (phylum), Gammaproteobacteria (class), Cellvibrionales (order), Halieaceae (family), Luminiphilus (genus), unclassified Luminiphilus (no rank)
>A0A285P472_A0A285P472_9PSED_14-262				204	A0A2D8UEV0_A0A2D8UEV0_UNCGE_15-269		A0A2D8UEV0	A0A2D8UEV0_UNCGE	Cobalamin biosynthesis protein CobW	CME10_13760	Gemmatimonadota bacterium	cellular organisms (no rank), Bacteria (superkingdom), FCB group (no rank), Gemmatimonadota (phylum), unclassified Gemmatimonadota (no rank)
GAGKTTLLRYLLKAEHGLKLAVIENEFAETGIDTELLDD-AVQVLTLANGCVCCSVNSDL				205	A0A952IH11_A0A952IH11_9GAMM_15-269		A0A952IH11	A0A952IH11_9GAMM	GTP-binding protein	KTR17_07460	Cellvibrionaceae bacterium	cellular organisms (no rank), Bacteria (superkingdom), Pseudomonadota (phylum), Gammaproteobacteria (class), Cellvibrionales (order), Cellvibrionaceae (family), unclassified Cellvibrionaceae (no rank)
TKGLRFLLQRLDHFERLVIECTGLADPAPVTQTFFTDEDIRERYLLDGVVTLVDAAHAEE				206	X7E1U9_X7E1U9_9GAMM_15-269		X7E1U9	X7E1U9_9GAMM	Cobalamin biosynthesis protein CobW	MUS1_04225	Marinomonas ushuaiensis DSM 15871	cellular organisms (no rank), Bacteria (superkingdom), Pseudomonadota (phylum), Gammaproteobacteria (class), Oceanospirillales (order), Oceanospirillaceae (family), Marinomonas (genus), Marinomonas ushuaiensis (species)
HLKQ--TIAQAQVGFADRLLVSKTDLVSPETFAALSARLGRINPRAPIRVVEHGEIDLPE				207	A0A2E8DYN1_A0A2E8DYN1_9BACT_47-301		A0A2E8DYN1	A0A2E8DYN1_9BACT	Cobalamin biosynthesis protein CobW	CMK18_18405	Candidatus Poribacteria bacterium	cellular organisms (no rank), Bacteria (superkingdom), Bacteria incertae sedis (no rank), Bacteria candidate phyla (no rank), Candidatus Poribacteria (phylum), unclassified Candidatus Poribacteria (no rank)
LLDIRGFNLNAVG-SG-----SHDRIRSLVLRGAPLDIDRLSDFMNQLLEDHGRQLLRYK				208	A0A849T9R9_A0A849T9R9_9BACT_16-255		A0A849T9R9	A0A849T9R9_9BACT	GTP-binding protein	HOP07_13385	Bacteriovoracaceae bacterium	cellular organisms (no rank), Bacteria (superkingdom), Bdellovibrionota (phylum), Bacteriovoracia (class), Bacteriovoracales (order), Bacteriovoracaceae (family), unclassified Bacteriovoracaceae (no rank)
GVLNIQGEDRRLVFQGVL				209	A0A938TSC0_A0A938TSC0_UNCDE_36-271		A0A938TSC0	A0A938TSC0_UNCDE	GTP-binding protein	FJ145_00500	Deltaproteobacteria bacterium	cellular organisms (no rank), Bacteria (superkingdom), delta/epsilon subdivisions (no rank), Deltaproteobacteria (class), unclassified Deltaproteobacteria (no rank)
>A0A839SZP6_A0A839SZP6_AZOMA_19-272				210	A0A519GVK5_A0A519GVK5_9BURK_27-245		A0A519GVK5	A0A519GVK5_9BURK	GTP-binding protein	EOP39_32640	Rubrivivax sp	cellular organisms (no rank), Bacteria (superkingdom), Pseudomonadota (phylum), Betaproteobacteria (class), Burkholderiales (order), Sphaerotilaceae (family), Rubrivivax (genus), unclassified Rubrivivax (no rank)
GAGKTTLLRHLLKTEHGLKIAVIENELAETGIDSELLEQ-PVQVVTLANGCVCCSVRSDL				211	A0A4V3URM2_A0A4V3URM2_9GAMM_16-251		A0A4V3URM2	A0A4V3URM2_9GAMM	G3E family GTPase	DFR24_2366	Panacagrimonas perspica	cellular organisms (no rank), Bacteria (superkingdom), Pseudomonadota (phylum), Gammaproteobacteria (class), Nevskiales (order), Sinobacteraceae (family), Panacagrimonas (genus)
EMALFTLLEQRDAFDRLVIECTGMADPAPVAQTFFIDEELRERYILDGILTLVDAAHAPF				212	A0A1D2S9M3_A0A1D2S9M3_9BURK_17-247		A0A1D2S9M3	A0A1D2S9M3_9BURK	CobW C-terminal domain-containing protein	ABS45_04680	Comamonas sp. SCN 65-56	cellular organisms (no rank), Bacteria (superkingdom), Pseudomonadota (phylum), Betaproteobacteria (class), Burkholderiales (order), Comamonadaceae (family), Comamonas (genus), unclassified Comamonas (no rank)
QLNL--SIAQAQVGFADRLLVSKRDLVDETNFEALCQRLQRINRRAPIRVVEHGQIDLAE				213	A0A7V7JJ51_A0A7V7JJ51_9PROT_16-239		A0A7V7JJ51	A0A7V7JJ51_9PROT	GTP-binding protein	HPQ04_00665	Rhodospirillaceae bacterium	cellular organisms (no rank), Bacteria (superkingdom), Pseudomonadota (phylum), Alphaproteobacteria (class), Rhodospirillales (order), Rhodospirillaceae (family), unclassified Rhodospirillaceae (no rank)
LLDVRGFNLNDFA-PDKSQAPAEDRIASLVLSEKPLDIDRLSDFMNSLLEEFGNSLLRYK				214	Q5P5I5_Q5P5I5_AROAE_16-246		Q5P5I5	Q5P5I5_AROAE	CobW C-terminal domain-containing protein	c1A57	Aromatoleum aromaticum (strain EbN1) (Azoarcus sp. (strain EbN1))	cellular organisms (no rank), Bacteria (superkingdom), Pseudomonadota (phylum), Betaproteobacteria (class), Rhodocyclales (order), Rhodocyclaceae (family), Aromatoleum (genus), Aromatoleum aromaticum (species)
GVLHIAGEPRRLVFQGVL				215	A0A916J7K7_A0A916J7K7_9PROT_31-261		A0A916J7K7	A0A916J7K7_9PROT	P-loop guanosine triphosphatase YjiA (EC 3.6.-.-)	GTOL_11764	Georgfuchsia toluolica	cellular organisms (no rank), Bacteria (superkingdom), Pseudomonadota (phylum), Betaproteobacteria (class), Nitrosomonadales (order), Sterolibacteriaceae (family), Georgfuchsia (genus)
>U3AZG8_U3AZG8_PSEA4_16-262				216	A0A2G3K765_A0A2G3K765_9BURK_14-266		A0A2G3K765	A0A2G3K765_9BURK	GTP-binding protein	CSQ89_05045	Chitinimonas sp. BJB300	cellular organisms (no rank), Bacteria (superkingdom), Pseudomonadota (phylum), Betaproteobacteria (class), Burkholderiales (order), Burkholderiaceae (family), Chitinimonas (genus), unclassified Chitinimonas (no rank)
GAGKTTLLRHMLQAEHGLKLAVIENEFSETPIDGQLLDK-PVELLTLANGCVCCSIHVEL				217	A0A6C2CRQ4_A0A6C2CRQ4_9RHOO_24-276		A0A6C2CRQ4	A0A6C2CRQ4_9RHOO	GTP-binding protein	ETQ85_13205	Zoogloea oleivorans	cellular organisms (no rank), Bacteria (superkingdom), Pseudomonadota (phylum), Betaproteobacteria (class), Rhodocyclales (order), Zoogloeaceae (family), Zoogloea (genus)
EKALFLLLDKLDAFDRLVIECTGLADPAPVAQTFFADEELAQRYVLDGIVTLVDAVNAER				218	A0A3S0CDT7_A0A3S0CDT7_9RHOO_22-274		A0A3S0CDT7	A0A3S0CDT7_9RHOO	GTP-binding protein	EKK49_10740	Rhodocyclaceae bacterium	cellular organisms (no rank), Bacteria (superkingdom), Pseudomonadota (phylum), Betaproteobacteria (class), Rhodocyclales (order), Rhodocyclaceae (family), unclassified Rhodocyclaceae (no rank)
HLQE--AIAQAQVGFADRILLSKTDLAEPEQVEALRQRLVRINRRAPLRVVEHGRIDLAE				219	A0A840BQ92_A0A840BQ92_9RHOO_18-265		A0A840BQ92	A0A840BQ92_9RHOO	G3E family GTPase	GGR36_004150	Niveibacterium umoris	cellular organisms (no rank), Bacteria (superkingdom), Pseudomonadota (phylum), Betaproteobacteria (class), Rhodocyclales (order), Rhodocyclaceae (family), Niveibacterium (genus)
LLDIRGFNLNAIA--------SADRIGTLVLSDQPLDMARLSAFMEDLLERHGNALLRYK				220	A0A2C6DN76_A0A2C6DN76_9GAMM_17-271		A0A2C6DN76	A0A2C6DN76_9GAMM	GTP-binding protein (Uncharacterized GTP-binding protein YjiA)	yjiA_2 CRN84_13320 NCTC12282_03779	Budvicia aquatica	cellular organisms (no rank), Bacteria (superkingdom), Pseudomonadota (phylum), Gammaproteobacteria (class), Enterobacterales (order), Budviciaceae (family), Budvicia (genus)
GVLNVAGDERRLVFQGVL				221	A0A2X4UT44_A0A2X4UT44_9GAMM_17-271		A0A2X4UT44	A0A2X4UT44_9GAMM	Uncharacterized GTP-binding protein YjiA	yjiA_3 NCTC12151_02213	Leminorella richardii	cellular organisms (no rank), Bacteria (superkingdom), Pseudomonadota (phylum), Gammaproteobacteria (class), Enterobacterales (order), Budviciaceae (family), Leminorella (genus)
>A0A1G7LF89_A0A1G7LF89_9PSED_16-262				222	A0A085HKS7_A0A085HKS7_9GAMM_17-271		A0A085HKS7	A0A085HKS7_9GAMM	Putative metal chaperone/GTPase	GLGR_1750	Leminorella grimontii ATCC 33999 = DSM 5078	cellular organisms (no rank), Bacteria (superkingdom), Pseudomonadota (phylum), Gammaproteobacteria (class), Enterobacterales (order), Budviciaceae (family), Leminorella (genus), Leminorella grimontii (species)
GAGKTTLLRHMLRTEHGLRLAVIENEYSDTPIDSRLLDA-PVKVMTLANGCVCCSILGEL				223	A0A085GHE8_A0A085GHE8_9ENTR_15-269		A0A085GHE8	A0A085GHE8_9ENTR	Putative metal chaperone/GTPase	yjiA GBAG_0949	Buttiauxella agrestis ATCC 33320	cellular organisms (no rank), Bacteria (superkingdom), Pseudomonadota (phylum), Gammaproteobacteria (class), Enterobacterales (order), Enterobacteriaceae (family), Buttiauxella (genus), Buttiauxella agrestis (species)
EKALLLLLEKRDQFDRLVIECTGLADPAPVAQTFLATPELCERYRLDGIITLVDAVNAGR				224	A0A949Q3I4_A0A949Q3I4_9ENTR_15-269		A0A949Q3I4	A0A949Q3I4_9ENTR	GTP-binding protein	JZ788_05285	Tenebrionicola larvae	cellular organisms (no rank), Bacteria (superkingdom), Pseudomonadota (phylum), Gammaproteobacteria (class), Enterobacterales (order), Enterobacteriaceae (family), Tenebrionibacter/Tenebrionicola group (no rank), Tenebrionicola (genus)
HLQE--PIAQAQVGFADRILLSKTDLVDAATLEALSARLQRINRQAPIHVVEHGAVDLGE				225	A0A2P8VPE9_A0A2P8VPE9_9ENTR_15-269		A0A2P8VPE9	A0A2P8VPE9_9ENTR	GTP-binding protein	C7G83_01280	Siccibacter turicensis	cellular organisms (no rank), Bacteria (superkingdom), Pseudomonadota (phylum), Gammaproteobacteria (class), Enterobacterales (order), Enterobacteriaceae (family), Siccibacter (genus)
LFGVQGFELNGAT--------SSDRIATLVLTTTPIDLQRLSGFMETLLHDHGNALLRYK				226	A0A0B0Q3H8_A0A0B0Q3H8_9BACT_17-271		A0A0B0Q3H8	A0A0B0Q3H8_9BACT	GTP-binding protein	OA34_10125	Sulfurospirillum sp. MES	cellular organisms (no rank), Bacteria (superkingdom), Campylobacterota (phylum), Epsilonproteobacteria (class), Campylobacterales (order), Sulfurospirillaceae (family), Sulfurospirillum (genus), unclassified Sulfurospirillum (no rank)
GVLDIAGESRRMVFQGVL				227	A0A290HCZ0_A0A290HCZ0_9BACT_26-280		A0A290HCZ0	A0A290HCZ0_9BACT	Putative GTPase	SJPD1_1312	Sulfurospirillum diekertiae	cellular organisms (no rank), Bacteria (superkingdom), Campylobacterota (phylum), Epsilonproteobacteria (class), Campylobacterales (order), Sulfurospirillaceae (family), Sulfurospirillum (genus)
>A0A1G5NME7_A0A1G5NME7_9PSED_15-265				228	A0A087MEV7_A0A087MEV7_9BACT_17-271		A0A087MEV7	A0A087MEV7_9BACT	GTP-binding protein	JU57_01315	Sulfurospirillum sp. SCADC	cellular organisms (no rank), Bacteria (superkingdom), Campylobacterota (phylum), Epsilonproteobacteria (class), Campylobacterales (order), Sulfurospirillaceae (family), Sulfurospirillum (genus), unclassified Sulfurospirillum (no rank)
GAGKTTLLKHILQAEHGLRIAVIENEFSALDVDGELLDAGAVQLMKVANGCVCCTGSKDL				229	A0A1B9JSE2_A0A1B9JSE2_9GAMM_20-274		A0A1B9JSE2	A0A1B9JSE2_9GAMM	GTP-binding protein	A9G10_01505	Gilliamella apicola	cellular organisms (no rank), Bacteria (superkingdom), Pseudomonadota (phylum), Gammaproteobacteria (class), Orbales (order), Orbaceae (family), Gilliamella (genus)
AYALTVLLERLDDFERLVVECTGLADPGPVAQTFFTDDLLRERYLLDGVLTLVDAVHASE				230	A0A484GDG9_A0A484GDG9_9GAMM_16-270		A0A484GDG9	A0A484GDG9_9GAMM	GTP-binding protein	O970_05705	Candidatus Schmidhempelia bombi str. Bimp	cellular organisms (no rank), Bacteria (superkingdom), Pseudomonadota (phylum), Gammaproteobacteria (class), Orbales (order), Orbaceae (family), Candidatus Schmidhempelia (genus), Candidatus Schmidhempelia bombi (species)
QLSD--PLLQAQIGFADRLLLTKLDLAEPAAVEALENRLQRINRRAPIRHVDHGRIELAE				231	A0A0A7S281_A0A0A7S281_FRIPE_15-269		A0A0A7S281	A0A0A7S281_FRIPE	Putative GTPase (G3E family)	FPB0191_01849	Frischella perrara	cellular organisms (no rank), Bacteria (superkingdom), Pseudomonadota (phylum), Gammaproteobacteria (class), Orbales (order), Orbaceae (family), Frischella (genus)
LLDIRGFNLDELA-PTF----LTERIQSIAIESRPYDQDKIGKVMEMLLDTLGCDLLRYK				232	A0A1G5NME7_A0A1G5NME7_9PSED_15-265		A0A1G5NME7	A0A1G5NME7_9PSED	GTPase, G3E family	SAMN05216279_106251	Pseudomonas psychrotolerans	cellular organisms (no rank), Bacteria (superkingdom), Pseudomonadota (phylum), Gammaproteobacteria (class), Pseudomonadales (order), Pseudomonadaceae (family), Pseudomonas (genus)
GLLNIAGEERRLLFQGVQ				233	A0A839SZP6_A0A839SZP6_AZOMA_19-272		A0A839SZP6	A0A839SZP6_AZOMA	G3E family GTPase	FHR87_001185	Azomonas macrocytogenes	cellular organisms (no rank), Bacteria (superkingdom), Pseudomonadota (phylum), Gammaproteobacteria (class), Pseudomonadales (order), Pseudomonadaceae (family), Azotobacter group (subfamily), Azomonas (genus)
>A0A085GHE8_A0A085GHE8_9ENTR_15-269				234	A6VBZ1_A6VBZ1_PSEA7_22-271		A6VBZ1	A6VBZ1_PSEA7	CobW C-terminal domain-containing protein	PSPA7_5244	Pseudomonas aeruginosa (strain PA7)	cellular organisms (no rank), Bacteria (superkingdom), Pseudomonadota (phylum), Gammaproteobacteria (class), Pseudomonadales (order), Pseudomonadaceae (family), Pseudomonas (genus), Pseudomonas aeruginosa group (no rank), Pseudomonas aeruginosa (species)
GSGKTTLLNYFLAHNDNQPVAILENEFGAVNIDGALLGGDNVNVVELSNGCVCCSVRGEF				235	A0A1G7LF89_A0A1G7LF89_9PSED_16-262		A0A1G7LF89	A0A1G7LF89_9PSED	GTPase, G3E family	SAMN05216381_1650	Pseudomonas seleniipraecipitans	cellular organisms (no rank), Bacteria (superkingdom), Pseudomonadota (phylum), Gammaproteobacteria (class), Pseudomonadales (order), Pseudomonadaceae (family), Pseudomonas (genus)
TAALREMLAKRANFERLIVETTGLADPAPIVQTFFVDEYLREALRLDAVIALADAEHISR				236	U3AZG8_U3AZG8_PSEA4_16-262		U3AZG8	U3AZG8_PSEA4	CobW C-terminal domain-containing protein	PA6_017_01330	Pseudomonas alcaligenes (strain ATCC 14909 / DSM 50342 / JCM 20561 / NBRC 14159 / NCIMB 9945 / NCTC 10367 / 1577)	cellular organisms (no rank), Bacteria (superkingdom), Pseudomonadota (phylum), Gammaproteobacteria (class), Pseudomonadales (order), Pseudomonadaceae (family), Pseudomonas (genus), Pseudomonas aeruginosa group (no rank), Pseudomonas alcaligenes (species)
QLDE--AVAASQLGFADRILLTKADRVDEDTKLQALERIHRINNKADLFEIVNGECPADL				237	A0A1H0GEH4_A0A1H0GEH4_9PSED_20-267		A0A1H0GEH4	A0A1H0GEH4_9PSED	GTPase, G3E family	SAMN05216193_107160	Pseudomonas jinjuensis	cellular organisms (no rank), Bacteria (superkingdom), Pseudomonadota (phylum), Gammaproteobacteria (class), Pseudomonadales (order), Pseudomonadaceae (family), Pseudomonas (genus), Pseudomonas aeruginosa group (no rank)
WLDLDAFELTDIETAGRRDAHWDDAIQAHVF-AGLLDVKKIGAFMESCIARFGNDMLRYK				238	A0A9E9AZU7_A0A9E9AZU7_9PSED_20-267		A0A9E9AZU7	A0A9E9AZU7_9PSED	GTPase (EC 3.6.5.-)	yjiA OU419_24475	Pseudomonas sp. ZM23	cellular organisms (no rank), Bacteria (superkingdom), Pseudomonadota (phylum), Gammaproteobacteria (class), Pseudomonadales (order), Pseudomonadaceae (family), Pseudomonas (genus), unclassified Pseudomonas (no rank)
GVLAIDGNPQRLIVQGVH				239	A0A024HNE3_A0A024HNE3_PSEKB_20-267		A0A024HNE3	A0A024HNE3_PSEKB	Uncharacterized GTP-binding protein YjiA	yjiA PKB_5083	Pseudomonas knackmussii (strain DSM 6978 / LMG 23759 / B13)	cellular organisms (no rank), Bacteria (superkingdom), Pseudomonadota (phylum), Gammaproteobacteria (class), Pseudomonadales (order), Pseudomonadaceae (family), Pseudomonas (genus), Pseudomonas knackmussii (species)
>A0A949Q3I4_A0A949Q3I4_9ENTR_15-269				240	A0A285P472_A0A285P472_9PSED_14-262		A0A285P472	A0A285P472_9PSED	GTPase, G3E family	SAMN05660463_03342	Pseudomonas sp. URIL14HWK12:I9	cellular organisms (no rank), Bacteria (superkingdom), Pseudomonadota (phylum), Gammaproteobacteria (class), Pseudomonadales (order), Pseudomonadaceae (family), Pseudomonas (genus), unclassified Pseudomonas (no rank)
GAGKTTLINYFLSHHGDASVAILENEFGAVNIDGALLDGENVHVVELSNGCVCCSVRGEF				241	A0A2D2M2E2_A0A2D2M2E2_9PSED_15-263		A0A2D2M2E2	A0A2D2M2E2_9PSED	GTPase	CS390_03490	Pseudomonas sp. HLS-6	cellular organisms (no rank), Bacteria (superkingdom), Pseudomonadota (phylum), Gammaproteobacteria (class), Pseudomonadales (order), Pseudomonadaceae (family), Pseudomonas (genus), unclassified Pseudomonas (no rank)
TAALNELLDKRARFERLIVETTGLADPAPVIQTFFVQERLREALRLDAVVTLVDCRHIQR				242	A0A9E8WAW4_A0A9E8WAW4_9PSED_16-261		A0A9E8WAW4	A0A9E8WAW4_9PSED	GTPase (EC 3.6.5.-)	yjiA LZ023_08655	Pseudomonas sp. T1-3-2	cellular organisms (no rank), Bacteria (superkingdom), Pseudomonadota (phylum), Gammaproteobacteria (class), Pseudomonadales (order), Pseudomonadaceae (family), Pseudomonas (genus), unclassified Pseudomonas (no rank)
QLDE--PVAAAQIGFADRILLTKADLCDEEEQNQALARIHRINNKAEIFHITQGECPAAL				243	A0A1D9IJS4_A0A1D9IJS4_9PSED_15-263		A0A1D9IJS4	A0A1D9IJS4_9PSED	GTPase	yjiA HBN82_02135	Pseudomonas lundensis	cellular organisms (no rank), Bacteria (superkingdom), Pseudomonadota (phylum), Gammaproteobacteria (class), Pseudomonadales (order), Pseudomonadaceae (family), Pseudomonas (genus), Pseudomonas chlororaphis group (no rank)
WLDIAAFELSDNASQGHRDVAWDDAIQAHVF-AGRLDLKKIGAFMESCIARYGNDMLRYK				244	A0A0Q0T519_A0A0Q0T519_9PSED_15-263		A0A0Q0T519	A0A0Q0T519_9PSED	GTP-binding protein	AQS70_06675	Pseudomonas endophytica	cellular organisms (no rank), Bacteria (superkingdom), Pseudomonadota (phylum), Gammaproteobacteria (class), Pseudomonadales (order), Pseudomonadaceae (family), Pseudomonas (genus)
GVLAVDDNPRRLIVQGVH				245	A0A077LCK0_A0A077LCK0_9PSED_17-265		A0A077LCK0	A0A077LCK0_9PSED	Cobalamin synthesis protein/P47K family protein	PSCI_1045	Pseudomonas sp. StFLB209	cellular organisms (no rank), Bacteria (superkingdom), Pseudomonadota (phylum), Gammaproteobacteria (class), Pseudomonadales (order), Pseudomonadaceae (family), Pseudomonas (genus), unclassified Pseudomonas (no rank)
>A0A2P8VPE9_A0A2P8VPE9_9ENTR_15-269				246	A0A0C5ERW9_A0A0C5ERW9_9PSED_16-264		A0A0C5ERW9	A0A0C5ERW9_9PSED	CobW C-terminal domain-containing protein	TO66_27195	Pseudomonas sp. MRSN 12121	cellular organisms (no rank), Bacteria (superkingdom), Pseudomonadota (phylum), Gammaproteobacteria (class), Pseudomonadales (order), Pseudomonadaceae (family), Pseudomonas (genus), unclassified Pseudomonas (no rank)
GAGKTTLLNHYLHHHADSSVVIVENEFGAVGIDGQLLRGDNIRVVEVSNGCVCCSVRGEF				247	A0A0W0LSS0_A0A0W0LSS0_PSEMA_15-264		A0A0W0LSS0	A0A0W0LSS0_PSEMA	GTP-binding protein	AO391_23130	Pseudomonas marginalis ICMP 9505	cellular organisms (no rank), Bacteria (superkingdom), Pseudomonadota (phylum), Gammaproteobacteria (class), Pseudomonadales (order), Pseudomonadaceae (family), Pseudomonas (genus), Pseudomonas fluorescens group (no rank), Pseudomonas marginalis (species)
TEAMVDLLDRRAPFETLIVEATGLADPGPIIQTFFTEERLRESLRLDAVITLVDCQHIGQ				248	A0A085ULM8_A0A085ULM8_PSESX_17-265		A0A085ULM8	A0A085ULM8_PSESX	GTP-binding protein	IV02_30180	Pseudomonas syringae	cellular organisms (no rank), Bacteria (superkingdom), Pseudomonadota (phylum), Gammaproteobacteria (class), Pseudomonadales (order), Pseudomonadaceae (family), Pseudomonas (genus), Pseudomonas syringae group (no rank), Pseudomonas syringae group genomosp. 1 (no rank)
QLDE--PVAAAQIAFADRLLLTKTDLCDEAHKEAMLARIHRINNKAPLLAIHHGACPPGE				249	A0A3M4J729_A0A3M4J729_PSEVI_43-291		A0A3M4J729	A0A3M4J729_PSEVI	GTP-binding protein YjiA	ALP98_102666	Pseudomonas viridiflava	cellular organisms (no rank), Bacteria (superkingdom), Pseudomonadota (phylum), Gammaproteobacteria (class), Pseudomonadales (order), Pseudomonadaceae (family), Pseudomonas (genus), Pseudomonas syringae group (no rank)
WLNIAAFEMDDNATEGHSRAATPDVIQAHVF-AGTLDLKKIGAFMERCIADHGNDMLRYK				250	D2BUX1_D2BUX1_DICZ5_25-269		D2BUX1	D2BUX1_DICZ5	Cobalamin synthesis protein P47K	Dd586_3204	Dickeya zeae (strain Ech586) (Dickeya dadantii (strain Ech586))	cellular organisms (no rank), Bacteria (superkingdom), Pseudomonadota (phylum), Gammaproteobacteria (class), Enterobacterales (order), Pectobacteriaceae (family), Dickeya (genus), Dickeya parazeae (species)
GVLAIDGQPQRLVVQGVY				251	A0A095TIU4_A0A095TIU4_9GAMM_14-256		A0A095TIU4	A0A095TIU4_9GAMM	GTP-binding protein	HA49_04615	Tatumella morbirosei	cellular organisms (no rank), Bacteria (superkingdom), Pseudomonadota (phylum), Gammaproteobacteria (class), Enterobacterales (order), Erwiniaceae (family), Tatumella (genus)
>A0A085HKS7_A0A085HKS7_9GAMM_17-271				252	C7C5E3_C7C5E3_9ENTR_44-288		C7C5E3	C7C5E3_9ENTR	Uncharacterized GTP-binding protein yjiA	yjiA	Franconibacter pulveris	cellular organisms (no rank), Bacteria (superkingdom), Pseudomonadota (phylum), Gammaproteobacteria (class), Enterobacterales (order), Enterobacteriaceae (family), Franconibacter (genus)
GSGKTTLINHLLKNYPNEKIAIVENEFGAVGIDGGLLRRGDVEVIELTNGCVCCSVRGEL				253	A0A0J9BHJ5_A0A0J9BHJ5_9GAMM_14-258		A0A0J9BHJ5	A0A0J9BHJ5_9GAMM	GTP-binding protein	AI28_01505	bacteria symbiont BFo1 of Frankliniella occidentalis	cellular organisms (no rank), Bacteria (superkingdom), Pseudomonadota (phylum), Gammaproteobacteria (class), Enterobacterales (order), Erwiniaceae (family), unclassified Erwiniaceae (no rank)
TEALKNLLTQRDSFERLLLETTGLADPAPIIQTFFVDDVLRERLMLDAVITLVDAEHAQK				254	A0A0A2W475_A0A0A2W475_BEABA_753-997		A0A0A2W475	A0A0A2W475_BEABA	Inner membrane protein YjiY	BBAD15_g1039	Beauveria bassiana D1-5	cellular organisms (no rank), Eukaryota (superkingdom), Opisthokonta (no rank), Fungi (kingdom), Dikarya (subkingdom), Ascomycota (phylum), saccharomyceta (no rank), Pezizomycotina (subphylum), leotiomyceta (no rank), sordariomyceta (no rank), Sordariomycetes (class), Hypocreomycetidae (subclass), Hypocreales (order), Cordycipitaceae (family), Beauveria (genus), Beauveria bassiana (species)
QLSE--RVAVSQVGFADRLILTKLDRIDEETKRLLLERLRAINARAVVCEARSGRLEKEA				255	A0A2S9ID43_A0A2S9ID43_9GAMM_14-258		A0A2S9ID43	A0A2S9ID43_9GAMM	GTPase	CQW29_09115	Pantoea coffeiphila	cellular organisms (no rank), Bacteria (superkingdom), Pseudomonadota (phylum), Gammaproteobacteria (class), Enterobacterales (order), Erwiniaceae (family), Pantoea (genus)
WIGIEAFNLDEFTNATFSNSTWNDDITSHVF-TGDVDIKRIGAFMEGAIEKYGNDMLRYK				256	A0A090VNX4_A0A090VNX4_PSEVU_14-258		A0A090VNX4	A0A090VNX4_PSEVU	Putative GTP-binding protein YjiA	yjiA EV102420_02_04070	Pseudescherichia vulneris NBRC 102420	cellular organisms (no rank), Bacteria (superkingdom), Pseudomonadota (phylum), Gammaproteobacteria (class), Enterobacterales (order), Enterobacteriaceae (family), Pseudescherichia (genus), Pseudescherichia vulneris (species)
GILAVAGEPRRLIVQGIH				257	A0A0L0AFA4_A0A0L0AFA4_9ENTR_14-258		A0A0L0AFA4	A0A0L0AFA4_9ENTR	GTP-binding protein	AC791_17775	Klebsiella sp. RIT-PI-d	cellular organisms (no rank), Bacteria (superkingdom), Pseudomonadota (phylum), Gammaproteobacteria (class), Enterobacterales (order), Enterobacteriaceae (family), Klebsiella/Raoultella group (no rank), Klebsiella (genus), unclassified Klebsiella (no rank)
>A0A2X4UT44_A0A2X4UT44_9GAMM_17-271				258	A0A379TQQ9_A0A379TQQ9_SALER_11-255		A0A379TQQ9	A0A379TQQ9_SALER	GTPases (G3E family)	yjiA NCTC7303_04381	Salmonella enterica subsp. arizonae	cellular organisms (no rank), Bacteria (superkingdom), Pseudomonadota (phylum), Gammaproteobacteria (class), Enterobacterales (order), Enterobacteriaceae (family), Salmonella (genus), Salmonella enterica (species)
GSGKTTLINHLLKHYPDEKLAIVENEFGAVGIDGGLLRGGDIEVIELTNGCVCCSVRGEL				259	NP_418772.4_14-258		NP_418772.4					Escherichia coli str. K-12 substr. MG1655
TEALKSLLTQRDSFERLLLETTGLADPAPIVQTFFVDDQLRERLMLDAVITLVDAEHAQK				260	A0A379F6J3_A0A379F6J3_PROVU_14-258		A0A379F6J3	A0A379F6J3_PROVU	Putative GTP-binding protein YjiA	yjiA NCTC10376_01058	Proteus vulgaris	cellular organisms (no rank), Bacteria (superkingdom), Pseudomonadota (phylum), Gammaproteobacteria (class), Enterobacterales (order), Morganellaceae (family), Proteus (genus)
QLSE--RVAVSQVGFADRLILTKLDRIDEEAKQLLLERLRTINGKAIVCEAQGGKLEKEA				261	A0A2C5SPW1_A0A2C5SPW1_MORMO_48-292		A0A2C5SPW1	A0A2C5SPW1_MORMO	GTPase	CRX48_14980 CYG68_01070	Morganella morganii (Proteus morganii)	cellular organisms (no rank), Bacteria (superkingdom), Pseudomonadota (phylum), Gammaproteobacteria (class), Enterobacterales (order), Morganellaceae (family), Morganella (genus)
WIGIEAFNLDEFPNATFTNSTWNDDISSHVF-AGEVNVKLIGAFMENAIEQHGNDMLRYK				262	A0A7V8TFF8_A0A7V8TFF8_PECCA_23-267		A0A7V8TFF8	A0A7V8TFF8_PECCA	GTPase	yjiA H0258_01360	Pectobacterium carotovorum (Erwinia carotovora)	cellular organisms (no rank), Bacteria (superkingdom), Pseudomonadota (phylum), Gammaproteobacteria (class), Enterobacterales (order), Pectobacteriaceae (family), Pectobacterium (genus)
GILAIAGEPRRLIVQGVH				263	A0A356D4N5_A0A356D4N5_PROSP_14-260		A0A356D4N5	A0A356D4N5_PROSP	GTPase	DD649_06745	Providencia sp	cellular organisms (no rank), Bacteria (superkingdom), Pseudomonadota (phylum), Gammaproteobacteria (class), Enterobacterales (order), Morganellaceae (family), Providencia (genus), unclassified Providencia (no rank)
>A0A2C6DN76_A0A2C6DN76_9GAMM_17-271				264	A0A0N1KIL0_A0A0N1KIL0_9GAMM_14-258		A0A0N1KIL0	A0A0N1KIL0_9GAMM	Putative metal chaperone/GTPase	M992_1175	Moellerella wisconsensis ATCC 35017	cellular organisms (no rank), Bacteria (superkingdom), Pseudomonadota (phylum), Gammaproteobacteria (class), Enterobacterales (order), Morganellaceae (family), Moellerella (genus), Moellerella wisconsensis (species)
GSGKTTLLNYLLEQHPGERIAIIENEFGAVGVDGGLLQRSGIEVIELTNGCVCCSVRGEL				265	A0A077N3H8_A0A077N3H8_XENBV_14-258		A0A077N3H8	A0A077N3H8_XENBV	CobW C-terminal domain-containing protein	XBFFL1_2240020	Xenorhabdus bovienii str. feltiae Florida	cellular organisms (no rank), Bacteria (superkingdom), Pseudomonadota (phylum), Gammaproteobacteria (class), Enterobacterales (order), Morganellaceae (family), Xenorhabdus (genus), Xenorhabdus bovienii (species)
TEALHDLLARRDLFDRLLLETTGLADPAPIIQAFFVDDLLRERLQLDAVITLVDSEHAQK				266	A0A068QUY5_A0A068QUY5_9GAMM_14-258		A0A068QUY5	A0A068QUY5_9GAMM	CobW C-terminal domain-containing protein	XDD1_3059	Xenorhabdus doucetiae	cellular organisms (no rank), Bacteria (superkingdom), Pseudomonadota (phylum), Gammaproteobacteria (class), Enterobacterales (order), Morganellaceae (family), Xenorhabdus (genus)
QLTE--RVAVSQVGFADRLILTKLDRIDSQAKEQLLDRLRKINARAIMCEADHGKLDKDA				267	A0A2N4XSF6_A0A2N4XSF6_9RHOO_18-269		A0A2N4XSF6	A0A2N4XSF6_9RHOO	Cobalamin biosynthesis protein CobW	C0V76_05870	Uliginosibacterium sp. TH139	cellular organisms (no rank), Bacteria (superkingdom), Pseudomonadota (phylum), Betaproteobacteria (class), Rhodocyclales (order), Zoogloeaceae (family), Uliginosibacterium (genus), unclassified Uliginosibacterium (no rank)
WINIQAFNLDDFNDSAFSSNNWNDDITSHVF-ANDVDIKLIGAFMETTIEKYGNDMLRYK				268	A0A0K0SW11_A0A0K0SW11_9PROT_18-272		A0A0K0SW11	A0A0K0SW11_9PROT	Cobalamin biosynthesis protein CobW	ACJ67_08545	Methylophilus sp. TWE2	cellular organisms (no rank), Bacteria (superkingdom), Pseudomonadota (phylum), Betaproteobacteria (class), Nitrosomonadales (order), Methylophilaceae (family), Methylophilus (genus), unclassified Methylophilus (no rank)
GILSIAGESRRLIVQGVH				269	A0A158CSU3_A0A158CSU3_9BURK_21-274		A0A158CSU3	A0A158CSU3_9BURK	Cobalamin synthesis protein, P47K	AWB77_04481	Caballeronia fortuita	cellular organisms (no rank), Bacteria (superkingdom), Pseudomonadota (phylum), Betaproteobacteria (class), Burkholderiales (order), Burkholderiaceae (family), Caballeronia (genus)
>A0A087MEV7_A0A087MEV7_9BACT_17-271				270	A0A1Y3A1K9_A0A1Y3A1K9_9GAMM_20-274		A0A1Y3A1K9	A0A1Y3A1K9_9GAMM	Cobalamin biosynthesis protein CobW	BCS42_03990	Crenothrix sp. D3	cellular organisms (no rank), Bacteria (superkingdom), Pseudomonadota (phylum), Gammaproteobacteria (class), Methylococcales (order), Crenotrichaceae (family), Crenothrix (genus), unclassified Crenothrix (no rank)
GAGKTTLINYLLEHNHGERIAIIENEFGAVNVDGALLSTEDVEIVELSNGCVCCSIRGEL				271	A0A177MR82_A0A177MR82_METMH_21-275		A0A177MR82	A0A177MR82_METMH	Cobalamin biosynthesis protein CobW	A1332_00370	Methylomonas methanica	cellular organisms (no rank), Bacteria (superkingdom), Pseudomonadota (phylum), Gammaproteobacteria (class), Methylococcales (order), Methylococcaceae (family), Methylomonas (genus)
TKALHDLLAKMDKADRLLLETTGLADPAPIVQAFFSDEIICERIMLDAVITLVDAIHIIK				272	A0A0N0KI64_A0A0N0KI64_9BRAD_18-273		A0A0N0KI64	A0A0N0KI64_9BRAD	Cobalamin biosynthesis protein CobW	IP86_11865	Rhodopseudomonas sp. AAP120	cellular organisms (no rank), Bacteria (superkingdom), Pseudomonadota (phylum), Alphaproteobacteria (class), Hyphomicrobiales (order), Nitrobacteraceae (family), Rhodopseudomonas (genus), unclassified Rhodopseudomonas (no rank)
QLDE--RVAASQIGFADRIILTKTDSVDEAQKEHVLSRIHAINSKAEIFEAFRGELPKEV				273	A0A4R0XFY1_A0A4R0XFY1_9BURK_19-274		A0A4R0XFY1	A0A4R0XFY1_9BURK	Cobalamin biosynthesis protein CobW	BZM27_30285	Paraburkholderia steynii	cellular organisms (no rank), Bacteria (superkingdom), Pseudomonadota (phylum), Betaproteobacteria (class), Burkholderiales (order), Burkholderiaceae (family), Paraburkholderia (genus)
WIGIGAFELSDLHNQGYKQTQWNDDITSYVF-AGELDIKKIGTFMENLVEVYGNDMLRYK				274	A0A1I9YUP8_A0A1I9YUP8_9BURK_21-276		A0A1I9YUP8	A0A1I9YUP8_9BURK	GTP-binding protein	BJG93_31435	Paraburkholderia sprentiae WSM5005	cellular organisms (no rank), Bacteria (superkingdom), Pseudomonadota (phylum), Betaproteobacteria (class), Burkholderiales (order), Burkholderiaceae (family), Paraburkholderia (genus), Paraburkholderia sprentiae (species)
GVLAVNSDERRLIVQGVH				275	A0A1Q3VR36_A0A1Q3VR36_9PROT_11-264		A0A1Q3VR36	A0A1Q3VR36_9PROT	Cobalamin biosynthesis protein CobW	BGO63_06360	Candidatus Accumulibacter sp. 66-26	cellular organisms (no rank), Bacteria (superkingdom), Pseudomonadota (phylum), Betaproteobacteria (class), Betaproteobacteria incertae sedis (no rank), Candidatus Accumulibacter (genus), unclassified Candidatus Accumulibacter (no rank)
>A0A290HCZ0_A0A290HCZ0_9BACT_26-280				276	A0A0E1S5X3_A0A0E1S5X3_BURPE_14-269		A0A0E1S5X3	A0A0E1S5X3_BURPE	Cobalamin synthesis protein, P47K	BURPS305_2196	Burkholderia pseudomallei 305	cellular organisms (no rank), Bacteria (superkingdom), Pseudomonadota (phylum), Betaproteobacteria (class), Burkholderiales (order), Burkholderiaceae (family), Burkholderia (genus), pseudomallei group (no rank), Burkholderia pseudomallei (species)
GAGKTTLINYLLEHNHGERIAIIENEFGAVNVDGALLKDSDVEIVELSNGCVCCSIRGEL				277	A0A068YZL2_A0A068YZL2_9BURK_16-271		A0A068YZL2	A0A068YZL2_9BURK	Putative metal chaperone, involved in Zn homeostasis, GTPase of COG0523 family		Polaromonas sp. CG9_12	cellular organisms (no rank), Bacteria (superkingdom), Pseudomonadota (phylum), Betaproteobacteria (class), Burkholderiales (order), Comamonadaceae (family), Polaromonas (genus), unclassified Polaromonas (no rank)
TQALHELLAKIDKADRLLLETTGLADPAPIVQAFFVDEIIRERIMLDAVITLVDSIHIIK				278	A0A0N1B1U7_A0A0N1B1U7_9PROT_12-267		A0A0N1B1U7	A0A0N1B1U7_9PROT	Cobalamin biosynthesis protein CobW	IP84_15655	beta proteobacterium AAP99	cellular organisms (no rank), Bacteria (superkingdom), Pseudomonadota (phylum), Betaproteobacteria (class), unclassified Betaproteobacteria (no rank)
QLDE--RVAASQIGFADRIILTKADSVDETHKERVLSRVNAINSKAEIFEAFNGALPKEI				279	A0A142LLT6_A0A142LLT6_9PROT_17-269		A0A142LLT6	A0A142LLT6_9PROT	Cobalamin biosynthesis protein CobW	AEM42_13825	Betaproteobacteria bacterium UKL13-2	cellular organisms (no rank), Bacteria (superkingdom), Pseudomonadota (phylum), Betaproteobacteria (class), unclassified Betaproteobacteria (no rank)
WIGIGAFDLSDLHNQGYCQNQWNDDITSYVF-EGELDIKKIGTFMENLVEEYGNDMLRYK				280	A0A924QAG8_A0A924QAG8_9BURK_41-294		A0A924QAG8	A0A924QAG8_9BURK	GTP-binding protein	H7203_04310	Burkholderiales bacterium	cellular organisms (no rank), Bacteria (superkingdom), Pseudomonadota (phylum), Betaproteobacteria (class), Burkholderiales (order), unclassified Burkholderiales (no rank)
GVLAVSSDERRLIVQGVH				281	W0V6J9_W0V6J9_9BURK_15-268		W0V6J9	W0V6J9_9BURK	CobW/HypB/UreG, nucleotide-binding domain protein	GJA_2614	Janthinobacterium agaricidamnosum NBRC 102515 = DSM 9628	cellular organisms (no rank), Bacteria (superkingdom), Pseudomonadota (phylum), Betaproteobacteria (class), Burkholderiales (order), Oxalobacteraceae (family), Janthinobacterium (genus), Janthinobacterium agaricidamnosum (species)
>A0A0B0Q3H8_A0A0B0Q3H8_9BACT_17-271				282	A0A1A7C083_A0A1A7C083_9BURK_16-269		A0A1A7C083	A0A1A7C083_9BURK	GTPase, G3E family	ASR47_100410	Janthinobacterium psychrotolerans	cellular organisms (no rank), Bacteria (superkingdom), Pseudomonadota (phylum), Betaproteobacteria (class), Burkholderiales (order), Oxalobacteraceae (family), Janthinobacterium (genus)
GSGKTTLINYLLEQSKNERIAIIENEFGAVGVDGALLSSPDVEIVELSNGCVCCSIRGEL				283	A0A853T2I7_A0A853T2I7_9BURK_15-268		A0A853T2I7	A0A853T2I7_9BURK	Putative GTP-binding protein YjiA	yjiA_1 yjiA_2 JAB4_030970 JAB4_20120	Janthinobacterium sp. HH102	cellular organisms (no rank), Bacteria (superkingdom), Pseudomonadota (phylum), Betaproteobacteria (class), Burkholderiales (order), Oxalobacteraceae (family), Janthinobacterium (genus), unclassified Janthinobacterium (no rank)
TEALKGILDKMDQADRLILETTGLADPAPIIQTFFVDETIRERIRLDAVITLVDAIHCLK				284	A0A2N7RJW4_A0A2N7RJW4_9BURK_15-268		A0A2N7RJW4	A0A2N7RJW4_9BURK	Putative GTP-binding protein YjiA	yjiA_2 JaAD80_21005	Janthinobacterium sp. AD80	cellular organisms (no rank), Bacteria (superkingdom), Pseudomonadota (phylum), Betaproteobacteria (class), Burkholderiales (order), Oxalobacteraceae (family), Janthinobacterium (genus), unclassified Janthinobacterium (no rank)
QLDE--RVCASQIGFADRIILTKADCVDEAQKQSVLERLASINSKAEIFEAYRGVLPKEV				285	A0A1D2SHR5_A0A1D2SHR5_9BURK_16-271		A0A1D2SHR5	A0A1D2SHR5_9BURK	Cobalamin biosynthesis protein CobW	ABS56_08460	Lautropia sp. SCN 69-89	cellular organisms (no rank), Bacteria (superkingdom), Pseudomonadota (phylum), Betaproteobacteria (class), Burkholderiales (order), Burkholderiaceae (family), Lautropia (genus), unclassified Lautropia (no rank)
WIGIGAFELSDLKNQGYKQNRFNDDIESYVF-AEKLDLTRIGAFMEALIEEWGNDMLRYK				286	A0A7X7HL17_A0A7X7HL17_9BURK_36-291		A0A7X7HL17	A0A7X7HL17_9BURK	GTP-binding protein	GX652_02545	Burkholderiaceae bacterium	cellular organisms (no rank), Bacteria (superkingdom), Pseudomonadota (phylum), Betaproteobacteria (class), Burkholderiales (order), Burkholderiaceae (family), unclassified Burkholderiaceae (no rank)
GVLAIQDEPKRLIVQGVH				287	A0A8B6X5P5_A0A8B6X5P5_9BURK_12-267		A0A8B6X5P5	A0A8B6X5P5_9BURK	GTP-binding protein		Derxia gummosa DSM 723	cellular organisms (no rank), Bacteria (superkingdom), Pseudomonadota (phylum), Betaproteobacteria (class), Burkholderiales (order), Alcaligenaceae (family), Derxia (genus), Derxia gummosa (species)
>A0A0A7S281_A0A0A7S281_FRIPE_15-269				288	A0A937XLG9_A0A937XLG9_9PROT_20-275		A0A937XLG9	A0A937XLG9_9PROT	GTP-binding protein	FJY55_00570	Betaproteobacteria bacterium	cellular organisms (no rank), Bacteria (superkingdom), Pseudomonadota (phylum), Betaproteobacteria (class), unclassified Betaproteobacteria (no rank)
GSGKTTLINHLLNHNQHEKIMIIENEFGPINIDSKLLSDRNIEILEMTNGCICCSVQGEL				289	A0A1F4AEB0_A0A1F4AEB0_9PROT_23-278		A0A1F4AEB0	A0A1F4AEB0_9PROT	Cobalamin biosynthesis protein CobW	A3H33_15385	Betaproteobacteria bacterium RIFCSPLOWO2_02_FULL_65_20	cellular organisms (no rank), Bacteria (superkingdom), Pseudomonadota (phylum), Betaproteobacteria (class), unclassified Betaproteobacteria (no rank)
ISALHHLYQRRLAFDRLIIETTGLADPAPILQAFFIDEFIRETIQLDAVVTLVDCENIIN				290	A0A1F4BT13_A0A1F4BT13_9PROT_17-272		A0A1F4BT13	A0A1F4BT13_9PROT	Cobalamin biosynthesis protein CobW	A3I01_19090	Betaproteobacteria bacterium RIFCSPLOWO2_02_FULL_65_24	cellular organisms (no rank), Bacteria (superkingdom), Pseudomonadota (phylum), Betaproteobacteria (class), unclassified Betaproteobacteria (no rank)
DLNE--RVIASQIGFADRVILTKTDRINDDEKIIIVKRISNINRKATILEAKHGQIAKSQ				291	A0A536VX90_A0A536VX90_9PROT_25-280		A0A536VX90	A0A536VX90_9PROT	GTP-binding protein	E6H59_00030 E6H70_09795	Betaproteobacteria bacterium	cellular organisms (no rank), Bacteria (superkingdom), Pseudomonadota (phylum), Betaproteobacteria (class), unclassified Betaproteobacteria (no rank)
WLDINAFQLNDLHNNGFERSTYNDEICSYLF-AGELDLKKIGEFTETLIEQYGNDMLRYK				292	A0A177QU23_A0A177QU23_9PROT_12-266		A0A177QU23	A0A177QU23_9PROT	Cobalamin biosynthesis protein CobW	AYO46_01790	Betaproteobacteria bacterium SCGC AG-212-J23	cellular organisms (no rank), Bacteria (superkingdom), Pseudomonadota (phylum), Betaproteobacteria (class), unclassified Betaproteobacteria (no rank)
GVLAIKDQSQKLIVQGVH				293	A0A1F4AZM0_A0A1F4AZM0_9PROT_17-271		A0A1F4AZM0	A0A1F4AZM0_9PROT	Cobalamin biosynthesis protein CobW	A3I63_00285	Betaproteobacteria bacterium RIFCSPLOWO2_02_FULL_66_14	cellular organisms (no rank), Bacteria (superkingdom), Pseudomonadota (phylum), Betaproteobacteria (class), unclassified Betaproteobacteria (no rank)
>A0A1B9JSE2_A0A1B9JSE2_9GAMM_20-274				294	A0A1F3YMG7_A0A1F3YMG7_9PROT_17-271		A0A1F3YMG7	A0A1F3YMG7_9PROT	Cobalamin biosynthesis protein CobW	A2W21_10830	Betaproteobacteria bacterium RBG_16_66_20	cellular organisms (no rank), Bacteria (superkingdom), Pseudomonadota (phylum), Betaproteobacteria (class), unclassified Betaproteobacteria (no rank)
GAGKTTLINYLLENNHNEKTIIIENEYGPVNIDSNLLVSTDIQIVEITNGCICCTIQGEL				295	F3QHC6_F3QHC6_9BURK_20-275		F3QHC6	F3QHC6_9BURK	CobW/P47K family protein	HMPREF9439_00319	Parasutterella excrementihominis YIT 11859	cellular organisms (no rank), Bacteria (superkingdom), Pseudomonadota (phylum), Betaproteobacteria (class), Burkholderiales (order), Sutterellaceae (family), Parasutterella (genus), Parasutterella excrementihominis (species)
TEALHQLHAKRIHFDRLIIETTGLADPAPIIQTFFIDELIRETIQLDAIVTLVDAKHILT				296	A0A388SD29_A0A388SD29_9BURK_20-272		A0A388SD29	A0A388SD29_9BURK	Cobalamin biosynthesis protein CobW	MESMUL_06840	Mesosutterella multiformis	cellular organisms (no rank), Bacteria (superkingdom), Pseudomonadota (phylum), Betaproteobacteria (class), Burkholderiales (order), Sutterellaceae (family), Mesosutterella (genus)
HLDE--RVALSQIGFADRIILTKTDCVDDEQKNHVINRLHHINHKAMIIEAVNGQLPKSA				297	A0A6I1ERV8_A0A6I1ERV8_9BURK_21-274		A0A6I1ERV8	A0A6I1ERV8_9BURK	GTP-binding protein	GBM95_00445	Sutterella seckii	cellular organisms (no rank), Bacteria (superkingdom), Pseudomonadota (phylum), Betaproteobacteria (class), Burkholderiales (order), Sutterellaceae (family), Sutterella (genus)
WLDIHAFDLSDLNNRGFDQKQKNDEICTYLF-AKELNLKKIGSFMEQLVEHYGNDMLRYK				298	A0A139KG74_A0A139KG74_9BURK_38-291		A0A139KG74	A0A139KG74_9BURK	CobW/P47K family protein	HMPREF3036_00459	Sutterella sp. KLE1602	cellular organisms (no rank), Bacteria (superkingdom), Pseudomonadota (phylum), Betaproteobacteria (class), Burkholderiales (order), Sutterellaceae (family), Sutterella (genus), unclassified Sutterella (no rank)
GVLAIQGNAQRLVVQGVH				299	R7BVQ3_R7BVQ3_9BURK_24-276		R7BVQ3	R7BVQ3_9BURK	Cobalamin synthesis protein P47K	BN641_00095	Sutterella sp. CAG:397	cellular organisms (no rank), Bacteria (superkingdom), Pseudomonadota (phylum), Betaproteobacteria (class), Burkholderiales (order), Sutterellaceae (family), Sutterella (genus), environmental samples (no rank)
>A0A484GDG9_A0A484GDG9_9GAMM_16-270				300	A0A355ZZC8_A0A355ZZC8_9BURK_24-276		A0A355ZZC8	A0A355ZZC8_9BURK	Cobalamin biosynthesis protein CobW	DD376_00755	Sutterella sp	cellular organisms (no rank), Bacteria (superkingdom), Pseudomonadota (phylum), Betaproteobacteria (class), Burkholderiales (order), Sutterellaceae (family), Sutterella (genus), unclassified Sutterella (no rank)
GAGKTTLINHLLTQETTEKILIIENEFGPINIDSCLLTASNIEIMEMTNGCICCSVQGEL				301	A0A352LLT1_A0A352LLT1_9BURK_24-276		A0A352LLT1	A0A352LLT1_9BURK	Cobalamin biosynthesis protein CobW	DCZ56_02285	Sutterella sp	cellular organisms (no rank), Bacteria (superkingdom), Pseudomonadota (phylum), Betaproteobacteria (class), Burkholderiales (order), Sutterellaceae (family), Sutterella (genus), unclassified Sutterella (no rank)
TTALHQLNQKRLSFDRLIIETTGLADPAPILQTFFIDELIRNTFELDGVVTLIDGEHILQ				302	A0A925XQ21_A0A925XQ21_9BURK_20-259		A0A925XQ21	A0A925XQ21_9BURK	GTP-binding protein	H7X75_06970	Burkholderiaceae bacterium	cellular organisms (no rank), Bacteria (superkingdom), Pseudomonadota (phylum), Betaproteobacteria (class), Burkholderiales (order), Burkholderiaceae (family), unclassified Burkholderiaceae (no rank)
QLAQ--RVVRSQIGFADRLILTKSDRLTEQQLHTVLSRLQLINNKAILFVAVNGEIAKAH				303	A0A2P9H418_A0A2P9H418_9BURK_28-283		A0A2P9H418	A0A2P9H418_9BURK	Putative metal chaperone	SBBP2_2410003	Burkholderiales bacterium	cellular organisms (no rank), Bacteria (superkingdom), Pseudomonadota (phylum), Betaproteobacteria (class), Burkholderiales (order), unclassified Burkholderiales (no rank)
WLDIHAFQLSELTNKGFANQQPHDDIYSYLF-AGCVDIKKVGQFVERLIEIHGNDMLRYK				304	A0A2N9LJW1_A0A2N9LJW1_9BURK_20-275		A0A2N9LJW1	A0A2N9LJW1_9BURK	CobW/HypB/UreG, nucleotide-binding domain protein 5	SBBP1_240022	Burkholderiales bacterium	cellular organisms (no rank), Bacteria (superkingdom), Pseudomonadota (phylum), Betaproteobacteria (class), Burkholderiales (order), unclassified Burkholderiales (no rank)
GILAIKDNPAKLIVQGVH				305	A0A7Y9LMF3_A0A7Y9LMF3_9BURK_22-277		A0A7Y9LMF3	A0A7Y9LMF3_9BURK	G3E family GTPase	FHW18_000887	Pigmentiphaga litoralis	cellular organisms (no rank), Bacteria (superkingdom), Pseudomonadota (phylum), Betaproteobacteria (class), Burkholderiales (order), Alcaligenaceae (family), Pigmentiphaga (genus)
>A0A3S0CDT7_A0A3S0CDT7_9RHOO_22-274				306	A0A2V1JY14_A0A2V1JY14_9BURK_21-276		A0A2V1JY14	A0A2V1JY14_9BURK	Cobalamin biosynthesis protein CobW	DD235_13945	Corticimicrobacter populi	cellular organisms (no rank), Bacteria (superkingdom), Pseudomonadota (phylum), Betaproteobacteria (class), Burkholderiales (order), Alcaligenaceae (family), Corticimicrobacter (genus)
GAGKTTLLNRYLNTAGHKKIAVLENEFGAVGIDGGLIGSPAVEVVELANGCICCSVRGEL				307	A0A7X6T3L7_A0A7X6T3L7_9BURK_22-276		A0A7X6T3L7	A0A7X6T3L7_9BURK	GTP-binding protein	GX844_01805	Alcaligenaceae bacterium	cellular organisms (no rank), Bacteria (superkingdom), Pseudomonadota (phylum), Betaproteobacteria (class), Burkholderiales (order), Alcaligenaceae (family), unclassified Alcaligenaceae (no rank)
SLSLAALADRRDDFEHLVIETTGLADPAPVAQAFFVDEGVRDRYELDGILAIVDAVHAGK				308	A0A077DFP9_A0A077DFP9_9BURK_16-271		A0A077DFP9	A0A077DFP9_9BURK	Cobalamin biosynthesis protein CobW	IX83_01585	Basilea psittacipulmonis DSM 24701	cellular organisms (no rank), Bacteria (superkingdom), Pseudomonadota (phylum), Betaproteobacteria (class), Burkholderiales (order), Alcaligenaceae (family), Basilea (genus), Basilea psittacipulmonis (species)
QLDE--RVAAAQIGFADRILLSKTELVEPAELEALEARLRHINLRVPITTVPADADAVAA				309	I7IKV3_I7IKV3_9BURK_17-271		I7IKV3	I7IKV3_9BURK	CobW C-terminal domain-containing protein	KUM_0737	Taylorella asinigenitalis 14/45	cellular organisms (no rank), Bacteria (superkingdom), Pseudomonadota (phylum), Betaproteobacteria (class), Burkholderiales (order), Alcaligenaceae (family), Taylorella (genus), Taylorella asinigenitalis (species)
LFTLDAFVLTDLETPGLA---HNDDIASLVLHTGDVDVGLMGNFVEELLLKSGNDMLRYK				310	A0A7Y4P3S5_A0A7Y4P3S5_9BURK_16-271		A0A7Y4P3S5	A0A7Y4P3S5_9BURK	GTP-binding protein	HKX40_04135	Pelistega europaea	cellular organisms (no rank), Bacteria (superkingdom), Pseudomonadota (phylum), Betaproteobacteria (class), Burkholderiales (order), Alcaligenaceae (family), Pelistega (genus)
GILAVRGEERRLVFQGVH				311	A0A171KWQ3_A0A171KWQ3_9BURK_21-276		A0A171KWQ3	A0A171KWQ3_9BURK	Cobalamin biosynthesis protein CobW	AAV32_03440	Kerstersia gyiorum	cellular organisms (no rank), Bacteria (superkingdom), Pseudomonadota (phylum), Betaproteobacteria (class), Burkholderiales (order), Alcaligenaceae (family), Kerstersia (genus)
>A0A6C2CRQ4_A0A6C2CRQ4_9RHOO_24-276				312	A0A1C3K677_A0A1C3K677_9BURK_21-276		A0A1C3K677	A0A1C3K677_9BURK	Metal chaperone, involved in Zn homeostasis, GTPase of COG0523 family (Putative metal chaperone, involved in Zn homeostasis, GTPase of COG0523 family)	ODI_01079 ODI_R4302	Orrella dioscoreae	cellular organisms (no rank), Bacteria (superkingdom), Pseudomonadota (phylum), Betaproteobacteria (class), Burkholderiales (order), Alcaligenaceae (family), Orrella (genus)
GAGKTTLLNRYLATTPAKKVAVLENEFGAVGIDGGLIGSPAVEVVELTNGCICCSVRGEL				313	A0A6B2R235_A0A6B2R235_9BURK_21-276		A0A6B2R235	A0A6B2R235_9BURK	GTP-binding protein	G3I67_09220	Sheuella amnicola	cellular organisms (no rank), Bacteria (superkingdom), Pseudomonadota (phylum), Betaproteobacteria (class), Burkholderiales (order), Alcaligenaceae (family), Sheuella (genus)
SDALTDLADRRDDFDHLVLETTGLADPAPVAQAFFVDEGVRERYELDGILTVVDAVHASR				314	A0A2G4J3Y3_A0A2G4J3Y3_9BURK_21-276		A0A2G4J3Y3	A0A2G4J3Y3_9BURK	Cobalamin biosynthesis protein CobW	CK528_14040	Alcaligenaceae bacterium	cellular organisms (no rank), Bacteria (superkingdom), Pseudomonadota (phylum), Betaproteobacteria (class), Burkholderiales (order), Alcaligenaceae (family), unclassified Alcaligenaceae (no rank)
QLDE--RVAAAQIGFADRVLITKTELVDAAQLEALAARLRRINVRVPVMQIPAEAGQLGA				315	A0A9D2U9T8_A0A9D2U9T8_9BURK_12-267		A0A9D2U9T8	A0A9D2U9T8_9BURK	GTP-binding protein	H9906_09065	Candidatus Paenalcaligenes intestinipullorum	cellular organisms (no rank), Bacteria (superkingdom), Pseudomonadota (phylum), Betaproteobacteria (class), Burkholderiales (order), Alcaligenaceae (family), Paenalcaligenes (genus)
LFTLDAFVLSDLESPALN---HDDDIASLVLHPGDVDVGLMGSFVEELLLTSGNDMLRYK				316	A0A6M1UJG2_A0A6M1UJG2_9BACT_26-280		A0A6M1UJG2	A0A6M1UJG2_9BACT	GTP-binding protein	G5B41_05200	bacterium SGD-2	cellular organisms (no rank), Bacteria (superkingdom), unclassified Bacteria (no rank)
GILAVRGHAQRMVFQGVH				317	A0A3G2HZP1_A0A3G2HZP1_9BURK_21-275		A0A3G2HZP1	A0A3G2HZP1_9BURK	GTP-binding protein	D3M96_01845	Alcaligenes aquatilis	cellular organisms (no rank), Bacteria (superkingdom), Pseudomonadota (phylum), Betaproteobacteria (class), Burkholderiales (order), Alcaligenaceae (family), Alcaligenes (genus)
>A0A2G3K765_A0A2G3K765_9BURK_14-266				318	A0A1I7Z4C0_A0A1I7Z4C0_9BILA_23-277		A0A1I7Z4C0	A0A1I7Z4C0_9BILA	DksA C4-type domain-containing protein		Steinernema glaseri	cellular organisms (no rank), Eukaryota (superkingdom), Opisthokonta (no rank), Metazoa (kingdom), Eumetazoa (no rank), Bilateria (no rank), Protostomia (no rank), Ecdysozoa (no rank), Nematoda (phylum), Chromadorea (class), Rhabditida (order), Tylenchina (suborder), Panagrolaimomorpha (infraorder), Strongyloidoidea (superfamily), Steinernematidae (family), Steinernema (genus)
GAGKTTLLNHILQASHGHQIAVIENEFGPVNIDSTLLVSAT-EVVEMSNGCLCCTIRGDL				319	C3X4I7_C3X4I7_9BURK_14-267		C3X4I7	C3X4I7_9BURK	CobW C-terminal domain-containing protein	OFAG_01276	Oxalobacter paraformigenes	cellular organisms (no rank), Bacteria (superkingdom), Pseudomonadota (phylum), Betaproteobacteria (class), Burkholderiales (order), Oxalobacteraceae (family), Oxalobacter (genus)
AKTLHTLQQRKEQFERVVIETTGLADPTPIAQTFFASPELTTSYVLDAVITVIDALHGLQ				320	A0A7X6WMZ8_A0A7X6WMZ8_9BURK_14-267		A0A7X6WMZ8	A0A7X6WMZ8_9BURK	GTP-binding protein	GX776_02035	Oxalobacter sp	cellular organisms (no rank), Bacteria (superkingdom), Pseudomonadota (phylum), Betaproteobacteria (class), Burkholderiales (order), Oxalobacteraceae (family), Oxalobacter (genus), unclassified Oxalobacter (no rank)
QLDE--SVARRQAGFADRLLLSKTDLVNAAHVEMLSTRLATINSTAPQYRLMQGKIDLAL				321	A0A254T8B0_A0A254T8B0_9BURK_14-268		A0A254T8B0	A0A254T8B0_9BURK	Cobalamin biosynthesis protein CobW	AYR66_04640	Noviherbaspirillum denitrificans	cellular organisms (no rank), Bacteria (superkingdom), Pseudomonadota (phylum), Betaproteobacteria (class), Burkholderiales (order), Oxalobacteraceae (family), Noviherbaspirillum (genus)
LFDVRGFHLDELLRQP--ASPFNDDIAALHLHAGPLDLGRISAFMNQLMTQYGGDLLRHK				322	A0A0C1YQT4_A0A0C1YQT4_9BURK_14-268		A0A0C1YQT4	A0A0C1YQT4_9BURK	Cobalamin biosynthesis protein CobW	TSA66_22435	Noviherbaspirillum autotrophicum	cellular organisms (no rank), Bacteria (superkingdom), Pseudomonadota (phylum), Betaproteobacteria (class), Burkholderiales (order), Oxalobacteraceae (family), Noviherbaspirillum (genus)
GVLAIAGEPRRLIFQGVH				323	A0A3D3PKB9_A0A3D3PKB9_9BURK_14-267		A0A3D3PKB9	A0A3D3PKB9_9BURK	Cobalamin biosynthesis protein CobW	DEQ40_05655 DIT28_05510	Oxalobacteraceae bacterium	cellular organisms (no rank), Bacteria (superkingdom), Pseudomonadota (phylum), Betaproteobacteria (class), Burkholderiales (order), Oxalobacteraceae (family), unclassified Oxalobacteraceae (no rank)
>A0A840BQ92_A0A840BQ92_9RHOO_18-265				324	A0A840RUW5_A0A840RUW5_9BURK_14-268		A0A840RUW5	A0A840RUW5_9BURK	G3E family GTPase	HNR39_004261	Glaciimonas immobilis	cellular organisms (no rank), Bacteria (superkingdom), Pseudomonadota (phylum), Betaproteobacteria (class), Burkholderiales (order), Oxalobacteraceae (family), Glaciimonas (genus)
GAGKTTLLNRLLAAPHGQRIAVVENEFGAESIDGDLVPGAT-TVVELSNGCICCSVQGEL				325	G0AE13_G0AE13_COLFT_54-308		G0AE13	G0AE13_COLFT	GTPases (G3E family)	CFU_4040	Collimonas fungivorans (strain Ter331)	cellular organisms (no rank), Bacteria (superkingdom), Pseudomonadota (phylum), Betaproteobacteria (class), Burkholderiales (order), Oxalobacteraceae (family), Collimonas (genus), Collimonas fungivorans (species)
SAALIDLAERREAFDRLIIETTGLADPGPVIQNFFWDETLRGAYALDGVITLVDACHAIT				326	A0A9E0WRY6_A0A9E0WRY6_9PROT_14-267		A0A9E0WRY6	A0A9E0WRY6_9PROT	GTP-binding protein	JSS58_08675	Pseudomonadota bacterium	cellular organisms (no rank), Bacteria (superkingdom), Pseudomonadota (phylum), unclassified Pseudomonadota (no rank)
QIER--RVATAQIAYADRLLVTKTDCKEADAPGVLFPRLRDINLRAPLLRAGS---PDED				327	A0A699GEZ6_A0A699GEZ6_TANCI_823-1078		A0A699GEZ6	A0A699GEZ6_TANCI	DksA C4-type domain-containing protein	Tci_000330	Tanacetum cinerariifolium (Dalmatian daisy) (Chrysanthemum cinerariifolium)	cellular organisms (no rank), Eukaryota (superkingdom), Viridiplantae (kingdom), Streptophyta (phylum), Streptophytina (subphylum), Embryophyta (no rank), Tracheophyta (no rank), Euphyllophyta (no rank), Spermatophyta (no rank), Magnoliopsida (class), Mesangiospermae (no rank), eudicotyledons (no rank), Gunneridae (no rank), Pentapetalae (no rank), asterids (no rank), campanulids (no rank), Aster…
WFNIGGFSLDEGLPRKN---F-DAGIGSVVLADGELDLDEVSSFVEALIETHANDLLRYK				328	A0A1I4K5G9_A0A1I4K5G9_9BURK_14-269		A0A1I4K5G9	A0A1I4K5G9_9BURK	GTPase, G3E family	SAMN02982985_01302	Rugamonas rubra	cellular organisms (no rank), Bacteria (superkingdom), Pseudomonadota (phylum), Betaproteobacteria (class), Burkholderiales (order), Oxalobacteraceae (family), Rugamonas (genus)
GILSIAGEARRLIFQGVH				329	A0A0Q5GZD6_A0A0Q5GZD6_9BURK_14-269		A0A0Q5GZD6	A0A0Q5GZD6_9BURK	Cobalamin biosynthesis protein CobW	ASF77_16035	Massilia sp. Leaf139	cellular organisms (no rank), Bacteria (superkingdom), Pseudomonadota (phylum), Betaproteobacteria (class), Burkholderiales (order), Oxalobacteraceae (family), Massilia group (no rank), Massilia (genus), unclassified Massilia (no rank)
>A0A059KRN4_A0A059KRN4_9BURK_16-271				330	A0A0L6VVU2_A0A0L6VVU2_9BURK_14-269		A0A0L6VVU2	A0A0L6VVU2_9BURK	Cobalamin biosynthesis protein CobW	AB595_26895	Massilia sp. WF1	cellular organisms (no rank), Bacteria (superkingdom), Pseudomonadota (phylum), Betaproteobacteria (class), Burkholderiales (order), Oxalobacteraceae (family), Massilia group (no rank), Massilia (genus), unclassified Massilia (no rank)
GSGKTTLLKRVLSESHGQKIAVIENEFGEENIDNDILADTEEQIIQMSNGCVCCTIREDL				331	A0A0S4U9L9_A0A0S4U9L9_RALSL_15-269		A0A0S4U9L9	A0A0S4U9L9_RALSL	CobW C-terminal domain-containing protein	PSS4_v1_840003	Ralstonia solanacearum (Pseudomonas solanacearum)	cellular organisms (no rank), Bacteria (superkingdom), Pseudomonadota (phylum), Betaproteobacteria (class), Burkholderiales (order), Burkholderiaceae (family), Ralstonia (genus)
RSTLATLAEKRRQFDRIVIETTGLADPGPVAQTFFMDDEVAESFLLDSILTLVDAKHGDT				332	A0A1G6L4V3_A0A1G6L4V3_9BURK_29-283		A0A1G6L4V3	A0A1G6L4V3_9BURK	GTPase, G3E family	SAMN05216345_10255	Cupriavidus sp. YR651	cellular organisms (no rank), Bacteria (superkingdom), Pseudomonadota (phylum), Betaproteobacteria (class), Burkholderiales (order), Burkholderiaceae (family), Cupriavidus (genus), unclassified Cupriavidus (no rank)
QLDT--QEARRQVGFADQIFLSKADLVDAGTLDALSHRIKHMNPRAPQHRVDFGVVPIKD				333	A0A1D9GWL1_A0A1D9GWL1_9BURK_15-270		A0A1D9GWL1	A0A1D9GWL1_9BURK	Cobalamin biosynthesis protein CobW	BKK79_09590	Cupriavidus sp. USMAA2-4	cellular organisms (no rank), Bacteria (superkingdom), Pseudomonadota (phylum), Betaproteobacteria (class), Burkholderiales (order), Burkholderiaceae (family), Cupriavidus (genus), unclassified Cupriavidus (no rank)
VFDLRGFNLNALEDPALDAPEHDDDVKSFVFSDKAFNPAKLEDFLGSVVQIYGPKMLRYK				334	A0A0F5K4Z6_A0A0F5K4Z6_9BURK_14-266		A0A0F5K4Z6	A0A0F5K4Z6_9BURK	Cobalamin biosynthesis protein CobW	WM40_03970	Robbsia andropogonis	cellular organisms (no rank), Bacteria (superkingdom), Pseudomonadota (phylum), Betaproteobacteria (class), Burkholderiales (order), Burkholderiaceae (family), Robbsia (genus)
GVLNMKGTERKVIFQGVH				335	A0A157Z918_A0A157Z918_9BURK_12-267		A0A157Z918	A0A157Z918_9BURK	Cobalamin synthesis protein, P47K	AWB78_00276	Caballeronia calidae	cellular organisms (no rank), Bacteria (superkingdom), Pseudomonadota (phylum), Betaproteobacteria (class), Burkholderiales (order), Burkholderiaceae (family), Caballeronia (genus)
>A0A0U3MJD6_A0A0U3MJD6_9BURK_36-291				336	A0A0B6S0U5_A0A0B6S0U5_BURPL_38-293		A0A0B6S0U5	A0A0B6S0U5_BURPL	Cobalamin biosynthesis protein CobW	cobW2 BGL_1c35600	Burkholderia plantarii	cellular organisms (no rank), Bacteria (superkingdom), Pseudomonadota (phylum), Betaproteobacteria (class), Burkholderiales (order), Burkholderiaceae (family), Burkholderia (genus)
GSGKTTLLKRVLTETHGQKIAVIENEFGEENIDNDILSDTQEQIIQLSNGCVCCTIREDL				337	A0A0G3EX86_A0A0G3EX86_9BURK_12-265		A0A0G3EX86	A0A0G3EX86_9BURK	Cobalamin biosynthesis protein CobW	ABW99_16245	Pandoraea thiooxydans	cellular organisms (no rank), Bacteria (superkingdom), Pseudomonadota (phylum), Betaproteobacteria (class), Burkholderiales (order), Burkholderiaceae (family), Pandoraea (genus)
RTTLTDLARRRRDFERVVIETTGLADPGPVAQTFFMDDEIAETFLLDSILTLVDAKHAGD				338	A0A0C5JVZ7_A0A0C5JVZ7_9BURK_12-266		A0A0C5JVZ7	A0A0C5JVZ7_9BURK	Cobalamin biosynthesis protein CobW	UC34_01280	Pandoraea vervacti	cellular organisms (no rank), Bacteria (superkingdom), Pseudomonadota (phylum), Betaproteobacteria (class), Burkholderiales (order), Burkholderiaceae (family), Pandoraea (genus)
QLDT--QEARRQVGFADQIFLSKTDLVDDAAVDALAHRLKHMNPRAPQRRVHFGEVPISE				339	A0A1F4HKW3_A0A1F4HKW3_9BURK_16-271		A0A1F4HKW3	A0A1F4HKW3_9BURK	Cobalamin biosynthesis protein CobW	A3E25_22665	Burkholderiales bacterium RIFCSPHIGHO2_12_FULL_69_20	cellular organisms (no rank), Bacteria (superkingdom), Pseudomonadota (phylum), Betaproteobacteria (class), Burkholderiales (order), unclassified Burkholderiales (no rank)
VFDLRGFNLNALEDPELEEHEHDDDVKSFVFSDRPFNPAKLEDFLGAIVQVYGPKMLRYK				340	A0A536UFU3_A0A536UFU3_9PROT_14-261		A0A536UFU3	A0A536UFU3_9PROT	GTP-binding protein	E6H79_19425	Betaproteobacteria bacterium	cellular organisms (no rank), Bacteria (superkingdom), Pseudomonadota (phylum), Betaproteobacteria (class), unclassified Betaproteobacteria (no rank)
GVLNMKGTDKKVIFQGVH				341	A0A059KRN4_A0A059KRN4_9BURK_16-271		A0A059KRN4	A0A059KRN4_9BURK	Putative GTPase, G3E family	X805_02990	Sphaerotilus natans subsp. natans DSM 6575	cellular organisms (no rank), Bacteria (superkingdom), Pseudomonadota (phylum), Betaproteobacteria (class), Burkholderiales (order), Sphaerotilaceae (family), Sphaerotilus (genus), Sphaerotilus natans (species), Sphaerotilus natans subsp. natans (subspecies)
>A0A1I6ITL5_A0A1I6ITL5_9BURK_31-286				342	A0A1I6ITL5_A0A1I6ITL5_9BURK_31-286		A0A1I6ITL5	A0A1I6ITL5_9BURK	GTPase, G3E family	SAMN05428960_0061	Mitsuaria sp. PDC51	cellular organisms (no rank), Bacteria (superkingdom), Pseudomonadota (phylum), Betaproteobacteria (class), Burkholderiales (order), Sphaerotilaceae (family), Mitsuaria (genus), unclassified Mitsuaria (no rank)
GSGKTTLLKRVLTEAHGQKIAVIENEFGEENIDNDILSETQEQIIQLSNGCVCCTIREDL				343	A0A0U3MJD6_A0A0U3MJD6_9BURK_36-291		A0A0U3MJD6	A0A0U3MJD6_9BURK	Cobalamin biosynthesis protein CobW	RD2015_4388	Roseateles depolymerans	cellular organisms (no rank), Bacteria (superkingdom), Pseudomonadota (phylum), Betaproteobacteria (class), Burkholderiales (order), Sphaerotilaceae (family), Roseateles (genus)
RTTLADLAAKRRDFERVVIETTGLADPGPVAQTFFMDDEIAETFLLDSILTLVDAKHAND				344	A0A0K8NXK7_A0A0K8NXK7_IDESA_14-269		A0A0K8NXK7	A0A0K8NXK7_IDESA	Putative metal chaperone	ISF6_0708	Ideonella sakaiensis (strain NBRC 110686 / TISTR 2288 / 201-F6)	cellular organisms (no rank), Bacteria (superkingdom), Pseudomonadota (phylum), Betaproteobacteria (class), Burkholderiales (order), Sphaerotilaceae (family), Ideonella (genus)
QLDT--QEARRQVGFADQIFLSKTDLVDAAAVDALSHRLKHMNPRAPQSKVHFGEVPIKD				345	A0A941Q1N9_A0A941Q1N9_9PROT_14-266		A0A941Q1N9	A0A941Q1N9_9PROT	GTP-binding protein	JSR75_09620	Pseudomonadota bacterium	cellular organisms (no rank), Bacteria (superkingdom), Pseudomonadota (phylum), unclassified Pseudomonadota (no rank)
VFDLRGFNLNALEDPDLDEHEHDDDVKSFVFSERPFNPAKLEDFLGAIVQVYGPKMLRYK				346	A0A0G3BPR9_A0A0G3BPR9_9BURK_16-271		A0A0G3BPR9	A0A0G3BPR9_9BURK	Cobalamin biosynthesis protein CobW	AAW51_4716	Caldimonas brevitalea	cellular organisms (no rank), Bacteria (superkingdom), Pseudomonadota (phylum), Betaproteobacteria (class), Burkholderiales (order), Sphaerotilaceae (family), Caldimonas (genus)
GVLNMKGTDKKVIFQGVH				347	A0A519YYS6_A0A519YYS6_9BURK_14-268		A0A519YYS6	A0A519YYS6_9BURK	GTP-binding protein	EOP36_11380	Rubrivivax sp	cellular organisms (no rank), Bacteria (superkingdom), Pseudomonadota (phylum), Betaproteobacteria (class), Burkholderiales (order), Sphaerotilaceae (family), Rubrivivax (genus), unclassified Rubrivivax (no rank)
>A0A941Q1N9_A0A941Q1N9_9PROT_14-266				348	A0A0A0DQG4_A0A0A0DQG4_9BURK_14-269		A0A0A0DQG4	A0A0A0DQG4_9BURK	Cobalamin biosynthesis protein CobW	JY96_02345	Aquabacterium sp. NJ1	cellular organisms (no rank), Bacteria (superkingdom), Pseudomonadota (phylum), Betaproteobacteria (class), Burkholderiales (order), Burkholderiales genera incertae sedis (no rank), Aquabacterium (genus), unclassified Aquabacterium (no rank)
GSGKTTLLKRVLTEAHGQKIAVIENEFGDEDIDSDILRESGEQIIQLNNGCVCCTIREDL				349	A0A1M4YK71_A0A1M4YK71_9BURK_14-269		A0A1M4YK71	A0A1M4YK71_9BURK	GTPase, G3E family	SAMN02745117_01256	Lampropedia hyalina DSM 16112	cellular organisms (no rank), Bacteria (superkingdom), Pseudomonadota (phylum), Betaproteobacteria (class), Burkholderiales (order), Comamonadaceae (family), Lampropedia (genus), Lampropedia hyalina (species)
RSTLSDLAARKRDFERVVIETTGLADPGPVAQTFFMDDEIAESFLLDSILTLVDAKHGDG				350	A0A0U1PZ10_A0A0U1PZ10_9BURK_14-269		A0A0U1PZ10	A0A0U1PZ10_9BURK	Cobalamin biosynthesis protein CobW	AAV94_08990	Lampropedia cohaerens	cellular organisms (no rank), Bacteria (superkingdom), Pseudomonadota (phylum), Betaproteobacteria (class), Burkholderiales (order), Comamonadaceae (family), Lampropedia (genus)
QLDT--QEARRQIGFADQIFISKTDLVDASTVDALTHRIKHMNPRAPQRKVHFGEVPIAE				351	A0A5C7Q1S3_A0A5C7Q1S3_9GAMM_16-271		A0A5C7Q1S3	A0A5C7Q1S3_9GAMM	GTP-binding protein	E6Q87_00245	Cellvibrionales bacterium	cellular organisms (no rank), Bacteria (superkingdom), Pseudomonadota (phylum), Gammaproteobacteria (class), Cellvibrionales (order), unclassified Cellvibrionales (no rank)
VFDLRGFNLNALDDPEL-EHEHDDDVKSFVFSERAFNPAKLEDFLGAIGQGYGPKMLRYT				352	A0A060NSD5_A0A060NSD5_9BURK_14-269		A0A060NSD5	A0A060NSD5_9BURK	Putative GTPase G3E family	SMCB_2037	Serpentinimonas maccroryi	cellular organisms (no rank), Bacteria (superkingdom), Pseudomonadota (phylum), Betaproteobacteria (class), Burkholderiales (order), Comamonadaceae (family), Serpentinimonas (genus)
GVLNMKGSDRKVIFQG--				353	A0A060NII8_A0A060NII8_9BURK_14-269		A0A060NII8	A0A060NII8_9BURK	Putative GTPase, G3E family	SRAA_2017	Serpentinimonas raichei	cellular organisms (no rank), Bacteria (superkingdom), Pseudomonadota (phylum), Betaproteobacteria (class), Burkholderiales (order), Comamonadaceae (family), Serpentinimonas (genus)
>A0A1F4HKW3_A0A1F4HKW3_9BURK_16-271				354	A0A9D9VT26_A0A9D9VT26_9BURK_17-272		A0A9D9VT26	A0A9D9VT26_9BURK	GTP-binding protein	KBB43_01670	Brachymonas sp	cellular organisms (no rank), Bacteria (superkingdom), Pseudomonadota (phylum), Betaproteobacteria (class), Burkholderiales (order), Comamonadaceae (family), Brachymonas (genus), unclassified Brachymonas (no rank)
GSGKTTLLKRVLSESHGQKIAVIENEFGEENIDNDILADTNEQIIQMSNGCVCCTIREDL				355	A0A1H8JBH0_A0A1H8JBH0_9BURK_14-269		A0A1H8JBH0	A0A1H8JBH0_9BURK	GTPase, G3E family	SAMN02745977_02006	Brachymonas denitrificans DSM 15123	cellular organisms (no rank), Bacteria (superkingdom), Pseudomonadota (phylum), Betaproteobacteria (class), Burkholderiales (order), Comamonadaceae (family), Brachymonas (genus), Brachymonas denitrificans (species)
RTTLSELAEKRRQFDRVVIETTGLADPGPVAQTFFMDDEIAESYLLDSILTLVDAVHAEQ				356	A0A7X8Z4A1_A0A7X8Z4A1_9BURK_14-269		A0A7X8Z4A1	A0A7X8Z4A1_9BURK	GTP-binding protein	GXY45_05890	Ramlibacter sp	cellular organisms (no rank), Bacteria (superkingdom), Pseudomonadota (phylum), Betaproteobacteria (class), Burkholderiales (order), Comamonadaceae (family), Ramlibacter (genus), unclassified Ramlibacter (no rank)
QLDA--QEARRQVGFADQIFISKTDLADPAAVDALAHRIKHMNPRAPQHKVHFGEVPITS				357	A0A5C7ZLC6_A0A5C7ZLC6_9BURK_14-269		A0A5C7ZLC6	A0A5C7ZLC6_9BURK	GTP-binding protein	E6Q49_01315	Limnohabitans sp	cellular organisms (no rank), Bacteria (superkingdom), Pseudomonadota (phylum), Betaproteobacteria (class), Burkholderiales (order), Comamonadaceae (family), Limnohabitans (genus), unclassified Limnohabitans (no rank)
VFDLKGFNLNALEDPELDEHEHDDDVKSFVFAERPFNAAKLEDFLGSIVQVYGPKMLRYK				358	A0A0P0MJ47_A0A0P0MJ47_9BURK_14-269		A0A0P0MJ47	A0A0P0MJ47_9BURK	Putative GTP-binding protein YjiA	yjiA_2 L103DPR2_02763	Limnohabitans sp. 103DPR2	cellular organisms (no rank), Bacteria (superkingdom), Pseudomonadota (phylum), Betaproteobacteria (class), Burkholderiales (order), Comamonadaceae (family), Limnohabitans (genus), unclassified Limnohabitans (no rank)
GVLHMKGSERKVVFQGVH				359	A0A0Q4Y5F3_A0A0Q4Y5F3_9BURK_14-269		A0A0Q4Y5F3	A0A0Q4Y5F3_9BURK	Cobalamin biosynthesis protein CobW	ASF43_14895	Pseudorhodoferax sp. Leaf267	cellular organisms (no rank), Bacteria (superkingdom), Pseudomonadota (phylum), Betaproteobacteria (class), Burkholderiales (order), Comamonadaceae (family), Pseudorhodoferax (genus), unclassified Pseudorhodoferax (no rank)
>A0A0G3BPR9_A0A0G3BPR9_9BURK_16-271				360	A0A4P5U1B3_A0A4P5U1B3_9BURK_14-269		A0A4P5U1B3	A0A4P5U1B3_9BURK	Cobalamin biosynthesis protein CobW	LBMAG30_13860	Comamonadaceae bacterium	cellular organisms (no rank), Bacteria (superkingdom), Pseudomonadota (phylum), Betaproteobacteria (class), Burkholderiales (order), Comamonadaceae (family), unclassified Comamonadaceae (no rank)
GSGKTTLLKRVLTEAHGQKIAVIENEFGEENIDNDILAESEEQVIQMSNGCICCTIREDL				361	A0A0Q5YSR0_A0A0Q5YSR0_9BURK_14-269		A0A0Q5YSR0	A0A0Q5YSR0_9BURK	Cobalamin biosynthesis protein CobW	ASG30_15800	Ramlibacter sp. Leaf400	cellular organisms (no rank), Bacteria (superkingdom), Pseudomonadota (phylum), Betaproteobacteria (class), Burkholderiales (order), Comamonadaceae (family), Ramlibacter (genus), unclassified Ramlibacter (no rank)
RATLSDLAAKRRTFDRVVIETTGLADPGPVAQTFFMDDEIAEQYLLDSILTLVDAKHASQ				362	A0A1J5BZS9_A0A1J5BZS9_9BURK_14-269		A0A1J5BZS9	A0A1J5BZS9_9BURK	Cobalamin biosynthesis protein CobW	AUK51_09835	Comamonadaceae bacterium CG2_30_59_20	cellular organisms (no rank), Bacteria (superkingdom), Pseudomonadota (phylum), Betaproteobacteria (class), Burkholderiales (order), Comamonadaceae (family), unclassified Comamonadaceae (no rank)
QLDD--LEARRQVGFADQIFISKSDLVDSDSVDALAHRLKHMNPRAPQRRVHFGEVPLSE				363	A0A0A1VJW1_A0A0A1VJW1_9BURK_14-269		A0A0A1VJW1	A0A0A1VJW1_9BURK	Cobalamin synthesis protein P47K	AVS7_03608	Acidovorax sp. MR-S7	cellular organisms (no rank), Bacteria (superkingdom), Pseudomonadota (phylum), Betaproteobacteria (class), Burkholderiales (order), Comamonadaceae (family), Acidovorax (genus), unclassified Acidovorax (no rank)
VFDLRGFNLNALEDPDLEEHEHDDDVKSFVFSERPFLPAKLEDFLGTVVQIYGPRMLRYK				364	A0A1F4LI72_A0A1F4LI72_9BURK_14-269		A0A1F4LI72	A0A1F4LI72_9BURK	Cobalamin biosynthesis protein CobW	A3F76_16840	Burkholderiales bacterium RIFCSPLOWO2_12_FULL_65_40	cellular organisms (no rank), Bacteria (superkingdom), Pseudomonadota (phylum), Betaproteobacteria (class), Burkholderiales (order), unclassified Burkholderiales (no rank)
GVLYMAGTERKVIFQGVH				365	A0A1H9K7L1_A0A1H9K7L1_9BURK_14-269		A0A1H9K7L1	A0A1H9K7L1_9BURK	GTPase, G3E family	SAMN02982919_01473	Giesbergeria anulus	cellular organisms (no rank), Bacteria (superkingdom), Pseudomonadota (phylum), Betaproteobacteria (class), Burkholderiales (order), Comamonadaceae (family), Giesbergeria (genus)
>A0A536UFU3_A0A536UFU3_9PROT_14-261				366	A0A0D7K9Z1_A0A0D7K9Z1_9BURK_14-269		A0A0D7K9Z1	A0A0D7K9Z1_9BURK	Cobalamin biosynthesis protein CobW	RP29_09380	Acidovorax temperans	cellular organisms (no rank), Bacteria (superkingdom), Pseudomonadota (phylum), Betaproteobacteria (class), Burkholderiales (order), Comamonadaceae (family), Acidovorax (genus)
GSGKTTLLKRVLTESHGQKI--------XXXIDNEILADTTEQILQLSNGCVCCTIREDL				367	A0A838JU18_A0A838JU18_9ACTN_16-270		A0A838JU18	A0A838JU18_9ACTN	GTP-binding protein	H0U55_09630	Rubrobacteraceae bacterium	cellular organisms (no rank), Bacteria (superkingdom), Terrabacteria group (no rank), Actinomycetota (phylum), Rubrobacteria (class), Rubrobacterales (order), Rubrobacteraceae (family), unclassified Rubrobacteraceae (no rank)
RSTLAELAEKKRDFERVVIETTGLADPGPVAQTFFMDDEIAESYLLDSILTLVDAKHADK				368	A0A2N5KJM4_A0A2N5KJM4_UNCAC_16-270		A0A2N5KJM4	A0A2N5KJM4_UNCAC	Cobalamin biosynthesis protein CobW	CYG60_20835	Actinomycetia bacterium	cellular organisms (no rank), Bacteria (superkingdom), Terrabacteria group (no rank), Actinomycetota (phylum), Actinomycetes (class), unclassified Actinomycetes (no rank)
QLDE--QEARRQVGFADQIFISKSDLVGDTEVDELTHRLKHMNPRAPQRKVHFGEVPIGE				369	A0A8J2YBE0_A0A8J2YBE0_9BACL_16-268		A0A8J2YBE0	A0A8J2YBE0_9BACL	Cobalamin biosynthesis protein CobW	GCM10011391_09290	Pullulanibacillus camelliae	cellular organisms (no rank), Bacteria (superkingdom), Terrabacteria group (no rank), Bacillota (phylum), Bacilli (class), Bacillales (order), Sporolactobacillaceae (family), Pullulanibacillus (genus)
VFDLRGFNLNALDDPDLEEHEHDDDVKSFVFSERPFNAAKLEDFLGAIVQVYGPKMLRYK				370	A0A965QF67_A0A965QF67_9BACT_30-282		A0A965QF67	A0A965QF67_9BACT	GTP-binding protein	EBR21_00875	bacterium	cellular organisms (no rank), Bacteria (superkingdom), unclassified Bacteria (no rank)
GVLFMKGSDKKVVFQGVH				371	A0A4P2VW98_A0A4P2VW98_FLUSA_16-268		A0A4P2VW98	A0A4P2VW98_FLUSA	GTP-binding protein	JCM31447_16650	Fluviispira sanaruensis	cellular organisms (no rank), Bacteria (superkingdom), Bdellovibrionota (phylum), Oligoflexia (class), Silvanigrellales (order), Silvanigrellaceae (family), Fluviispira (genus)
>A0A0A1VJW1_A0A0A1VJW1_9BURK_14-269				372	A0A1L4D0P9_A0A1L4D0P9_9BACT_19-271		A0A1L4D0P9	A0A1L4D0P9_9BACT	Cobalamin biosynthesis protein CobW	AXG55_07600	Silvanigrella aquatica	cellular organisms (no rank), Bacteria (superkingdom), Bdellovibrionota (phylum), Oligoflexia (class), Silvanigrellales (order), Silvanigrellaceae (family), Silvanigrella (genus)
GSGKTTLLKRVLSESHGQKIAVIENEFGEENIDTDILTESKEQIVQMSNGCICCTIREDL				373	A0A951E6J5_A0A951E6J5_9BACT_25-269		A0A951E6J5	A0A951E6J5_9BACT	GTP-binding protein	JO334_06525	Verrucomicrobiota bacterium	cellular organisms (no rank), Bacteria (superkingdom), PVC group (no rank), Verrucomicrobiota (phylum), unclassified Verrucomicrobiota (no rank)
RETLQLLAAKRREFDRIVIETTGLADPGPVAQTFFMDDEIAETYLIDSIITLVDAKHAQK				374	A0A950AFQ3_A0A950AFQ3_9BACT_17-261		A0A950AFQ3	A0A950AFQ3_9BACT	GTP-binding protein	JO232_04790	Verrucomicrobiota bacterium	cellular organisms (no rank), Bacteria (superkingdom), PVC group (no rank), Verrucomicrobiota (phylum), unclassified Verrucomicrobiota (no rank)
QLDD--QEARRQVGFADQIFLSKTDLVSEDEKNALVHRLKHMNPRAPIRAVHFGEVPLSE				375	A0A3E1DX37_A0A3E1DX37_9BACT_17-261		A0A3E1DX37	A0A3E1DX37_9BACT	G3E family	DVB28_002148	Verrucomicrobiota bacterium	cellular organisms (no rank), Bacteria (superkingdom), PVC group (no rank), Verrucomicrobiota (phylum), unclassified Verrucomicrobiota (no rank)
VLDLRGFNLNALDDPDLEEHEHDDDVKSFVYADRPFDPAKLEDFLGAIVNIYGPRMLRYK				376	A0A6N6PCW9_A0A6N6PCW9_9BACT_14-258		A0A6N6PCW9	A0A6N6PCW9_9BACT	GTP-binding protein	DVB27_11325	Verrucomicrobiota bacterium	cellular organisms (no rank), Bacteria (superkingdom), PVC group (no rank), Verrucomicrobiota (phylum), unclassified Verrucomicrobiota (no rank)
GVLDMKGTDRKVIFQGVH				377	A0A177Q5Y9_A0A177Q5Y9_9BACT_30-275		A0A177Q5Y9	A0A177Q5Y9_9BACT	CobW C-terminal domain-containing protein	AYO41_01210	Verrucomicrobia bacterium SCGC AG-212-E04	cellular organisms (no rank), Bacteria (superkingdom), PVC group (no rank), Verrucomicrobiota (phylum), unclassified Verrucomicrobiota (no rank)
>A0A0D7K9Z1_A0A0D7K9Z1_9BURK_14-269				378	A0A9D8FB11_A0A9D8FB11_9BACT_18-263		A0A9D8FB11	A0A9D8FB11_9BACT	GTP-binding protein	FJ404_09460	Verrucomicrobiota bacterium	cellular organisms (no rank), Bacteria (superkingdom), PVC group (no rank), Verrucomicrobiota (phylum), unclassified Verrucomicrobiota (no rank)
GSGKTTLLKRVLTEAHGQKIAVIENEFGEENIDNDILTESKEQIVQMSNGCICCTIREDL				379	A0A964QRY0_A0A964QRY0_9BACT_17-260		A0A964QRY0	A0A964QRY0_9BACT	GTP-binding protein	EXS30_08510	Pedosphaera sp	cellular organisms (no rank), Bacteria (superkingdom), PVC group (no rank), Verrucomicrobiota (phylum), Verrucomicrobiae (class), Verrucomicrobiales (order), Verrucomicrobia subdivision 3 (family), Pedosphaera (genus), unclassified Pedosphaera (no rank)
RETLQLLAAKKRDFERIVIETTGLADPGPVAQTFFMDEEIAETYLIDSIITLVDAKHAAQ				380	A0A925NUE1_A0A925NUE1_9BACT_17-262		A0A925NUE1	A0A925NUE1_9BACT	GTP-binding protein	H7X97_11620	Verrucomicrobiales bacterium	cellular organisms (no rank), Bacteria (superkingdom), PVC group (no rank), Verrucomicrobiota (phylum), Verrucomicrobiae (class), Verrucomicrobiales (order), unclassified Verrucomicrobiales (no rank)
QLND--QEARRQVGFADQIFLSKTDLVSAQDVDALTHRLKHMNPRAPIKAVHFGEVPLKE				381	B9XS22_B9XS22_PEDPL_17-261		B9XS22	B9XS22_PEDPL	Cobalamin synthesis protein P47K	Cflav_PD0575	Pedosphaera parvula (strain Ellin514)	cellular organisms (no rank), Bacteria (superkingdom), PVC group (no rank), Verrucomicrobiota (phylum), Verrucomicrobiae (class), Verrucomicrobiales (order), Verrucomicrobia subdivision 3 (family), Pedosphaera (genus), Pedosphaera parvula (species)
VLDLRGFNLNALDDPDLDAPEHDDDVKSFVYSDRPFDPAKLEDFLGAIVNIYGPRMLRYK				382	A0A4P5YSM8_A0A4P5YSM8_9BACT_17-262		A0A4P5YSM8	A0A4P5YSM8_9BACT	Cobalamin biosynthesis protein CobW	LBMAG56_35720	Verrucomicrobiota bacterium	cellular organisms (no rank), Bacteria (superkingdom), PVC group (no rank), Verrucomicrobiota (phylum), unclassified Verrucomicrobiota (no rank)
GVLNMKGTDRKVIFQGVH				383	A0A2E5EN23_A0A2E5EN23_9BACT_19-261		A0A2E5EN23	A0A2E5EN23_9BACT	Cobalamin biosynthesis protein CobW	CMO80_14595	Verrucomicrobiales bacterium	cellular organisms (no rank), Bacteria (superkingdom), PVC group (no rank), Verrucomicrobiota (phylum), Verrucomicrobiae (class), Verrucomicrobiales (order), unclassified Verrucomicrobiales (no rank)
>A0A1F4LI72_A0A1F4LI72_9BURK_14-269				384	A0A6I1K1Z6_A0A6I1K1Z6_9BACT_20-265		A0A6I1K1Z6	A0A6I1K1Z6_9BACT	Cobalamin synthesis protein P47K	FD161_2786	Verrucomicrobia subdivision 3 bacterium	cellular organisms (no rank), Bacteria (superkingdom), PVC group (no rank), Verrucomicrobiota (phylum), Verrucomicrobiae (class), Verrucomicrobiales (order), Verrucomicrobia subdivision 3 (family), unclassified Verrucomicrobia subdivision 3 (no rank)
GSGKTTLLKRLLSEAHGQKIAVIENEFGEENIDNDILADTQEQIIQMSNGCICCTIREDL				385	A0A2G4I957_A0A2G4I957_9BACT_20-265		A0A2G4I957	A0A2G4I957_9BACT	Cobalamin biosynthesis protein CobW	CK546_04525	Pedosphaera sp	cellular organisms (no rank), Bacteria (superkingdom), PVC group (no rank), Verrucomicrobiota (phylum), Verrucomicrobiae (class), Verrucomicrobiales (order), Verrucomicrobia subdivision 3 (family), Pedosphaera (genus), unclassified Pedosphaera (no rank)
RETLQLLAAKRRDFDRVVIETTGLADPGPVAQTFFMDEEIAETYLIDSIITLVDARHAQQ				386	A0A0D5NQV8_A0A0D5NQV8_9BACL_21-263		A0A0D5NQV8	A0A0D5NQV8_9BACL	Cobalamin biosynthesis protein CobW	VN24_12155	Paenibacillus beijingensis	cellular organisms (no rank), Bacteria (superkingdom), Terrabacteria group (no rank), Bacillota (phylum), Bacilli (class), Bacillales (order), Paenibacillaceae (family), Paenibacillus (genus)
QLDD--QEARRQVGFADQIFLSKTDLVSADDVDALTHRLKHMNPRAPIKAVHFGEVPLSE				387	A0A940DXN1_A0A940DXN1_9BACI_17-267		A0A940DXN1	A0A940DXN1_9BACI	GTP-binding protein	J7Q84_00430	Bacillus sp. 165	cellular organisms (no rank), Bacteria (superkingdom), Terrabacteria group (no rank), Bacillota (phylum), Bacilli (class), Bacillales (order), Bacillaceae (family), Bacillus (genus), unclassified Bacillus (in: firmicutes) (no rank)
VLDLRGFNLNTLDDPDLDAPEHDDDVKSFVYADRPFDPAKLEDFLGAIVNIYGPRMLRYK				388	A0A073K0C5_A0A073K0C5_9BACI_12-263		A0A073K0C5	A0A073K0C5_9BACI	Cobalamin biosynthesis protein CobW	BAMA_19635	Bacillus manliponensis	cellular organisms (no rank), Bacteria (superkingdom), Terrabacteria group (no rank), Bacillota (phylum), Bacilli (class), Bacillales (order), Bacillaceae (family), Bacillus (genus), Bacillus cereus group (no rank)
GVLDMKGTDRKVIFQGVH				389	A0A068N6B8_A0A068N6B8_BACCE_12-261		A0A068N6B8	A0A068N6B8_BACCE	Low-affinity zinc transport protein	BcrFT9_01651	Bacillus cereus	cellular organisms (no rank), Bacteria (superkingdom), Terrabacteria group (no rank), Bacillota (phylum), Bacilli (class), Bacillales (order), Bacillaceae (family), Bacillus (genus), Bacillus cereus group (no rank)
>A0A0Q4Y5F3_A0A0Q4Y5F3_9BURK_14-269				390	A0A2H0USA2_A0A2H0USA2_9BACT_23-265		A0A2H0USA2	A0A2H0USA2_9BACT	Cobalamin biosynthesis protein CobW	COU09_00915	Candidatus Harrisonbacteria bacterium CG10_big_fil_rev_8_21_14_0_10_44_23	cellular organisms (no rank), Bacteria (superkingdom), Bacteria incertae sedis (no rank), Bacteria candidate phyla (no rank), Patescibacteria group (no rank), Parcubacteria group (no rank), Candidatus Harrisonbacteria (phylum)
GSGKTTLLKRVLTEAHGQKIAVIENEFGEENIDNEILSEPGEQIIQLNNGCVCCSIREDL				391	A0A5C7L6Z4_A0A5C7L6Z4_9BACT_24-268		A0A5C7L6Z4	A0A5C7L6Z4_9BACT	GTP-binding protein	E6R05_02090	Candidatus Moranbacteria bacterium	cellular organisms (no rank), Bacteria (superkingdom), Bacteria incertae sedis (no rank), Bacteria candidate phyla (no rank), Patescibacteria group (no rank), Parcubacteria group (no rank), Candidatus Moranbacteria (phylum)
RSTLALLAEKKRDFERVVIETTGLADPGPVAQTFFMDDEIAESYLLDSILTLVDAKHAAT				392	A0A5C7KQ12_A0A5C7KQ12_9BACT_24-268		A0A5C7KQ12	A0A5C7KQ12_9BACT	GTP-binding protein	E6P95_03720	Candidatus Moranbacteria bacterium	cellular organisms (no rank), Bacteria (superkingdom), Bacteria incertae sedis (no rank), Bacteria candidate phyla (no rank), Patescibacteria group (no rank), Parcubacteria group (no rank), Candidatus Moranbacteria (phylum)
QLNE--QEARRQVGFADQIFISKTDLVAKDEVDALVHRLKHMNPRAPHKAVHFGEVALSE				393	A0A2S5M497_A0A2S5M497_HYPSQ_18-239		A0A2S5M497	A0A2S5M497_HYPSQ	Cobalamin biosynthesis protein CobW	CTY31_13865	Hyphomicrobium sp	cellular organisms (no rank), Bacteria (superkingdom), Pseudomonadota (phylum), Alphaproteobacteria (class), Hyphomicrobiales (order), Hyphomicrobiaceae (family), Hyphomicrobium (genus), unclassified Hyphomicrobium (no rank)
VFDLRGFNLNALDDPDLDEHEVDDDVKSFVFADRPFDPAKLEDFLGAVVNIYGARMLRYK				394	A0A432RIZ3_A0A432RIZ3_9GAMM_15-264		A0A432RIZ3	A0A432RIZ3_9GAMM	GTP-binding protein	DSY87_07735	Methylococcus sp	cellular organisms (no rank), Bacteria (superkingdom), Pseudomonadota (phylum), Gammaproteobacteria (class), Methylococcales (order), Methylococcaceae (family), Methylococcus (genus), unclassified Methylococcus (no rank)
GVLHMQGTERKVIFQGVH				395	A0A7C7ZLV6_A0A7C7ZLV6_9GAMM_18-267		A0A7C7ZLV6	A0A7C7ZLV6_9GAMM	GTP-binding protein	EYQ47_04495	Cycloclasticus sp	cellular organisms (no rank), Bacteria (superkingdom), Pseudomonadota (phylum), Gammaproteobacteria (class), Thiotrichales (order), Piscirickettsiaceae (family), Cycloclasticus (genus), unclassified Cycloclasticus (no rank)
>A0A0Q5YSR0_A0A0Q5YSR0_9BURK_14-269				396	A0A1W1DGR2_A0A1W1DGR2_9ZZZZ_18-267		A0A1W1DGR2	A0A1W1DGR2_9ZZZZ	Putative metal chaperone, involved in Zn homeostasis, GTPase of COG0523 family	MNB_SUP05-13-646	hydrothermal vent metagenome	unclassified entries (no rank), unclassified sequences (no rank), metagenomes (no rank), ecological metagenomes (no rank)
GSGKTTLLKRVLNEAHGHKIAIIENEFGEENIDGDILTETKEQIVQMSNGCICCTIREDL				397	A0A1G8CXM9_A0A1G8CXM9_9BACI_17-269		A0A1G8CXM9	A0A1G8CXM9_9BACI	GTPase, G3E family	SAMN05216352_101484	Alteribacillus bidgolensis	cellular organisms (no rank), Bacteria (superkingdom), Terrabacteria group (no rank), Bacillota (phylum), Bacilli (class), Bacillales (order), Bacillaceae (family), Alteribacillus (genus)
RATLQLLAAKKRDFDRVVIETTGLADPGPVAQTFFMDDEIAETYLLDSILTLVDAKHAAQ				398	A0A2W1LJF9_A0A2W1LJF9_9BACL_21-270		A0A2W1LJF9	A0A2W1LJF9_9BACL	GTP-binding protein	DNH61_15525	Paenibacillus sambharensis	cellular organisms (no rank), Bacteria (superkingdom), Terrabacteria group (no rank), Bacillota (phylum), Bacilli (class), Bacillales (order), Paenibacillaceae (family), Paenibacillus (genus)
QLND--QEARRQVGFADQIFISKTDLVAQDETDALMHRLKHMNPRAPQKAVHFGDVTIKE				399	A0A0Q9LAP3_A0A0Q9LAP3_9BACL_21-271		A0A0Q9LAP3	A0A0Q9LAP3_9BACL	Cobalamin biosynthesis protein CobW	ASG81_05430	Paenibacillus sp. Soil522	cellular organisms (no rank), Bacteria (superkingdom), Terrabacteria group (no rank), Bacillota (phylum), Bacilli (class), Bacillales (order), Paenibacillaceae (family), Paenibacillus (genus), unclassified Paenibacillus (no rank)
VFDLRGFNLNALDDPDLEEHEIDDDVKSFVFSERPFDPAKLEDFLGAVVNIYGPRMLRYK				400	A0A0D5NM69_A0A0D5NM69_9BACL_20-270		A0A0D5NM69	A0A0D5NM69_9BACL	Cobalamin biosynthesis protein CobW	VN24_18805	Paenibacillus beijingensis	cellular organisms (no rank), Bacteria (superkingdom), Terrabacteria group (no rank), Bacillota (phylum), Bacilli (class), Bacillales (order), Paenibacillaceae (family), Paenibacillus (genus)
GVLNMNGTERKVIFQGVH				401	A0A089IY50_A0A089IY50_PAEDU_21-270		A0A089IY50	A0A089IY50_PAEDU	Cobalamin biosynthesis protein CobW	PDUR_19625	Paenibacillus durus (Paenibacillus azotofixans)	cellular organisms (no rank), Bacteria (superkingdom), Terrabacteria group (no rank), Bacillota (phylum), Bacilli (class), Bacillales (order), Paenibacillaceae (family), Paenibacillus (genus)
>A0A1J5BZS9_A0A1J5BZS9_9BURK_14-269				402	A0A1B2E5K1_A0A1B2E5K1_9BACL_21-271		A0A1B2E5K1	A0A1B2E5K1_9BACL	Cobalamin biosynthesis protein CobW	BBD41_23235	Paenibacillus ihbetae	cellular organisms (no rank), Bacteria (superkingdom), Terrabacteria group (no rank), Bacillota (phylum), Bacilli (class), Bacillales (order), Paenibacillaceae (family), Paenibacillus (genus)
GSGKTTLLKRVLSEAHGQKIAIIENEFGEENIDNDILTDSKEQIIQMSNGCICCTIREDL				403	A0A1Q8V3H6_A0A1Q8V3H6_ALKPS_17-269		A0A1Q8V3H6	A0A1Q8V3H6_ALKPS	Cobalamin biosynthesis protein CobW	BTR23_01510	Alkalihalophilus pseudofirmus (Bacillus pseudofirmus)	cellular organisms (no rank), Bacteria (superkingdom), Terrabacteria group (no rank), Bacillota (phylum), Bacilli (class), Bacillales (order), Bacillaceae (family), Alkalihalophilus (genus)
REALQLLAAKKRDFDRVVIETTGVADPGPVAQTFFMDDEIAESYLLDSILTLVDAKHANQ				404	A0A1H3LVK5_A0A1H3LVK5_9BACI_17-269		A0A1H3LVK5	A0A1H3LVK5_9BACI	GTPase, G3E family	SAMN05421736_10325	Evansella caseinilytica	cellular organisms (no rank), Bacteria (superkingdom), Terrabacteria group (no rank), Bacillota (phylum), Bacilli (class), Bacillales (order), Bacillaceae (family), Evansella (genus)
QLDD--QEARRQVGFADQIFISKTDLVSAEETADLMHRLKHMNPRAPQKAVHFGEVALSD				405	A0A3M7TXG0_A0A3M7TXG0_9BACI_19-271		A0A3M7TXG0	A0A3M7TXG0_9BACI	GTP-binding protein	EBO34_08515	Alteribacter keqinensis	cellular organisms (no rank), Bacteria (superkingdom), Terrabacteria group (no rank), Bacillota (phylum), Bacilli (class), Bacillales (order), Bacillaceae (family), Alteribacter (genus)
VFDLRGFNLNSLDDPDLDEHEHEDDVKSFVFSDRAFDPAKLEDFLGAVVNIYGPRMLRYK				406	A0A1H9QE84_A0A1H9QE84_9BACI_18-270		A0A1H9QE84	A0A1H9QE84_9BACI	GTPase, G3E family	SAMN05518684_102147	Salipaludibacillus aurantiacus	cellular organisms (no rank), Bacteria (superkingdom), Terrabacteria group (no rank), Bacillota (phylum), Bacilli (class), Bacillales (order), Bacillaceae (family), Salipaludibacillus (genus)
GVLFMHGTDRKVIFQGVH				407	A0A859FAD0_A0A859FAD0_9BACI_18-265		A0A859FAD0	A0A859FAD0_9BACI	GTP-binding protein	FLK61_24035	Paenalkalicoccus suaedae	cellular organisms (no rank), Bacteria (superkingdom), Terrabacteria group (no rank), Bacillota (phylum), Bacilli (class), Bacillales (order), Bacillaceae (family), Paenalkalicoccus (genus)
>A0A1H9K7L1_A0A1H9K7L1_9BURK_14-269				408	A0A1H9SWA3_A0A1H9SWA3_9BACI_18-268		A0A1H9SWA3	A0A1H9SWA3_9BACI	GTPase, G3E family	SAMN05444126_10825	Salisediminibacterium haloalkalitolerans	cellular organisms (no rank), Bacteria (superkingdom), Terrabacteria group (no rank), Bacillota (phylum), Bacilli (class), Bacillales (order), Bacillaceae (family), Salisediminibacterium (genus)
GSGKTTLLKRILSEAHGQKIAVIENEFGEENIDNDILTDAKEHIIQMSNGCICCTIREDL				409	A0A2W0HKD5_A0A2W0HKD5_9BACI_19-271		A0A2W0HKD5	A0A2W0HKD5_9BACI	Cobalamin biosynthesis protein CobW	CR205_02800	Alteribacter lacisalsi	cellular organisms (no rank), Bacteria (superkingdom), Terrabacteria group (no rank), Bacillota (phylum), Bacilli (class), Bacillales (order), Bacillaceae (family), Alteribacter (genus)
RETLQLLAAKKRDFERVVIETTGLADPGPVAQTFFMDEEIAETYLIDSIITLVDAKHAAQ				410	A0A940F6J0_A0A940F6J0_9BACT_18-252		A0A940F6J0	A0A940F6J0_9BACT	GTP-binding protein	J7643_04500	bacterium	cellular organisms (no rank), Bacteria (superkingdom), unclassified Bacteria (no rank)
QLND--QEARRQVGFADQIFLSKTDLVTSEEVDALTHRLKHMNPRAPIKAVHFGEVSLKE				411	A0A7D7ZPH6_A0A7D7ZPH6_9GAMM_22-275		A0A7D7ZPH6	A0A7D7ZPH6_9GAMM	GTP-binding protein	GKR92_02345	Gammaproteobacteria bacterium	cellular organisms (no rank), Bacteria (superkingdom), Pseudomonadota (phylum), Gammaproteobacteria (class), unclassified Gammaproteobacteria (no rank)
VLDLRGFNLNTLDDPDLEDHEHDDDVKSFVYSPRPFDPAKLEDFLGAIVNIYGPRMLRYK				412	A0A0U2UF31_A0A0U2UF31_9BACL_21-274		A0A0U2UF31	A0A0U2UF31_9BACL	Cobalamin biosynthesis protein CobW (GTP-binding protein)	IJ22_01530 PN4B1_30380	Paenibacillus naphthalenovorans	cellular organisms (no rank), Bacteria (superkingdom), Terrabacteria group (no rank), Bacillota (phylum), Bacilli (class), Bacillales (order), Paenibacillaceae (family), Paenibacillus (genus)
GVLYMVGTERKVIFQGVH				413	A0A0D6P5X8_A0A0D6P5X8_9PROT_30-284		A0A0D6P5X8	A0A0D6P5X8_9PROT	Cobalamin synthesis protein CobW	Asru_0241_06	Acidisphaera rubrifaciens HS-AP3	cellular organisms (no rank), Bacteria (superkingdom), Pseudomonadota (phylum), Alphaproteobacteria (class), Rhodospirillales (order), Acetobacteraceae (family), Acidisphaera (genus), Acidisphaera rubrifaciens (species)
>A0A4P5U1B3_A0A4P5U1B3_9BURK_14-269				414	A0A285UZ64_A0A285UZ64_9HYPH_379-633		A0A285UZ64	A0A285UZ64_9HYPH	G3E family GTPase	SAMN05892877_11665	Rhizobium subbaraonis	cellular organisms (no rank), Bacteria (superkingdom), Pseudomonadota (phylum), Alphaproteobacteria (class), Hyphomicrobiales (order), Rhizobiaceae (family), Rhizobium/Agrobacterium group (no rank), Rhizobium (genus)
GSGKTTLLKRVLTEAHGQKIAVIENEFGEENIDSDILSDTQEQIIQMSNGCICCTIREDL				415	A0A021WYR6_A0A021WYR6_9HYPH_21-275		A0A021WYR6	A0A021WYR6_9HYPH	CobW/P47K family protein	SHLA_42c000470	Shinella sp. DD12	cellular organisms (no rank), Bacteria (superkingdom), Pseudomonadota (phylum), Alphaproteobacteria (class), Hyphomicrobiales (order), Rhizobiaceae (family), Shinella (genus), unclassified Shinella (no rank)
RGALRDLAEKKRVFDRVVIETTGLADPGPVAQTFFMDDEIAESYLLDSILTLVDAKHAAV				416	K9UAN7_K9UAN7_CHAP6_30-283		K9UAN7	K9UAN7_CHAP6	Putative GTPase, G3E family	Cha6605_0397	Chamaesiphon minutus (strain ATCC 27169 / PCC 6605)	cellular organisms (no rank), Bacteria (superkingdom), Terrabacteria group (no rank), Cyanobacteriota/Melainabacteria group (no rank), Cyanobacteriota (phylum), Cyanophyceae (class), Synechococcales (order), Chamaesiphonaceae (family), Chamaesiphon (genus), Chamaesiphon minutus (species)
QLND--QEARRQVGFADQIFISKTDLVLPAEVDALMHRLKHMNPRAPQKAVHFGDVALSE				417	A0A8J7EV67_A0A8J7EV67_9CYAN_23-276		A0A8J7EV67	A0A8J7EV67_9CYAN	GTP-binding protein	IQ268_27375	Oculatella sp. LEGE 06141	cellular organisms (no rank), Bacteria (superkingdom), Terrabacteria group (no rank), Cyanobacteriota/Melainabacteria group (no rank), Cyanobacteriota (phylum), Cyanophyceae (class), Pseudanabaenales (order), Oculatellaceae (family), Oculatella (genus), unclassified Oculatella (no rank)
VFDLRGFNLNALDDPDLEGPEHDDDVKSFVFSDKPFDARRLEDFLGAVVNIYGPRMFRYK				418	A0A924U2X3_A0A924U2X3_9BURK_24-258		A0A924U2X3	A0A924U2X3_9BURK	GTP-binding protein	H7306_16970	Rhizobacter sp	cellular organisms (no rank), Bacteria (superkingdom), Pseudomonadota (phylum), Betaproteobacteria (class), Burkholderiales (order), Burkholderiales genera incertae sedis (no rank), Rhizobacter (genus), unclassified Rhizobacter (no rank)
GVLNMQGSERKVIFQGVH				419	A0A158K3R2_A0A158K3R2_9BURK_20-273		A0A158K3R2	A0A158K3R2_9BURK	Cobalamin synthesis protein, P47K	AWB68_04757	Caballeronia choica	cellular organisms (no rank), Bacteria (superkingdom), Pseudomonadota (phylum), Betaproteobacteria (class), Burkholderiales (order), Burkholderiaceae (family), Caballeronia (genus)
>A0A0P0MJ47_A0A0P0MJ47_9BURK_14-269				420	A0A0P0RHT1_A0A0P0RHT1_9BURK_20-274		A0A0P0RHT1	A0A0P0RHT1_9BURK	Putative metal chaperone, involved in Zn homeostasis, GTPase of COG0523 family	K788_0000579	Paraburkholderia caribensis MBA4	cellular organisms (no rank), Bacteria (superkingdom), Pseudomonadota (phylum), Betaproteobacteria (class), Burkholderiales (order), Burkholderiaceae (family), Paraburkholderia (genus), Paraburkholderia caribensis (species)
GSGKTTLLKRVLTEAHGQKIAIIENEFGEENIDNDILSDTNEQIIQMSNGCICCTIREDL				421	A0A5D4SBB2_A0A5D4SBB2_9BACI_19-270		A0A5D4SBB2	A0A5D4SBB2_9BACI	GTP-binding protein	FZC76_22110	Sutcliffiella horikoshii	cellular organisms (no rank), Bacteria (superkingdom), Terrabacteria group (no rank), Bacillota (phylum), Bacilli (class), Bacillales (order), Bacillaceae (family), Sutcliffiella (genus)
RTTLQTLAAQKRDFERVVIETTGLADPGPVAQTFFMDDEIAESFLLDSILTLVDAKHAAQ				422	A0A1S2LWH7_A0A1S2LWH7_9BACI_19-269		A0A1S2LWH7	A0A1S2LWH7_9BACI	Cobalamin biosynthesis protein CobW	BKP45_21240	Anaerobacillus alkalidiazotrophicus	cellular organisms (no rank), Bacteria (superkingdom), Terrabacteria group (no rank), Bacillota (phylum), Bacilli (class), Bacillales (order), Bacillaceae (family), Anaerobacillus (genus)
QLND--QEARRQVGFADQIFISKADLVSKSELEALQHRLAHMNPRAPQKVVHFGEVSLAE				423	A0A3T0KR56_A0A3T0KR56_9BACI_19-270		A0A3T0KR56	A0A3T0KR56_9BACI	Cobalamin synthesis protein	BAOM_2092	Peribacillus asahii	cellular organisms (no rank), Bacteria (superkingdom), Terrabacteria group (no rank), Bacillota (phylum), Bacilli (class), Bacillales (order), Bacillaceae (family), Peribacillus (genus)
VFDLRGFNLNALDDPDLEEHEFDDDVKSFVFSDKAFEPAKLEDFLGAIVNVYGPRMLRYK				424	A0A1C7DI23_A0A1C7DI23_9BACL_22-273		A0A1C7DI23	A0A1C7DI23_9BACL	Cobalamin biosynthesis protein CobW	BBH88_12585	Planococcus antarcticus DSM 14505	cellular organisms (no rank), Bacteria (superkingdom), Terrabacteria group (no rank), Bacillota (phylum), Bacilli (class), Bacillales (order), Planococcaceae (family), Planococcus (genus), Planococcus antarcticus (species)
GVLNMKGTERKVIFQGVH				425	A0A0M1NMB8_A0A0M1NMB8_9BACI_19-270		A0A0M1NMB8	A0A0M1NMB8_9BACI	Cobalamin biosynthesis protein CobW	AM233_04070	Bacillus sp. FJAT-22058	cellular organisms (no rank), Bacteria (superkingdom), Terrabacteria group (no rank), Bacillota (phylum), Bacilli (class), Bacillales (order), Bacillaceae (family), Bacillus (genus), unclassified Bacillus (in: firmicutes) (no rank)
>A0A5C7ZLC6_A0A5C7ZLC6_9BURK_14-269				426	A0A917B6L4_A0A917B6L4_HALAA_18-269		A0A917B6L4	A0A917B6L4_HALAA	Zinc transporter	GCM10010954_28520	Halobacillus andaensis	cellular organisms (no rank), Bacteria (superkingdom), Terrabacteria group (no rank), Bacillota (phylum), Bacilli (class), Bacillales (order), Bacillaceae (family), Halobacillus (genus)
GSGKTTLLKRVLSESHGMKLAVIENEFGEENIDNEILSETNEQIIQMSNGCVCCTIREDL				427	A0A845DYC3_A0A845DYC3_9BACI_18-269		A0A845DYC3	A0A845DYC3_9BACI	GTP-binding protein	GLV98_02210	Halobacillus litoralis	cellular organisms (no rank), Bacteria (superkingdom), Terrabacteria group (no rank), Bacillota (phylum), Bacilli (class), Bacillales (order), Bacillaceae (family), Halobacillus (genus)
RATLQLLAAKRRQFDRVVIETTGLADPGPVAQTFFMDDEIAETFLLDSILTLVDAKHAQQ				428	A0A368Y3Y1_A0A368Y3Y1_9BACI_18-269		A0A368Y3Y1	A0A368Y3Y1_9BACI	G3E family GTPase	DFR57_103278	Saliterribacillus persicus	cellular organisms (no rank), Bacteria (superkingdom), Terrabacteria group (no rank), Bacillota (phylum), Bacilli (class), Bacillales (order), Bacillaceae (family), Saliterribacillus (genus)
QLND--VEAQRQVGFADQIFISKADLVSADELAALQHRLKHMNPRAPHKVVHFGEVPIKE				429	A0A0A1MVE8_A0A0A1MVE8_9BACI_17-265		A0A0A1MVE8	A0A0A1MVE8_9BACI	Putative GTP-binding protein YjiA	yjiA BN997_02687	Oceanobacillus oncorhynchi	cellular organisms (no rank), Bacteria (superkingdom), Terrabacteria group (no rank), Bacillota (phylum), Bacilli (class), Bacillales (order), Bacillaceae (family), Oceanobacillus (genus)
VFDLRGFNLNALDDPDLGEHEHDDDVKSFVFSDRAFDPAKLEDFLGAIVNVYGPKMLRYK				430	A0A178A637_A0A178A637_9BACI_17-266		A0A178A637	A0A178A637_9BACI	Cobalamin biosynthesis protein CobW	ABB05_02020	Lederbergia galactosidilytica	cellular organisms (no rank), Bacteria (superkingdom), Terrabacteria group (no rank), Bacillota (phylum), Bacilli (class), Bacillales (order), Bacillaceae (family), Lederbergia (genus)
GVLNMKGTERKVIFQGVH				431	A0A0L0QJN2_A0A0L0QJN2_VIRPA_17-267		A0A0L0QJN2	A0A0L0QJN2_VIRPA	Cobalamin biosynthesis protein CobW	AFK71_08855	Virgibacillus pantothenticus	cellular organisms (no rank), Bacteria (superkingdom), Terrabacteria group (no rank), Bacillota (phylum), Bacilli (class), Bacillales (order), Bacillaceae (family), Virgibacillus (genus)
>A0A0K8NXK7_A0A0K8NXK7_IDESA_14-269				432	A0A2V3WEH3_A0A2V3WEH3_9BACI_16-267		A0A2V3WEH3	A0A2V3WEH3_9BACI	G3E family GTPase	DFR56_101539	Pseudogracilibacillus auburnensis	cellular organisms (no rank), Bacteria (superkingdom), Terrabacteria group (no rank), Bacillota (phylum), Bacilli (class), Bacillales (order), Bacillaceae (family), Pseudogracilibacillus (genus)
GSGKTTLLKRVLTEAHGQKIAVVENEFGDESIDNEILRDDQEQIIQLNNGCVCCTIREDL				433	A0A923RIM8_A0A923RIM8_9BACI_17-268		A0A923RIM8	A0A923RIM8_9BACI	GTP-binding protein	H8S33_10890	Ornithinibacillus sp. BX22	cellular organisms (no rank), Bacteria (superkingdom), Terrabacteria group (no rank), Bacillota (phylum), Bacilli (class), Bacillales (order), Bacillaceae (family), Ornithinibacillus (genus), unclassified Ornithinibacillus (no rank)
RTTLAELAEKKRAFDRVVIETTGLADPGPVAQTFFMDDEIAETYLLDSILTLVDAKHGDQ				434	A0A6N8FL23_A0A6N8FL23_9BACI_18-268		A0A6N8FL23	A0A6N8FL23_9BACI	GTP-binding protein	GMD78_08850	Ornithinibacillus caprae	cellular organisms (no rank), Bacteria (superkingdom), Terrabacteria group (no rank), Bacillota (phylum), Bacilli (class), Bacillales (order), Bacillaceae (family), Ornithinibacillus (genus)
QLDA--QEARRQVGFADQIFVSKADLVDGATVEALIHRVKHMNPRAPVRTANFGDVPLAD				435	A0A285N5X7_A0A285N5X7_9BACI_18-270		A0A285N5X7	A0A285N5X7_9BACI	GTPase, G3E family	SAMN05421503_0786	Terribacillus aidingensis	cellular organisms (no rank), Bacteria (superkingdom), Terrabacteria group (no rank), Bacillota (phylum), Bacilli (class), Bacillales (order), Bacillaceae (family), Terribacillus (genus)
VFDLRGFNLNALDDPDLDAHEHDDDVKSFVFSDKAFHPAKLEDFLGAIVQVYGPKMLRYK				436	A0A268AEX7_A0A268AEX7_9BACI_18-270		A0A268AEX7	A0A268AEX7_9BACI	Cobalamin biosynthesis protein CobW	CHH64_02900	Terribacillus saccharophilus	cellular organisms (no rank), Bacteria (superkingdom), Terrabacteria group (no rank), Bacillota (phylum), Bacilli (class), Bacillales (order), Bacillaceae (family), Terribacillus (genus)
GVLNMKGSDRKVIFQGVH				437	A0A1G6IQ83_A0A1G6IQ83_9BACI_18-270		A0A1G6IQ83	A0A1G6IQ83_9BACI	GTPase, G3E family	SAMN05421663_101344	Terribacillus halophilus	cellular organisms (no rank), Bacteria (superkingdom), Terrabacteria group (no rank), Bacillota (phylum), Bacilli (class), Bacillales (order), Bacillaceae (family), Terribacillus (genus)
>A0A0A0DQG4_A0A0A0DQG4_9BURK_14-269				438	W4LSF1_W4LSF1_9BACT_14-255		W4LSF1	W4LSF1_9BACT	CobW C-terminal domain-containing protein	ETSY1_11605	Candidatus Entotheonella factor	cellular organisms (no rank), Bacteria (superkingdom), Nitrospinae/Tectomicrobia group (no rank), Candidatus Tectomicrobia (phylum), Candidatus Entotheonella (genus)
GSGKTTLLKRVLTEAHGQRIAVIENEFGEENIDNDILADTEEQIIQMSNGCICCTIREDL				439	A0A2E9UL64_A0A2E9UL64_9PROT_17-270		A0A2E9UL64	A0A2E9UL64_9PROT	Cobalamin biosynthesis protein CobW	CMM72_05150	Rhodospirillaceae bacterium	cellular organisms (no rank), Bacteria (superkingdom), Pseudomonadota (phylum), Alphaproteobacteria (class), Rhodospirillales (order), Rhodospirillaceae (family), unclassified Rhodospirillaceae (no rank)
RDTLSDLAKQKRTFDRVVIETTGVADPGPVAQTFFMDDEIAELYLLDAIVTLVDAKHGDK				440	S7TXD1_S7TXD1_9BACT_14-264		S7TXD1	S7TXD1_9BACT	Cobalamin synthesis protein P47K	dsx2_3062	Desulfovibrio sp. X2	cellular organisms (no rank), Bacteria (superkingdom), Thermodesulfobacteriota (phylum), Desulfovibrionia (class), Desulfovibrionales (order), Desulfovibrionaceae (family), Desulfovibrio (genus), unclassified Desulfovibrio (no rank)
QLDE--QEARRQVGFADQIFMSKTDLVSPEEADALSHRIKHMNPRAPQKRVHFGDVPLKE				441	G7QDU6_G7QDU6_9BACT_14-267		G7QDU6	G7QDU6_9BACT	Cobalamin synthesis protein P47K	DFW101_0585	Solidesulfovibrio carbinoliphilus subsp. oakridgensis	cellular organisms (no rank), Bacteria (superkingdom), Thermodesulfobacteriota (phylum), Desulfovibrionia (class), Desulfovibrionales (order), Desulfovibrionaceae (family), Solidesulfovibrio (genus), Solidesulfovibrio carbinoliphilus (species)
VFDIKGFNLNALDDPDLDEHEHDDDVKSFVYATRPFNPTKLEDFLGSMVQIYGPRMLRYK				442	C4XQA9_C4XQA9_SOLM1_14-267		C4XQA9	C4XQA9_SOLM1	CobW C-terminal domain-containing protein	DMR_17830	Solidesulfovibrio magneticus (strain ATCC 700980 / DSM 13731 / RS-1) (Desulfovibrio magneticus)	cellular organisms (no rank), Bacteria (superkingdom), Thermodesulfobacteriota (phylum), Desulfovibrionia (class), Desulfovibrionales (order), Desulfovibrionaceae (family), Solidesulfovibrio (genus), Solidesulfovibrio magneticus (species)
GVLHVTGMDKKVVFQGVH				443	A0A7C9INR5_A0A7C9INR5_9BACT_14-267		A0A7C9INR5	A0A7C9INR5_9BACT	GTP-binding protein	GTA51_17670	Solidesulfovibrio aerotolerans	cellular organisms (no rank), Bacteria (superkingdom), Thermodesulfobacteriota (phylum), Desulfovibrionia (class), Desulfovibrionales (order), Desulfovibrionaceae (family), Solidesulfovibrio (genus)
>A0A519YYS6_A0A519YYS6_9BURK_14-268				444	A0A0B1U149_A0A0B1U149_9BACT_14-267		A0A0B1U149	A0A0B1U149_9BACT	Putative metal chaperone, involved in Zn homeostasis, GTPase of COG0523 family	NY78_3032	Desulfovibrio sp. TomC	cellular organisms (no rank), Bacteria (superkingdom), Thermodesulfobacteriota (phylum), Desulfovibrionia (class), Desulfovibrionales (order), Desulfovibrionaceae (family), Desulfovibrio (genus), unclassified Desulfovibrio (no rank)
GSGKTTLLKRVLTEAHGQKIAVIENEFGEENIDNDILADTKEQIIQMNNGCICCTIREDL				445	A0A158FYL6_A0A158FYL6_9BURK_14-263		A0A158FYL6	A0A158FYL6_9BURK	Cobalamin synthesis protein P47K	AWB64_01986	Caballeronia sordidicola	cellular organisms (no rank), Bacteria (superkingdom), Pseudomonadota (phylum), Betaproteobacteria (class), Burkholderiales (order), Burkholderiaceae (family), Caballeronia (genus)
RATLTDLAAKKRKFDRVVIETTGLADPGPVAQTFFMDDEIAEIYLLDAIVTLVDAKHGQT				446	A0A1I6XXY0_A0A1I6XXY0_9BURK_14-263		A0A1I6XXY0	A0A1I6XXY0_9BURK	GTPase, G3E family	SAMN05192563_1001207	Paraburkholderia aspalathi	cellular organisms (no rank), Bacteria (superkingdom), Pseudomonadota (phylum), Betaproteobacteria (class), Burkholderiales (order), Burkholderiaceae (family), Paraburkholderia (genus)
QLDQ--QEAQRQVGFADQIFISKTDLVSATEADDLAHRLKHINPRAPQQRVHFGEVPLGN				447	A0A059UVW5_A0A059UVW5_PSEPU_13-247		A0A059UVW5	A0A059UVW5_PSEPU	Cobalamin synthesis protein P47K (GTP-binding protein)	DW66_2641 EFK07_01430	Pseudomonas putida (Arthrobacter siderocapsulatus)	cellular organisms (no rank), Bacteria (superkingdom), Pseudomonadota (phylum), Gammaproteobacteria (class), Pseudomonadales (order), Pseudomonadaceae (family), Pseudomonas (genus), Pseudomonas putida group (no rank)
VFDLRGFNLNALEDPSLDD-EHDDDVKSFVFSTRPFNPSKLEDFLGSMVQIYGPRMLRYK				448	A0A6N0DWX1_A0A6N0DWX1_9HYPH_35-283		A0A6N0DWX1	A0A6N0DWX1_9HYPH	GTP-binding protein	HT051_05535	Methyloligella sp. GL2	cellular organisms (no rank), Bacteria (superkingdom), Pseudomonadota (phylum), Alphaproteobacteria (class), Hyphomicrobiales (order), Hyphomicrobiaceae (family), Methyloligella (genus), unclassified Methyloligella (no rank)
GVLNVVGMDRKVIFQGVH				449	A0A6G6FFY4_A0A6G6FFY4_9RHOB_14-249		A0A6G6FFY4	A0A6G6FFY4_9RHOB	GTP-binding protein	G5B38_06550	Pseudohalocynthiibacter aestuariivivens	cellular organisms (no rank), Bacteria (superkingdom), Pseudomonadota (phylum), Alphaproteobacteria (class), Rhodobacterales (order), Paracoccaceae (family), Pseudohalocynthiibacter (genus)
>A0A7X8Z4A1_A0A7X8Z4A1_9BURK_14-269				450	A0A2E2KUW6_A0A2E2KUW6_9RHOB_17-247		A0A2E2KUW6	A0A2E2KUW6_9RHOB	Cobalamin biosynthesis protein CobW	CML66_19590	Paracoccaceae bacterium	cellular organisms (no rank), Bacteria (superkingdom), Pseudomonadota (phylum), Alphaproteobacteria (class), Rhodobacterales (order), Paracoccaceae (family), unclassified Paracoccaceae (no rank)
GSGKTTLLKRILTEAHGQKIAVIENEFGEENIDNDILSDTDEQIIQMSNGCVCCTIRDDL				451	A0A4P6X9Q5_A0A4P6X9Q5_9SPHN_25-273		A0A4P6X9Q5	A0A4P6X9Q5_9SPHN	GTP-binding protein	E2E30_04825	Sphingomonas sp. AAP5	cellular organisms (no rank), Bacteria (superkingdom), Pseudomonadota (phylum), Alphaproteobacteria (class), Sphingomonadales (order), Sphingomonadaceae (family), Sphingomonas (genus), unclassified Sphingomonas (no rank)
RNTLTLLAAKKRDFDRVVIETTGLADPGPVAQTFFMDDEVAENYLLDSIVTLVDAKHAQT				452	A0A0F5PFI9_A0A0F5PFI9_9SPHN_17-264		A0A0F5PFI9	A0A0F5PFI9_9SPHN	Cobalamin biosynthesis protein CobW	WP12_04410	Sphingomonas sp. SRS2	cellular organisms (no rank), Bacteria (superkingdom), Pseudomonadota (phylum), Alphaproteobacteria (class), Sphingomonadales (order), Sphingomonadaceae (family), Sphingomonas (genus), unclassified Sphingomonas (no rank)
QLDE--LEAQRQVGFADQIFVSKADLVSKPELHDLQHRLQQMNPRAPQKVVHFGEVALDE				453	A0A4Q1KFZ5_A0A4Q1KFZ5_9SPHN_16-263		A0A4Q1KFZ5	A0A4Q1KFZ5_9SPHN	GTP-binding protein	EQG66_10380	Sphingobium fluviale	cellular organisms (no rank), Bacteria (superkingdom), Pseudomonadota (phylum), Alphaproteobacteria (class), Sphingomonadales (order), Sphingomonadaceae (family), Sphingobium (genus)
VLDLRGFNLNALDYPELDAPEHDDDVKSFVYATRPFDPAKLEDFLGAIVQIYGPKMYRYK				454	A0A0Q8QDC0_A0A0Q8QDC0_9SPHN_16-263		A0A0Q8QDC0	A0A0Q8QDC0_9SPHN	Cobalamin biosynthesis protein CobW	ASE00_20295	Sphingomonas sp. Root710	cellular organisms (no rank), Bacteria (superkingdom), Pseudomonadota (phylum), Alphaproteobacteria (class), Sphingomonadales (order), Sphingomonadaceae (family), Sphingomonas (genus), unclassified Sphingomonas (no rank)
GVLDMVGTNRKVIFQGVH				455	A0A522GD38_A0A522GD38_9BURK_28-282		A0A522GD38	A0A522GD38_9BURK	GTP-binding protein	EPN76_09760	Burkholderiaceae bacterium	cellular organisms (no rank), Bacteria (superkingdom), Pseudomonadota (phylum), Betaproteobacteria (class), Burkholderiales (order), Burkholderiaceae (family), unclassified Burkholderiaceae (no rank)
>A0A1H8JBH0_A0A1H8JBH0_9BURK_14-269				456	M1FDW8_M1FDW8_9GAMM_18-271		M1FDW8	M1FDW8_9GAMM	CobW C-terminal domain-containing protein	MRBBS_1266	Marinobacter sp. BSs20148	cellular organisms (no rank), Bacteria (superkingdom), Pseudomonadota (phylum), Gammaproteobacteria (class), Pseudomonadales (order), Marinobacteraceae (family), Marinobacter (genus), unclassified Marinobacter (no rank)
GSGKTTLLKRVLTETHGQKIAVIENEFGEENIDNEILADTQEQIIQMSNGCVCCTIRDDL				457	A0A0X1SZ01_A0A0X1SZ01_PSEAA_16-269		A0A0X1SZ01	A0A0X1SZ01_PSEAA	Cobalamin biosynthesis protein CobW	AWM79_07015	Pseudomonas agarici	cellular organisms (no rank), Bacteria (superkingdom), Pseudomonadota (phylum), Gammaproteobacteria (class), Pseudomonadales (order), Pseudomonadaceae (family), Pseudomonas (genus)
RATLQDLAEKRRDFERVIIETTGMADPGPVAQTFFMDDEVAESYLLDSIITLVDAKHAQH				458	A0A6J5FGD1_A0A6J5FGD1_9BURK_15-266		A0A6J5FGD1	A0A6J5FGD1_9BURK	P-loop guanosine triphosphatase YjiA (EC 3.6.-.-)	yjiA_1 LMG27177_00355	Paraburkholderia fynbosensis	cellular organisms (no rank), Bacteria (superkingdom), Pseudomonadota (phylum), Betaproteobacteria (class), Burkholderiales (order), Burkholderiaceae (family), Paraburkholderia (genus)
QLDE--LEAQRQVGFADQIFISKSDLVGKQELLDLQNRLRAMNPRAPQKVVHFGEVPLKE				459	A0A4V2D8N0_A0A4V2D8N0_9BURK_15-266		A0A4V2D8N0	A0A4V2D8N0_9BURK	GTP-binding protein	EVC45_34730	Paraburkholderia sp. UYCP14C	cellular organisms (no rank), Bacteria (superkingdom), Pseudomonadota (phylum), Betaproteobacteria (class), Burkholderiales (order), Burkholderiaceae (family), Paraburkholderia (genus), unclassified Paraburkholderia (no rank)
VLDLRGFNLNALEFPEMEKHEHDDDVKSFVYARRPFDPAKLEDLLGAIVQIYGPKMYRYK				460	A0A0Q8MRN3_A0A0Q8MRN3_9CAUL_18-271		A0A0Q8MRN3	A0A0Q8MRN3_9CAUL	Cobalamin biosynthesis protein CobW	ASE02_15095	Phenylobacterium sp. Root700	cellular organisms (no rank), Bacteria (superkingdom), Pseudomonadota (phylum), Alphaproteobacteria (class), Caulobacterales (order), Caulobacteraceae (family), Phenylobacterium (genus), unclassified Phenylobacterium (no rank)
GVLDMKGTNRKVIFQGVH				461	A0A2W6ZGX1_A0A2W6ZGX1_9CAUL_28-281		A0A2W6ZGX1	A0A2W6ZGX1_9CAUL	Cobalamin biosynthesis protein CobW	DI531_01130	Brevundimonas sp	cellular organisms (no rank), Bacteria (superkingdom), Pseudomonadota (phylum), Alphaproteobacteria (class), Caulobacterales (order), Caulobacteraceae (family), Brevundimonas (genus), unclassified Brevundimonas (no rank)
>A0A060NII8_A0A060NII8_9BURK_14-269				462	A0A0N0JYW1_A0A0N0JYW1_9CAUL_16-269		A0A0N0JYW1	A0A0N0JYW1_9CAUL	Cobalamin biosynthesis protein CobW	IP78_14880	Brevundimonas sp. AAP58	cellular organisms (no rank), Bacteria (superkingdom), Pseudomonadota (phylum), Alphaproteobacteria (class), Caulobacterales (order), Caulobacteraceae (family), Brevundimonas (genus), unclassified Brevundimonas (no rank)
GSGKTTLLQRLLTEAHGQKIAVIENEFGAENIDAEILSGTPEQIIQMSNGCICCTIREDL				463	A0A524HYF7_A0A524HYF7_9HYPH_22-253		A0A524HYF7	A0A524HYF7_9HYPH	GTP-binding protein	E4H34_02015	Hyphomicrobiales bacterium	cellular organisms (no rank), Bacteria (superkingdom), Pseudomonadota (phylum), Alphaproteobacteria (class), Hyphomicrobiales (order), unclassified Hyphomicrobiales (no rank)
RSTLSELAEKRRDFERVVIETTGLADPGPVAQTFFMDDEVAESYLLDAVITLVDAVHAGA				464	A0A4Q2IX60_A0A4Q2IX60_9BURK_34-287		A0A4Q2IX60	A0A4Q2IX60_9BURK	GTP-binding protein	D9O50_11285	Oxalobacteraceae bacterium CAVE-383	cellular organisms (no rank), Bacteria (superkingdom), Pseudomonadota (phylum), Betaproteobacteria (class), Burkholderiales (order), Oxalobacteraceae (family), unclassified Oxalobacteraceae (no rank)
QLDT--QQARRQVGFADQIFISKADLVSPAALLALQHRLKHMNPRAPIEPVHFGHMALNK				465	A0A1F4HDQ0_A0A1F4HDQ0_9BURK_15-264		A0A1F4HDQ0	A0A1F4HDQ0_9BURK	Cobalamin biosynthesis protein CobW	A3E79_17940	Burkholderiales bacterium RIFCSPHIGHO2_12_FULL_61_11	cellular organisms (no rank), Bacteria (superkingdom), Pseudomonadota (phylum), Betaproteobacteria (class), Burkholderiales (order), unclassified Burkholderiales (no rank)
VFDLRGFNLNVLEDPDLSQHPHDDDVKSFVYAQRPFDPARLEDFLGAIVQVYGPNMLRYK				466	A0A2G2G4T5_A0A2G2G4T5_9PROT_35-286		A0A2G2G4T5	A0A2G2G4T5_9PROT	Cobalamin biosynthesis protein CobW	COA47_12755	Robiginitomaculum sp	cellular organisms (no rank), Bacteria (superkingdom), Pseudomonadota (phylum), Alphaproteobacteria (class), Maricaulales (order), Robiginitomaculaceae (family), Robiginitomaculum (genus), unclassified Robiginitomaculum (no rank)
GVLHMQGTQRKVIFQGVH				467	A0A2A4ZLS1_A0A2A4ZLS1_9RHOB_20-271		A0A2A4ZLS1	A0A2A4ZLS1_9RHOB	Cobalamin biosynthesis protein CobW	COB08_05800	Paracoccaceae bacterium	cellular organisms (no rank), Bacteria (superkingdom), Pseudomonadota (phylum), Alphaproteobacteria (class), Rhodobacterales (order), Paracoccaceae (family), unclassified Paracoccaceae (no rank)
>A0A060NSD5_A0A060NSD5_9BURK_14-269				468	A0A0R2WNL1_A0A0R2WNL1_9RHOB_22-264		A0A0R2WNL1	A0A0R2WNL1_9RHOB	CobW C-terminal domain-containing protein	ABR97_06255	Rhodobacter sp. BACL10 MAG-120419-bin15	cellular organisms (no rank), Bacteria (superkingdom), Pseudomonadota (phylum), Alphaproteobacteria (class), Rhodobacterales (order), Paracoccaceae (family), Rhodobacter (genus), unclassified Rhodobacter (no rank)
GSGKTTLLQRLLTEAHGQKIAVIENEFGAENIDAEILSDTTEQIIQMSNGCICCTIREDL				469	A0A848XF77_A0A848XF77_9RHOB_19-268		A0A848XF77	A0A848XF77_9RHOB	GTP-binding protein	HKN63_08835	Paracoccaceae bacterium	cellular organisms (no rank), Bacteria (superkingdom), Pseudomonadota (phylum), Alphaproteobacteria (class), Rhodobacterales (order), Paracoccaceae (family), unclassified Paracoccaceae (no rank)
RSTLSDLAEKKRDFERVVIETTGLADPGPVAQTFFMDDEVAESYLLDAVITLVDAVHAGA				470	A0A0J5Q820_A0A0J5Q820_9RHOB_15-259		A0A0J5Q820	A0A0J5Q820_9RHOB	Putative GTPase, G3E family	IMCC21224_12271	Puniceibacterium sp. IMCC21224	cellular organisms (no rank), Bacteria (superkingdom), Pseudomonadota (phylum), Alphaproteobacteria (class), Rhodobacterales (order), Paracoccaceae (family), Puniceibacterium (genus), unclassified Puniceibacterium (no rank)
QLDA--QQARRQVGFADQIFISKAELVSPGALAALQHRLKHMNPRAPMEAVHFGQVALSK				471	A0A2S3V3I1_A0A2S3V3I1_9HYPH_20-265		A0A2S3V3I1	A0A2S3V3I1_9HYPH	G3E family GTPase	CLV41_101967	Roseibium marinum	cellular organisms (no rank), Bacteria (superkingdom), Pseudomonadota (phylum), Alphaproteobacteria (class), Hyphomicrobiales (order), Stappiaceae (family), Roseibium (genus)
VLDLRGFNLNALEDPDLTEHPHDDDVQSFVYAQRPFDPARLEDFLGAIVQVYGPNMLRYK				472	A0A2E3K748_A0A2E3K748_9PROT_22-272		A0A2E3K748	A0A2E3K748_9PROT	Cobalamin biosynthesis protein CobW	CMM44_07260	Rhodospirillaceae bacterium	cellular organisms (no rank), Bacteria (superkingdom), Pseudomonadota (phylum), Alphaproteobacteria (class), Rhodospirillales (order), Rhodospirillaceae (family), unclassified Rhodospirillaceae (no rank)
GVLHMQGTQRKVIFQGVH				473	A0A2E3ZKS3_A0A2E3ZKS3_9PROT_21-270		A0A2E3ZKS3	A0A2E3ZKS3_9PROT	Cobalamin biosynthesis protein CobW	CMM37_02220	Rhodospirillaceae bacterium	cellular organisms (no rank), Bacteria (superkingdom), Pseudomonadota (phylum), Alphaproteobacteria (class), Rhodospirillales (order), Rhodospirillaceae (family), unclassified Rhodospirillaceae (no rank)
>A0A0U1PZ10_A0A0U1PZ10_9BURK_14-269				474	A0A945SR80_A0A945SR80_9PROT_22-272		A0A945SR80	A0A945SR80_9PROT	GTP-binding protein	HOJ41_07215	Rhodospirillaceae bacterium	cellular organisms (no rank), Bacteria (superkingdom), Pseudomonadota (phylum), Alphaproteobacteria (class), Rhodospirillales (order), Rhodospirillaceae (family), unclassified Rhodospirillaceae (no rank)
GSGKTTLLNRVLKEAHGQRIAVIENEFGEENIDNEILREEGEQIVQMSNGCICCTIRDDL				475	A0A2D8G1X0_A0A2D8G1X0_9PROT_22-271		A0A2D8G1X0	A0A2D8G1X0_9PROT	Cobalamin biosynthesis protein CobW	CL563_00540	Alphaproteobacteria bacterium	cellular organisms (no rank), Bacteria (superkingdom), Pseudomonadota (phylum), Alphaproteobacteria (class), unclassified Alphaproteobacteria (no rank)
RSTLVDLATQRRTFDRVVIETTGVADPGPVIQTFFMDEEVAENFLIDSVITLVDAKHAQQ				476	A0A2D8PUN9_A0A2D8PUN9_9PROT_32-281		A0A2D8PUN9	A0A2D8PUN9_9PROT	Cobalamin biosynthesis protein CobW	CMM12_10475	Rhodospirillaceae bacterium	cellular organisms (no rank), Bacteria (superkingdom), Pseudomonadota (phylum), Alphaproteobacteria (class), Rhodospirillales (order), Rhodospirillaceae (family), unclassified Rhodospirillaceae (no rank)
QLTD--QEARRQVGFADQLFLSKTDLISAEEKAALVHRLQHINPRAPIRSVHFGEVPLAE				477	A0A2E6GLY9_A0A2E6GLY9_9PROT_22-272		A0A2E6GLY9	A0A2E6GLY9_9PROT	Cobalamin biosynthesis protein CobW	CMM52_06640	Rhodospirillaceae bacterium	cellular organisms (no rank), Bacteria (superkingdom), Pseudomonadota (phylum), Alphaproteobacteria (class), Rhodospirillales (order), Rhodospirillaceae (family), unclassified Rhodospirillaceae (no rank)
VLDLRGFNLNALEDPQMDEHEHDDDVKSFVFAQRPFDPVKLEDFLGAIVNVYGPRMLRYK				478	A0A2E7QUU2_A0A2E7QUU2_9PROT_22-271		A0A2E7QUU2	A0A2E7QUU2_9PROT	Cobalamin biosynthesis protein CobW	CMM75_01165	Rhodospirillaceae bacterium	cellular organisms (no rank), Bacteria (superkingdom), Pseudomonadota (phylum), Alphaproteobacteria (class), Rhodospirillales (order), Rhodospirillaceae (family), unclassified Rhodospirillaceae (no rank)
GVLDMAGTDRKVIFQGVH				479	A0A2A5GVR5_A0A2A5GVR5_9HYPH_22-269		A0A2A5GVR5	A0A2A5GVR5_9HYPH	Cobalamin biosynthesis protein CobW	COA52_01675	Hyphomicrobiales bacterium	cellular organisms (no rank), Bacteria (superkingdom), Pseudomonadota (phylum), Alphaproteobacteria (class), Hyphomicrobiales (order), unclassified Hyphomicrobiales (no rank)
>A0A1M4YK71_A0A1M4YK71_9BURK_14-269				480	A0A3E0WPP2_A0A3E0WPP2_9GAMM_26-279		A0A3E0WPP2	A0A3E0WPP2_9GAMM	Cobalamin biosynthesis protein CobW	CAL65_16385	Alkalilimnicola ehrlichii	cellular organisms (no rank), Bacteria (superkingdom), Pseudomonadota (phylum), Gammaproteobacteria (class), Chromatiales (order), Ectothiorhodospiraceae (family), Alkalilimnicola (genus)
GAGKTTLLNRVLHEAHGQKIAVIENEFGEENIDNEILSEGREQIVQMSNGCICCTIREDL				481	A0A937ZRM5_A0A937ZRM5_9PROT_14-267		A0A937ZRM5	A0A937ZRM5_9PROT	GTP-binding protein	FJX51_08300	Alphaproteobacteria bacterium	cellular organisms (no rank), Bacteria (superkingdom), Pseudomonadota (phylum), Alphaproteobacteria (class), unclassified Alphaproteobacteria (no rank)
RATLHDLAEKRRDFERVIIETTGLADPGPVVQTFFMDEEAAESFLVDSIITVVDAKHAQT				482	A0A0L8IQ16_A0A0L8IQ16_PSESX_17-269		A0A0L8IQ16	A0A0L8IQ16_PSESX	Cobalamin synthesis protein CobW	ALO91_03387	Pseudomonas syringae pv. aceris	cellular organisms (no rank), Bacteria (superkingdom), Pseudomonadota (phylum), Gammaproteobacteria (class), Pseudomonadales (order), Pseudomonadaceae (family), Pseudomonas (genus), Pseudomonas syringae group (no rank), Pseudomonas syringae group genomosp. 1 (no rank), Pseudomonas syringae (species)
QLDE--QEARRQVGFADQIFLTKTDLVSEAQVQALIHRLKHMNPRAPIEAVHFGEVPLER				483	A0A6N4RDV7_A0A6N4RDV7_BLAVI_18-269		A0A6N4RDV7	A0A6N4RDV7_BLAVI	GTP-binding protein	DI628_00935	Blastochloris viridis (Rhodopseudomonas viridis)	cellular organisms (no rank), Bacteria (superkingdom), Pseudomonadota (phylum), Alphaproteobacteria (class), Hyphomicrobiales (order), Blastochloridaceae (family), Blastochloris (genus)
VLDLRGFNLNALDDPDLEEHEHDDDVKSFVYARRPFDPVKLEDFLGAIVNVYGPKMLRYK				484	A0A4Q3WKP2_A0A4Q3WKP2_9PROT_18-269		A0A4Q3WKP2	A0A4Q3WKP2_9PROT	GTP-binding protein	EON60_07295	Alphaproteobacteria bacterium	cellular organisms (no rank), Bacteria (superkingdom), Pseudomonadota (phylum), Alphaproteobacteria (class), unclassified Alphaproteobacteria (no rank)
GVLDMQGTDRKVIFQGVH				485	A0A932P552_A0A932P552_9PROT_15-268		A0A932P552	A0A932P552_9PROT	GTP-binding protein	HY053_02260	Pseudomonadota bacterium	cellular organisms (no rank), Bacteria (superkingdom), Pseudomonadota (phylum), unclassified Pseudomonadota (no rank)
>A0A5C7Q1S3_A0A5C7Q1S3_9GAMM_16-271				486	A0A318MVE9_A0A318MVE9_9PROT_21-274		A0A318MVE9	A0A318MVE9_9PROT	Cobalamin biosynthesis protein CobW	DK869_07660	Commensalibacter sp. ESL0284	cellular organisms (no rank), Bacteria (superkingdom), Pseudomonadota (phylum), Alphaproteobacteria (class), Rhodospirillales (order), Acetobacteraceae (family), Commensalibacter (genus), unclassified Commensalibacter (no rank)
GSGKTTLLKRVLSENHGMKIAVIENEFGEENIDNEILSETTEQIVQLSNGCVCCTIREDL				487	A0A7H1NQT1_A0A7H1NQT1_9PROT_48-297		A0A7H1NQT1	A0A7H1NQT1_9PROT	Putative GTP-binding protein YjiA	yjiA JGUZn3_09090	Entomobacter blattae	cellular organisms (no rank), Bacteria (superkingdom), Pseudomonadota (phylum), Alphaproteobacteria (class), Rhodospirillales (order), Acetobacteraceae (family), Entomobacter (genus)
RSALMELAAKRKQFDRVVIETTGVADPTPVAQTFFMDDDIAAAYMLDSVITLVDAVHAHQ				488	A9HMH5_A9HMH5_GLUDA_12-255		A9HMH5	A9HMH5_GLUDA	Cobalamin synthesis protein	GDI2366	Gluconacetobacter diazotrophicus (strain ATCC 49037 / DSM 5601 / CCUG 37298 / CIP 103539 / LMG 7603 / PAl5)	cellular organisms (no rank), Bacteria (superkingdom), Pseudomonadota (phylum), Alphaproteobacteria (class), Rhodospirillales (order), Acetobacteraceae (family), Gluconacetobacter (genus), Gluconacetobacter diazotrophicus (species)
QLDA--QEARKQVGFADQIFISKADLVDAPKLRSVQERLYAMNPRAAQTVVHFGQVPIAQ				489	A0A0M0EHT1_A0A0M0EHT1_KOMEU_28-277		A0A0M0EHT1	A0A0M0EHT1_KOMEU	Putative GTP-binding protein YjiA	yjiA KOEU_20450	Komagataeibacter europaeus (Gluconacetobacter europaeus)	cellular organisms (no rank), Bacteria (superkingdom), Pseudomonadota (phylum), Alphaproteobacteria (class), Rhodospirillales (order), Acetobacteraceae (family), Komagataeibacter (genus)
VLDLKGFNLNALDEPTLDHDSHDDDVKSFVYTMRQIDPAKLEEFLGAIIQVYGPKLLRYK				490	A0A0D6MNA5_A0A0D6MNA5_9PROT_26-275		A0A0D6MNA5	A0A0D6MNA5_9PROT	COBW domain-containing protein 1	Tasa_029_021	Tanticharoenia sakaeratensis NBRC 103193	cellular organisms (no rank), Bacteria (superkingdom), Pseudomonadota (phylum), Alphaproteobacteria (class), Rhodospirillales (order), Acetobacteraceae (family), Tanticharoenia (genus), Tanticharoenia sakaeratensis (species)
GVLDMKGTEKKVIFQGVH				491	A0A023D398_A0A023D398_ACIMT_23-272		A0A023D398	A0A023D398_ACIMT	Cobalamin synthesis protein CobW	Amme_016_003	Acidomonas methanolica NBRC 104435	cellular organisms (no rank), Bacteria (superkingdom), Pseudomonadota (phylum), Alphaproteobacteria (class), Rhodospirillales (order), Acetobacteraceae (family), Acidomonas (genus), Acidomonas methanolica (species)
>A0A9D9VT26_A0A9D9VT26_9BURK_17-272				492	A0A0U5F5Y1_A0A0U5F5Y1_9PROT_42-291		A0A0U5F5Y1	A0A0U5F5Y1_9PROT	Cobalamin synthesis protein	cobW AGA_1100	Acetobacter ghanensis	cellular organisms (no rank), Bacteria (superkingdom), Pseudomonadota (phylum), Alphaproteobacteria (class), Rhodospirillales (order), Acetobacteraceae (family), Acetobacter (genus)
GAGKTTLLKRVLTEAHGQKIAVIENEFGEEAIDNEILSDDSEQIIQMSNGCVCCTIRDDL				493	A0A511XK28_A0A511XK28_9PROT_31-280		A0A511XK28	A0A511XK28_9PROT	Cobalamin biosynthesis protein CobW	AOE01nite_15340	Acetobacter oeni	cellular organisms (no rank), Bacteria (superkingdom), Pseudomonadota (phylum), Alphaproteobacteria (class), Rhodospirillales (order), Acetobacteraceae (family), Acetobacter (genus)
RAALSTLAEKRRQFDRVMIETTGVADPGPVAQTFFMDDDVAEQYMLDAIITLVDAKHAMQ				494	A0A511XE66_A0A511XE66_9PROT_9-258		A0A511XE66	A0A511XE66_9PROT	Cobalamin biosynthesis protein CobW	ANI02nite_30590	Acetobacter nitrogenifigens DSM 23921 = LMG 23498	cellular organisms (no rank), Bacteria (superkingdom), Pseudomonadota (phylum), Alphaproteobacteria (class), Rhodospirillales (order), Acetobacteraceae (family), Acetobacter (genus), Acetobacter nitrogenifigens (species)
QLDT--LEAQRQIGFADQIFISKAELVQPAELAALQQRISRINPRAKQKMVHFGEVPLTE				495	A0A506ULT8_A0A506ULT8_9PROT_40-293		A0A506ULT8	A0A506ULT8_9PROT	GTP-binding protein	E3202_07355	Oecophyllibacter saccharovorans	cellular organisms (no rank), Bacteria (superkingdom), Pseudomonadota (phylum), Alphaproteobacteria (class), Rhodospirillales (order), Acetobacteraceae (family), Oecophyllibacter (genus)
VLDVRGFNLSALDEPPASNHAQDDDVKSFVFANRPFDPAKLEDFLGAIVRIYGTKMYRYK				496	A0A067Z790_A0A067Z790_GLUOY_27-276		A0A067Z790	A0A067Z790_GLUOY	Putative cobalamin biosynthesis protein CobW	cobW2 GLS_c17380	Gluconobacter oxydans DSM 3504	cellular organisms (no rank), Bacteria (superkingdom), Pseudomonadota (phylum), Alphaproteobacteria (class), Rhodospirillales (order), Acetobacteraceae (family), Gluconobacter (genus), Gluconobacter oxydans (species)
GVLDMQGTDRKVIFQGVH				497	A0A2E8CG11_A0A2E8CG11_UNCDE_14-253		A0A2E8CG11	A0A2E8CG11_UNCDE	Cobalamin biosynthesis protein CobW	CL926_12445	Deltaproteobacteria bacterium	cellular organisms (no rank), Bacteria (superkingdom), delta/epsilon subdivisions (no rank), Deltaproteobacteria (class), unclassified Deltaproteobacteria (no rank)
>A0A0B6S0U5_A0A0B6S0U5_BURPL_38-293				498	A0A7V8DSD4_A0A7V8DSD4_9PROT_15-263		A0A7V8DSD4	A0A7V8DSD4_9PROT	CobW C-terminal domain-containing protein	FD128_1097 FD163_381	Hyphomonadaceae bacterium	cellular organisms (no rank), Bacteria (superkingdom), Pseudomonadota (phylum), Alphaproteobacteria (class), Hyphomonadales (order), Hyphomonadaceae (family), unclassified Hyphomonadaceae (no rank)
GSGKTTLLKRILNDQHGMKIAVIENEFGEENIDNEILQDSNEQIIQMSNGCICCTIRGDL				499	A0A2P2E643_A0A2P2E643_9PROT_19-268		A0A2P2E643	A0A2P2E643_9PROT	Putative GTP-binding protein YjiA	yjiA PbB2_00178	Candidatus Phycosocius bacilliformis	cellular organisms (no rank), Bacteria (superkingdom), Pseudomonadota (phylum), Alphaproteobacteria (class), Caulobacterales (order), Caulobacterales incertae sedis (no rank), Candidatus Phycosocius (genus)
ARALGDLAARKRDFDRVVIETTGLANPGPVAQTFFIDSEIADEFLLDAIITLVDAKHANA				500	A0A257JRN6_A0A257JRN6_9PROT_19-268		A0A257JRN6	A0A257JRN6_9PROT	Cobalamin biosynthesis protein CobW	CFE32_06780	Alphaproteobacteria bacterium PA3	cellular organisms (no rank), Bacteria (superkingdom), Pseudomonadota (phylum), Alphaproteobacteria (class), unclassified Alphaproteobacteria (no rank)
QLDE--EVVQRQVGFADRLFITKADLVDEAALAALKHRLLHMNPKAAVRQVNFGEADIKE				501	A0A966CQP3_A0A966CQP3_9PROT_15-257		A0A966CQP3	A0A966CQP3_9PROT	GTP-binding protein	EOM37_05195	Pseudomonadota bacterium	cellular organisms (no rank), Bacteria (superkingdom), Pseudomonadota (phylum), unclassified Pseudomonadota (no rank)
IFDLRGFNLNALEDPDLEGHHHDDKIKSFVYNDRPFDPTKLEDFLGGILQIYGERLLRYK				502	A0A9D8GSW3_A0A9D8GSW3_9PROT_38-291		A0A9D8GSW3	A0A9D8GSW3_9PROT	GTP-binding protein	FJX35_26415	Alphaproteobacteria bacterium	cellular organisms (no rank), Bacteria (superkingdom), Pseudomonadota (phylum), Alphaproteobacteria (class), unclassified Alphaproteobacteria (no rank)
GVLYMKGVDRKVVFQGVH				503	A0A952LIV5_A0A952LIV5_9GAMM_18-271		A0A952LIV5	A0A952LIV5_9GAMM	GTP-binding protein	KTR35_00355	Gammaproteobacteria bacterium	cellular organisms (no rank), Bacteria (superkingdom), Pseudomonadota (phylum), Gammaproteobacteria (class), unclassified Gammaproteobacteria (no rank)
>A0A157Z918_A0A157Z918_9BURK_12-267				504	A0A3D1G5N6_A0A3D1G5N6_9PROT_16-269		A0A3D1G5N6	A0A3D1G5N6_9PROT	Cobalamin biosynthesis protein CobW	DEQ75_09805 DGR20_03275	Alphaproteobacteria bacterium	cellular organisms (no rank), Bacteria (superkingdom), Pseudomonadota (phylum), Alphaproteobacteria (class), unclassified Alphaproteobacteria (no rank)
GSGKTTLLKRILNEQHGMKIAVIENEFGEENIDNEILQETNEQIIQMSNGCICCTIRGDL				505	A0A356R494_A0A356R494_9GAMM_25-271		A0A356R494	A0A356R494_9GAMM	Cobalamin biosynthesis protein CobW	DD661_12915	Gammaproteobacteria bacterium	cellular organisms (no rank), Bacteria (superkingdom), Pseudomonadota (phylum), Gammaproteobacteria (class), unclassified Gammaproteobacteria (no rank)
ARALEDLANRKKDFDRVVIETTGLANPGPVAQTFFMDNTVADEFLLDAIITLVDAKHADS				506	A0A2E1SZ00_A0A2E1SZ00_9GAMM_26-278		A0A2E1SZ00	A0A2E1SZ00_9GAMM	Cobalamin biosynthesis protein CobW	CMQ84_09900	Gammaproteobacteria bacterium	cellular organisms (no rank), Bacteria (superkingdom), Pseudomonadota (phylum), Gammaproteobacteria (class), unclassified Gammaproteobacteria (no rank)
QLDQ--EVVQRQVGFADRLFVTKSDLVSADELDSLKHRLVHMNPRAAIKVVNFGDADIKE				507	A0A4Q5R9L0_A0A4Q5R9L0_9PROT_22-253		A0A4Q5R9L0	A0A4Q5R9L0_9PROT	GTP-binding protein	EON55_03940	Alphaproteobacteria bacterium	cellular organisms (no rank), Bacteria (superkingdom), Pseudomonadota (phylum), Alphaproteobacteria (class), unclassified Alphaproteobacteria (no rank)
IFDLRGFNLNSLEDPDLEAHDHDDKIKSFVYSEKPFDPNRLEDFLGGILQIYGERLLRYK				508	A0A258LIB6_A0A258LIB6_9PROT_15-268		A0A258LIB6	A0A258LIB6_9PROT	Cobalamin biosynthesis protein CobW	B7Y73_02020	Acidocella sp. 35-58-6	cellular organisms (no rank), Bacteria (superkingdom), Pseudomonadota (phylum), Alphaproteobacteria (class), Rhodospirillales (order), Acetobacteraceae (family), Acidocella (genus), unclassified Acidocella (no rank)
GVLYMKGVDRKVVFQGVH				509	A0A354V797_A0A354V797_9PROT_3-256		A0A354V797	A0A354V797_9PROT	Cobalamin biosynthesis protein CobW	DDZ81_21665	Acetobacteraceae bacterium	cellular organisms (no rank), Bacteria (superkingdom), Pseudomonadota (phylum), Alphaproteobacteria (class), Rhodospirillales (order), Acetobacteraceae (family), unclassified Acetobacteraceae (no rank)
>A0A0F5K4Z6_A0A0F5K4Z6_9BURK_14-266				510	A0A0D6P6G0_A0A0D6P6G0_9PROT_20-273		A0A0D6P6G0	A0A0D6P6G0_9PROT	Cobalamin synthesis protein CobW	Asru_0288_08	Acidisphaera rubrifaciens HS-AP3	cellular organisms (no rank), Bacteria (superkingdom), Pseudomonadota (phylum), Alphaproteobacteria (class), Rhodospirillales (order), Acetobacteraceae (family), Acidisphaera (genus), Acidisphaera rubrifaciens (species)
GSGKTTLLNRILSDAHGMKIAVIENEFGEENIDNDILRDAGEQIVQMSNGCICCTIRGDL				511	A0A840XW78_A0A840XW78_9PROT_20-273		A0A840XW78	A0A840XW78_9PROT	G3E family GTPase	FHS88_000211	Roseomonas alkaliterrae	cellular organisms (no rank), Bacteria (superkingdom), Pseudomonadota (phylum), Alphaproteobacteria (class), Rhodospirillales (order), Acetobacteraceae (family), Roseomonas (genus)
ANALTDLAERRKHFDRVVIETTGLANPGPVAQTFFMDDKVAEHFLLDAVITLVDAKHANQ				512	A0A8J6JJM5_A0A8J6JJM5_9PROT_15-268		A0A8J6JJM5	A0A8J6JJM5_9PROT	GTP-binding protein	H7345_10275	Rubritepida sp	cellular organisms (no rank), Bacteria (superkingdom), Pseudomonadota (phylum), Alphaproteobacteria (class), Rhodospirillales (order), Acetobacteraceae (family), Rubritepida (genus), unclassified Rubritepida (no rank)
QLDT--EVVQRQVGFADRLFITKADLVDAEVLHALKHRLVQMNPRAPIAEVNFGEASIKQ				513	A0A8J2Y0R0_A0A8J2Y0R0_9PROT_65-318		A0A8J2Y0R0	A0A8J2Y0R0_9PROT	Cobalamin biosynthesis protein CobW	GCM10011504_05430	Siccirubricoccus deserti	cellular organisms (no rank), Bacteria (superkingdom), Pseudomonadota (phylum), Alphaproteobacteria (class), Rhodospirillales (order), Acetobacteraceae (family), Siccirubricoccus (genus)
IFDLRGFNLNDLEDPALE---HDDKIKSFAFSDKAFDPRKLEDFLGGVLQIYGEQLLRYK				514	A0A1G6XHE4_A0A1G6XHE4_9PROT_18-271		A0A1G6XHE4	A0A1G6XHE4_9PROT	GTPase, G3E family	SAMN04487779_101263	Belnapia rosea	cellular organisms (no rank), Bacteria (superkingdom), Pseudomonadota (phylum), Alphaproteobacteria (class), Rhodospirillales (order), Acetobacteraceae (family), Belnapia (genus)
GVLWMKGVDRRVVFQGVH				515	A0A2W4WWJ8_A0A2W4WWJ8_9PROT_15-268		A0A2W4WWJ8	A0A2W4WWJ8_9PROT	Cobalamin biosynthesis protein CobW	DCF16_14505	Alphaproteobacteria bacterium	cellular organisms (no rank), Bacteria (superkingdom), Pseudomonadota (phylum), Alphaproteobacteria (class), unclassified Alphaproteobacteria (no rank)
>A0A0C5JVZ7_A0A0C5JVZ7_9BURK_12-266				516	A0A0N1C6U9_A0A0N1C6U9_9SPHN_16-269		A0A0N1C6U9	A0A0N1C6U9_9SPHN	Cobalamin biosynthesis protein CobW	IP81_10385	Novosphingobium sp. AAP83	cellular organisms (no rank), Bacteria (superkingdom), Pseudomonadota (phylum), Alphaproteobacteria (class), Sphingomonadales (order), Sphingomonadaceae (family), Novosphingobium (genus), unclassified Novosphingobium (no rank)
GSGKTTLLKRILTEAHGMKIAVIENEFGEENIDNDILQDNAEQIVQMSNGCICCTIRGDL				517	A0A0W1QIE3_A0A0W1QIE3_9SPHN_17-267		A0A0W1QIE3	A0A0W1QIE3_9SPHN	Cobalamin biosynthesis protein CobW	ATB93_14850	Sphingomonas sp. WG	cellular organisms (no rank), Bacteria (superkingdom), Pseudomonadota (phylum), Alphaproteobacteria (class), Sphingomonadales (order), Sphingomonadaceae (family), Sphingomonas (genus), unclassified Sphingomonas (no rank)
VQALSDLNTQRDQFDRVVIETTGLANPGPVAQTFFIDDEVADTYRLDAIITLVDAKHGQQ				518	A0A2G9WTN6_A0A2G9WTN6_9HYPH_18-271		A0A2G9WTN6	A0A2G9WTN6_9HYPH	Cobalamin biosynthesis protein CobW	CJ014_16980	Pleomorphomonas carboxyditropha	cellular organisms (no rank), Bacteria (superkingdom), Pseudomonadota (phylum), Alphaproteobacteria (class), Hyphomicrobiales (order), Pleomorphomonadaceae (family), Pleomorphomonas (genus)
QLDQ--EVVQRQVGFADRLFITKADLVTPDALHDLKHRLAHMNPRAPQLVVDFGQADLKQ				519	A0A1M7T8N2_A0A1M7T8N2_9BRAD_18-272		A0A1M7T8N2	A0A1M7T8N2_9BRAD	GTPase, G3E family	SAMN05444170_1108	Bradyrhizobium erythrophlei	cellular organisms (no rank), Bacteria (superkingdom), Pseudomonadota (phylum), Alphaproteobacteria (class), Hyphomicrobiales (order), Nitrobacteraceae (family), Bradyrhizobium (genus)
IFDIHGFNLNDLDDPDLADH-HDDAIKSFVFSEKPFDPAKLEDFLGSILQVYGERLLRYK				520	A0A1B9YJS8_A0A1B9YJS8_9BRAD_18-271		A0A1B9YJS8	A0A1B9YJS8_9BRAD	Cobalamin biosynthesis protein CobW	LMTR3_09330	Bradyrhizobium sp. LMTR 3	cellular organisms (no rank), Bacteria (superkingdom), Pseudomonadota (phylum), Alphaproteobacteria (class), Hyphomicrobiales (order), Nitrobacteraceae (family), Bradyrhizobium (genus), unclassified Bradyrhizobium (no rank)
GVLNMRGIDRRVVFQGVH				521	A0A0N0E8U3_A0A0N0E8U3_9HYPH_18-272		A0A0N0E8U3	A0A0N0E8U3_9HYPH	Cobalamin biosynthesis protein CobW	SU32_00240	Ahrensia marina	cellular organisms (no rank), Bacteria (superkingdom), Pseudomonadota (phylum), Alphaproteobacteria (class), Hyphomicrobiales (order), Ahrensiaceae (family), Ahrensia (genus)
>A0A0G3EX86_A0A0G3EX86_9BURK_12-265				522	A0A9D9BJ39_A0A9D9BJ39_9HYPH_17-270		A0A9D9BJ39	A0A9D9BJ39_9HYPH	GTP-binding protein	JJ856_12565	Roseibium sp	cellular organisms (no rank), Bacteria (superkingdom), Pseudomonadota (phylum), Alphaproteobacteria (class), Hyphomicrobiales (order), Stappiaceae (family), Roseibium (genus), unclassified Roseibium (no rank)
GSGKTTLLKRILTEAHGMKIAVIENEFGEENIDNDILQESSEQIVQMSNGCICCTIRGDL				523	A0A271KPI9_A0A271KPI9_9HYPH_19-272		A0A271KPI9	A0A271KPI9_9HYPH	Cobalamin biosynthesis protein CobW	CIT31_01845	Mesorhizobium wenxiniae	cellular organisms (no rank), Bacteria (superkingdom), Pseudomonadota (phylum), Alphaproteobacteria (class), Hyphomicrobiales (order), Phyllobacteriaceae (family), Mesorhizobium (genus)
VQALSDLNTRRDAFDRVVIETTGLANPGPVAQTFFIDDEIADTYRLDAVITLVDAKHGQQ				524	E2CSG8_E2CSG8_9HYPH_17-270		E2CSG8	E2CSG8_9HYPH	Cobw domain-containing protein 1	TRICHSKD4_6118	Roseibium sp. TrichSKD4	cellular organisms (no rank), Bacteria (superkingdom), Pseudomonadota (phylum), Alphaproteobacteria (class), Hyphomicrobiales (order), Stappiaceae (family), Roseibium (genus), unclassified Roseibium (no rank)
QLDQ--EVVQRQVGFADRLFITKSDQVNEAELAELKHRLTHMNPRAPQQQVNFGDANLKD				525	A0A2T7H9Q7_A0A2T7H9Q7_9HYPH_19-272		A0A2T7H9Q7	A0A2T7H9Q7_9HYPH	Cobalamin biosynthesis protein CobW	DCO57_17230	Labrenzia sp. 011	cellular organisms (no rank), Bacteria (superkingdom), Pseudomonadota (phylum), Alphaproteobacteria (class), Hyphomicrobiales (order), Stappiaceae (family), Labrenzia (genus), unclassified Labrenzia (no rank)
FFDLNGFNLNELDDPDLD-H-HDDAIKSFTFSERPFDAAKLEDFLGSILQVYGERLLRYK				526	A0A1R3U917_A0A1R3U917_9HYPH_18-271		A0A1R3U917	A0A1R3U917_9HYPH	Putative GTP-binding protein YjiA	yjiA_4 DSM25559_5047	Agrobacterium rosae	cellular organisms (no rank), Bacteria (superkingdom), Pseudomonadota (phylum), Alphaproteobacteria (class), Hyphomicrobiales (order), Rhizobiaceae (family), Rhizobium/Agrobacterium group (no rank), Agrobacterium (genus)
GVLSMKGVPRRVVFQGVH				527	A0A0K9QE17_A0A0K9QE17_SPIOL_18-271		A0A0K9QE17	A0A0K9QE17_SPIOL	CobW C-terminal domain-containing protein	SOVF_189740	Spinacia oleracea (Spinach)	cellular organisms (no rank), Eukaryota (superkingdom), Viridiplantae (kingdom), Streptophyta (phylum), Streptophytina (subphylum), Embryophyta (no rank), Tracheophyta (no rank), Euphyllophyta (no rank), Spermatophyta (no rank), Magnoliopsida (class), Mesangiospermae (no rank), eudicotyledons (no rank), Gunneridae (no rank), Pentapetalae (no rank), Caryophyllales (order), Chenopodiaceae (family),…
>A0A0S4U9L9_A0A0S4U9L9_RALSL_15-269				528	A0A0M3B2N0_A0A0M3B2N0_9HYPH_19-272		A0A0M3B2N0	A0A0M3B2N0_9HYPH	Cobalamin biosynthesis protein CobW	YH62_24805	Rhizobium sp. LC145	cellular organisms (no rank), Bacteria (superkingdom), Pseudomonadota (phylum), Alphaproteobacteria (class), Hyphomicrobiales (order), Rhizobiaceae (family), Rhizobium/Agrobacterium group (no rank), Rhizobium (genus), unclassified Rhizobium (no rank)
GSGKTTLLKRILTEQHGMKIAVIENEFGEENIDNDILQDGNEQIVQMSNGCICCTIRGDL				529	A0A0K6H264_A0A0K6H264_9HYPH_15-267		A0A0K6H264	A0A0K6H264_9HYPH	GTPase, G3E family	Ga0061061_101566	Chelatococcus sambhunathii	cellular organisms (no rank), Bacteria (superkingdom), Pseudomonadota (phylum), Alphaproteobacteria (class), Hyphomicrobiales (order), Chelatococcaceae (family), Chelatococcus (genus)
VAALSDLLTRRDQFDRVVIETTGVANPGPVAQTFFMDDEIAARYLLDAVITLVDAKHGNQ				530	A0A085FRP7_A0A085FRP7_9HYPH_15-266		A0A085FRP7	A0A085FRP7_9HYPH	Cobalamin synthesis protein, P47K	FG93_01441	Bosea sp. LC85	cellular organisms (no rank), Bacteria (superkingdom), Pseudomonadota (phylum), Alphaproteobacteria (class), Hyphomicrobiales (order), Boseaceae (family), Bosea (genus), unclassified Bosea (in: a-proteobacteria) (no rank)
QLDK--EEAQRQVGFADAIFITKGDLVSDDDVEALRHRLLHMNPRAPIRTANFGEAPIDT				531	A0A4V1KHK8_A0A4V1KHK8_9HYPH_21-275		A0A4V1KHK8	A0A4V1KHK8_9HYPH	GTP-binding protein	EK403_21150	Hansschlegelia zhihuaiae	cellular organisms (no rank), Bacteria (superkingdom), Pseudomonadota (phylum), Alphaproteobacteria (class), Hyphomicrobiales (order), Methylocystaceae (family), Hansschlegelia (genus)
IFDLRGFNLNALEDPDL-EHHHTDRIASFVFSERPFNYTKLEEFLSGVLNVYGEKLLRYK				532	A0A2W5KMB6_A0A2W5KMB6_STANO_20-274		A0A2W5KMB6	A0A2W5KMB6_STANO	Cobalamin biosynthesis protein CobW	DI565_07185	Starkeya novella (Thiobacillus novellus)	cellular organisms (no rank), Bacteria (superkingdom), Pseudomonadota (phylum), Alphaproteobacteria (class), Hyphomicrobiales (order), Xanthobacteraceae (family), Starkeya (genus)
GVLYMEGVDRKVVFQGVH				533	A0A366FNA0_A0A366FNA0_9HYPH_20-273		A0A366FNA0	A0A366FNA0_9HYPH	G3E family GTPase	DFR50_10674	Roseiarcus fermentans	cellular organisms (no rank), Bacteria (superkingdom), Pseudomonadota (phylum), Alphaproteobacteria (class), Hyphomicrobiales (order), Roseiarcaceae (family), Roseiarcus (genus)
>A0A1D9GWL1_A0A1D9GWL1_9BURK_15-270				534	A0A3S0GRD5_A0A3S0GRD5_9HYPH_15-269		A0A3S0GRD5	A0A3S0GRD5_9HYPH	GTP-binding protein	EKK29_08930	Hyphomicrobiales bacterium	cellular organisms (no rank), Bacteria (superkingdom), Pseudomonadota (phylum), Alphaproteobacteria (class), Hyphomicrobiales (order), unclassified Hyphomicrobiales (no rank)
GSGKTTLLKRILNEQHGMKIAVIENEFGEENIDNEILQDGREQIVQMSNGCICCTIRGDL				535	A0A089NZL3_A0A089NZL3_9HYPH_50-301		A0A089NZL3	A0A089NZL3_9HYPH	Cobalamin synthesis protein P47K	MOC_4210	Methylobacterium oryzae CBMB20	cellular organisms (no rank), Bacteria (superkingdom), Pseudomonadota (phylum), Alphaproteobacteria (class), Hyphomicrobiales (order), Methylobacteriaceae (family), Methylobacterium (genus), Methylobacterium oryzae (species)
VAALSQLISRRDDFDRVVIETTGVANPGPVAQTFFMDEEIAQRYLLDAVVTLVDAKHAEQ				536	A0A0A1PI45_A0A0A1PI45_9BACT_18-272		A0A0A1PI45	A0A0A1PI45_9BACT	Putative GTP-binding protein YjiA	yjiA_2 BN1110_05431	bacterium YEK0313	cellular organisms (no rank), Bacteria (superkingdom), unclassified Bacteria (no rank)
QLDK--EEAQRQVGFADAIFITKADLVGEPEVAELRHRLLHMNPRAPIRTAHFGEAPIDA				537	A0A968NJX7_A0A968NJX7_9BACT_15-269		A0A968NJX7	A0A968NJX7_9BACT	GTP-binding protein	HC900_12715	Methylacidiphilales bacterium	cellular organisms (no rank), Bacteria (superkingdom), PVC group (no rank), Verrucomicrobiota (phylum), Methylacidiphilae (class), Methylacidiphilales (order), unclassified Methylacidiphilales (no rank)
IFDLRGFNLNALEDPDLDEHEHTDRIASFVFSEQPFHYGKLEEFLSGILSVYGEKLLRYK				538	A0A0Q7U3Q9_A0A0Q7U3Q9_9HYPH_24-276		A0A0Q7U3Q9	A0A0Q7U3Q9_9HYPH	Cobalamin biosynthesis protein CobW	ASD45_16090	Pseudolabrys sp. Root1462	cellular organisms (no rank), Bacteria (superkingdom), Pseudomonadota (phylum), Alphaproteobacteria (class), Hyphomicrobiales (order), Xanthobacteraceae (family), Pseudolabrys (genus), unclassified Pseudolabrys (no rank)
GVLYMQNVDRKVVFQGVH				539	A0A0S3PSH1_A0A0S3PSH1_9BRAD_15-269		A0A0S3PSH1	A0A0S3PSH1_9BRAD	Putative GTP-binding protein YjiA	yjiA_2 GJW-30_1_01430	Variibacter gotjawalensis	cellular organisms (no rank), Bacteria (superkingdom), Pseudomonadota (phylum), Alphaproteobacteria (class), Hyphomicrobiales (order), Nitrobacteraceae (family), Variibacter (genus)
>A0A1G6L4V3_A0A1G6L4V3_9BURK_29-283				540	A0A1Q3VY72_A0A1Q3VY72_9BRAD_19-272		A0A1Q3VY72	A0A1Q3VY72_9BRAD	Cobalamin biosynthesis protein CobW	BGO65_10270	Afipia sp. 64-13	cellular organisms (no rank), Bacteria (superkingdom), Pseudomonadota (phylum), Alphaproteobacteria (class), Hyphomicrobiales (order), Nitrobacteraceae (family), Afipia (genus), unclassified Afipia (no rank)
GSGKTTLLKRILTEQHGMKIAVIENEFGEENIDNEILQDGREQIVQMSNGCICCTIRGDL				541	A0A1H0LWU4_A0A1H0LWU4_9BRAD_19-273		A0A1H0LWU4	A0A1H0LWU4_9BRAD	GTPase, G3E family	SAMN05444050_4847	Afipia sp. GAS231	cellular organisms (no rank), Bacteria (superkingdom), Pseudomonadota (phylum), Alphaproteobacteria (class), Hyphomicrobiales (order), Nitrobacteraceae (family), Afipia (genus), unclassified Afipia (no rank)
VQALSDLITQRDDFDRVVIETTGVANPGPVAQTFFMDEEIASRYLLDAVITLVDAKHAHL				542	A0A151FRY1_A0A151FRY1_9BRAD_19-272		A0A151FRY1	A0A151FRY1_9BRAD	Cobalamin biosynthesis protein CobW	A1D31_29885	Bradyrhizobium liaoningense	cellular organisms (no rank), Bacteria (superkingdom), Pseudomonadota (phylum), Alphaproteobacteria (class), Hyphomicrobiales (order), Nitrobacteraceae (family), Bradyrhizobium (genus)
QLDK--EEAQRQVGFADAIFITKADLVSDGDVADLRHRLLHMNPRAPINTAHFGEAPIET				543	A0A0D7F1X9_A0A0D7F1X9_RHOPL_24-277		A0A0D7F1X9	A0A0D7F1X9_RHOPL	Cobalamin biosynthesis protein CobW	OO17_07525	Rhodopseudomonas palustris	cellular organisms (no rank), Bacteria (superkingdom), Pseudomonadota (phylum), Alphaproteobacteria (class), Hyphomicrobiales (order), Nitrobacteraceae (family), Rhodopseudomonas (genus)
IFDLRGFNLNELEDPDL-VHEHTDRIASFVFSDKPFHYGKLEEFLSGILSVYGEKLLRYK				544	A0A0P6VZX3_A0A0P6VZX3_9HYPH_22-267		A0A0P6VZX3	A0A0P6VZX3_9HYPH	Cobalamin biosynthesis protein CobW	ABB55_08695	Prosthecomicrobium hirschii	cellular organisms (no rank), Bacteria (superkingdom), Pseudomonadota (phylum), Alphaproteobacteria (class), Hyphomicrobiales (order), Kaistiaceae (family), Prosthecomicrobium (genus)
GVLYMEGVDRKVVFQGVH				545	A0A1I4VVZ2_A0A1I4VVZ2_9HYPH_20-273		A0A1I4VVZ2	A0A1I4VVZ2_9HYPH	Cobalamin biosynthesis protein CobW	CXZ10_09990	Pleomorphomonas diazotrophica	cellular organisms (no rank), Bacteria (superkingdom), Pseudomonadota (phylum), Alphaproteobacteria (class), Hyphomicrobiales (order), Pleomorphomonadaceae (family), Pleomorphomonas (genus)
>A0A0C1YQT4_A0A0C1YQT4_9BURK_14-268				546	A0A166A8L9_A0A166A8L9_9HYPH_19-269		A0A166A8L9	A0A166A8L9_9HYPH	Putative metal chaperone YciC	yciC_2 PsAD2_01214	Pseudovibrio axinellae	cellular organisms (no rank), Bacteria (superkingdom), Pseudomonadota (phylum), Alphaproteobacteria (class), Hyphomicrobiales (order), Stappiaceae (family), Pseudovibrio (genus)
GAGKTTLLNRILREPHGYKIAVIENEFGQENIDNEILQDSNEQIVEMNNGCICCTVRGDL				547	A0A379A096_A0A379A096_9HYPH_22-273		A0A379A096	A0A379A096_9HYPH	Uncharacterized GTP-binding protein YjiA	yjiA_3 NCTC13350_03597	Pannonibacter phragmitetus	cellular organisms (no rank), Bacteria (superkingdom), Pseudomonadota (phylum), Alphaproteobacteria (class), Hyphomicrobiales (order), Stappiaceae (family), Pannonibacter (genus)
IIALSTLAQKRNQFDHVVIETTGLANPGPVAQTFFMDDEVAAHYLLDAVVTVVDAKHGML				548	A0NNQ1_A0NNQ1_ROSAI_45-295		A0NNQ1	A0NNQ1_ROSAI	CobW C-terminal domain-containing protein	SIAM614_24222	Roseibium aggregatum (strain ATCC 25650 / DSM 13394 / JCM 20685 / NBRC 16684 / NCIMB 2208 / IAM 12614 / B1) (Stappia aggregata)	cellular organisms (no rank), Bacteria (superkingdom), Pseudomonadota (phylum), Alphaproteobacteria (class), Hyphomicrobiales (order), Stappiaceae (family), Roseibium (genus), Roseibium aggregatum (species)
QLDD--EEAQRQAGFADKLLLSKTDLVGMDQVDALVARLKRINPRAPVNKVDFGQVPISD				549	A0A0M6YBG3_A0A0M6YBG3_9HYPH_21-271		A0A0M6YBG3	A0A0M6YBG3_9HYPH	Putative metal chaperone YciC	yciC_3 LAL4801_05488	Roseibium aggregatum	cellular organisms (no rank), Bacteria (superkingdom), Pseudomonadota (phylum), Alphaproteobacteria (class), Hyphomicrobiales (order), Stappiaceae (family), Roseibium (genus)
VLDLRGFNLNDLEDPDLEAH-HSDDIAAFVFSERPFNTARLDEFLGNLVQVFGPRMLRYK				550	A0A1G6AID1_A0A1G6AID1_9HYPH_16-268		A0A1G6AID1	A0A1G6AID1_9HYPH	GTPase, G3E family	SAMN02982931_00665	Bauldia litoralis	cellular organisms (no rank), Bacteria (superkingdom), Pseudomonadota (phylum), Alphaproteobacteria (class), Hyphomicrobiales (order), Kaistiaceae (family), Bauldia (genus)
GVLWMEGADRKVVFQGVH				551	A0A1F4BMX3_A0A1F4BMX3_9PROT_18-270		A0A1F4BMX3	A0A1F4BMX3_9PROT	Cobalamin biosynthesis protein CobW	A3H34_06830	Betaproteobacteria bacterium RIFCSPLOWO2_02_FULL_67_19	cellular organisms (no rank), Bacteria (superkingdom), Pseudomonadota (phylum), Betaproteobacteria (class), unclassified Betaproteobacteria (no rank)
>A0A254T8B0_A0A254T8B0_9BURK_14-268				552	A0A366DV84_A0A366DV84_9HYPH_30-282		A0A366DV84	A0A366DV84_9HYPH	G3E family GTPase	DFR47_105126	Pseudochrobactrum asaccharolyticum	cellular organisms (no rank), Bacteria (superkingdom), Pseudomonadota (phylum), Alphaproteobacteria (class), Hyphomicrobiales (order), Brucellaceae (family), Pseudochrobactrum (genus)
GAGKTTLLNRILREPHGHRIAVIENEFGEENIDNEILQDSNEQIVEMSNGCICCTVRGDL				553	A0A067WKR9_A0A067WKR9_9HYPH_26-278		A0A067WKR9	A0A067WKR9_9HYPH	CobW C-terminal domain-containing protein	O99_00530	Bartonella rochalimae ATCC BAA-1498	cellular organisms (no rank), Bacteria (superkingdom), Pseudomonadota (phylum), Alphaproteobacteria (class), Hyphomicrobiales (order), Bartonellaceae (family), Bartonella (genus), Bartonella rochalimae (species)
ILALGTLAQKRNDFDHVVIETTGLANPGPVAQTFFMDDEVASHYMLDAVITVVDAKHAMQ				554	J0R2U4_J0R2U4_BAREL_19-270		J0R2U4	J0R2U4_BAREL	CobW C-terminal domain-containing protein	MEE_01571	Bartonella elizabethae F9251 = ATCC 49927	cellular organisms (no rank), Bacteria (superkingdom), Pseudomonadota (phylum), Alphaproteobacteria (class), Hyphomicrobiales (order), Bartonellaceae (family), Bartonella (genus), Bartonella elizabethae (species)
QLDE--EEAQRQVGFADRLLLSKTDLVSADDVDALTSRIKRINPRAPIRKVDFGQMPVNE				555	A0A380ZEF4_A0A380ZEF4_BARDO_21-272		A0A380ZEF4	A0A380ZEF4_BARDO	Uncharacterized GTP-binding protein YjiA	yjiA_1 NCTC12862_01089	Bartonella doshiae	cellular organisms (no rank), Bacteria (superkingdom), Pseudomonadota (phylum), Alphaproteobacteria (class), Hyphomicrobiales (order), Bartonellaceae (family), Bartonella (genus)
VLDLRGFNLNDVEDPDLEEH-HTDEIAAFVFSDRPFNTARLDEFLGSLVQVFGPRMLRYK				556	A0A0F7PIJ6_A0A0F7PIJ6_9HYPH_23-275		A0A0F7PIJ6	A0A0F7PIJ6_9HYPH	Putative GTPase, G3E family	IMCC20628_00314	Hoeflea sp. IMCC20628	cellular organisms (no rank), Bacteria (superkingdom), Pseudomonadota (phylum), Alphaproteobacteria (class), Hyphomicrobiales (order), Phyllobacteriaceae (family), Hoeflea (genus), unclassified Hoeflea (no rank)
GVLWMEGADRKVVFQGVH				557	A0A0Q7WT51_A0A0Q7WT51_9HYPH_18-270		A0A0Q7WT51	A0A0Q7WT51_9HYPH	Cobalamin biosynthesis protein CobW	ASD44_00395	Mesorhizobium sp. Root554	cellular organisms (no rank), Bacteria (superkingdom), Pseudomonadota (phylum), Alphaproteobacteria (class), Hyphomicrobiales (order), Phyllobacteriaceae (family), Mesorhizobium (genus), unclassified Mesorhizobium (no rank)
>A0A3D3PKB9_A0A3D3PKB9_9BURK_14-267				558	A0A1I4A1L2_A0A1I4A1L2_9HYPH_32-285		A0A1I4A1L2	A0A1I4A1L2_9HYPH	GTPase, G3E family	SAMN04488498_10790	Mesorhizobium albiziae	cellular organisms (no rank), Bacteria (superkingdom), Pseudomonadota (phylum), Alphaproteobacteria (class), Hyphomicrobiales (order), Phyllobacteriaceae (family), Mesorhizobium (genus)
GAGKTTLLNRILQEHHGHRIAVIENEFGPENIDNEILQDSTEQIIEMNNGCICCTVRGDL				559	A0A0Q7VP16_A0A0Q7VP16_9HYPH_18-271		A0A0Q7VP16	A0A0Q7VP16_9HYPH	Cobalamin biosynthesis protein CobW	ASD50_04935	Mesorhizobium sp. Root552	cellular organisms (no rank), Bacteria (superkingdom), Pseudomonadota (phylum), Alphaproteobacteria (class), Hyphomicrobiales (order), Phyllobacteriaceae (family), Mesorhizobium (genus), unclassified Mesorhizobium (no rank)
IVALSALAQKRRQFDRVVIETTGLANPGPVAQTFFMDDEVAGDYLLDAIITVVDAKHAMQ				560	A0A1C2EBT8_A0A1C2EBT8_9HYPH_18-271		A0A1C2EBT8	A0A1C2EBT8_9HYPH	Cobalamin biosynthesis protein CobW	QV13_02040	Mesorhizobium hungaricum	cellular organisms (no rank), Bacteria (superkingdom), Pseudomonadota (phylum), Alphaproteobacteria (class), Hyphomicrobiales (order), Phyllobacteriaceae (family), Mesorhizobium (genus)
QLDQ--EEAQRQVGFADKLLLSKTDLVSAVELALLTTRLTRINPRAPISKVDFGRAPIAD				561	A0A084U7X4_A0A084U7X4_9HYPH_19-271		A0A084U7X4	A0A084U7X4_9HYPH	Cobalamin synthesis protein, P47K	EL18_00074	Nitratireductor basaltis	cellular organisms (no rank), Bacteria (superkingdom), Pseudomonadota (phylum), Alphaproteobacteria (class), Hyphomicrobiales (order), Phyllobacteriaceae (family), Nitratireductor (genus)
VLDVRGFNLNDLEDPDLQ-H-HGDDIAAFSFSERAFDTARLDEFLGGLVQVYGPRMLRYK				562	A0A1I3MNF2_A0A1I3MNF2_9HYPH_18-271		A0A1I3MNF2	A0A1I3MNF2_9HYPH	GTPase, G3E family	SAMN03080618_01811	Aquamicrobium aerolatum DSM 21857	cellular organisms (no rank), Bacteria (superkingdom), Pseudomonadota (phylum), Alphaproteobacteria (class), Hyphomicrobiales (order), Phyllobacteriaceae (family), Aquamicrobium (genus), Aquamicrobium aerolatum (species)
GVLWMDGADRKVVFQGVH				563	A0A2E0IP32_A0A2E0IP32_9HYPH_16-268		A0A2E0IP32	A0A2E0IP32_9HYPH	Cobalamin biosynthesis protein CobW	CL534_17540	Ahrensia sp	cellular organisms (no rank), Bacteria (superkingdom), Pseudomonadota (phylum), Alphaproteobacteria (class), Hyphomicrobiales (order), Ahrensiaceae (family), Ahrensia (genus), unclassified Ahrensia (no rank)
>G0AE13_G0AE13_COLFT_54-308				564	A0A0Q6BWL6_A0A0Q6BWL6_9HYPH_22-274		A0A0Q6BWL6	A0A0Q6BWL6_9HYPH	Cobalamin biosynthesis protein CobW	ASG43_13370	Aureimonas sp. Leaf454	cellular organisms (no rank), Bacteria (superkingdom), Pseudomonadota (phylum), Alphaproteobacteria (class), Hyphomicrobiales (order), Aurantimonadaceae (family), Aureimonas (genus), unclassified Aureimonas (no rank)
GAGKTTLLNRILQQQHGHKIAVIENEFGQENIDNEILQDSTEQIVEMNNGCICCTVRGDL				565	A0A7W6H5M9_A0A7W6H5M9_9HYPH_22-274		A0A7W6H5M9	A0A7W6H5M9_9HYPH	G3E family GTPase	GGR04_002879	Aureimonas pseudogalii	cellular organisms (no rank), Bacteria (superkingdom), Pseudomonadota (phylum), Alphaproteobacteria (class), Hyphomicrobiales (order), Aurantimonadaceae (family), Aureimonas (genus)
IVALTTLARRRANFDRVIIETTGMANPGPVAQTFFVDDEVAMHFMLDAIVTVVDAKHAMM				566	A0A0Q5GSS3_A0A0Q5GSS3_9HYPH_22-274		A0A0Q5GSS3	A0A0Q5GSS3_9HYPH	Cobalamin biosynthesis protein CobW	ASF65_07425	Aureimonas sp. Leaf324	cellular organisms (no rank), Bacteria (superkingdom), Pseudomonadota (phylum), Alphaproteobacteria (class), Hyphomicrobiales (order), Aurantimonadaceae (family), Aureimonas (genus), unclassified Aureimonas (no rank)
QLDQ--EEAQRQVGFADKLLLSKTDLVTTAEVTALTSRLKRINPRAPIITLDPQHTPIEE				567	A0A0P0Z0G2_A0A0P0Z0G2_9HYPH_21-273		A0A0P0Z0G2	A0A0P0Z0G2_9HYPH	Cobalamin synthesis protein P47K		Aureimonas frigidaquae	cellular organisms (no rank), Bacteria (superkingdom), Pseudomonadota (phylum), Alphaproteobacteria (class), Hyphomicrobiales (order), Aurantimonadaceae (family), Aureimonas (genus)
ILDIRGFNLNALEDPDLEDD-HDDEIAAFVFSERPFDTARLDEFLGGLVQVYGPRMLRYK				568	A0A0B1Q454_A0A0B1Q454_9HYPH_22-274		A0A0B1Q454	A0A0B1Q454_9HYPH	Cobalamin biosynthesis protein CobW	LA66_17430	Aureimonas altamirensis	cellular organisms (no rank), Bacteria (superkingdom), Pseudomonadota (phylum), Alphaproteobacteria (class), Hyphomicrobiales (order), Aurantimonadaceae (family), Aureimonas (genus)
GVLLMDGADRKVVFQGVH				569	A0A1H0J6H3_A0A1H0J6H3_9HYPH_20-272		A0A1H0J6H3	A0A1H0J6H3_9HYPH	GTPase, G3E family	SAMN05192530_10622	Aureimonas jatrophae	cellular organisms (no rank), Bacteria (superkingdom), Pseudomonadota (phylum), Alphaproteobacteria (class), Hyphomicrobiales (order), Aurantimonadaceae (family), Aureimonas (genus)
>A0A0L6VVU2_A0A0L6VVU2_9BURK_14-269				570	A0A175RPW7_A0A175RPW7_9HYPH_22-274		A0A175RPW7	A0A175RPW7_9HYPH	Cobalamin biosynthesis protein CobW	NS365_10235	Aureimonas ureilytica	cellular organisms (no rank), Bacteria (superkingdom), Pseudomonadota (phylum), Alphaproteobacteria (class), Hyphomicrobiales (order), Aurantimonadaceae (family), Aureimonas (genus)
GAGKTTLLNRILQENHGMRIAVIENEFGQENIDNEILQDSSEQIVEMNNGCICCTVRGDL				571	A0A0F9XDJ0_A0A0F9XDJ0_9ZZZZ_64-316		A0A0F9XDJ0	A0A0F9XDJ0_9ZZZZ	CobW C-terminal domain-containing protein	LCGC14_0233880	marine sediment metagenome	unclassified entries (no rank), unclassified sequences (no rank), metagenomes (no rank), ecological metagenomes (no rank)
IVALGNLARKRDQFDRVVIETTGLANPGPVAQTFFVDEEVGAHYLLDAVVTVVDARHAMD				572	A0A371X5R8_A0A371X5R8_9HYPH_29-282		A0A371X5R8	A0A371X5R8_9HYPH	GTP-binding protein	DYI37_08330	Fulvimarina endophytica	cellular organisms (no rank), Bacteria (superkingdom), Pseudomonadota (phylum), Alphaproteobacteria (class), Hyphomicrobiales (order), Aurantimonadaceae (family), Fulvimarina (genus)
QLDR--EEAQRQVGFADKILLSKTDLVDAAALEELKARIRRINPRAPIAVSDFGRAPIQE				573	A0A0Q5WSG8_A0A0Q5WSG8_9HYPH_25-278		A0A0Q5WSG8	A0A0Q5WSG8_9HYPH	Cobalamin biosynthesis protein CobW	ASG58_12200	Rhizobium sp. Leaf383	cellular organisms (no rank), Bacteria (superkingdom), Pseudomonadota (phylum), Alphaproteobacteria (class), Hyphomicrobiales (order), Rhizobiaceae (family), Rhizobium/Agrobacterium group (no rank), Rhizobium (genus), unclassified Rhizobium (no rank)
VLDLRGFNLNDLEDPALDEHHHSDDIAAFVFSERAFDPERLDQFLGSMVQVFGPNMLRYK				574	A0A7W6J2Y0_A0A7W6J2Y0_9HYPH_20-272		A0A7W6J2Y0	A0A7W6J2Y0_9HYPH	G3E family GTPase	GGR23_000182	Gellertiella hungarica	cellular organisms (no rank), Bacteria (superkingdom), Pseudomonadota (phylum), Alphaproteobacteria (class), Hyphomicrobiales (order), Rhizobiaceae (family), Gellertiella (genus)
GVLSMAGADRKVVFQGVH				575	A0A6A5L432_A0A6A5L432_LUPAL_20-272		A0A6A5L432	A0A6A5L432_LUPAL	CobW/HypB/UreG nucleotide-binding domain-containing protein	Lal_00044835	Lupinus albus (White lupine) (Lupinus termis)	cellular organisms (no rank), Eukaryota (superkingdom), Viridiplantae (kingdom), Streptophyta (phylum), Streptophytina (subphylum), Embryophyta (no rank), Tracheophyta (no rank), Euphyllophyta (no rank), Spermatophyta (no rank), Magnoliopsida (class), Mesangiospermae (no rank), eudicotyledons (no rank), Gunneridae (no rank), Pentapetalae (no rank), rosids (no rank), fabids (no rank), Fabales (ord…
>A0A0Q5GZD6_A0A0Q5GZD6_9BURK_14-269				576	A0A0X7A597_A0A0X7A597_9HYPH_20-272		A0A0X7A597	A0A0X7A597_9HYPH	Cobalamin biosynthesis protein CobW	L904_21405	Agrobacterium sp. LY4	cellular organisms (no rank), Bacteria (superkingdom), Pseudomonadota (phylum), Alphaproteobacteria (class), Hyphomicrobiales (order), Rhizobiaceae (family), Rhizobium/Agrobacterium group (no rank), Agrobacterium (genus), unclassified Agrobacterium (no rank)
GAGKTTLLNRILREEHGLRIAVIENEFGEENIDNEILQDSGEQIVEMNNGCICCTIRGDL				577	A0A0Q5F8A8_A0A0Q5F8A8_9HYPH_22-274		A0A0Q5F8A8	A0A0Q5F8A8_9HYPH	Cobalamin biosynthesis protein CobW	ASF69_00735	Rhizobium sp. Leaf311	cellular organisms (no rank), Bacteria (superkingdom), Pseudomonadota (phylum), Alphaproteobacteria (class), Hyphomicrobiales (order), Rhizobiaceae (family), Rhizobium/Agrobacterium group (no rank), Rhizobium (genus), unclassified Rhizobium (no rank)
VVALTKLAQKREAFDRVVIETTGLANPGPVAQTFFVDEEVGANYMLDAVVTVVDARHAMD				578	A0A068TBK1_A0A068TBK1_NEOGA_20-272		A0A068TBK1	A0A068TBK1_NEOGA	Cobalamin synthesis protein CobW	cobW RG1141_CH30810	Neorhizobium galegae bv. officinalis bv. officinalis str. HAMBI 1141	cellular organisms (no rank), Bacteria (superkingdom), Pseudomonadota (phylum), Alphaproteobacteria (class), Hyphomicrobiales (order), Rhizobiaceae (family), Rhizobium/Agrobacterium group (no rank), Neorhizobium (genus), Neorhizobium galegae (species), Neorhizobium galegae bv. officinalis (no rank)
QLDR--EEAQRQVGFADKILLSKLDLIDGDALETLKMRLTRINPRAPISTSDFGRAPIAE				579	A0A068SU84_A0A068SU84_NEOGA_20-272		A0A068SU84	A0A068SU84_NEOGA	Cobalamin synthesis protein CobW	cobW RG540_CH31570	Neorhizobium galegae bv. orientalis str. HAMBI 540	cellular organisms (no rank), Bacteria (superkingdom), Pseudomonadota (phylum), Alphaproteobacteria (class), Hyphomicrobiales (order), Rhizobiaceae (family), Rhizobium/Agrobacterium group (no rank), Neorhizobium (genus), Neorhizobium galegae (species), Neorhizobium galegae bv. orientalis (no rank)
VLDLRGFNLNDLEDPDLEDHHHSDDIAAFVFSERAFDPERLDQFLGSMVQVFGPNMLRYK				580	A0A0Q8MRA3_A0A0Q8MRA3_9HYPH_22-274		A0A0Q8MRA3	A0A0Q8MRA3_9HYPH	Cobalamin biosynthesis protein CobW	ASE04_10110	Rhizobium sp. Root708	cellular organisms (no rank), Bacteria (superkingdom), Pseudomonadota (phylum), Alphaproteobacteria (class), Hyphomicrobiales (order), Rhizobiaceae (family), Rhizobium/Agrobacterium group (no rank), Rhizobium (genus), unclassified Rhizobium (no rank)
GVLSMQGAERKVVFQGVH				581	A0A1C3VSS0_A0A1C3VSS0_9HYPH_34-286		A0A1C3VSS0	A0A1C3VSS0_9HYPH	GTPase, G3E family	GA0061102_101756	Rhizobium miluonense	cellular organisms (no rank), Bacteria (superkingdom), Pseudomonadota (phylum), Alphaproteobacteria (class), Hyphomicrobiales (order), Rhizobiaceae (family), Rhizobium/Agrobacterium group (no rank), Rhizobium (genus)
>A0A1I4K5G9_A0A1I4K5G9_9BURK_14-269				582	A0A1E4Y9N3_A0A1E4Y9N3_9HYPH_20-272		A0A1E4Y9N3	A0A1E4Y9N3_9HYPH	Cobalamin biosynthesis protein CobW	A9Z06_26505	Rhizobium sp. YK2	cellular organisms (no rank), Bacteria (superkingdom), Pseudomonadota (phylum), Alphaproteobacteria (class), Hyphomicrobiales (order), Rhizobiaceae (family), Rhizobium/Agrobacterium group (no rank), Rhizobium (genus), unclassified Rhizobium (no rank)
GAGKTTLLNRILQEPHGMRIAVIENEFGQENIDNEILKDSNEQIVEMNNGCICCTVRGDL				583	A0A1C3VPA6_A0A1C3VPA6_9HYPH_20-272		A0A1C3VPA6	A0A1C3VPA6_9HYPH	GTPase, G3E family	GA0061103_4152	Rhizobium multihospitium	cellular organisms (no rank), Bacteria (superkingdom), Pseudomonadota (phylum), Alphaproteobacteria (class), Hyphomicrobiales (order), Rhizobiaceae (family), Rhizobium/Agrobacterium group (no rank), Rhizobium (genus)
IVALTGLARRRAQFDRVVIETTGLANPGPVAQTFFVDEEVGSYYMLDAVLTVVDARHAMA				584	A0A433PD75_A0A433PD75_9FUNG_22-271		A0A433PD75	A0A433PD75_9FUNG	Cobalamin synthesis protein P47K	BC937DRAFT_92392	Endogone sp. FLAS-F59071	cellular organisms (no rank), Eukaryota (superkingdom), Opisthokonta (no rank), Fungi (kingdom), Fungi incertae sedis (no rank), Mucoromycota (phylum), Mucoromycotina (subphylum), Endogonomycetes (class), Endogonales (order), Endogonaceae (family), Endogone (genus), unclassified Endogone (no rank)
QLDE--EEAQRQVGFADRLLLSKTDLVDADTLAALTRRLKRINPRAPIGRADFGRTPLNE				585	A0A433D4Y9_A0A433D4Y9_9FUNG_23-274		A0A433D4Y9	A0A433D4Y9_9FUNG	CobW/HypB/UreG, nucleotide-binding domain-containing protein	BC936DRAFT_147558	Jimgerdemannia flammicorona	cellular organisms (no rank), Eukaryota (superkingdom), Opisthokonta (no rank), Fungi (kingdom), Fungi incertae sedis (no rank), Mucoromycota (phylum), Mucoromycotina (subphylum), Endogonomycetes (class), Endogonales (order), Endogonaceae (family), Jimgerdemannia (genus)
VLDLRGFNLNELEDPDLEEHHHSDEIAAFVFSSRPFDSARLDEFLGGLVQVYGPRMLRYK				586	A0A8H7PEG7_A0A8H7PEG7_9FUNG_18-267		A0A8H7PEG7	A0A8H7PEG7_9FUNG	CobW C-terminal domain-containing protein	INT44_005551	Umbelopsis vinacea	cellular organisms (no rank), Eukaryota (superkingdom), Opisthokonta (no rank), Fungi (kingdom), Fungi incertae sedis (no rank), Mucoromycota (phylum), Mucoromycotina (subphylum), Umbelopsidomycetes (class), Umbelopsidales (order), Umbelopsidaceae (family), Umbelopsis (genus)
GVLLMQGAERKVVFQGVH				587	A0A167NLQ4_A0A167NLQ4_PHYB8_16-266		A0A167NLQ4	A0A167NLQ4_PHYB8	CobW C-terminal domain-containing protein	PHYBLDRAFT_109910	Phycomyces blakesleeanus (strain ATCC 8743b / DSM 1359 / FGSC 10004 / NBRC 33097 / NRRL 1555)	cellular organisms (no rank), Eukaryota (superkingdom), Opisthokonta (no rank), Fungi (kingdom), Fungi incertae sedis (no rank), Mucoromycota (phylum), Mucoromycotina (subphylum), Mucoromycetes (class), Mucorales (order), Phycomycetaceae (family), Phycomyces (genus), Phycomyces blakesleeanus (species)
>A0A699GEZ6_A0A699GEZ6_TANCI_823-1078				588	A0A1X2GT60_A0A1X2GT60_9FUNG_12-259		A0A1X2GT60	A0A1X2GT60_9FUNG	CobW/P47K family protein	DM01DRAFT_1164228	Hesseltinella vesiculosa	cellular organisms (no rank), Eukaryota (superkingdom), Opisthokonta (no rank), Fungi (kingdom), Fungi incertae sedis (no rank), Mucoromycota (phylum), Mucoromycotina (subphylum), Mucoromycetes (class), Mucorales (order), Cunninghamellaceae (family), Hesseltinella (genus)
GAGKTTLLNRILQEPHGMRIAVIENEFGQENIDNEILQDSGEQIVEMNNGCICCTVRGDL				589	A0A163J030_A0A163J030_ABSGL_15-253		A0A163J030	A0A163J030_ABSGL	CobW C-terminal domain-containing protein	ABSGL_01739.1 scaffold 2091	Absidia glauca (Pin mould)	cellular organisms (no rank), Eukaryota (superkingdom), Opisthokonta (no rank), Fungi (kingdom), Fungi incertae sedis (no rank), Mucoromycota (phylum), Mucoromycotina (subphylum), Mucoromycetes (class), Mucorales (order), Cunninghamellaceae (family), Absidia (genus)
IVALTNLAQRREHFDRVVIETTGLANPGPVAQTFFVDEEVGAHFMLDAVVTVVDARHAMD				590	A0A077X4L4_A0A077X4L4_9FUNG_13-258		A0A077X4L4	A0A077X4L4_9FUNG	CobW C-terminal domain-containing protein	LRAMOSA06618	Lichtheimia ramosa	cellular organisms (no rank), Eukaryota (superkingdom), Opisthokonta (no rank), Fungi (kingdom), Fungi incertae sedis (no rank), Mucoromycota (phylum), Mucoromycotina (subphylum), Mucoromycetes (class), Mucorales (order), Lichtheimiaceae (family), Lichtheimia (genus)
QLDQ--EEAQRQVGFADKLLLSKTDLVTAEQLATLTARLKRINPRAPISTADFGRAPLAE				591	A0A8H7VQX3_A0A8H7VQX3_9FUNG_17-264		A0A8H7VQX3	A0A8H7VQX3_9FUNG	CobW C-terminal domain-containing protein	INT45_009113	Circinella minor	cellular organisms (no rank), Eukaryota (superkingdom), Opisthokonta (no rank), Fungi (kingdom), Fungi incertae sedis (no rank), Mucoromycota (phylum), Mucoromycotina (subphylum), Mucoromycetes (class), Mucorales (order), Lichtheimiaceae (family), Circinella (genus)
VMDLKGFNLNDLEDPDLEAHDHSDDIAAFVFSTRPFDTAKLDEFLGGLINVYGPRMLRYK				592	A0A1X2HFJ6_A0A1X2HFJ6_SYNRA_18-264		A0A1X2HFJ6	A0A1X2HFJ6_SYNRA	CobW/P47K family protein	BCR43DRAFT_563134	Syncephalastrum racemosum (Filamentous fungus)	cellular organisms (no rank), Eukaryota (superkingdom), Opisthokonta (no rank), Fungi (kingdom), Fungi incertae sedis (no rank), Mucoromycota (phylum), Mucoromycotina (subphylum), Mucoromycetes (class), Mucorales (order), Syncephalastraceae (family), Syncephalastrum (genus)
GVLLMQDADRKVVFQGVH				593	A0A1I4S0P8_A0A1I4S0P8_9PSEU_14-253		A0A1I4S0P8	A0A1I4S0P8_9PSEU	GTPase, G3E family	SAMN05421805_101784	Saccharopolyspora antimicrobica	cellular organisms (no rank), Bacteria (superkingdom), Terrabacteria group (no rank), Actinomycetota (phylum), Actinomycetes (class), Pseudonocardiales (order), Pseudonocardiaceae (family), Saccharopolyspora (genus)
>A0A840RUW5_A0A840RUW5_9BURK_14-268				594	A0A1H3RMX4_A0A1H3RMX4_9PSEU_14-254		A0A1H3RMX4	A0A1H3RMX4_9PSEU	GTPase, G3E family	SAMN05216215_105619	Saccharopolyspora shandongensis	cellular organisms (no rank), Bacteria (superkingdom), Terrabacteria group (no rank), Actinomycetota (phylum), Actinomycetes (class), Pseudonocardiales (order), Pseudonocardiaceae (family), Saccharopolyspora (genus)
GAGKTTLLNRILQQPHGYKIAIIENEFGAENIDNEILQDSTEQIIEMNNGCICCTVRGDL				595	A0A6G4U3V2_A0A6G4U3V2_9ACTN_17-257		A0A6G4U3V2	A0A6G4U3V2_9ACTN	GTP-binding protein	G5C51_21155	Streptomyces coryli	cellular organisms (no rank), Bacteria (superkingdom), Terrabacteria group (no rank), Actinomycetota (phylum), Actinomycetes (class), Kitasatosporales (order), Streptomycetaceae (family), Streptomyces (genus)
IIALSSLARRRDHFDHVIIETTGMANPGPVAQTFFVDEEVAMHYMLDAIVTVVDAKHAMQ				596	A0A4Y3QS56_A0A4Y3QS56_STRCI_17-257		A0A4Y3QS56	A0A4Y3QS56_STRCI	Cobalamin biosynthesis protein	SCA03_05920	Streptomyces cacaoi	cellular organisms (no rank), Bacteria (superkingdom), Terrabacteria group (no rank), Actinomycetota (phylum), Actinomycetes (class), Kitasatosporales (order), Streptomycetaceae (family), Streptomyces (genus)
QLDQ--EEAQRQVGFADKLLLSKTDLVSPAEVALLSARLTRINPRAAIIPLDPVHTPIDE				597	A0A2K8M6A3_A0A2K8M6A3_9PSEU_14-252		A0A2K8M6A3	A0A2K8M6A3_9PSEU	GTP-binding protein	CU254_28355	Amycolatopsis sp. AA4	cellular organisms (no rank), Bacteria (superkingdom), Terrabacteria group (no rank), Actinomycetota (phylum), Actinomycetes (class), Pseudonocardiales (order), Pseudonocardiaceae (family), Amycolatopsis (genus), unclassified Amycolatopsis (no rank)
ILDIKGFNLNALEDPDLESD-HADDIAAFVFSERPFEASKLEEFLDGLIEVYGPRLLRYK				598	A0A318KHF5_A0A318KHF5_9NOCA_17-258		A0A318KHF5	A0A318KHF5_9NOCA	G3E family GTPase	DFR70_1011037	Nocardia tenerifensis	cellular organisms (no rank), Bacteria (superkingdom), Terrabacteria group (no rank), Actinomycetota (phylum), Actinomycetes (class), Mycobacteriales (order), Nocardiaceae (family), Nocardia (genus)
GILFMDGADRKVVFQGVH				599	A0A7W8QT79_A0A7W8QT79_9ACTN_18-259		A0A7W8QT79	A0A7W8QT79_9ACTN	G3E family GTPase	HDA36_006293	Nocardiopsis composta	cellular organisms (no rank), Bacteria (superkingdom), Terrabacteria group (no rank), Actinomycetota (phylum), Actinomycetes (class), Streptosporangiales (order), Nocardiopsaceae (family), Nocardiopsis (genus)
>A0A9E0WRY6_A0A9E0WRY6_9PROT_14-267				600	A0A2P8DKT6_A0A2P8DKT6_9ACTN_17-258		A0A2P8DKT6	A0A2P8DKT6_9ACTN	G3E family GTPase	CLV63_107230	Murinocardiopsis flavida	cellular organisms (no rank), Bacteria (superkingdom), Terrabacteria group (no rank), Actinomycetota (phylum), Actinomycetes (class), Streptosporangiales (order), Nocardiopsaceae (family), Murinocardiopsis (genus)
GAGKTTLLNRILQEPHGFKIAVIENEFGPESIDNDILQDSKEQIIEMNNGCICCTVRGDL				601	A0A6N9A0Q6_A0A6N9A0Q6_9ACTN_23-260		A0A6N9A0Q6	A0A6N9A0Q6_9ACTN	GTP-binding protein	F4X21_10380	Acidimicrobiia bacterium	cellular organisms (no rank), Bacteria (superkingdom), Terrabacteria group (no rank), Actinomycetota (phylum), Acidimicrobiia (class), unclassified Acidimicrobiia (no rank)
IVALNNLAQQRAQFDRVIIETTGLANPGPVAQTFFMDDQVGAHYLLDAVVTVVDAKHAMQ				602	A0A6L7ND26_A0A6L7ND26_9ACTN_22-259		A0A6L7ND26	A0A6L7ND26_9ACTN	GTP-binding protein	F4Y40_06135	Acidimicrobiia bacterium	cellular organisms (no rank), Bacteria (superkingdom), Terrabacteria group (no rank), Actinomycetota (phylum), Acidimicrobiia (class), unclassified Acidimicrobiia (no rank)
QLDA--EEAQRQVGFADRLLLSKTDLVSAKEIAALTQRLKHINPRAPILTLDFGRAPLDQ				603	A0A381V0Y8_A0A381V0Y8_9ZZZZ_16-260		A0A381V0Y8	A0A381V0Y8_9ZZZZ	CobW C-terminal domain-containing protein	METZ01_LOCUS86910	marine metagenome	unclassified entries (no rank), unclassified sequences (no rank), metagenomes (no rank), ecological metagenomes (no rank)
VLDLRGFNLNDLEDPDLEEH-H-DDIAAFIFSDRPFDSLKLDEFLGALVQVHGPAMLRYK				604	A0A7K2A4U8_A0A7K2A4U8_9ACTN_38-282		A0A7K2A4U8	A0A7K2A4U8_9ACTN	GTP-binding protein	F4Y99_06455	Acidimicrobiaceae bacterium	cellular organisms (no rank), Bacteria (superkingdom), Terrabacteria group (no rank), Actinomycetota (phylum), Acidimicrobiia (class), Acidimicrobiales (order), Acidimicrobiaceae (family), unclassified Acidimicrobiaceae (no rank)
GVLWMQGGERKVVFQGVH				605	A0A7K2D5A5_A0A7K2D5A5_9ACTN_23-267		A0A7K2D5A5	A0A7K2D5A5_9ACTN	GTP-binding protein	F4134_02025	Acidimicrobiaceae bacterium	cellular organisms (no rank), Bacteria (superkingdom), Terrabacteria group (no rank), Actinomycetota (phylum), Acidimicrobiia (class), Acidimicrobiales (order), Acidimicrobiaceae (family), unclassified Acidimicrobiaceae (no rank)
>A0A068YZL2_A0A068YZL2_9BURK_16-271				606	A0A6B1EBK6_A0A6B1EBK6_9ACTN_21-265		A0A6B1EBK6	A0A6B1EBK6_9ACTN	GTP-binding protein	F4217_12485 F4Z00_08235	Acidimicrobiaceae bacterium	cellular organisms (no rank), Bacteria (superkingdom), Terrabacteria group (no rank), Actinomycetota (phylum), Acidimicrobiia (class), Acidimicrobiales (order), Acidimicrobiaceae (family), unclassified Acidimicrobiaceae (no rank)
GSGKTTLLNHILKADHGHRIAVIENEFGEAGIDNELLQDRDEQIIEMNNGCICCTVRGDL				607	A0A3R7LIL7_A0A3R7LIL7_9RHOB_19-260		A0A3R7LIL7	A0A3R7LIL7_9RHOB	GTP-binding protein	A7A09_006640	Methylarcula marina	cellular organisms (no rank), Bacteria (superkingdom), Pseudomonadota (phylum), Alphaproteobacteria (class), Rhodobacterales (order), Paracoccaceae (family), Methylarcula (genus)
VRILGELATKRAHFDRVVIETTGLADPAPVAQTFFVDEAVVQRFLLDAIVTLVDAKHAPA				608	A0A1J6HCV8_A0A1J6HCV8_9HYPH_19-260		A0A1J6HCV8	A0A1J6HCV8_9HYPH	GTP-binding protein	BLA27_26880	Brucella cytisi	cellular organisms (no rank), Bacteria (superkingdom), Pseudomonadota (phylum), Alphaproteobacteria (class), Hyphomicrobiales (order), Brucellaceae (family), Brucella/Ochrobactrum group (no rank), Brucella (genus)
QLDE--HEAQEQVGFADRILLSKTDLVDDASLQSLRQRLVRMNPRAKISESRHGVAAIDD				609	A0A1X7K1G9_A0A1X7K1G9_9RHOB_19-259		A0A1X7K1G9	A0A1X7K1G9_9RHOB	GTPase, G3E family	SAMN02746000_02000	Paracoccus sp. J56	cellular organisms (no rank), Bacteria (superkingdom), Pseudomonadota (phylum), Alphaproteobacteria (class), Rhodobacterales (order), Paracoccaceae (family), Paracoccus (genus), unclassified Paracoccus (in: a-proteobacteria) (no rank)
LLDIRGFNLNALEEPDLDAHQHDDDVTSFVFEDRPLDMARLEDFLGSMVQAHGTQMMRYK				610	A0A6I2UQ48_A0A6I2UQ48_9RHOB_19-259		A0A6I2UQ48	A0A6I2UQ48_9RHOB	GTP-binding protein	GB879_08310	Paracoccus sp. SMMA_5	cellular organisms (no rank), Bacteria (superkingdom), Pseudomonadota (phylum), Alphaproteobacteria (class), Rhodobacterales (order), Paracoccaceae (family), Paracoccus (genus), unclassified Paracoccus (in: a-proteobacteria) (no rank)
GVLSAYGEDRRIVFQGVH				611	A0A1I2ZTV4_A0A1I2ZTV4_9RHOB_19-259		A0A1I2ZTV4	A0A1I2ZTV4_9RHOB	GTPase, G3E family	SAMN04488021_11077	Paracoccus aminovorans	cellular organisms (no rank), Bacteria (superkingdom), Pseudomonadota (phylum), Alphaproteobacteria (class), Rhodobacterales (order), Paracoccaceae (family), Paracoccus (genus)
>A0A0E1S5X3_A0A0E1S5X3_BURPE_14-269				612	A0A163DJY1_A0A163DJY1_9NEIS_24-263		A0A163DJY1	A0A163DJY1_9NEIS	GTP-binding protein	AVW16_05720	Crenobacter luteus	cellular organisms (no rank), Bacteria (superkingdom), Pseudomonadota (phylum), Betaproteobacteria (class), Neisseriales (order), Neisseriaceae (family), Crenobacter (genus)
GSGKTTLLNRILKEQHGHRIAVIENEFGEAGIDNELLQDEGEQIVEMNNGCICCTVRGDL				613	A0A192A643_A0A192A643_9RALS_28-267		A0A192A643	A0A192A643_9RALS	GTP-binding protein	A9Y76_26220	Ralstonia insidiosa	cellular organisms (no rank), Bacteria (superkingdom), Pseudomonadota (phylum), Betaproteobacteria (class), Burkholderiales (order), Burkholderiaceae (family), Ralstonia (genus)
IRILGELHAKKQSFDRVIIETTGLADPAPVAQTFFVDDDISQRYLLDAVVTMVDAKHAAQ				614	A0A0F0EAF5_A0A0F0EAF5_9BURK_28-267		A0A0F0EAF5	A0A0F0EAF5_9BURK	Cobalamin biosynthesis protein	UB44_02175	Burkholderiaceae bacterium 26	cellular organisms (no rank), Bacteria (superkingdom), Pseudomonadota (phylum), Betaproteobacteria (class), Burkholderiales (order), Burkholderiaceae (family), unclassified Burkholderiaceae (no rank)
QLDE--HEAQEQVGFADRILITKTDVAEAQDVAALRKRLVRMNPRAKIGEARHGQAAVSD				615	A0A2W1MQE9_A0A2W1MQE9_9PSED_24-263		A0A2W1MQE9	A0A2W1MQE9_9PSED	GTP-binding protein	DMX10_29935	Pseudomonas sp. 57B-090624	cellular organisms (no rank), Bacteria (superkingdom), Pseudomonadota (phylum), Gammaproteobacteria (class), Pseudomonadales (order), Pseudomonadaceae (family), Pseudomonas (genus), unclassified Pseudomonas (no rank)
LLDIRGFNLDALEEPDLDDHEHDDDVTSFVFEDRPLDLQRIEDFLGDILQVYGPQLMRYK				616	A0A5E7I158_A0A5E7I158_PSEFL_24-263		A0A5E7I158	A0A5E7I158_PSEFL	Putative GTP-binding protein YjiA	yjiA_1 PS854_01259	Pseudomonas fluorescens	cellular organisms (no rank), Bacteria (superkingdom), Pseudomonadota (phylum), Gammaproteobacteria (class), Pseudomonadales (order), Pseudomonadaceae (family), Pseudomonas (genus), Pseudomonas fluorescens group (no rank)
GVLQIRGVDRRVVLQGVH				617	A0A2R7N3Q0_A0A2R7N3Q0_9PSED_24-263		A0A2R7N3Q0	A0A2R7N3Q0_9PSED	GTP-binding protein	DBR18_15380	Pseudomonas sp. HMWF021	cellular organisms (no rank), Bacteria (superkingdom), Pseudomonadota (phylum), Gammaproteobacteria (class), Pseudomonadales (order), Pseudomonadaceae (family), Pseudomonas (genus), unclassified Pseudomonas (no rank)
>A0A177QU23_A0A177QU23_9PROT_12-266				618	A0A3S4P078_A0A3S4P078_PSEFL_24-262		A0A3S4P078	A0A3S4P078_PSEFL	Cobalamin synthesis protein/P47K	yjiA_1 NCTC9428_02133	Pseudomonas fluorescens	cellular organisms (no rank), Bacteria (superkingdom), Pseudomonadota (phylum), Gammaproteobacteria (class), Pseudomonadales (order), Pseudomonadaceae (family), Pseudomonas (genus), Pseudomonas fluorescens group (no rank)
GSGKTTLLNRILKEDHGKRIAVIENEFGEVGVDSEI-EKSDEQIVEMNNGCICCTVRGDL				619	A0A3D8K6Z8_A0A3D8K6Z8_9BURK_24-263		A0A3D8K6Z8	A0A3D8K6Z8_9BURK	GTP-binding protein	DWV00_02605	Trinickia dinghuensis	cellular organisms (no rank), Bacteria (superkingdom), Pseudomonadota (phylum), Betaproteobacteria (class), Burkholderiales (order), Burkholderiaceae (family), Trinickia (genus)
IRILGTLKEKRDKFDRVVIETTGMADPGPVAQTFFTDEEIGNYYLLDSIITLVDAKHAPK				620	A0A6G8NT39_A0A6G8NT39_9BURK_24-263		A0A6G8NT39	A0A6G8NT39_9BURK	P-loop guanosine triphosphatase YjiA (EC 3.6.-.-)	yjiA_3 SBC1_51970	Caballeronia sp. SBC1	cellular organisms (no rank), Bacteria (superkingdom), Pseudomonadota (phylum), Betaproteobacteria (class), Burkholderiales (order), Burkholderiaceae (family), Caballeronia (genus), unclassified Caballeronia (no rank)
QLDE--HEAQEQVGFADRILMSKTDLVSEGEIETLSKRLKRMNPRAPIKKVDFGNAPIDE				621	A0A6J5A3D3_A0A6J5A3D3_9BURK_24-264		A0A6J5A3D3	A0A6J5A3D3_9BURK	P-loop guanosine triphosphatase YjiA (EC 3.6.-.-)	yjiA_2 LMG24238_01206	Paraburkholderia sediminicola	cellular organisms (no rank), Bacteria (superkingdom), Pseudomonadota (phylum), Betaproteobacteria (class), Burkholderiales (order), Burkholderiaceae (family), Paraburkholderia (genus)
VLDIRGFNLNALADPDLDHHEHHDEVASFVYTKKPFDGKKLEDFLSGMIQIHGPDLLRYK				622	A0A158CM42_A0A158CM42_9BURK_24-264		A0A158CM42	A0A158CM42_9BURK	Cobalamin synthesis protein P47K	AWB76_05745	Caballeronia temeraria	cellular organisms (no rank), Bacteria (superkingdom), Pseudomonadota (phylum), Betaproteobacteria (class), Burkholderiales (order), Burkholderiaceae (family), Caballeronia (genus)
GVLWMKGNPRRVVFQGVH				623	A0A158I1L6_A0A158I1L6_9BURK_24-264		A0A158I1L6	A0A158I1L6_9BURK	Cobalamin synthesis protein P47K	AWB65_04071	Caballeronia humi	cellular organisms (no rank), Bacteria (superkingdom), Pseudomonadota (phylum), Betaproteobacteria (class), Burkholderiales (order), Burkholderiaceae (family), Caballeronia (genus)
>A0A1F3YMG7_A0A1F3YMG7_9PROT_17-271				624	A0A4P7D1E2_A0A4P7D1E2_9BURK_24-263		A0A4P7D1E2	A0A4P7D1E2_9BURK	GTP-binding protein	E1956_27530	Paraburkholderia pallida	cellular organisms (no rank), Bacteria (superkingdom), Pseudomonadota (phylum), Betaproteobacteria (class), Burkholderiales (order), Burkholderiaceae (family), Paraburkholderia (genus)
GAGKTTLLNRILKEDHGKRIAVIENEFGEVGVDSEI-ENSEEQIVEMNNGCICCTVRGDL				625	B9BRV5_B9BRV5_9BURK_24-263		B9BRV5	B9BRV5_9BURK	Cobalamin synthesis protein/P47K	BURMUCGD2_4122	Burkholderia multivorans CGD2	cellular organisms (no rank), Bacteria (superkingdom), Pseudomonadota (phylum), Betaproteobacteria (class), Burkholderiales (order), Burkholderiaceae (family), Burkholderia (genus), Burkholderia cepacia complex (no rank), Burkholderia multivorans (species)
IKILGDLKDRRSEFDRVIIETTGMADPGPVAQTFFTDEDIGAYYLLDSILTVVDAKHASK				626	A0A6P2YL45_A0A6P2YL45_9BURK_24-265		A0A6P2YL45	A0A6P2YL45_9BURK	Cobalamin synthesis protein P47K	BCO71171_03129	Burkholderia contaminans	cellular organisms (no rank), Bacteria (superkingdom), Pseudomonadota (phylum), Betaproteobacteria (class), Burkholderiales (order), Burkholderiaceae (family), Burkholderia (genus), Burkholderia cepacia complex (no rank)
HLDE--REAQEQVGFADRILLSKTDLMQEEENQKLIKRLKTMNPRAQVKKVHFGATPIGE				627	A0A088TZF5_A0A088TZF5_9BURK_24-263		A0A088TZF5	A0A088TZF5_9BURK	CobW C-terminal domain-containing protein	DM39_6459	Burkholderia cenocepacia	cellular organisms (no rank), Bacteria (superkingdom), Pseudomonadota (phylum), Betaproteobacteria (class), Burkholderiales (order), Burkholderiaceae (family), Burkholderia (genus), Burkholderia cepacia complex (no rank)
ILDIRGFNLNALEDPELDPHEHHDEVESFVFSEKPFNGDKLEQFLSGMIQVYGPDLLRYK				628	A0A9D6X8C0_A0A9D6X8C0_9BURK_19-260		A0A9D6X8C0	A0A9D6X8C0_9BURK	GTP-binding protein	HZC37_27970	Burkholderiales bacterium	cellular organisms (no rank), Bacteria (superkingdom), Pseudomonadota (phylum), Betaproteobacteria (class), Burkholderiales (order), unclassified Burkholderiales (no rank)
GVLWMKGNPRRVVFQGVH				629	A0A973XGK0_A0A973XGK0_9HYPH_18-260		A0A973XGK0	A0A973XGK0_9HYPH	GTP-binding protein	HXX10_02110	Rhodoplanes sp	cellular organisms (no rank), Bacteria (superkingdom), Pseudomonadota (phylum), Alphaproteobacteria (class), Hyphomicrobiales (order), Hyphomicrobiaceae (family), Rhodoplanes (genus), unclassified Rhodoplanes (no rank)
>A0A1F4AZM0_A0A1F4AZM0_9PROT_17-271				630	A0A327KHH8_A0A327KHH8_9HYPH_20-262		A0A327KHH8	A0A327KHH8_9HYPH	GTP-binding protein	CH338_16865	Rhodoplanes elegans	cellular organisms (no rank), Bacteria (superkingdom), Pseudomonadota (phylum), Alphaproteobacteria (class), Hyphomicrobiales (order), Hyphomicrobiaceae (family), Rhodoplanes (genus)
GAGKTTLLNRILNEDHGHRIAVIENEFGEIGVDSEI-ERGDEQIIEMNNGCVCCTVRGDL				631	Q92X29_Q92X29_RHIME_21-264		Q92X29	Q92X29_RHIME	CobW C-terminal domain-containing protein	SM_b20133	Rhizobium meliloti (strain 1021) (Ensifer meliloti) (Sinorhizobium meliloti)	cellular organisms (no rank), Bacteria (superkingdom), Pseudomonadota (phylum), Alphaproteobacteria (class), Hyphomicrobiales (order), Rhizobiaceae (family), Sinorhizobium/Ensifer group (no rank), Sinorhizobium (genus), Rhizobium meliloti (species)
IRILGDLKARRERFDRVVIETTGMADPGPVAQTFFTDEDIGAYFLLDSILTVVDAKHAPQ				632	A0A2P8NGF9_A0A2P8NGF9_9HYPH_22-265		A0A2P8NGF9	A0A2P8NGF9_9HYPH	GTP-binding protein	C7T96_08560	Nitratireductor sp. StC3	cellular organisms (no rank), Bacteria (superkingdom), Pseudomonadota (phylum), Alphaproteobacteria (class), Hyphomicrobiales (order), Phyllobacteriaceae (family), Nitratireductor (genus), unclassified Nitratireductor (no rank)
QLDE--HEAQEQVGFADRILLSKTDLVAENAAEALIERLRRMNPRAPVKRVHFGNAPIGE				633	A0A1M2YVK9_A0A1M2YVK9_9HYPH_21-264		A0A1M2YVK9	A0A1M2YVK9_9HYPH	GTP-binding protein	BGN87_09550	Rhizobiales bacterium 65-79	cellular organisms (no rank), Bacteria (superkingdom), Pseudomonadota (phylum), Alphaproteobacteria (class), Hyphomicrobiales (order), unclassified Hyphomicrobiales (no rank)
ILDIRGFNLNALDDPELDHHEHHDEVESFAFSDQPFDGDKLEQFLSGMIQVYGPDLLRYK				634	A0A840SVM2_A0A840SVM2_9RHOB_22-265		A0A840SVM2	A0A840SVM2_9RHOB	G3E family GTPase	HNP73_003810	Amaricoccus macauensis	cellular organisms (no rank), Bacteria (superkingdom), Pseudomonadota (phylum), Alphaproteobacteria (class), Rhodobacterales (order), Paracoccaceae (family), Amaricoccus (genus)
GVLWTKGNARRVVFQGVH				635	A0A419A867_A0A419A867_9RHOB_21-263		A0A419A867	A0A419A867_9RHOB	GTP-binding protein	D3P05_09020	Paracoccus siganidrum	cellular organisms (no rank), Bacteria (superkingdom), Pseudomonadota (phylum), Alphaproteobacteria (class), Rhodobacterales (order), Paracoccaceae (family), Paracoccus (genus)
>A0A536VX90_A0A536VX90_9PROT_25-280				636	A0A0B4ELE4_A0A0B4ELE4_9RHOB_21-264		A0A0B4ELE4	A0A0B4ELE4_9RHOB	Cobalamin biosynthesis protein	P279_28700	Rhodobacteraceae bacterium PD-2	cellular organisms (no rank), Bacteria (superkingdom), Pseudomonadota (phylum), Alphaproteobacteria (class), Rhodobacterales (order), Paracoccaceae (family), unclassified Paracoccaceae (no rank)
GSGKTTLVNRILKEQHGHRIAVIENEFGEAGVDNEILSEGGEQIIEMNNGCVCCTVRGDL				637	A0A2T3DC22_A0A2T3DC22_9HYPH_23-267		A0A2T3DC22	A0A2T3DC22_9HYPH	GTP-binding protein	C6558_06615	Ensifer sp. NM-2	cellular organisms (no rank), Bacteria (superkingdom), Pseudomonadota (phylum), Alphaproteobacteria (class), Hyphomicrobiales (order), Rhizobiaceae (family), Sinorhizobium/Ensifer group (no rank), Ensifer (genus), unclassified Ensifer (no rank)
IRILGELRERRDKFERVIIETTGLADPGPVAQSFFIDEKIGNYYLLDSVITLVDAKHAAK				638	L0KLD7_L0KLD7_MESAW_22-266		L0KLD7	L0KLD7_MESAW	Putative GTPase, G3E family	Mesau_02469	Mesorhizobium australicum (strain HAMBI 3006 / LMG 24608 / WSM2073)	cellular organisms (no rank), Bacteria (superkingdom), Pseudomonadota (phylum), Alphaproteobacteria (class), Hyphomicrobiales (order), Phyllobacteriaceae (family), Mesorhizobium (genus), Mesorhizobium australicum (species)
QLDE--HEAQEQVGFADRILMSKTDLVSEAEQEGLRKRLAKMNPRAPIRKVHFGNTPIED				639	A0A1V3QNZ4_A0A1V3QNZ4_9HYPH_21-265		A0A1V3QNZ4	A0A1V3QNZ4_9HYPH	GTP-binding protein	B0E45_26620	Sinorhizobium sp. A49	cellular organisms (no rank), Bacteria (superkingdom), Pseudomonadota (phylum), Alphaproteobacteria (class), Hyphomicrobiales (order), Rhizobiaceae (family), Sinorhizobium/Ensifer group (no rank), Sinorhizobium (genus), unclassified Sinorhizobium (no rank)
ILDIRGFNLNALEDPALDEHEHDEHVSSFAFSDKAFDSAKLEEFLSGVVQIYGPDMLRYK				640	A0A1G9YUX7_A0A1G9YUX7_9HYPH_23-267		A0A1G9YUX7	A0A1G9YUX7_9HYPH	GTPase, G3E family	SAMN05216328_11951	Ensifer sp. YR511	cellular organisms (no rank), Bacteria (superkingdom), Pseudomonadota (phylum), Alphaproteobacteria (class), Hyphomicrobiales (order), Rhizobiaceae (family), Sinorhizobium/Ensifer group (no rank), Ensifer (genus), unclassified Ensifer (no rank)
GVLYMKGNTHRVVFQGVH				641	A0A941P170_A0A941P170_9PROT_20-262		A0A941P170	A0A941P170_9PROT	GTP-binding protein	JSR49_07355	Pseudomonadota bacterium	cellular organisms (no rank), Bacteria (superkingdom), Pseudomonadota (phylum), unclassified Pseudomonadota (no rank)
>A0A1F4BT13_A0A1F4BT13_9PROT_17-272				642	A0A5N7WGH3_A0A5N7WGH3_COMSP_19-262		A0A5N7WGH3	A0A5N7WGH3_COMSP	GTP-binding protein	E2583_02295	Comamonas sp	cellular organisms (no rank), Bacteria (superkingdom), Pseudomonadota (phylum), Betaproteobacteria (class), Burkholderiales (order), Comamonadaceae (family), Comamonas (genus), unclassified Comamonas (no rank)
GSGKTTLLNRILKEDHGHRIAVIENEYGEAGVDNEILDGGEEQIVEMNNGCICCTVRGDL				643	A0A3N7ACF5_A0A3N7ACF5_9BURK_28-271		A0A3N7ACF5	A0A3N7ACF5_9BURK	GTP-binding protein	DBR37_13605	Herminiimonas sp. KBW02	cellular organisms (no rank), Bacteria (superkingdom), Pseudomonadota (phylum), Betaproteobacteria (class), Burkholderiales (order), Oxalobacteraceae (family), Herminiimonas (genus), unclassified Herminiimonas (no rank)
VRILSDLRTRRDNFDRVIIETTGMADPGPVAQTFFLDESIGNYYLLDSVLTLVDAKHAHT				644	A0A3A3FNC3_A0A3A3FNC3_9BURK_22-266		A0A3A3FNC3	A0A3A3FNC3_9BURK	GTP-binding protein	D3871_29360	Noviherbaspirillum saxi	cellular organisms (no rank), Bacteria (superkingdom), Pseudomonadota (phylum), Betaproteobacteria (class), Burkholderiales (order), Oxalobacteraceae (family), Noviherbaspirillum (genus)
QLDE--REAQEQVGFADRILLSKTDLISEDEAERLRHRLVRMNPRAPIKKVHFGNAPLED				645	A0A6P2EF76_A0A6P2EF76_9BURK_34-275		A0A6P2EF76	A0A6P2EF76_9BURK	Putative GTP-binding protein YjiA	yjiA_2 E5CHR_01471	Variovorax sp. PBL-E5	cellular organisms (no rank), Bacteria (superkingdom), Pseudomonadota (phylum), Betaproteobacteria (class), Burkholderiales (order), Comamonadaceae (family), Variovorax (genus), unclassified Variovorax (no rank)
ILDIRGFNLNALEDPELEEHEHAEHVSSFVFSPRPFDGTKLEEFLSGLTQVYGPDMLRYK				646	A0A7X2LW98_A0A7X2LW98_9BURK_28-270		A0A7X2LW98	A0A7X2LW98_9BURK	GTP-binding protein	GJ700_23590	Pseudoduganella rivuli	cellular organisms (no rank), Bacteria (superkingdom), Pseudomonadota (phylum), Betaproteobacteria (class), Burkholderiales (order), Oxalobacteraceae (family), Massilia group (no rank), Pseudoduganella (genus)
GVLYLKGNPNRVVFQGVH				647	A0A4P6L617_A0A4P6L617_9BURK_21-265		A0A4P6L617	A0A4P6L617_9BURK	GTP-binding protein	EWM63_01190	Pseudoduganella lutea	cellular organisms (no rank), Bacteria (superkingdom), Pseudomonadota (phylum), Betaproteobacteria (class), Burkholderiales (order), Oxalobacteraceae (family), Massilia group (no rank), Pseudoduganella (genus)
>A0A1F4AEB0_A0A1F4AEB0_9PROT_23-278				648	A0A0Q6VRQ2_A0A0Q6VRQ2_9BURK_26-268		A0A0Q6VRQ2	A0A0Q6VRQ2_9BURK	GTP-binding protein	ASD15_13265	Massilia sp. Root351	cellular organisms (no rank), Bacteria (superkingdom), Pseudomonadota (phylum), Betaproteobacteria (class), Burkholderiales (order), Oxalobacteraceae (family), Massilia group (no rank), Massilia (genus), unclassified Massilia (no rank)
GSGKTTLLNRILNEQHGHRIAVIENEFGEAGVDNEILRGGEEQIIEMNNGCVCCTIRGDL				649	A0A5M8BDH9_A0A5M8BDH9_9BURK_13-257		A0A5M8BDH9	A0A5M8BDH9_9BURK	GTP-binding protein	F1599_00135	Cupriavidus cauae	cellular organisms (no rank), Bacteria (superkingdom), Pseudomonadota (phylum), Betaproteobacteria (class), Burkholderiales (order), Burkholderiaceae (family), Cupriavidus (genus)
MRILGDLKDRRDGFDRVIIETTGMADPGPVAQTFFLDQAIGNYYLLDSVITLVDAMHGER				650	A0A6J5GUT5_A0A6J5GUT5_9BURK_26-270		A0A6J5GUT5	A0A6J5GUT5_9BURK	P-loop guanosine triphosphatase YjiA (EC 3.6.-.-)	yjiA_2 LMG28688_06539	Paraburkholderia caffeinitolerans	cellular organisms (no rank), Bacteria (superkingdom), Pseudomonadota (phylum), Betaproteobacteria (class), Burkholderiales (order), Burkholderiaceae (family), Paraburkholderia (genus)
QLDE--REAQDQVGFADRILLSKTDLVTEDDAERLRRRLVHINPRAPIRKVHFGQTPIGE				651	A0A157ZY75_A0A157ZY75_9BURK_25-269		A0A157ZY75	A0A157ZY75_9BURK	Cobalamin synthesis protein P47K	AWB83_01094	Caballeronia ptereochthonis	cellular organisms (no rank), Bacteria (superkingdom), Pseudomonadota (phylum), Betaproteobacteria (class), Burkholderiales (order), Burkholderiaceae (family), Caballeronia (genus)
ILDIRGFNLTALEDPELEEHEHAEEVSSFVFSERPFEGVRLEEFLSGLIQVYGKDMLRYK				652	A0A556UK27_A0A556UK27_9BURK_24-268		A0A556UK27	A0A556UK27_9BURK	GTP-binding protein	FGG12_21895	Cupriavidus campinensis	cellular organisms (no rank), Bacteria (superkingdom), Pseudomonadota (phylum), Betaproteobacteria (class), Burkholderiales (order), Burkholderiaceae (family), Cupriavidus (genus)
GVVYLKDNAHRVVFQGVH				653	A0A1H0UQX0_A0A1H0UQX0_9RALS_22-266		A0A1H0UQX0	A0A1H0UQX0_9RALS	GTPase, G3E family	SAMN04488595_11675	Ralstonia sp. 25mfcol4.1	cellular organisms (no rank), Bacteria (superkingdom), Pseudomonadota (phylum), Betaproteobacteria (class), Burkholderiales (order), Burkholderiaceae (family), Ralstonia (genus), unclassified Ralstonia (no rank)
>A0A937XLG9_A0A937XLG9_9PROT_20-275				654	A0A7X3HPY9_A0A7X3HPY9_9BURK_21-265		A0A7X3HPY9	A0A7X3HPY9_9BURK	GTP-binding protein	GA566_26060	Cupriavidus sp. SW-Y-13	cellular organisms (no rank), Bacteria (superkingdom), Pseudomonadota (phylum), Betaproteobacteria (class), Burkholderiales (order), Burkholderiaceae (family), Cupriavidus (genus), unclassified Cupriavidus (no rank)
GSGKTTLLNRILKEQHGHKIAVIENEFGEAGVDNEILDDREEQIVEMNNGCICCTVRGDL				655	A0A813HCC8_A0A813HCC8_POLGL_595-834		A0A813HCC8	A0A813HCC8_POLGL	RING-type domain-containing protein	PGLA1383_LOCUS50879	Polarella glacialis (Dinoflagellate)	cellular organisms (no rank), Eukaryota (superkingdom), Sar (no rank), Alveolata (no rank), Dinophyceae (class), Suessiales (order), Suessiaceae (family), Polarella (genus)
QRILGELKDKREWFERIIIETTGMADPGPVAQTFFLDEEIRDYYLLDSVITVVDAKHGQK				656	M1V8L0_M1V8L0_CYAM1_98-351		M1V8L0	M1V8L0_CYAM1	CobW C-terminal domain-containing protein	CYME_CML113C	Cyanidioschyzon merolae (strain NIES-3377 / 10D) (Unicellular red alga)	cellular organisms (no rank), Eukaryota (superkingdom), Rhodophyta (phylum), Bangiophyceae (class), Cyanidiales (order), Cyanidiaceae (family), Cyanidioschyzon (genus), Cyanidioschyzon merolae (species)
TLDD--REAQEQVGFADRILLSKTDLVSEDEADKLRSRLVHMNPRAPVKKVNFGDAPVDE				657	A0A7J7ILK9_A0A7J7ILK9_9RHOD_98-351		A0A7J7ILK9	A0A7J7ILK9_9RHOD	CobW C-terminal domain-containing protein	F1559_002918	Cyanidiococcus yangmingshanensis	cellular organisms (no rank), Eukaryota (superkingdom), Rhodophyta (phylum), Bangiophyceae (class), Cyanidiales (order), Cyanidiaceae (family), Cyanidiococcus (genus)
ILDIRGFNLNELEDPELNEHTHDEQVSSFVFSSAPFNGPALEEFLSGVVRVYGENLLRYK				658	A0A8S4GV77_A0A8S4GV77_9CHLO_102-357		A0A8S4GV77	A0A8S4GV77_9CHLO	CobW C-terminal domain-containing protein	YPF701_LOCUS3747	Pedinophyceae sp. YPF-701	cellular organisms (no rank), Eukaryota (superkingdom), Viridiplantae (kingdom), Chlorophyta (phylum), Pedinophyceae (class), unclassified Pedinophyceae (no rank)
GVLHVLGIAQRVIFQGVQ				659	A0A7R9TNW9_A0A7R9TNW9_9VIRI_47-303		A0A7R9TNW9	A0A7R9TNW9_9VIRI	CobW C-terminal domain-containing protein	PCOL08062_LOCUS6682	Prasinoderma coloniale	cellular organisms (no rank), Eukaryota (superkingdom), Viridiplantae (kingdom), Prasinodermophyta (phylum), Prasinodermophyceae (class), Prasinodermales (order), Prasinodermaceae (family), Prasinoderma (genus)
>A0A1D2SHR5_A0A1D2SHR5_9BURK_16-271				660	A0A5B8N297_A0A5B8N297_9CHLO_87-342		A0A5B8N297	A0A5B8N297_9CHLO	Cobalamin biosynthesis protein	A3770_20p85030	Chloropicon primus	cellular organisms (no rank), Eukaryota (superkingdom), Viridiplantae (kingdom), Chlorophyta (phylum), Chloropicophyceae (class), Chloropicales (order), Chloropicaceae (family), Chloropicon (genus)
GSGKTTLLNRILEEQHGHRIAVIENEFGEEGVDNDLLQERDEQIVEMNNGCICCTVRGDL				661	A0A830I189_A0A830I189_9CHLO_62-318		A0A830I189	A0A830I189_9CHLO	CobW C-terminal domain-containing protein	PPROV_001056700	Pycnococcus provasolii	cellular organisms (no rank), Eukaryota (superkingdom), Viridiplantae (kingdom), Chlorophyta (phylum), prasinophyte incertae sedis (no rank), Pycnococcaceae (family), Pycnococcus (genus)
VRILGELRERRDGFERVMIETTGMADPGPVAQTFFIDDDIADYYLLDAVITVVDARHGER				662	A0A7S2TZZ5_A0A7S2TZZ5_9EUKA_65-320		A0A7S2TZZ5	A0A7S2TZZ5_9EUKA	CobW C-terminal domain-containing protein	LSP00402_LOCUS18818	Lotharella oceanica	cellular organisms (no rank), Eukaryota (superkingdom), Sar (no rank), Rhizaria (no rank), Cercozoa (phylum), Chlorarachniophyceae (class), Lotharella (genus)
QLDE--KEAQEQVGFADRILMSKVDLVDEPTRERLQARLRRMNPRAPVRPVHFGDAPIAE				663	I0YN31_I0YN31_COCSC_11-264		I0YN31	I0YN31_COCSC	CobW-domain-containing protein	COCSUDRAFT_19285	Coccomyxa subellipsoidea (strain C-169) (Green microalga)	cellular organisms (no rank), Eukaryota (superkingdom), Viridiplantae (kingdom), Chlorophyta (phylum), core chlorophytes (no rank), Trebouxiophyceae (class), Trebouxiophyceae incertae sedis (no rank), Elliptochloris clade (no rank), Coccomyxa (genus), Coccomyxa subellipsoidea (species)
ILDIRGFNLNALEDPTLSEHEHDDAVQSFVFSDKPFDPLKLEDFLSGLIQVYGPDMLRYK				664	A0A8J9WPK9_A0A8J9WPK9_9CHLO_93-347		A0A8J9WPK9	A0A8J9WPK9_9CHLO	COBW domain-containing protein 1	COCOBI_09-3040	Coccomyxa sp. Obi	cellular organisms (no rank), Eukaryota (superkingdom), Viridiplantae (kingdom), Chlorophyta (phylum), core chlorophytes (no rank), Trebouxiophyceae (class), Trebouxiophyceae incertae sedis (no rank), Elliptochloris clade (no rank), Coccomyxa (genus), unclassified Coccomyxa (in: green algae) (no rank)
GVLYMKGSDRQTVFQGVH				665	K8ED79_K8ED79_9CHLO_142-397		K8ED79	K8ED79_9CHLO	CobW C-terminal domain-containing protein	Bathy04g03200	Bathycoccus prasinos	cellular organisms (no rank), Eukaryota (superkingdom), Viridiplantae (kingdom), Chlorophyta (phylum), Mamiellophyceae (class), Mamiellales (order), Bathycoccaceae (family), Bathycoccus (genus)
>A0A7X7HL17_A0A7X7HL17_9BURK_36-291				666	A4S0F3_A4S0F3_OSTLU_14-269		A4S0F3	A4S0F3_OSTLU	CobW C-terminal domain-containing protein	OSTLU_3375	Ostreococcus lucimarinus (strain CCE9901)	cellular organisms (no rank), Eukaryota (superkingdom), Viridiplantae (kingdom), Chlorophyta (phylum), Mamiellophyceae (class), Mamiellales (order), Bathycoccaceae (family), Ostreococcus (genus), unclassified Ostreococcus (no rank), Ostreococcus sp. 'lucimarinus' (species)
GSGKTTLLNKILHDDHGLRIAVIENEFGEEGIDNDLLRNPEEQIVEMNNGCICCTVRGDL				667	A0A090N3V5_A0A090N3V5_OSTTA_54-309		A0A090N3V5	A0A090N3V5_OSTTA	Cobalamin (Vitamin B12) biosynthesis CobW-like,C-terminal	OT_ostta07g03130	Ostreococcus tauri	cellular organisms (no rank), Eukaryota (superkingdom), Viridiplantae (kingdom), Chlorophyta (phylum), Mamiellophyceae (class), Mamiellales (order), Bathycoccaceae (family), Ostreococcus (genus)
IRILSDLKARRDKFDRVVIETTGLADPGPVAQSFFMDDEVAESYLLDAVITVVDAKHGGK				668	C1EAK5_C1EAK5_MICCC_63-318		C1EAK5	C1EAK5_MICCC	CobW C-terminal domain-containing protein	MICPUN_91262	Micromonas commoda (strain RCC299 / NOUM17 / CCMP2709) (Picoplanktonic green alga)	cellular organisms (no rank), Eukaryota (superkingdom), Viridiplantae (kingdom), Chlorophyta (phylum), Mamiellophyceae (class), Mamiellales (order), Mamiellaceae (family), Micromonas (genus)
QLDE--TEAQAQVGFADRILMSKVDLVSQDEQEALRQRLVRMNPRASVKPVQFGNADVAE				669	C1MHN5_C1MHN5_MICPC_65-320		C1MHN5	C1MHN5_MICPC	Predicted protein	MICPUCDRAFT_24257	Micromonas pusilla (strain CCMP1545) (Picoplanktonic green alga)	cellular organisms (no rank), Eukaryota (superkingdom), Viridiplantae (kingdom), Chlorophyta (phylum), Mamiellophyceae (class), Mamiellales (order), Mamiellaceae (family), Micromonas (genus), Micromonas pusilla (species)
ILDIKGFNLNALEDPDLSDHTHDDQVSSFVFSSRPFDGLKLEEFLSGIVQVYGPDLLRYK				670	A0A5J4Y0A1_A0A5J4Y0A1_9CHLO_111-350		A0A5J4Y0A1	A0A5J4Y0A1_9CHLO	Plastid transcriptionally active 17	FRX49_05939	Trebouxia sp. A1-2	cellular organisms (no rank), Eukaryota (superkingdom), Viridiplantae (kingdom), Chlorophyta (phylum), core chlorophytes (no rank), Trebouxiophyceae (class), Trebouxiales (order), Trebouxiaceae (family), Trebouxia (genus), unclassified Trebouxia (no rank)
GVLYVKGSDRRMVFQGVH				671	A0A1D2AFF3_A0A1D2AFF3_AUXPR_101-354		A0A1D2AFF3	A0A1D2AFF3_AUXPR	CobW C-terminal domain-containing protein	g.25312	Auxenochlorella protothecoides (Green microalga) (Chlorella protothecoides)	cellular organisms (no rank), Eukaryota (superkingdom), Viridiplantae (kingdom), Chlorophyta (phylum), core chlorophytes (no rank), Trebouxiophyceae (class), Chlorellales (order), Chlorellaceae (family), Auxenochlorella (genus)
>A0A8B6X5P5_A0A8B6X5P5_9BURK_12-267				672	A0A8T2W7P9_A0A8T2W7P9_9CHLO_90-344		A0A8T2W7P9	A0A8T2W7P9_9CHLO	Putative COBW domain-containing protein 2	KSW81_003375 NADE_007860	Chlorella desiccata (nom. nud.)	cellular organisms (no rank), Eukaryota (superkingdom), Viridiplantae (kingdom), Chlorophyta (phylum), core chlorophytes (no rank), Trebouxiophyceae (class), Chlorellales (order), Chlorellaceae (family), Chlorella clade (no rank), Chlorella (genus), unclassified Chlorella (no rank)
GAGKTTLLNRILKAQHGHRIAVIENEFGPEGVDNDLLREEGEQIVEMNNGCVCCSVRGDL				673	A0A2P6VCM4_A0A2P6VCM4_9CHLO_90-343		A0A2P6VCM4	A0A2P6VCM4_9CHLO	Putative GTP-binding	C2E20_4904	Micractinium conductrix	cellular organisms (no rank), Eukaryota (superkingdom), Viridiplantae (kingdom), Chlorophyta (phylum), core chlorophytes (no rank), Trebouxiophyceae (class), Chlorellales (order), Chlorellaceae (family), Chlorella clade (no rank), Micractinium (genus)
VRILDELAAKRRNFDRVVIETTGMANPGPVCQTFFMDDSVAESYLLDGVVTVVDAKHGGQ				674	A0A2P6TES2_A0A2P6TES2_CHLSO_101-354		A0A2P6TES2	A0A2P6TES2_CHLSO	Putative GTP-binding-like isoform B	C2E21_8450	Chlorella sorokiniana (Freshwater green alga)	cellular organisms (no rank), Eukaryota (superkingdom), Viridiplantae (kingdom), Chlorophyta (phylum), core chlorophytes (no rank), Trebouxiophyceae (class), Chlorellales (order), Chlorellaceae (family), Chlorella clade (no rank), Chlorella (genus)
TLDE--AEAQAQVGFADRILLSKTDLVTPEEVAAIKARLVSINPRAPVKPVAFGDADVSD				675	E1ZNH2_E1ZNH2_CHLVA_45-276		E1ZNH2	E1ZNH2_CHLVA	CobW C-terminal domain-containing protein	CHLNCDRAFT_138656	Chlorella variabilis (Green alga)	cellular organisms (no rank), Eukaryota (superkingdom), Viridiplantae (kingdom), Chlorophyta (phylum), core chlorophytes (no rank), Trebouxiophyceae (class), Chlorellales (order), Chlorellaceae (family), Chlorella clade (no rank), Chlorella (genus)
VLDIKGFNLNALDDPDLGEHSHEGDVSAFAFSDKAFDGAKLDEFLSSIVQVFGESLLRYK				676	A0A9D4YWX6_A0A9D4YWX6_CHLVU_93-346		A0A9D4YWX6	A0A9D4YWX6_CHLVU	CobW C-terminal domain-containing protein	D9Q98_009236	Chlorella vulgaris (Green alga)	cellular organisms (no rank), Eukaryota (superkingdom), Viridiplantae (kingdom), Chlorophyta (phylum), core chlorophytes (no rank), Trebouxiophyceae (class), Chlorellales (order), Chlorellaceae (family), Chlorella clade (no rank), Chlorella (genus)
GVLFIKGMDRRVIFQGVH				677	A0A7S1T3G4_A0A7S1T3G4_9CHLO_14-268		A0A7S1T3G4	A0A7S1T3G4_9CHLO	CobW C-terminal domain-containing protein	TCHU04912_LOCUS17192	Tetraselmis chuii	cellular organisms (no rank), Eukaryota (superkingdom), Viridiplantae (kingdom), Chlorophyta (phylum), core chlorophytes (no rank), Chlorodendrophyceae (class), Chlorodendrales (order), Chlorodendraceae (family), Tetraselmis (genus)
>A0A7Y9LMF3_A0A7Y9LMF3_9BURK_22-277				678	A0A061RE71_A0A061RE71_9CHLO_96-350		A0A061RE71	A0A061RE71_9CHLO	Cobalamin biosynthesis-like protein	TSPGSL018_7523	Tetraselmis sp. GSL018	cellular organisms (no rank), Eukaryota (superkingdom), Viridiplantae (kingdom), Chlorophyta (phylum), core chlorophytes (no rank), Chlorodendrophyceae (class), Chlorodendrales (order), Chlorodendraceae (family), Tetraselmis (genus), unclassified Tetraselmis (no rank)
GAGKTTLLNRILTEFHGRRVAVIENEFGPEGIDNDLLQHNDEEIVEMNNGCICCTVRGDL				679	A0A2V0NZJ3_A0A2V0NZJ3_9CHLO_57-312		A0A2V0NZJ3	A0A2V0NZJ3_9CHLO	CobW C-terminal domain-containing protein	Rsub_05672	Raphidocelis subcapitata	cellular organisms (no rank), Eukaryota (superkingdom), Viridiplantae (kingdom), Chlorophyta (phylum), core chlorophytes (no rank), Chlorophyceae (class), CS clade (no rank), Sphaeropleales (order), Selenastraceae (family), Raphidocelis (genus)
VRILLELKAKRYNFERVIIETTGMANPGPVCQTFFMDDDVSSYFKLDAVITVVDAKHGMT				680	A0A7J7QJU8_A0A7J7QJU8_9CHLO_95-348		A0A7J7QJU8	A0A7J7QJU8_9CHLO	CobW/HypB/UreG, nucleotide-binding domain-containing protein	COO60DRAFT_1292653	Scenedesmus sp. NREL 46B-D3	cellular organisms (no rank), Eukaryota (superkingdom), Viridiplantae (kingdom), Chlorophyta (phylum), core chlorophytes (no rank), Chlorophyceae (class), CS clade (no rank), Sphaeropleales (order), Scenedesmaceae (family), Scenedesmus (genus), unclassified Scenedesmus (no rank)
TLDE--PEALSQVGFADRVLVSKIDLVKDAEYQALRSRLLRINPRATITPVNFGEVDLKE				681	A0A383VIJ9_A0A383VIJ9_TETOB_19-274		A0A383VIJ9	A0A383VIJ9_TETOB	CobW C-terminal domain-containing protein	BQ4739_LOCUS5241	Tetradesmus obliquus (Green alga) (Acutodesmus obliquus)	cellular organisms (no rank), Eukaryota (superkingdom), Viridiplantae (kingdom), Chlorophyta (phylum), core chlorophytes (no rank), Chlorophyceae (class), CS clade (no rank), Sphaeropleales (order), Scenedesmaceae (family), Tetradesmus (genus)
IIDINGFNLNALDDPELEHHHHDDAIGAFVFSDKPFDSMRLEEFLGGIVQVYGTDLLRYK				682	Dusal.1408s00001_Dusal.1408s00001.1_Dsalina_v1.0_106-333		Dusal.1408s00001					Dsalina	v1.0
GILYMDGVNRRMLFQGVH				683	A0A7S0S405_A0A7S0S405_9CHLO_109-364		A0A7S0S405	A0A7S0S405_9CHLO	CobW C-terminal domain-containing protein	CLEI1391_LOCUS20120	Chlamydomonas leiostraca	cellular organisms (no rank), Eukaryota (superkingdom), Viridiplantae (kingdom), Chlorophyta (phylum), core chlorophytes (no rank), Chlorophyceae (class), CS clade (no rank), Chlamydomonadales (order), Chlamydomonadaceae (family), Chlamydomonas (genus)
>A0A171KWQ3_A0A171KWQ3_9BURK_21-276				684	A0A250XBF7_A0A250XBF7_9CHLO_99-353		A0A250XBF7	A0A250XBF7_9CHLO	CobW C-terminal domain-containing protein	CEUSTIGMA_g7667.t1	Chlamydomonas eustigma	cellular organisms (no rank), Eukaryota (superkingdom), Viridiplantae (kingdom), Chlorophyta (phylum), core chlorophytes (no rank), Chlorophyceae (class), CS clade (no rank), Chlamydomonadales (order), Chlamydomonadaceae (family), Chlamydomonas (genus)
GAGKTTLLKRILTEHHGRRIAVIENEFGPESIDNDLLQDSEEQIVELNNGCVCCTVRGDL				685	A0A7S0YDA2_A0A7S0YDA2_9CHLO_72-323		A0A7S0YDA2	A0A7S0YDA2_9CHLO	CobW C-terminal domain-containing protein	PPAR00522_LOCUS6472	Polytomella parva	cellular organisms (no rank), Eukaryota (superkingdom), Viridiplantae (kingdom), Chlorophyta (phylum), core chlorophytes (no rank), Chlorophyceae (class), CS clade (no rank), Chlamydomonadales (order), Chlamydomonadaceae (family), Polytomella (genus)
LRALIDLKQRLDQFERVIIETTGLANPGPVCQTFFMDDEVAGYYRLDAVVTIVDAKHGME				686	A0A835XMH7_A0A835XMH7_9CHLO_61-315		A0A835XMH7	A0A835XMH7_9CHLO	CobW C-terminal domain-containing protein	HYH03_015771	Edaphochlamys debaryana	cellular organisms (no rank), Eukaryota (superkingdom), Viridiplantae (kingdom), Chlorophyta (phylum), core chlorophytes (no rank), Chlorophyceae (class), CS clade (no rank), Chlamydomonadales (order), Chlamydomonadales incertae sedis (no rank), Edaphochlamys (genus)
TLDR--PEAQKQIGFADRILVSKKDLVNQADYDALRHRLVRINPRAPIEPVNFGDTDLNK				687	A0A8J4EXX3_A0A8J4EXX3_9CHLO_97-351		A0A8J4EXX3	A0A8J4EXX3_9CHLO	CobW C-terminal domain-containing protein	Vafri_4646	Volvox africanus	cellular organisms (no rank), Eukaryota (superkingdom), Viridiplantae (kingdom), Chlorophyta (phylum), core chlorophytes (no rank), Chlorophyceae (class), CS clade (no rank), Chlamydomonadales (order), Volvocaceae (family), Volvox (genus)
ILDISGFNIDSLEDPELDHHHHGDEIGAFIFSDKPFDPGLLEEFLGGVLEVYGPDLLRYK				688	A0A8J4C781_A0A8J4C781_9CHLO_97-351		A0A8J4C781	A0A8J4C781_9CHLO	CobW C-terminal domain-containing protein	Vretifemale_4545 Vretimale_2159	Volvox reticuliferus	cellular organisms (no rank), Eukaryota (superkingdom), Viridiplantae (kingdom), Chlorophyta (phylum), core chlorophytes (no rank), Chlorophyceae (class), CS clade (no rank), Chlamydomonadales (order), Volvocaceae (family), Volvox (genus)
GILYLKGVNRRMLFQGVH				689	A0A150GKP1_A0A150GKP1_GONPE_13-267		A0A150GKP1	A0A150GKP1_GONPE	CobW C-terminal domain-containing protein	GPECTOR_16g593	Gonium pectorale (Green alga)	cellular organisms (no rank), Eukaryota (superkingdom), Viridiplantae (kingdom), Chlorophyta (phylum), core chlorophytes (no rank), Chlorophyceae (class), CS clade (no rank), Chlamydomonadales (order), Volvocaceae (family), Gonium (genus)
>A0A1C3K677_A0A1C3K677_9BURK_21-276				690	A0A835TD67_A0A835TD67_CHLIN_93-347		A0A835TD67	A0A835TD67_CHLIN	CobW C-terminal domain-containing protein	HXX76_003134	Chlamydomonas incerta	cellular organisms (no rank), Eukaryota (superkingdom), Viridiplantae (kingdom), Chlorophyta (phylum), core chlorophytes (no rank), Chlorophyceae (class), CS clade (no rank), Chlamydomonadales (order), Chlamydomonadaceae (family), Chlamydomonas (genus)
GAGKTTLLKRILTEYHGRRIAVIENEFGPESIDNDLLQDSEEQIIELSNGCVCCTVRGDL				691	A0A2K3CSE2_A0A2K3CSE2_CHLRE_93-347		A0A2K3CSE2	A0A2K3CSE2_CHLRE	CobW C-terminal domain-containing protein	CHLRE_16g692901v5	Chlamydomonas reinhardtii (Chlamydomonas smithii)	cellular organisms (no rank), Eukaryota (superkingdom), Viridiplantae (kingdom), Chlorophyta (phylum), core chlorophytes (no rank), Chlorophyceae (class), CS clade (no rank), Chlamydomonadales (order), Chlamydomonadaceae (family), Chlamydomonas (genus)
MNTLNDLRKKRETFERIIIETTGMANPGPVCQTFFMDDDIAEYYRLDAVVTVVDAKHGMA				692	A0A4Y7IK79_A0A4Y7IK79_PAPSO_67-319		A0A4Y7IK79	A0A4Y7IK79_PAPSO	CobW C-terminal domain-containing protein	C5167_041140	Papaver somniferum (Opium poppy)	cellular organisms (no rank), Eukaryota (superkingdom), Viridiplantae (kingdom), Streptophyta (phylum), Streptophytina (subphylum), Embryophyta (no rank), Tracheophyta (no rank), Euphyllophyta (no rank), Spermatophyta (no rank), Magnoliopsida (class), Mesangiospermae (no rank), Ranunculales (order), Papaveraceae (family), Papaveroideae (subfamily), Papaver (genus)
TLDA--EEAQKQVGFADRILVSKKDLVNEADYQALRHRLVRINPRASIESVHFGETELGK				693	A0A835IJ86_A0A835IJ86_9MAGN_425-677		A0A835IJ86	A0A835IJ86_9MAGN	CobW C-terminal domain-containing protein	IFM89_036323	Coptis chinensis	cellular organisms (no rank), Eukaryota (superkingdom), Viridiplantae (kingdom), Streptophyta (phylum), Streptophytina (subphylum), Embryophyta (no rank), Tracheophyta (no rank), Euphyllophyta (no rank), Spermatophyta (no rank), Magnoliopsida (class), Mesangiospermae (no rank), Ranunculales (order), Ranunculaceae (family), Coptidoideae (subfamily), Coptis (genus)
IIDISGFNLNTLDDPQLDDHEHNDDIGAFVFSNKPFNPERLEEFLGGLVQVYGPDLLRYK				694	A0A2G5E3P5_A0A2G5E3P5_AQUCA_97-349		A0A2G5E3P5	A0A2G5E3P5_AQUCA	CobW C-terminal domain-containing protein	AQUCO_01300860v1	Aquilegia coerulea (Rocky mountain columbine)	cellular organisms (no rank), Eukaryota (superkingdom), Viridiplantae (kingdom), Streptophyta (phylum), Streptophytina (subphylum), Embryophyta (no rank), Tracheophyta (no rank), Euphyllophyta (no rank), Spermatophyta (no rank), Magnoliopsida (class), Mesangiospermae (no rank), Ranunculales (order), Ranunculaceae (family), Thalictroideae (subfamily), Aquilegia (genus)
GILYIKGVNRRMLFQGVH				695	A0A1U7ZNJ9_A0A1U7ZNJ9_NELNU_99-351		A0A1U7ZNJ9	A0A1U7ZNJ9_NELNU	Uncharacterized protein LOC104596312	LOC104596312	Nelumbo nucifera (Sacred lotus)	cellular organisms (no rank), Eukaryota (superkingdom), Viridiplantae (kingdom), Streptophyta (phylum), Streptophytina (subphylum), Embryophyta (no rank), Tracheophyta (no rank), Euphyllophyta (no rank), Spermatophyta (no rank), Magnoliopsida (class), Mesangiospermae (no rank), Proteales (order), Nelumbonaceae (family), Nelumbo (genus)
>A0A2G4J3Y3_A0A2G4J3Y3_9BURK_21-276				696	U5CR06_U5CR06_AMBTC_36-288		U5CR06	U5CR06_AMBTC	CobW/HypB/UreG nucleotide-binding domain-containing protein	AMTR_s00048p00190200	Amborella trichopoda	cellular organisms (no rank), Eukaryota (superkingdom), Viridiplantae (kingdom), Streptophyta (phylum), Streptophytina (subphylum), Embryophyta (no rank), Tracheophyta (no rank), Euphyllophyta (no rank), Spermatophyta (no rank), Magnoliopsida (class), Amborellales (order), Amborellaceae (family), Amborella (genus)
GAGKTTLLKRILTEYHGKRIAVIENEFGPESIDNELLQDQDEEIIELSNGCVCCTVRGDL				697	A0A3S3P1Y7_A0A3S3P1Y7_9MAGN_103-355		A0A3S3P1Y7	A0A3S3P1Y7_9MAGN	CobW C-terminal domain-containing protein	CKAN_00973700	Cinnamomum micranthum f. kanehirae	cellular organisms (no rank), Eukaryota (superkingdom), Viridiplantae (kingdom), Streptophyta (phylum), Streptophytina (subphylum), Embryophyta (no rank), Tracheophyta (no rank), Euphyllophyta (no rank), Spermatophyta (no rank), Magnoliopsida (class), Mesangiospermae (no rank), Magnoliidae (no rank), Laurales (order), Lauraceae (family), Cinnamomum (genus), Cinnamomum micranthum (species)
MRTLNDLRTRRQKFERVIIETTGMANPGPVCQTFFMDDDIADYYRLDAVVTVVDAKHGME				698	A0A5P1F484_A0A5P1F484_ASPOF_92-344		A0A5P1F484	A0A5P1F484_ASPOF	CobW C-terminal domain-containing protein	A4U43_C04F10250	Asparagus officinalis (Garden asparagus)	cellular organisms (no rank), Eukaryota (superkingdom), Viridiplantae (kingdom), Streptophyta (phylum), Streptophytina (subphylum), Embryophyta (no rank), Tracheophyta (no rank), Euphyllophyta (no rank), Spermatophyta (no rank), Magnoliopsida (class), Mesangiospermae (no rank), Liliopsida (no rank), Petrosaviidae (subclass), Asparagales (order), Asparagaceae (family), Asparagoideae (subfamily), A…
TLDT--EEAQKQVGFADRILVSKKDLVTEAEFAALRRRIVHMNPRASIEVVHFGETDLKQ				699	A0A1D1Y3U8_A0A1D1Y3U8_9ARAE_136-388		A0A1D1Y3U8	A0A1D1Y3U8_9ARAE	COBW domain-containing protein 2	CBWD2_1 g.48632	Anthurium amnicola	cellular organisms (no rank), Eukaryota (superkingdom), Viridiplantae (kingdom), Streptophyta (phylum), Streptophytina (subphylum), Embryophyta (no rank), Tracheophyta (no rank), Euphyllophyta (no rank), Spermatophyta (no rank), Magnoliopsida (class), Mesangiospermae (no rank), Liliopsida (no rank), Alismatales (order), Araceae (family), Pothoideae (subfamily), Potheae (tribe), Anthurium (genus)
LIDISGFNLNTLDDPQLDAHDHNDDIGAFVFSNKPFDPERLEEFLGGVVQVYGTDLLRYK				700	Spipo5G0072900_Spipo5G0072900_Spolyrhiza_v2_106-345		Spipo5G0072900					Spolyrhiza	v2
GILYMAGINRRMLFQGVH				701	A0A0K9NNW1_A0A0K9NNW1_ZOSMR_63-315		A0A0K9NNW1	A0A0K9NNW1_ZOSMR	Cobalamin synthesis protein/P47K family protein	ZOSMA_76G00060	Zostera marina (Eelgrass)	cellular organisms (no rank), Eukaryota (superkingdom), Viridiplantae (kingdom), Streptophyta (phylum), Streptophytina (subphylum), Embryophyta (no rank), Tracheophyta (no rank), Euphyllophyta (no rank), Spermatophyta (no rank), Magnoliopsida (class), Mesangiospermae (no rank), Liliopsida (no rank), Alismatales (order), Zosteraceae (family), Zostera (genus)
>A0A6B2R235_A0A6B2R235_9BURK_21-276				702	A0A9D5HBU8_A0A9D5HBU8_9LILI_83-335		A0A9D5HBU8	A0A9D5HBU8_9LILI	CobW C-terminal domain-containing protein	J5N97_018850	Dioscorea zingiberensis	cellular organisms (no rank), Eukaryota (superkingdom), Viridiplantae (kingdom), Streptophyta (phylum), Streptophytina (subphylum), Embryophyta (no rank), Tracheophyta (no rank), Euphyllophyta (no rank), Spermatophyta (no rank), Magnoliopsida (class), Mesangiospermae (no rank), Liliopsida (no rank), Petrosaviidae (subclass), Dioscoreales (order), Dioscoreaceae (family), Dioscorea (genus)
GAGKTTLLKRILSEYHGKRIAVIENEFGPESIDNDLLTDQEEEIIELSNGCVCCTVRGDL				703	A0A6V7QQ31_A0A6V7QQ31_ANACO_59-311		A0A6V7QQ31	A0A6V7QQ31_ANACO	CobW C-terminal domain-containing protein	CB5_LOCUS28319	Ananas comosus var. bracteatus	cellular organisms (no rank), Eukaryota (superkingdom), Viridiplantae (kingdom), Streptophyta (phylum), Streptophytina (subphylum), Embryophyta (no rank), Tracheophyta (no rank), Euphyllophyta (no rank), Spermatophyta (no rank), Magnoliopsida (class), Mesangiospermae (no rank), Liliopsida (no rank), Petrosaviidae (subclass), commelinids (no rank), Poales (order), Bromeliaceae (family), Bromelioid…
MRTLNDLRTRRQNFERVIIETTGMANPGPVCQTFFMDDDIADYYRLDAVVTVVDAKHGMQ				704	A0A8J5SDG1_A0A8J5SDG1_ZIZPA_85-337		A0A8J5SDG1	A0A8J5SDG1_ZIZPA	CobW C-terminal domain-containing protein	GUJ93_ZPchr0004g38512	Zizania palustris (Northern wild rice)	cellular organisms (no rank), Eukaryota (superkingdom), Viridiplantae (kingdom), Streptophyta (phylum), Streptophytina (subphylum), Embryophyta (no rank), Tracheophyta (no rank), Euphyllophyta (no rank), Spermatophyta (no rank), Magnoliopsida (class), Mesangiospermae (no rank), Liliopsida (no rank), Petrosaviidae (subclass), commelinids (no rank), Poales (order), Poaceae (family), BOP clade (no r…
TLDK--EEAQKQVGFADRILVSKKDLVTDAEYANLRRRLIHINPRAAIEAVHFGETDLKK				705	A0A5J9TX68_A0A5J9TX68_9POAL_78-330		A0A5J9TX68	A0A5J9TX68_9POAL	CobW C-terminal domain-containing protein	EJB05_39438	Eragrostis curvula (weeping love grass)	cellular organisms (no rank), Eukaryota (superkingdom), Viridiplantae (kingdom), Streptophyta (phylum), Streptophytina (subphylum), Embryophyta (no rank), Tracheophyta (no rank), Euphyllophyta (no rank), Spermatophyta (no rank), Magnoliopsida (class), Mesangiospermae (no rank), Liliopsida (no rank), Petrosaviidae (subclass), commelinids (no rank), Poales (order), Poaceae (family), PACMAD clade (n…
LIDISGFNLNTLDDPQLDDHDHNDEIGAFVFSDKAFDPERLEEFLGGVVQVYGPDLLRYK				706	A0A0E0KUP9_A0A0E0KUP9_ORYPU_82-334		A0A0E0KUP9	A0A0E0KUP9_ORYPU	CobW C-terminal domain-containing protein		Oryza punctata (Red rice)	cellular organisms (no rank), Eukaryota (superkingdom), Viridiplantae (kingdom), Streptophyta (phylum), Streptophytina (subphylum), Embryophyta (no rank), Tracheophyta (no rank), Euphyllophyta (no rank), Spermatophyta (no rank), Magnoliopsida (class), Mesangiospermae (no rank), Liliopsida (no rank), Petrosaviidae (subclass), commelinids (no rank), Poales (order), Poaceae (family), BOP clade (no r…
GILYMKGINRRMLFQGVH				707	A0A0D9W8Y7_A0A0D9W8Y7_9ORYZ_83-335		A0A0D9W8Y7	A0A0D9W8Y7_9ORYZ	CobW C-terminal domain-containing protein		Leersia perrieri	cellular organisms (no rank), Eukaryota (superkingdom), Viridiplantae (kingdom), Streptophyta (phylum), Streptophytina (subphylum), Embryophyta (no rank), Tracheophyta (no rank), Euphyllophyta (no rank), Spermatophyta (no rank), Magnoliopsida (class), Mesangiospermae (no rank), Liliopsida (no rank), Petrosaviidae (subclass), commelinids (no rank), Poales (order), Poaceae (family), BOP clade (no r…
>A0A6M1UJG2_A0A6M1UJG2_9BACT_26-280				708	A0A3L6Q042_A0A3L6Q042_PANMI_79-328		A0A3L6Q042	A0A3L6Q042_PANMI	Uncharacterized protein	C2845_PM16G18840	Panicum miliaceum (Proso millet) (Broomcorn millet)	cellular organisms (no rank), Eukaryota (superkingdom), Viridiplantae (kingdom), Streptophyta (phylum), Streptophytina (subphylum), Embryophyta (no rank), Tracheophyta (no rank), Euphyllophyta (no rank), Spermatophyta (no rank), Magnoliopsida (class), Mesangiospermae (no rank), Liliopsida (no rank), Petrosaviidae (subclass), commelinids (no rank), Poales (order), Poaceae (family), PACMAD clade (n…
GAGKTTLLKRILSEYHGKRIAVIENEFGPESIDNELLQHTDEEIVELSNGCVCCTVRGDL				709	Seita.7G223200_Seita.7G223200.1_Sitalica_v2.2_22-274		Seita.7G223200					Sitalica	v2.2
MRTLNELRTRRQNFERVIIETTGMANPGPVCQTFFMDDDIAEYFRLDAVITVVDAKHGME				710	R7VZP8_R7VZP8_AEGTA_80-332		R7VZP8	R7VZP8_AEGTA	Uncharacterized protein		Aegilops tauschii (Tausch's goatgrass) (Aegilops squarrosa)	cellular organisms (no rank), Eukaryota (superkingdom), Viridiplantae (kingdom), Streptophyta (phylum), Streptophytina (subphylum), Embryophyta (no rank), Tracheophyta (no rank), Euphyllophyta (no rank), Spermatophyta (no rank), Magnoliopsida (class), Mesangiospermae (no rank), Liliopsida (no rank), Petrosaviidae (subclass), commelinids (no rank), Poales (order), Poaceae (family), BOP clade (no r…
TLDR--EEAQKQVGFADRILVSKKDLVQEHDYQSLRARLLRMNPRASITPVHFGETDIAS				711	Bmexi.09UG229100_Bmexi.09UG229100.1_Bmexicanum_v2.1_80-332		Bmexi.09UG229100					Bmexicanum	v2.1
LLDISGFNLDTLDDPELDAH-HNDEVGAFVFSNRAFDPERLEEFLGGIVQVYGPDLLRYK				712	Brast09G194100_Brast09G194100.1_Bstacei_v1.1_78-330		Brast09G194100					Bstacei	v1.1
GILYLKGINRRMLFQGVH				713	A0A6A5MB19_A0A6A5MB19_LUPAL_61-313		A0A6A5MB19	A0A6A5MB19_LUPAL	Putative cobalamin (Vitamin B12) biosynthesis CobW	Lal_00012272 Lalb_Chr05g0228301	Lupinus albus (White lupine) (Lupinus termis)	cellular organisms (no rank), Eukaryota (superkingdom), Viridiplantae (kingdom), Streptophyta (phylum), Streptophytina (subphylum), Embryophyta (no rank), Tracheophyta (no rank), Euphyllophyta (no rank), Spermatophyta (no rank), Magnoliopsida (class), Mesangiospermae (no rank), eudicotyledons (no rank), Gunneridae (no rank), Pentapetalae (no rank), rosids (no rank), fabids (no rank), Fabales (ord…
>A0A1I7Z4C0_A0A1I7Z4C0_9BILA_23-277				714	A0A072U3B1_A0A072U3B1_MEDTR_75-327		A0A072U3B1	A0A072U3B1_MEDTR	Prli-interacting factor L-like protein	25501555 MTR_8g071110	Medicago truncatula (Barrel medic) (Medicago tribuloides)	cellular organisms (no rank), Eukaryota (superkingdom), Viridiplantae (kingdom), Streptophyta (phylum), Streptophytina (subphylum), Embryophyta (no rank), Tracheophyta (no rank), Euphyllophyta (no rank), Spermatophyta (no rank), Magnoliopsida (class), Mesangiospermae (no rank), eudicotyledons (no rank), Gunneridae (no rank), Pentapetalae (no rank), rosids (no rank), fabids (no rank), Fabales (ord…
GAGKTTLLKRILSEYHGRRIAVIENEFGPEGIDNELLQDSEEEIVELSNGCVCCTVRGDL				715	A0A371I1V1_A0A371I1V1_MUCPR_90-328		A0A371I1V1	A0A371I1V1_MUCPR	COBW domain-containing protein 2	CBWD2 CR513_06672	Mucuna pruriens (Velvet bean) (Dolichos pruriens)	cellular organisms (no rank), Eukaryota (superkingdom), Viridiplantae (kingdom), Streptophyta (phylum), Streptophytina (subphylum), Embryophyta (no rank), Tracheophyta (no rank), Euphyllophyta (no rank), Spermatophyta (no rank), Magnoliopsida (class), Mesangiospermae (no rank), eudicotyledons (no rank), Gunneridae (no rank), Pentapetalae (no rank), rosids (no rank), fabids (no rank), Fabales (ord…
MRTLNDLRVRRQKFERVIIETTGMANPGPVCQTFFMDDDIADYYRLDAVITVVDAKHGMA				716	V7CH94_V7CH94_PHAVU_88-340		V7CH94	V7CH94_PHAVU	CobW C-terminal domain-containing protein	PHAVU_003G273000g	Phaseolus vulgaris (Kidney bean) (French bean)	cellular organisms (no rank), Eukaryota (superkingdom), Viridiplantae (kingdom), Streptophyta (phylum), Streptophytina (subphylum), Embryophyta (no rank), Tracheophyta (no rank), Euphyllophyta (no rank), Spermatophyta (no rank), Magnoliopsida (class), Mesangiospermae (no rank), eudicotyledons (no rank), Gunneridae (no rank), Pentapetalae (no rank), rosids (no rank), fabids (no rank), Fabales (ord…
TLDQ--EEAQKQVGFADRLLISKKDLVNDVDYEALRARLIRINPRATITPVHFGXXXIKD				717	A0A0S3R3Y0_A0A0S3R3Y0_PHAAN_90-342		A0A0S3R3Y0	A0A0S3R3Y0_PHAAN	CobW C-terminal domain-containing protein	Vigan.01G309800 VIGAN_01309800	Vigna angularis var. angularis	cellular organisms (no rank), Eukaryota (superkingdom), Viridiplantae (kingdom), Streptophyta (phylum), Streptophytina (subphylum), Embryophyta (no rank), Tracheophyta (no rank), Euphyllophyta (no rank), Spermatophyta (no rank), Magnoliopsida (class), Mesangiospermae (no rank), eudicotyledons (no rank), Gunneridae (no rank), Pentapetalae (no rank), rosids (no rank), fabids (no rank), Fabales (ord…
LLEVSGFNLNSLDDPQLEHH-HNDEIGAFVFSDRPFDPERLEDFLSGIVQAFVPDELRTR				718	A0A251P5Y4_A0A251P5Y4_PRUPE_87-339		A0A251P5Y4	A0A251P5Y4_PRUPE	CobW C-terminal domain-containing protein	PRUPE_5G023800	Prunus persica (Peach) (Amygdalus persica)	cellular organisms (no rank), Eukaryota (superkingdom), Viridiplantae (kingdom), Streptophyta (phylum), Streptophytina (subphylum), Embryophyta (no rank), Tracheophyta (no rank), Euphyllophyta (no rank), Spermatophyta (no rank), Magnoliopsida (class), Mesangiospermae (no rank), eudicotyledons (no rank), Gunneridae (no rank), Pentapetalae (no rank), rosids (no rank), fabids (no rank), Rosales (ord…
GNIVIKGTARRRLYQGNL				719	A0A1Q3ASI3_A0A1Q3ASI3_CEPFO_68-320		A0A1Q3ASI3	A0A1Q3ASI3_CEPFO	CobW domain-containing protein/CobW_C domain-containing protein	CFOL_v3_02157	Cephalotus follicularis (Albany pitcher plant)	cellular organisms (no rank), Eukaryota (superkingdom), Viridiplantae (kingdom), Streptophyta (phylum), Streptophytina (subphylum), Embryophyta (no rank), Tracheophyta (no rank), Euphyllophyta (no rank), Spermatophyta (no rank), Magnoliopsida (class), Mesangiospermae (no rank), eudicotyledons (no rank), Gunneridae (no rank), Pentapetalae (no rank), rosids (no rank), fabids (no rank), Oxalidales (…
>A0A3G2HZP1_A0A3G2HZP1_9BURK_21-275				720	Gorai.004G180100_Gorai.004G180100.1_Graimondii_v2.1_63-316		Gorai.004G180100					Graimondii	v2.1
GAGKTTLLKRILSEYHGRRIAVIENEFGPEGIDNELLQDSQEEIVELSNGCVCCTVRGDL				721	A0A1U8IZN9_A0A1U8IZN9_GOSHI_63-316		A0A1U8IZN9	A0A1U8IZN9_GOSHI	COBW domain-containing protein 1-like isoform X1	LOC107900657	Gossypium hirsutum (Upland cotton) (Gossypium mexicanum)	cellular organisms (no rank), Eukaryota (superkingdom), Viridiplantae (kingdom), Streptophyta (phylum), Streptophytina (subphylum), Embryophyta (no rank), Tracheophyta (no rank), Euphyllophyta (no rank), Spermatophyta (no rank), Magnoliopsida (class), Mesangiospermae (no rank), eudicotyledons (no rank), Gunneridae (no rank), Pentapetalae (no rank), rosids (no rank), malvids (no rank), Malvales (o…
MRTLNDLRVRRQKFERVIIETTGMANPGPVCQTFFMDDDIADYYRLDAVITVVDAKHGMA				722	A0A061G6U4_A0A061G6U4_THECC_70-323		A0A061G6U4	A0A061G6U4_THECC	Plastid transcriptionally active 17	TCM_016646	Theobroma cacao (Cacao) (Cocoa)	cellular organisms (no rank), Eukaryota (superkingdom), Viridiplantae (kingdom), Streptophyta (phylum), Streptophytina (subphylum), Embryophyta (no rank), Tracheophyta (no rank), Euphyllophyta (no rank), Spermatophyta (no rank), Magnoliopsida (class), Mesangiospermae (no rank), eudicotyledons (no rank), Gunneridae (no rank), Pentapetalae (no rank), rosids (no rank), malvids (no rank), Malvales (o…
TLDQ--EEAQKQVGFADRLLISKKDLVNDVDYEALRARLIRINPRATITPVHFGETDIKD				723	A0A1R3JF28_A0A1R3JF28_9ROSI_71-324		A0A1R3JF28	A0A1R3JF28_9ROSI	CobW C-terminal domain-containing protein	COLO4_16881	Corchorus olitorius	cellular organisms (no rank), Eukaryota (superkingdom), Viridiplantae (kingdom), Streptophyta (phylum), Streptophytina (subphylum), Embryophyta (no rank), Tracheophyta (no rank), Euphyllophyta (no rank), Spermatophyta (no rank), Magnoliopsida (class), Mesangiospermae (no rank), eudicotyledons (no rank), Gunneridae (no rank), Pentapetalae (no rank), rosids (no rank), malvids (no rank), Malvales (o…
LLEVSGFNLNSLDDPQLEHH-HNDEIGAFVFSDRPFDPERLEDFLSGIVQVFGPDLMRYK				724	A0A1R3IZ51_A0A1R3IZ51_COCAP_71-324		A0A1R3IZ51	A0A1R3IZ51_COCAP	CobW C-terminal domain-containing protein	CCACVL1_08738	Corchorus capsularis (Jute)	cellular organisms (no rank), Eukaryota (superkingdom), Viridiplantae (kingdom), Streptophyta (phylum), Streptophytina (subphylum), Embryophyta (no rank), Tracheophyta (no rank), Euphyllophyta (no rank), Spermatophyta (no rank), Magnoliopsida (class), Mesangiospermae (no rank), eudicotyledons (no rank), Gunneridae (no rank), Pentapetalae (no rank), rosids (no rank), malvids (no rank), Malvales (o…
GILYLKGINRRMLFQGVH				725	A0A5D3CM14_A0A5D3CM14_CUCME_87-339		A0A5D3CM14	A0A5D3CM14_CUCME	COBW domain-containing protein 1-like	E5676_scaffold139G001130	Cucumis melo var. makuwa	cellular organisms (no rank), Eukaryota (superkingdom), Viridiplantae (kingdom), Streptophyta (phylum), Streptophytina (subphylum), Embryophyta (no rank), Tracheophyta (no rank), Euphyllophyta (no rank), Spermatophyta (no rank), Magnoliopsida (class), Mesangiospermae (no rank), eudicotyledons (no rank), Gunneridae (no rank), Pentapetalae (no rank), rosids (no rank), fabids (no rank), Cucurbitales…
>A0A2V1JY14_A0A2V1JY14_9BURK_21-276				726	BPChr05G17560_BPChr05G17560_Bplatyphylla_v1.1_86-335		BPChr05G17560					Bplatyphylla	v1.1
GAGKTTLLKRILTEHHGQRIAVIENEFGPESIDNDLLQHSDEQIIEMSNGCICCTIRGDL				727	A0A067K2B7_A0A067K2B7_JATCU_67-319		A0A067K2B7	A0A067K2B7_JATCU	CobW C-terminal domain-containing protein	JCGZ_17090	Jatropha curcas (Barbados nut)	cellular organisms (no rank), Eukaryota (superkingdom), Viridiplantae (kingdom), Streptophyta (phylum), Streptophytina (subphylum), Embryophyta (no rank), Tracheophyta (no rank), Euphyllophyta (no rank), Spermatophyta (no rank), Magnoliopsida (class), Mesangiospermae (no rank), eudicotyledons (no rank), Gunneridae (no rank), Pentapetalae (no rank), rosids (no rank), fabids (no rank), Malpighiales…
VEALSDLRRQREKFERIIIETTGMANPGPVCQTFFMDDEVAEFYKLDAVITVVDALHGMQ				728	A0A5N5P3Q0_A0A5N5P3Q0_9ROSI_80-332		A0A5N5P3Q0	A0A5N5P3Q0_9ROSI	CobW C-terminal domain-containing protein	DKX38_001002	Salix brachista	cellular organisms (no rank), Eukaryota (superkingdom), Viridiplantae (kingdom), Streptophyta (phylum), Streptophytina (subphylum), Embryophyta (no rank), Tracheophyta (no rank), Euphyllophyta (no rank), Spermatophyta (no rank), Magnoliopsida (class), Mesangiospermae (no rank), eudicotyledons (no rank), Gunneridae (no rank), Pentapetalae (no rank), rosids (no rank), fabids (no rank), Malpighiales…
TLDD--PEAQKQVGFADRILVSKKDLVNDLDYQALRARLMRMNPRAAITPVHFGEVDLKE				729	AL7G35110_AL7G35110.t1_Alyrata_v2.1_78-330		AL7G35110					Alyrata	v2.1
VLDISGFNLNDIEDPALEHHDHDDEISAFVFSEKPFDPAKLEEFLGGIVQVYGPDLLRYK				730	A0A8S2AWE3_A0A8S2AWE3_ARAAE_1302-1554		A0A8S2AWE3	A0A8S2AWE3_ARAAE	Genome assembly, chromosome: 7	AARE701A_LOCUS19015	Arabidopsis arenosa (Sand rock-cress) (Cardaminopsis arenosa)	cellular organisms (no rank), Eukaryota (superkingdom), Viridiplantae (kingdom), Streptophyta (phylum), Streptophytina (subphylum), Embryophyta (no rank), Tracheophyta (no rank), Euphyllophyta (no rank), Spermatophyta (no rank), Magnoliopsida (class), Mesangiospermae (no rank), eudicotyledons (no rank), Gunneridae (no rank), Pentapetalae (no rank), rosids (no rank), malvids (no rank), Brassicales…
GILYLKGVKRRMIFQGVH				731	A0A218VXY3_A0A218VXY3_PUNGR_91-343		A0A218VXY3	A0A218VXY3_PUNGR	Uncharacterized protein LOC116204101	LOC116204101 CDL15_Pgr028786	Punica granatum (Pomegranate)	cellular organisms (no rank), Eukaryota (superkingdom), Viridiplantae (kingdom), Streptophyta (phylum), Streptophytina (subphylum), Embryophyta (no rank), Tracheophyta (no rank), Euphyllophyta (no rank), Spermatophyta (no rank), Magnoliopsida (class), Mesangiospermae (no rank), eudicotyledons (no rank), Gunneridae (no rank), Pentapetalae (no rank), rosids (no rank), malvids (no rank), Myrtales (o…
>A0A9D2U9T8_A0A9D2U9T8_9BURK_12-267				732	Cocit.J1618_Cocit.J1618.1_Ccitriodora_v2.1_86-338		Cocit.J1618					Ccitriodora	v2.1
GAGKTTLLRRILSEQHGQRIAVIENEFGPENIDNELLQDQDEQIIELSNGCVCCTVRGDL				733	A0A059C375_A0A059C375_EUCGR_91-343		A0A059C375	A0A059C375_EUCGR	CobW C-terminal domain-containing protein	EUGRSUZ_E01256	Eucalyptus grandis (Flooded gum)	cellular organisms (no rank), Eukaryota (superkingdom), Viridiplantae (kingdom), Streptophyta (phylum), Streptophytina (subphylum), Embryophyta (no rank), Tracheophyta (no rank), Euphyllophyta (no rank), Spermatophyta (no rank), Magnoliopsida (class), Mesangiospermae (no rank), eudicotyledons (no rank), Gunneridae (no rank), Pentapetalae (no rank), rosids (no rank), malvids (no rank), Myrtales (o…
MDTLNQLYTRREQFDRVILETTGMANPGPVCQTFFMDDNIATHYRLDAVITVVDAKHGMK				734	A0A164TQR5_A0A164TQR5_DAUCS_77-329		A0A164TQR5	A0A164TQR5_DAUCS	CobW C-terminal domain-containing protein	DCAR_024946	Daucus carota subsp. sativus (Carrot)	cellular organisms (no rank), Eukaryota (superkingdom), Viridiplantae (kingdom), Streptophyta (phylum), Streptophytina (subphylum), Embryophyta (no rank), Tracheophyta (no rank), Euphyllophyta (no rank), Spermatophyta (no rank), Magnoliopsida (class), Mesangiospermae (no rank), eudicotyledons (no rank), Gunneridae (no rank), Pentapetalae (no rank), asterids (no rank), campanulids (no rank), Apial…
TLDQ--AESQAQIGFADRILISKKDLVSEAEYEALRQRILRINPRAQISSVHFGEADIQE				735	A0A0K9RS46_A0A0K9RS46_SPIOL_93-345		A0A0K9RS46	A0A0K9RS46_SPIOL	CobW C-terminal domain-containing protein	SOVF_035330	Spinacia oleracea (Spinach)	cellular organisms (no rank), Eukaryota (superkingdom), Viridiplantae (kingdom), Streptophyta (phylum), Streptophytina (subphylum), Embryophyta (no rank), Tracheophyta (no rank), Euphyllophyta (no rank), Spermatophyta (no rank), Magnoliopsida (class), Mesangiospermae (no rank), eudicotyledons (no rank), Gunneridae (no rank), Pentapetalae (no rank), Caryophyllales (order), Chenopodiaceae (family),…
LLNLGGFNLDTLSDPAMEDHDHNDDIGAFVFSTKPFDPERLEDFLGGITQVFGPDLLRYK				736	A0A834GXC9_A0A834GXC9_RHOSS_102-354		A0A834GXC9	A0A834GXC9_RHOSS	CobW C-terminal domain-containing protein	RHSIM_Rhsim07G0136800	Rhododendron simsii (Sims's rhododendron)	cellular organisms (no rank), Eukaryota (superkingdom), Viridiplantae (kingdom), Streptophyta (phylum), Streptophytina (subphylum), Embryophyta (no rank), Tracheophyta (no rank), Euphyllophyta (no rank), Spermatophyta (no rank), Magnoliopsida (class), Mesangiospermae (no rank), eudicotyledons (no rank), Gunneridae (no rank), Pentapetalae (no rank), asterids (no rank), Ericales (order), Ericaceae …
GVLYLKGSNRRMLFQGVH				737	A0A7J7G5E5_A0A7J7G5E5_CAMSI_97-349		A0A7J7G5E5	A0A7J7G5E5_CAMSI	CobW C-terminal domain-containing protein	HYC85_027079	Camellia sinensis (Tea)	cellular organisms (no rank), Eukaryota (superkingdom), Viridiplantae (kingdom), Streptophyta (phylum), Streptophytina (subphylum), Embryophyta (no rank), Tracheophyta (no rank), Euphyllophyta (no rank), Spermatophyta (no rank), Magnoliopsida (class), Mesangiospermae (no rank), eudicotyledons (no rank), Gunneridae (no rank), Pentapetalae (no rank), asterids (no rank), Ericales (order), Theaceae (…
>A0A077DFP9_A0A077DFP9_9BURK_16-271				738	A0A2R6PIK0_A0A2R6PIK0_ACTCC_99-351		A0A2R6PIK0	A0A2R6PIK0_ACTCC	COBW domain-containing protein	CEY00_Acc29051	Actinidia chinensis var. chinensis (Chinese soft-hair kiwi)	cellular organisms (no rank), Eukaryota (superkingdom), Viridiplantae (kingdom), Streptophyta (phylum), Streptophytina (subphylum), Embryophyta (no rank), Tracheophyta (no rank), Euphyllophyta (no rank), Spermatophyta (no rank), Magnoliopsida (class), Mesangiospermae (no rank), eudicotyledons (no rank), Gunneridae (no rank), Pentapetalae (no rank), asterids (no rank), Ericales (order), Actinidiac…
GSGKTTLLKRILTEYHGQRIAVIENEFGPESIDNELLSEQSEEIVELNNGCVCCTVRGDL				739	A0A2Z7BCR8_A0A2Z7BCR8_9LAMI_61-313		A0A2Z7BCR8	A0A2Z7BCR8_9LAMI	COBW domain-containing protein 1-like	F511_05831	Dorcoceras hygrometricum	cellular organisms (no rank), Eukaryota (superkingdom), Viridiplantae (kingdom), Streptophyta (phylum), Streptophytina (subphylum), Embryophyta (no rank), Tracheophyta (no rank), Euphyllophyta (no rank), Spermatophyta (no rank), Magnoliopsida (class), Mesangiospermae (no rank), eudicotyledons (no rank), Gunneridae (no rank), Pentapetalae (no rank), asterids (no rank), lamiids (no rank), Lamiales …
LRTLLDLKIRRENFERVVIETTGVANPGPVCQTFFMDDDIARYYRLDAVVCIVDAKHGMT				740	A0A022QNB0_A0A022QNB0_ERYGU_85-337		A0A022QNB0	A0A022QNB0_ERYGU	CobW C-terminal domain-containing protein	MIMGU_mgv1a007179mg	Erythranthe guttata (Yellow monkey flower) (Mimulus guttatus)	cellular organisms (no rank), Eukaryota (superkingdom), Viridiplantae (kingdom), Streptophyta (phylum), Streptophytina (subphylum), Embryophyta (no rank), Tracheophyta (no rank), Euphyllophyta (no rank), Spermatophyta (no rank), Magnoliopsida (class), Mesangiospermae (no rank), eudicotyledons (no rank), Gunneridae (no rank), Pentapetalae (no rank), asterids (no rank), lamiids (no rank), Lamiales …
TLDE--EEAQQQVGFADRILISKRDLVTDEEYDRIRKRLVKINPRAQMMPVNFGEVDLKQ				741	A0A8X8ZLF0_A0A8X8ZLF0_SALSN_85-337		A0A8X8ZLF0	A0A8X8ZLF0_SALSN	CobW C-terminal domain-containing protein	SASPL_131258	Salvia splendens (Scarlet sage)	cellular organisms (no rank), Eukaryota (superkingdom), Viridiplantae (kingdom), Streptophyta (phylum), Streptophytina (subphylum), Embryophyta (no rank), Tracheophyta (no rank), Euphyllophyta (no rank), Spermatophyta (no rank), Magnoliopsida (class), Mesangiospermae (no rank), eudicotyledons (no rank), Gunneridae (no rank), Pentapetalae (no rank), asterids (no rank), lamiids (no rank), Lamiales …
ILDISGFNLNALDDPDLEDHEHTDDIGAFLYSDRPFVHERLENFLSGIVQVYGPDLFRYK				742	A0A6I9T3K3_A0A6I9T3K3_SESIN_83-335		A0A6I9T3K3	A0A6I9T3K3_SESIN	COBW domain-containing protein 1-like isoform X2	LOC105159489	Sesamum indicum (Oriental sesame) (Sesamum orientale)	cellular organisms (no rank), Eukaryota (superkingdom), Viridiplantae (kingdom), Streptophyta (phylum), Streptophytina (subphylum), Embryophyta (no rank), Tracheophyta (no rank), Euphyllophyta (no rank), Spermatophyta (no rank), Magnoliopsida (class), Mesangiospermae (no rank), eudicotyledons (no rank), Gunneridae (no rank), Pentapetalae (no rank), asterids (no rank), lamiids (no rank), Lamiales …
GVIYMKGMRQKILFQGVH				743	Soltu.DM.08G021740_Soltu.DM.08G021740.1_Stuberosum_v6.1_92-344		Soltu.DM.08G021740					Stuberosum	v6.1
>A0A7Y4P3S5_A0A7Y4P3S5_9BURK_16-271				744	Solyc08g076020_Solyc08g076020.4.1_Slycopersicum_ITAG4.0_518-770		Solyc08g076020					Slycopersicum	ITAG4.0
GSGKTTLLKRILNEYHGRRIAVIENEFGPESIDNELLQDSDEEIIELNNGCVCCTIRGDL				745	A0A068UTZ4_A0A068UTZ4_COFCA_106-358		A0A068UTZ4	A0A068UTZ4_COFCA	CobW C-terminal domain-containing protein	GSCOC_T00034248001	Coffea canephora (Robusta coffee)	cellular organisms (no rank), Eukaryota (superkingdom), Viridiplantae (kingdom), Streptophyta (phylum), Streptophytina (subphylum), Embryophyta (no rank), Tracheophyta (no rank), Euphyllophyta (no rank), Spermatophyta (no rank), Magnoliopsida (class), Mesangiospermae (no rank), eudicotyledons (no rank), Gunneridae (no rank), Pentapetalae (no rank), asterids (no rank), lamiids (no rank), Gentianal…
QRTLLDLKDRREQFERVMIETTGVANPGPVCQTFFIDEEVASYYMLDAVITIVDAKHGME				746	A0A328DAU9_A0A328DAU9_9ASTE_78-330		A0A328DAU9	A0A328DAU9_9ASTE	CobW C-terminal domain-containing protein	DM860_013112	Cuscuta australis	cellular organisms (no rank), Eukaryota (superkingdom), Viridiplantae (kingdom), Streptophyta (phylum), Streptophytina (subphylum), Embryophyta (no rank), Tracheophyta (no rank), Euphyllophyta (no rank), Spermatophyta (no rank), Magnoliopsida (class), Mesangiospermae (no rank), eudicotyledons (no rank), Gunneridae (no rank), Pentapetalae (no rank), asterids (no rank), lamiids (no rank), Solanales…
TLDT--PEAQQQVGFADRILVSKVDLISDAEYQALRHRLVMMNPRAKITPVHFGEVDLAE				747	A0A2U1LUD5_A0A2U1LUD5_ARTAN_89-341		A0A2U1LUD5	A0A2U1LUD5_ARTAN	Cobalamin (Vitamin B12) biosynthesis CobW	CTI12_AA453780	Artemisia annua (Sweet wormwood)	cellular organisms (no rank), Eukaryota (superkingdom), Viridiplantae (kingdom), Streptophyta (phylum), Streptophytina (subphylum), Embryophyta (no rank), Tracheophyta (no rank), Euphyllophyta (no rank), Spermatophyta (no rank), Magnoliopsida (class), Mesangiospermae (no rank), eudicotyledons (no rank), Gunneridae (no rank), Pentapetalae (no rank), asterids (no rank), campanulids (no rank), Aster…
IIDITGFNLNSLEDPDLEDHEHDDEIGAFLFSDRPFDPVKLDDFLSGMVQVYGPDLYRYK				748	A0A251RLK6_A0A251RLK6_HELAN_89-341		A0A251RLK6	A0A251RLK6_HELAN	Cobalamin (Vitamin B12) biosynthesis CobW, cobW-like domain superfamily (Putative cobalamin (Vitamin B12) biosynthesis CobW)	HannXRQ_Chr17g0537671 HanXRQr2_Chr17g0784551	Helianthus annuus (Common sunflower)	cellular organisms (no rank), Eukaryota (superkingdom), Viridiplantae (kingdom), Streptophyta (phylum), Streptophytina (subphylum), Embryophyta (no rank), Tracheophyta (no rank), Euphyllophyta (no rank), Spermatophyta (no rank), Magnoliopsida (class), Mesangiospermae (no rank), eudicotyledons (no rank), Gunneridae (no rank), Pentapetalae (no rank), asterids (no rank), campanulids (no rank), Aster…
GILYLKGAPVRYLLQGVH				749	D8RAB8_D8RAB8_SELML_106-359		D8RAB8	D8RAB8_SELML	CobW C-terminal domain-containing protein	SELMODRAFT_145106	Selaginella moellendorffii (Spikemoss)	cellular organisms (no rank), Eukaryota (superkingdom), Viridiplantae (kingdom), Streptophyta (phylum), Streptophytina (subphylum), Embryophyta (no rank), Tracheophyta (no rank), Lycopodiopsida (class), Selaginellales (order), Selaginellaceae (family), Selaginella (genus)
>I7IKV3_I7IKV3_9BURK_17-271				750	A0A1Y1I9N4_A0A1Y1I9N4_KLENI_119-374		A0A1Y1I9N4	A0A1Y1I9N4_KLENI	CobW C-terminal domain-containing protein	KFL_003030150	Klebsormidium nitens (Green alga) (Ulothrix nitens)	cellular organisms (no rank), Eukaryota (superkingdom), Viridiplantae (kingdom), Streptophyta (phylum), Klebsormidiophyceae (class), Klebsormidiales (order), Klebsormidiaceae (family), Klebsormidium (genus)
GAGKTTLLKRILTESHGQRIAVIENEFGEENIDNEILQSTDEEIIELNNGCICCSVRVDL				751	A0A388K5Z7_A0A388K5Z7_CHABU_169-423		A0A388K5Z7	A0A388K5Z7_CHABU	CobW C-terminal domain-containing protein	CBR_g51046	Chara braunii (Braun's stonewort)	cellular organisms (no rank), Eukaryota (superkingdom), Viridiplantae (kingdom), Streptophyta (phylum), Streptophytina (subphylum), Charophyceae (class), Charales (order), Characeae (family), Chara (genus)
ENTLLDLKARLDNFERVIIETTGVANPGPICQTFFLNDEVAAFYRLDAVITIVDAKHGMD				752	A0A176VT33_A0A176VT33_MARPO_143-397		A0A176VT33	A0A176VT33_MARPO	CobW C-terminal domain-containing protein	AXG93_620s1220	Marchantia polymorpha subsp. ruderalis	cellular organisms (no rank), Eukaryota (superkingdom), Viridiplantae (kingdom), Streptophyta (phylum), Streptophytina (subphylum), Embryophyta (no rank), Marchantiophyta (no rank), Marchantiopsida (class), Marchantiidae (subclass), Marchantiales (order), Marchantiaceae (family), Marchantia (genus), Marchantia polymorpha (species)
TLTN--IEAQTQVGFADRILISKVDLVSEEEYEDLRHRLVHMNPRAEIMPVNFGEVDLKK				753	Sphmag11G068800_Sphmag11G068800.1_Smagellanicum_v1.1_131-385		Sphmag11G068800					Smagellanicum	v1.1
ILSVSGFNLNELEDPELDHH-HNDAIKAFVYSDKPFDPVRLDEFLSGLVQVYGPDMYRYK				754	A0A8T0IKD0_A0A8T0IKD0_CERPU_124-378		A0A8T0IKD0	A0A8T0IKD0_CERPU	CobW C-terminal domain-containing protein	KC19_3G093800	Ceratodon purpureus (Fire moss) (Dicranum purpureum)	cellular organisms (no rank), Eukaryota (superkingdom), Viridiplantae (kingdom), Streptophyta (phylum), Streptophytina (subphylum), Embryophyta (no rank), Bryophyta (no rank), Bryophytina (no rank), Bryopsida (class), Dicranidae (subclass), Pseudoditrichales (order), Ditrichaceae (family), Ceratodon (genus)
GIIYIKGAPVKFLLQGVH				755	A0A2K1JVV9_A0A2K1JVV9_PHYPA_129-383		A0A2K1JVV9	A0A2K1JVV9_PHYPA	CobW C-terminal domain-containing protein	PHYPA_015436	Physcomitrium patens (Spreading-leaved earth moss) (Physcomitrella patens)	cellular organisms (no rank), Eukaryota (superkingdom), Viridiplantae (kingdom), Streptophyta (phylum), Streptophytina (subphylum), Embryophyta (no rank), Bryophyta (no rank), Bryophytina (no rank), Bryopsida (class), Funariidae (subclass), Funariales (order), Funariaceae (family), Physcomitrium (genus)
>A0A7X6T3L7_A0A7X6T3L7_9BURK_22-276				756	Ceric.38G055600_Ceric.38G055600.1_Crichardii_v2.1_110-364		Ceric.38G055600					Crichardii	v2.1
GAGKTTLLKRILTEFHGQRIAVIENEFGPESIDNELLQESDEQIIELNNGCICCTVRGDL				757	A0A9D4VCE1_A0A9D4VCE1_ADICA_110-364		A0A9D4VCE1	A0A9D4VCE1_ADICA	CobW C-terminal domain-containing protein	GOP47_0002849	Adiantum capillus-veneris (Maidenhair fern)	cellular organisms (no rank), Eukaryota (superkingdom), Viridiplantae (kingdom), Streptophyta (phylum), Streptophytina (subphylum), Embryophyta (no rank), Tracheophyta (no rank), Euphyllophyta (no rank), Polypodiopsida (class), Polypodiidae (subclass), Polypodiales (order), Pteridineae (suborder), Pteridaceae (family), Vittarioideae (subfamily), Adiantum (genus)
LRTLTDLRHKRETFDRVIIETTGMANPGPVCQTFFMDDLVAEYYRLDSVITIVDAKHGME				758	A0A0C9QVN7_A0A0C9QVN7_9SPER_105-359		A0A0C9QVN7	A0A0C9QVN7_9SPER	TSA: Wollemia nobilis Ref_Wollemi_Transcript_5399_1923 transcribed RNA sequence		Wollemia nobilis	cellular organisms (no rank), Eukaryota (superkingdom), Viridiplantae (kingdom), Streptophyta (phylum), Streptophytina (subphylum), Embryophyta (no rank), Tracheophyta (no rank), Euphyllophyta (no rank), Spermatophyta (no rank), Acrogymnospermae (no rank), Pinopsida (class), Pinidae (subclass), Conifers II (no rank), Araucariales (order), Araucariaceae (family), Wollemia (genus)
ILDR--TEAQAQVGFADRILISKKDLVSDDEYEALRRRLLKMNPRVAIDPVHFGDADLNE				759	AT1G15730_AT1G15730.1_Athaliana_TAIR10_102-356		AT1G15730					Athaliana	TAIR10
LLDLKGFNLDTLEDPDLEHH-HNDEIGAFVFSDKPFDPYKLDDFLGGLVQFYGPDMYRYK				760	AT1G80480_AT1G80480.1_Athaliana_TAIR10_99-353		AT1G80480					Athaliana	TAIR10
GILYIKGVRQRMLLQGVH				761	Bostr.20129s0464_Bostr.20129s0464.1_Bstricta_v1.2_105-359		Bostr.20129s0464					Bstricta	v1.2
>A0A0N1B1U7_A0A0N1B1U7_9PROT_12-267				762	A0A0D3ARW7_A0A0D3ARW7_BRAOL_108-362		A0A0D3ARW7	A0A0D3ARW7_BRAOL	CobW C-terminal domain-containing protein	106327903	Brassica oleracea var. oleracea	cellular organisms (no rank), Eukaryota (superkingdom), Viridiplantae (kingdom), Streptophyta (phylum), Streptophytina (subphylum), Embryophyta (no rank), Tracheophyta (no rank), Euphyllophyta (no rank), Spermatophyta (no rank), Magnoliopsida (class), Mesangiospermae (no rank), eudicotyledons (no rank), Gunneridae (no rank), Pentapetalae (no rank), rosids (no rank), malvids (no rank), Brassicales…
GAGKTTLLNRILTERHGEKIAVIENEFGQEGIDNEILQEANEQIVEMNNGCICCTVRGDL				763	Sp5g35320_Sp5g35320.1_Sparvula_v2.2_107-361		Sp5g35320					Sparvula	v2.2
VKILNDLHTKKKQFDRVLIETTGMADPGPVTQTFFMDDDVADRYLLDAVITVVDAKHGWN				764	V4M7J6_V4M7J6_EUTSA_103-357		V4M7J6	V4M7J6_EUTSA	CobW C-terminal domain-containing protein	EUTSA_v10018560mg	Eutrema salsugineum (Saltwater cress) (Sisymbrium salsugineum)	cellular organisms (no rank), Eukaryota (superkingdom), Viridiplantae (kingdom), Streptophyta (phylum), Streptophytina (subphylum), Embryophyta (no rank), Tracheophyta (no rank), Euphyllophyta (no rank), Spermatophyta (no rank), Magnoliopsida (class), Mesangiospermae (no rank), eudicotyledons (no rank), Gunneridae (no rank), Pentapetalae (no rank), rosids (no rank), malvids (no rank), Brassicales…
TLDA--KEAQSQVGFADRILMSKVDVAEAEQVTALKQRIKQMNPRAPITEVHFGQADIKE				765	A0A2P6RVT9_A0A2P6RVT9_ROSCH_105-359		A0A2P6RVT9	A0A2P6RVT9_ROSCH	Putative cobalamin (Vitamin B12) biosynthesis CobW	RchiOBHm_Chr2g0134411	Rosa chinensis (China rose)	cellular organisms (no rank), Eukaryota (superkingdom), Viridiplantae (kingdom), Streptophyta (phylum), Streptophytina (subphylum), Embryophyta (no rank), Tracheophyta (no rank), Euphyllophyta (no rank), Spermatophyta (no rank), Magnoliopsida (class), Mesangiospermae (no rank), eudicotyledons (no rank), Gunneridae (no rank), Pentapetalae (no rank), rosids (no rank), fabids (no rank), Rosales (ord…
LLDIRGFNLNSLEDPELSKHAHDGSVHSFVFSDKPLDGVRLEEFLSAILQVYGNDLLRYK				766	A0A161YEK7_A0A161YEK7_DAUCS_104-358		A0A161YEK7	A0A161YEK7_DAUCS	CobW C-terminal domain-containing protein	DCAR_021356	Daucus carota subsp. sativus (Carrot)	cellular organisms (no rank), Eukaryota (superkingdom), Viridiplantae (kingdom), Streptophyta (phylum), Streptophytina (subphylum), Embryophyta (no rank), Tracheophyta (no rank), Euphyllophyta (no rank), Spermatophyta (no rank), Magnoliopsida (class), Mesangiospermae (no rank), eudicotyledons (no rank), Gunneridae (no rank), Pentapetalae (no rank), asterids (no rank), campanulids (no rank), Apial…
GVLWLDGVERRMVFQGVH				767	arahy.Tifrunner.gnm1.ann1.JL5UQ6_arahy.Tifrunner.gnm1.ann1.JL5UQ6.1_Ahypogaea_v1.0_114-368		arahy.Tifrunner.gnm1.ann1.JL5UQ6					Ahypogaea	v1.0
>A0A0N0KI64_A0A0N0KI64_9BRAD_18-273				768	A0A1U7Z2M4_A0A1U7Z2M4_NELNU_98-352		A0A1U7Z2M4	A0A1U7Z2M4_NELNU	COBW domain-containing protein 1-like isoform X1	LOC104588595	Nelumbo nucifera (Sacred lotus)	cellular organisms (no rank), Eukaryota (superkingdom), Viridiplantae (kingdom), Streptophyta (phylum), Streptophytina (subphylum), Embryophyta (no rank), Tracheophyta (no rank), Euphyllophyta (no rank), Spermatophyta (no rank), Magnoliopsida (class), Mesangiospermae (no rank), Proteales (order), Nelumbonaceae (family), Nelumbo (genus)
GAGKTTLLNRILRERHGERIAVIENEFGEAGVDNELLVEQQEQIIEMNNGCICCTVRGDL				769	A0A3S3P1D9_A0A3S3P1D9_9MAGN_111-365		A0A3S3P1D9	A0A3S3P1D9_9MAGN	COBW domain-containing protein 1-like protein isoform X1	CKAN_02016500	Cinnamomum micranthum f. kanehirae	cellular organisms (no rank), Eukaryota (superkingdom), Viridiplantae (kingdom), Streptophyta (phylum), Streptophytina (subphylum), Embryophyta (no rank), Tracheophyta (no rank), Euphyllophyta (no rank), Spermatophyta (no rank), Magnoliopsida (class), Mesangiospermae (no rank), Magnoliidae (no rank), Laurales (order), Lauraceae (family), Cinnamomum (genus), Cinnamomum micranthum (species)
VRILGDLRKRREAFDRVVIETTGLADPAPVAQTFFVEDDVASYYLLDAIVTVVDAKHAHA				770	A0A834WA64_A0A834WA64_9FABA_103-357		A0A834WA64	A0A834WA64_9FABA	COBW domain-containing protein 1-like	G2W53_032347	Senna tora	cellular organisms (no rank), Eukaryota (superkingdom), Viridiplantae (kingdom), Streptophyta (phylum), Streptophytina (subphylum), Embryophyta (no rank), Tracheophyta (no rank), Euphyllophyta (no rank), Spermatophyta (no rank), Magnoliopsida (class), Mesangiospermae (no rank), eudicotyledons (no rank), Gunneridae (no rank), Pentapetalae (no rank), rosids (no rank), fabids (no rank), Fabales (ord…
QLDD--HEAQEQVGFADRILLSKADLVGEEELAKLSDRLVRMNPRAPIKAAHFGDAPIAE				771	A0A6A5N764_A0A6A5N764_LUPAL_98-352		A0A6A5N764	A0A6A5N764_LUPAL	CobW C-terminal domain-containing protein	Lal_00047624	Lupinus albus (White lupine) (Lupinus termis)	cellular organisms (no rank), Eukaryota (superkingdom), Viridiplantae (kingdom), Streptophyta (phylum), Streptophytina (subphylum), Embryophyta (no rank), Tracheophyta (no rank), Euphyllophyta (no rank), Spermatophyta (no rank), Magnoliopsida (class), Mesangiospermae (no rank), eudicotyledons (no rank), Gunneridae (no rank), Pentapetalae (no rank), rosids (no rank), fabids (no rank), Fabales (ord…
LLDIRGFSLDELREPGLEDHEHDDSVQSFVFSSKPFDQDRLEEFFRKAVSEVGRDLMRYK				772	A0A0R0I7G4_A0A0R0I7G4_SOYBN_94-348		A0A0R0I7G4	A0A0R0I7G4_SOYBN	CobW C-terminal domain-containing protein	100820337 GLYMA_10G291200	Glycine max (Soybean) (Glycine hispida)	cellular organisms (no rank), Eukaryota (superkingdom), Viridiplantae (kingdom), Streptophyta (phylum), Streptophytina (subphylum), Embryophyta (no rank), Tracheophyta (no rank), Euphyllophyta (no rank), Spermatophyta (no rank), Magnoliopsida (class), Mesangiospermae (no rank), eudicotyledons (no rank), Gunneridae (no rank), Pentapetalae (no rank), rosids (no rank), fabids (no rank), Fabales (ord…
GIVAFDGLDCRVIFQGIH				773	A0A1S2Y0A5_A0A1S2Y0A5_CICAR_106-360		A0A1S2Y0A5	A0A1S2Y0A5_CICAR	COBW domain-containing protein 1-like	LOC101496864	Cicer arietinum (Chickpea) (Garbanzo)	cellular organisms (no rank), Eukaryota (superkingdom), Viridiplantae (kingdom), Streptophyta (phylum), Streptophytina (subphylum), Embryophyta (no rank), Tracheophyta (no rank), Euphyllophyta (no rank), Spermatophyta (no rank), Magnoliopsida (class), Mesangiospermae (no rank), eudicotyledons (no rank), Gunneridae (no rank), Pentapetalae (no rank), rosids (no rank), fabids (no rank), Fabales (ord…
>A0A0K0SW11_A0A0K0SW11_9PROT_18-272				774	A0A072VR75_A0A072VR75_MEDTR_99-353		A0A072VR75	A0A072VR75_MEDTR	Cobalamin biosynthesis protein (Putative cobalamin (Vitamin B12) biosynthesis CobW-like protein)	25485730 MTR_1g115505 MtrunA17_Chr1g0212851	Medicago truncatula (Barrel medic) (Medicago tribuloides)	cellular organisms (no rank), Eukaryota (superkingdom), Viridiplantae (kingdom), Streptophyta (phylum), Streptophytina (subphylum), Embryophyta (no rank), Tracheophyta (no rank), Euphyllophyta (no rank), Spermatophyta (no rank), Magnoliopsida (class), Mesangiospermae (no rank), eudicotyledons (no rank), Gunneridae (no rank), Pentapetalae (no rank), rosids (no rank), fabids (no rank), Fabales (ord…
GAGKTTLLNRILQERHGQRIAVIENEFGETGIDGELLQ-GDEQIVEMNNGCICCTVRGDL				775	A0A5C7IJ74_A0A5C7IJ74_9ROSI_87-341		A0A5C7IJ74	A0A5C7IJ74_9ROSI	CobW C-terminal domain-containing protein	EZV62_004362	Acer yangbiense	cellular organisms (no rank), Eukaryota (superkingdom), Viridiplantae (kingdom), Streptophyta (phylum), Streptophytina (subphylum), Embryophyta (no rank), Tracheophyta (no rank), Euphyllophyta (no rank), Spermatophyta (no rank), Magnoliopsida (class), Mesangiospermae (no rank), eudicotyledons (no rank), Gunneridae (no rank), Pentapetalae (no rank), rosids (no rank), malvids (no rank), Sapindales …
VRILGDLAQKRASFDRVIIETTGLADPAPVAQTFFVEDDVYANYHLDAIITVVDAVHAMQ				776	B9RVD0_B9RVD0_RICCO_108-357		B9RVD0	B9RVD0_RICCO	Prli-interacting factor l, putative	RCOM_0902190	Ricinus communis (Castor bean)	cellular organisms (no rank), Eukaryota (superkingdom), Viridiplantae (kingdom), Streptophyta (phylum), Streptophytina (subphylum), Embryophyta (no rank), Tracheophyta (no rank), Euphyllophyta (no rank), Spermatophyta (no rank), Magnoliopsida (class), Mesangiospermae (no rank), eudicotyledons (no rank), Gunneridae (no rank), Pentapetalae (no rank), rosids (no rank), fabids (no rank), Malpighiales…
QLDA--HEAQEQVGFADRILLSKTDLVTPEAVRTLTARLQNINSRATFHSVHFGQTDLRQ				777	A0A0A0KWX9_A0A0A0KWX9_CUCSA_99-353		A0A0A0KWX9	A0A0A0KWX9_CUCSA	CobW C-terminal domain-containing protein	Csa_4G006340	Cucumis sativus (Cucumber)	cellular organisms (no rank), Eukaryota (superkingdom), Viridiplantae (kingdom), Streptophyta (phylum), Streptophytina (subphylum), Embryophyta (no rank), Tracheophyta (no rank), Euphyllophyta (no rank), Spermatophyta (no rank), Magnoliopsida (class), Mesangiospermae (no rank), eudicotyledons (no rank), Gunneridae (no rank), Pentapetalae (no rank), rosids (no rank), fabids (no rank), Cucurbitales…
ILDIDGFSLDALEEPDLDSHAHDDDVTSFVFSERPFDLQKLEIFLETIIHDYGPQLLRYK				778	A0A6I9SZS7_A0A6I9SZS7_SESIN_114-368		A0A6I9SZS7	A0A6I9SZS7_SESIN	Uncharacterized protein LOC105158350	LOC105158350	Sesamum indicum (Oriental sesame) (Sesamum orientale)	cellular organisms (no rank), Eukaryota (superkingdom), Viridiplantae (kingdom), Streptophyta (phylum), Streptophytina (subphylum), Embryophyta (no rank), Tracheophyta (no rank), Euphyllophyta (no rank), Spermatophyta (no rank), Magnoliopsida (class), Mesangiospermae (no rank), eudicotyledons (no rank), Gunneridae (no rank), Pentapetalae (no rank), asterids (no rank), lamiids (no rank), Lamiales …
GIVHAYNDPQRIVFQGVH				779	A0A2G9HA91_A0A2G9HA91_9LAMI_115-369		A0A2G9HA91	A0A2G9HA91_9LAMI	Cobalamin synthesis protein	CDL12_12927	Handroanthus impetiginosus	cellular organisms (no rank), Eukaryota (superkingdom), Viridiplantae (kingdom), Streptophyta (phylum), Streptophytina (subphylum), Embryophyta (no rank), Tracheophyta (no rank), Euphyllophyta (no rank), Spermatophyta (no rank), Magnoliopsida (class), Mesangiospermae (no rank), eudicotyledons (no rank), Gunneridae (no rank), Pentapetalae (no rank), asterids (no rank), lamiids (no rank), Lamiales …
>A0A177MR82_A0A177MR82_METMH_21-275				780	S8CTD0_S8CTD0_9LAMI_83-336		S8CTD0	S8CTD0_9LAMI	CobW C-terminal domain-containing protein	M569_04661	Genlisea aurea	cellular organisms (no rank), Eukaryota (superkingdom), Viridiplantae (kingdom), Streptophyta (phylum), Streptophytina (subphylum), Embryophyta (no rank), Tracheophyta (no rank), Euphyllophyta (no rank), Spermatophyta (no rank), Magnoliopsida (class), Mesangiospermae (no rank), eudicotyledons (no rank), Gunneridae (no rank), Pentapetalae (no rank), asterids (no rank), lamiids (no rank), Lamiales …
GAGKTTLLNRILSEDHGKRIAVIENEFGEAGIDNELLQ-ADEQIVTMNNGCICCSVRGDL				781	A0A8X8YAB9_A0A8X8YAB9_SALSN_96-345		A0A8X8YAB9	A0A8X8YAB9_SALSN	CobW C-terminal domain-containing protein	SASPL_110275	Salvia splendens (Scarlet sage)	cellular organisms (no rank), Eukaryota (superkingdom), Viridiplantae (kingdom), Streptophyta (phylum), Streptophytina (subphylum), Embryophyta (no rank), Tracheophyta (no rank), Euphyllophyta (no rank), Spermatophyta (no rank), Magnoliopsida (class), Mesangiospermae (no rank), eudicotyledons (no rank), Gunneridae (no rank), Pentapetalae (no rank), asterids (no rank), lamiids (no rank), Lamiales …
VRILGELSDGREQLDRVIIETTGLADPAPVAQTFFIDENIAENYKLDAIITVVDAVHAHQ				782	A0A8X8XYE6_A0A8X8XYE6_SALSN_109-363		A0A8X8XYE6	A0A8X8XYE6_SALSN	RNA helicase (EC 3.6.4.13)	SASPL_118810	Salvia splendens (Scarlet sage)	cellular organisms (no rank), Eukaryota (superkingdom), Viridiplantae (kingdom), Streptophyta (phylum), Streptophytina (subphylum), Embryophyta (no rank), Tracheophyta (no rank), Euphyllophyta (no rank), Spermatophyta (no rank), Magnoliopsida (class), Mesangiospermae (no rank), eudicotyledons (no rank), Gunneridae (no rank), Pentapetalae (no rank), asterids (no rank), lamiids (no rank), Lamiales …
QLQE--HEAQEQVGFADRILLSKTDLQEPEIVADLESRLRAMNPRAPIKHVHFGKTELRD				783	A0A6L2JBV2_A0A6L2JBV2_TANCI_582-836		A0A6L2JBV2	A0A6L2JBV2_TANCI	CCHC-type domain-containing protein	Tci_006324	Tanacetum cinerariifolium (Dalmatian daisy) (Chrysanthemum cinerariifolium)	cellular organisms (no rank), Eukaryota (superkingdom), Viridiplantae (kingdom), Streptophyta (phylum), Streptophytina (subphylum), Embryophyta (no rank), Tracheophyta (no rank), Euphyllophyta (no rank), Spermatophyta (no rank), Magnoliopsida (class), Mesangiospermae (no rank), eudicotyledons (no rank), Gunneridae (no rank), Pentapetalae (no rank), asterids (no rank), campanulids (no rank), Aster…
ILDIDGFNLDDLKEPDLDSHEHEDDISSFVFTNRELDAARILAFLNIMIRDYGNDLLRYK				784	A0A2U1P899_A0A2U1P899_ARTAN_88-342		A0A2U1P899	A0A2U1P899_ARTAN	Plastid transcriptionally active 17	CTI12_AA182800	Artemisia annua (Sweet wormwood)	cellular organisms (no rank), Eukaryota (superkingdom), Viridiplantae (kingdom), Streptophyta (phylum), Streptophytina (subphylum), Embryophyta (no rank), Tracheophyta (no rank), Euphyllophyta (no rank), Spermatophyta (no rank), Magnoliopsida (class), Mesangiospermae (no rank), eudicotyledons (no rank), Gunneridae (no rank), Pentapetalae (no rank), asterids (no rank), campanulids (no rank), Aster…
GILNIAGCAEKVIYQGVH				785	A0A2C9W1H1_A0A2C9W1H1_MANES_108-362		A0A2C9W1H1	A0A2C9W1H1_MANES	CobW C-terminal domain-containing protein	MANES_04G108800	Manihot esculenta (Cassava) (Jatropha manihot)	cellular organisms (no rank), Eukaryota (superkingdom), Viridiplantae (kingdom), Streptophyta (phylum), Streptophytina (subphylum), Embryophyta (no rank), Tracheophyta (no rank), Euphyllophyta (no rank), Spermatophyta (no rank), Magnoliopsida (class), Mesangiospermae (no rank), eudicotyledons (no rank), Gunneridae (no rank), Pentapetalae (no rank), rosids (no rank), fabids (no rank), Malpighiales…
>A0A1Y3A1K9_A0A1Y3A1K9_9GAMM_20-274				786	A0A0K9RDQ7_A0A0K9RDQ7_SPIOL_116-370		A0A0K9RDQ7	A0A0K9RDQ7_SPIOL	CobW C-terminal domain-containing protein	SOVF_077890	Spinacia oleracea (Spinach)	cellular organisms (no rank), Eukaryota (superkingdom), Viridiplantae (kingdom), Streptophyta (phylum), Streptophytina (subphylum), Embryophyta (no rank), Tracheophyta (no rank), Euphyllophyta (no rank), Spermatophyta (no rank), Magnoliopsida (class), Mesangiospermae (no rank), eudicotyledons (no rank), Gunneridae (no rank), Pentapetalae (no rank), Caryophyllales (order), Chenopodiaceae (family),…
GAGKTTLLNRILSEEHGQRIAVIENEFGEAGIDNDLLQ-GEEQIVEMNNGCICCTVRGDL				787	A0A194YSS1_A0A194YSS1_SORBI_97-351		A0A194YSS1	A0A194YSS1_SORBI	CobW C-terminal domain-containing protein	SORBI_3004G333400	Sorghum bicolor (Sorghum) (Sorghum vulgare)	cellular organisms (no rank), Eukaryota (superkingdom), Viridiplantae (kingdom), Streptophyta (phylum), Streptophytina (subphylum), Embryophyta (no rank), Tracheophyta (no rank), Euphyllophyta (no rank), Spermatophyta (no rank), Magnoliopsida (class), Mesangiospermae (no rank), Liliopsida (no rank), Petrosaviidae (subclass), commelinids (no rank), Poales (order), Poaceae (family), PACMAD clade (n…
VRILGELAEKRTHFERVIIETTGLADPAPVAQTFFVEQDISDYYVLDAIITVVDAKHAHQ				788	Zm00001d018401_Zm00001d018401_T001_Zmays_RefGen_V4_88-330		Zm00001d018401					Zmays	RefGen_V4
QLDA--HEAEEQVGFADRLLLSKTDLISAEDIATVEARLRAINARAPIAHVHFGKTAIDD				789	A0A1E5UJI6_A0A1E5UJI6_9POAL_97-348		A0A1E5UJI6	A0A1E5UJI6_9POAL	COBW domain-containing protein 1	BAE44_0026004	Dichanthelium oligosanthes	cellular organisms (no rank), Eukaryota (superkingdom), Viridiplantae (kingdom), Streptophyta (phylum), Streptophytina (subphylum), Embryophyta (no rank), Tracheophyta (no rank), Euphyllophyta (no rank), Spermatophyta (no rank), Magnoliopsida (class), Mesangiospermae (no rank), Liliopsida (no rank), Petrosaviidae (subclass), commelinids (no rank), Poales (order), Poaceae (family), PACMAD clade (n…
ILDIRGFNLNALDEPDLDSHEHDDEISSFVYHHQPFNAAKILAFMHIMIGEFGTDLLRYK				790	A0A835F6Q9_A0A835F6Q9_9POAL_96-338		A0A835F6Q9	A0A835F6Q9_9POAL	CobW C-terminal domain-containing protein	HU200_017057	Digitaria exilis	cellular organisms (no rank), Eukaryota (superkingdom), Viridiplantae (kingdom), Streptophyta (phylum), Streptophytina (subphylum), Embryophyta (no rank), Tracheophyta (no rank), Euphyllophyta (no rank), Spermatophyta (no rank), Magnoliopsida (class), Mesangiospermae (no rank), Liliopsida (no rank), Petrosaviidae (subclass), commelinids (no rank), Poales (order), Poaceae (family), PACMAD clade (n…
GILYISGTKERLIYQGVH				791	A0A6G1F2D4_A0A6G1F2D4_9ORYZ_202-456		A0A6G1F2D4	A0A6G1F2D4_9ORYZ	CobW C-terminal domain-containing protein	E2562_002413	Oryza meyeriana var. granulata	cellular organisms (no rank), Eukaryota (superkingdom), Viridiplantae (kingdom), Streptophyta (phylum), Streptophytina (subphylum), Embryophyta (no rank), Tracheophyta (no rank), Euphyllophyta (no rank), Spermatophyta (no rank), Magnoliopsida (class), Mesangiospermae (no rank), Liliopsida (no rank), Petrosaviidae (subclass), commelinids (no rank), Poales (order), Poaceae (family), BOP clade (no r…
>A0A1I9YUP8_A0A1I9YUP8_9BURK_21-276				792	J3LI24_J3LI24_ORYBR_98-350		J3LI24	J3LI24_ORYBR	CobW C-terminal domain-containing protein		Oryza brachyantha (malo sina)	cellular organisms (no rank), Eukaryota (superkingdom), Viridiplantae (kingdom), Streptophyta (phylum), Streptophytina (subphylum), Embryophyta (no rank), Tracheophyta (no rank), Euphyllophyta (no rank), Spermatophyta (no rank), Magnoliopsida (class), Mesangiospermae (no rank), Liliopsida (no rank), Petrosaviidae (subclass), commelinids (no rank), Poales (order), Poaceae (family), BOP clade (no r…
GSGKTTLLNRVLTEHHGGRVAVIENEFGEAGIDSELLQGGSEQIVEMNNGCICCTVRGDL				793	I1IDJ6_I1IDJ6_BRADI_96-349		I1IDJ6	I1IDJ6_BRADI	CobW C-terminal domain-containing protein	100836558 BRADI_3g54350v3	Brachypodium distachyon (Purple false brome) (Trachynia distachya)	cellular organisms (no rank), Eukaryota (superkingdom), Viridiplantae (kingdom), Streptophyta (phylum), Streptophytina (subphylum), Embryophyta (no rank), Tracheophyta (no rank), Euphyllophyta (no rank), Spermatophyta (no rank), Magnoliopsida (class), Mesangiospermae (no rank), Liliopsida (no rank), Petrosaviidae (subclass), commelinids (no rank), Poales (order), Poaceae (family), BOP clade (no r…
VRILVSLAERRDDFDRVIIETTGLADPAPVAQTFFVDEAVQDNYLLDAMVTVVDARHGSA				794	Thint.J06G494100_Thint.J06G494100.1_Tintermedium_v3.1_139-393		Thint.J06G494100					Tintermedium	v3.1
QLDE--HEAQEQVGFADRILLSKTDLVTADHVEAITARLRQMNARAPIDRSDFGRTDINK				795	A0A835KFS8_A0A835KFS8_9ROSI_94-347		A0A835KFS8	A0A835KFS8_9ROSI	CobW C-terminal domain-containing protein	SADUNF_Sadunf03G0016700	Salix dunnii	cellular organisms (no rank), Eukaryota (superkingdom), Viridiplantae (kingdom), Streptophyta (phylum), Streptophytina (subphylum), Embryophyta (no rank), Tracheophyta (no rank), Euphyllophyta (no rank), Spermatophyta (no rank), Magnoliopsida (class), Mesangiospermae (no rank), eudicotyledons (no rank), Gunneridae (no rank), Pentapetalae (no rank), rosids (no rank), fabids (no rank), Malpighiales…
LLDIRSFDLDALEEPDLDQHGHDDDVSSFVYSAVPLDPDRVEDFFSSIVEIYGTAMLRYK				796	A0A8J4VS27_A0A8J4VS27_9ROSI_122-376		A0A8J4VS27	A0A8J4VS27_9ROSI	CobW C-terminal domain-containing protein	CMV_008437	Castanea mollissima (Chinese chestnut)	cellular organisms (no rank), Eukaryota (superkingdom), Viridiplantae (kingdom), Streptophyta (phylum), Streptophytina (subphylum), Embryophyta (no rank), Tracheophyta (no rank), Euphyllophyta (no rank), Spermatophyta (no rank), Magnoliopsida (class), Mesangiospermae (no rank), eudicotyledons (no rank), Gunneridae (no rank), Pentapetalae (no rank), rosids (no rank), fabids (no rank), Fagales (ord…
GVLNLAGIESRMVFQGVH				797	A0A7N2LN85_A0A7N2LN85_QUELO_120-374		A0A7N2LN85	A0A7N2LN85_QUELO	CobW C-terminal domain-containing protein		Quercus lobata (Valley oak)	cellular organisms (no rank), Eukaryota (superkingdom), Viridiplantae (kingdom), Streptophyta (phylum), Streptophytina (subphylum), Embryophyta (no rank), Tracheophyta (no rank), Euphyllophyta (no rank), Spermatophyta (no rank), Magnoliopsida (class), Mesangiospermae (no rank), eudicotyledons (no rank), Gunneridae (no rank), Pentapetalae (no rank), rosids (no rank), fabids (no rank), Fagales (ord…
>A0A4R0XFY1_A0A4R0XFY1_9BURK_19-274				798	A0A1R3G8N3_A0A1R3G8N3_COCAP_111-360		A0A1R3G8N3	A0A1R3G8N3_COCAP	CobW C-terminal domain-containing protein	CCACVL1_27791	Corchorus capsularis (Jute)	cellular organisms (no rank), Eukaryota (superkingdom), Viridiplantae (kingdom), Streptophyta (phylum), Streptophytina (subphylum), Embryophyta (no rank), Tracheophyta (no rank), Euphyllophyta (no rank), Spermatophyta (no rank), Magnoliopsida (class), Mesangiospermae (no rank), eudicotyledons (no rank), Gunneridae (no rank), Pentapetalae (no rank), rosids (no rank), malvids (no rank), Malvales (o…
GSGKTTLLNRILTERHGGRIAVIENEFGEAGVDHELLRDGDEQIIEMNNGCICCTVRGDL				799	A0A6P5X7K2_A0A6P5X7K2_DURZI_114-368		A0A6P5X7K2	A0A6P5X7K2_DURZI	Uncharacterized protein LOC111280894 isoform X2	LOC111280894	Durio zibethinus (Durian)	cellular organisms (no rank), Eukaryota (superkingdom), Viridiplantae (kingdom), Streptophyta (phylum), Streptophytina (subphylum), Embryophyta (no rank), Tracheophyta (no rank), Euphyllophyta (no rank), Spermatophyta (no rank), Magnoliopsida (class), Mesangiospermae (no rank), eudicotyledons (no rank), Gunneridae (no rank), Pentapetalae (no rank), rosids (no rank), malvids (no rank), Malvales (o…
VRILGSLAQRREEFGRVIIETTGLADPAPVAQTFFVDDDVRERYELDAILTVVDAKHAAG				800	A0A0D2R7M2_A0A0D2R7M2_GOSRA_108-362		A0A0D2R7M2	A0A0D2R7M2_GOSRA	CobW C-terminal domain-containing protein	B456_010G137900	Gossypium raimondii (New World cotton)	cellular organisms (no rank), Eukaryota (superkingdom), Viridiplantae (kingdom), Streptophyta (phylum), Streptophytina (subphylum), Embryophyta (no rank), Tracheophyta (no rank), Euphyllophyta (no rank), Spermatophyta (no rank), Magnoliopsida (class), Mesangiospermae (no rank), eudicotyledons (no rank), Gunneridae (no rank), Pentapetalae (no rank), rosids (no rank), malvids (no rank), Malvales (o…
QLDE--HEAQEQVGFADRILLSKTDLVSEDEAHSITTRLRQINARAPVQRVNFGQAAISD				801	A0A251PYY0_A0A251PYY0_PRUPE_105-358		A0A251PYY0	A0A251PYY0_PRUPE	CobW/HypB/UreG nucleotide-binding domain-containing protein	PRUPE_3G092800	Prunus persica (Peach) (Amygdalus persica)	cellular organisms (no rank), Eukaryota (superkingdom), Viridiplantae (kingdom), Streptophyta (phylum), Streptophytina (subphylum), Embryophyta (no rank), Tracheophyta (no rank), Euphyllophyta (no rank), Spermatophyta (no rank), Magnoliopsida (class), Mesangiospermae (no rank), eudicotyledons (no rank), Gunneridae (no rank), Pentapetalae (no rank), rosids (no rank), fabids (no rank), Rosales (ord…
LLDIHGFKLDALEEPDLDTHEHDDDVVSFVYNSAPLDLRRVEDFLDSIVQIYGASMLRYK				802	A0A059BWX8_A0A059BWX8_EUCGR_103-357		A0A059BWX8	A0A059BWX8_EUCGR	CobW C-terminal domain-containing protein	EUGRSUZ_F03922	Eucalyptus grandis (Flooded gum)	cellular organisms (no rank), Eukaryota (superkingdom), Viridiplantae (kingdom), Streptophyta (phylum), Streptophytina (subphylum), Embryophyta (no rank), Tracheophyta (no rank), Euphyllophyta (no rank), Spermatophyta (no rank), Magnoliopsida (class), Mesangiospermae (no rank), eudicotyledons (no rank), Gunneridae (no rank), Pentapetalae (no rank), rosids (no rank), malvids (no rank), Myrtales (o…
GVLNIAGLERRAVIQGVH				803	A0A2P5EWX8_A0A2P5EWX8_TREOI_111-354		A0A2P5EWX8	A0A2P5EWX8_TREOI	Cobalamin biosynthesis	TorRG33x02_140790	Trema orientale (Charcoal tree) (Celtis orientalis)	cellular organisms (no rank), Eukaryota (superkingdom), Viridiplantae (kingdom), Streptophyta (phylum), Streptophytina (subphylum), Embryophyta (no rank), Tracheophyta (no rank), Euphyllophyta (no rank), Spermatophyta (no rank), Magnoliopsida (class), Mesangiospermae (no rank), eudicotyledons (no rank), Gunneridae (no rank), Pentapetalae (no rank), rosids (no rank), fabids (no rank), Rosales (ord…
>A0A2N9LJW1_A0A2N9LJW1_9BURK_20-275				804	A0A7J6FIB7_A0A7J6FIB7_CANSA_108-351		A0A7J6FIB7	A0A7J6FIB7_CANSA	CobW C-terminal domain-containing protein	F8388_016188	Cannabis sativa (Hemp) (Marijuana)	cellular organisms (no rank), Eukaryota (superkingdom), Viridiplantae (kingdom), Streptophyta (phylum), Streptophytina (subphylum), Embryophyta (no rank), Tracheophyta (no rank), Euphyllophyta (no rank), Spermatophyta (no rank), Magnoliopsida (class), Mesangiospermae (no rank), eudicotyledons (no rank), Gunneridae (no rank), Pentapetalae (no rank), rosids (no rank), fabids (no rank), Rosales (ord…
GAGKTTLLNRILAEEHGHRIAVIENEFGPAGVDNDLLHDAQEQIVEMNNGCVCCTVRGDL				805	A0A218W9Q7_A0A218W9Q7_PUNGR_134-388		A0A218W9Q7	A0A218W9Q7_PUNGR	CobW C-terminal domain-containing protein	CDL15_Pgr014068	Punica granatum (Pomegranate)	cellular organisms (no rank), Eukaryota (superkingdom), Viridiplantae (kingdom), Streptophyta (phylum), Streptophytina (subphylum), Embryophyta (no rank), Tracheophyta (no rank), Euphyllophyta (no rank), Spermatophyta (no rank), Magnoliopsida (class), Mesangiospermae (no rank), eudicotyledons (no rank), Gunneridae (no rank), Pentapetalae (no rank), rosids (no rank), malvids (no rank), Myrtales (o…
ARILTDLRQKRDDFERVIIETTGMANPGPVTQTFFVDEDVGRSYRIDGVITVVDAKHGHA				806	A0A2G5DFL3_A0A2G5DFL3_AQUCA_130-384		A0A2G5DFL3	A0A2G5DFL3_AQUCA	CobW C-terminal domain-containing protein	AQUCO_02000015v1	Aquilegia coerulea (Rocky mountain columbine)	cellular organisms (no rank), Eukaryota (superkingdom), Viridiplantae (kingdom), Streptophyta (phylum), Streptophytina (subphylum), Embryophyta (no rank), Tracheophyta (no rank), Euphyllophyta (no rank), Spermatophyta (no rank), Magnoliopsida (class), Mesangiospermae (no rank), Ranunculales (order), Ranunculaceae (family), Thalictroideae (subfamily), Aquilegia (genus)
TLDR--PEAQNQVGFADRILLSKSDLVDAAEVRSLRERLVRMNPRAPIRSVHMGQVAVGE				807	A0A4S4DEZ0_A0A4S4DEZ0_CAMSI_105-359		A0A4S4DEZ0	A0A4S4DEZ0_CAMSI	CobW C-terminal domain-containing protein	TEA_018429	Camellia sinensis var. sinensis	cellular organisms (no rank), Eukaryota (superkingdom), Viridiplantae (kingdom), Streptophyta (phylum), Streptophytina (subphylum), Embryophyta (no rank), Tracheophyta (no rank), Euphyllophyta (no rank), Spermatophyta (no rank), Magnoliopsida (class), Mesangiospermae (no rank), eudicotyledons (no rank), Gunneridae (no rank), Pentapetalae (no rank), asterids (no rank), Ericales (order), Theaceae (…
VLDIGGFNLDSLEDPDLAEHEHDDAIKAFVFSGRPFDARRLEETMSALVQVYGPDLLRYK				808	A0A7J9CHH7_A0A7J9CHH7_GOSGO_108-341		A0A7J9CHH7	A0A7J9CHH7_GOSGO	CobW/HypB/UreG nucleotide-binding domain-containing protein	Gogos_004762	Gossypium gossypioides (Mexican cotton) (Selera gossypioides)	cellular organisms (no rank), Eukaryota (superkingdom), Viridiplantae (kingdom), Streptophyta (phylum), Streptophytina (subphylum), Embryophyta (no rank), Tracheophyta (no rank), Euphyllophyta (no rank), Spermatophyta (no rank), Magnoliopsida (class), Mesangiospermae (no rank), eudicotyledons (no rank), Gunneridae (no rank), Pentapetalae (no rank), rosids (no rank), malvids (no rank), Malvales (o…
GVLFVRGSGRRMILQGVH				809	A0A8K0HWF7_A0A8K0HWF7_COCNU_70-321		A0A8K0HWF7	A0A8K0HWF7_COCNU	CobW/HypB/UreG nucleotide-binding domain-containing protein	COCNU_01G017960	Cocos nucifera (Coconut palm)	cellular organisms (no rank), Eukaryota (superkingdom), Viridiplantae (kingdom), Streptophyta (phylum), Streptophytina (subphylum), Embryophyta (no rank), Tracheophyta (no rank), Euphyllophyta (no rank), Spermatophyta (no rank), Magnoliopsida (class), Mesangiospermae (no rank), Liliopsida (no rank), Petrosaviidae (subclass), commelinids (no rank), Arecales (order), Arecaceae (family), Arecoideae …
>A0A2P9H418_A0A2P9H418_9BURK_28-283				810	A0A2N9J2I5_A0A2N9J2I5_FAGSY_110-356		A0A2N9J2I5	A0A2N9J2I5_FAGSY	CobW/HypB/UreG nucleotide-binding domain-containing protein	FSB_LOCUS59608	Fagus sylvatica (Beechnut)	cellular organisms (no rank), Eukaryota (superkingdom), Viridiplantae (kingdom), Streptophyta (phylum), Streptophytina (subphylum), Embryophyta (no rank), Tracheophyta (no rank), Euphyllophyta (no rank), Spermatophyta (no rank), Magnoliopsida (class), Mesangiospermae (no rank), eudicotyledons (no rank), Gunneridae (no rank), Pentapetalae (no rank), rosids (no rank), fabids (no rank), Fagales (ord…
GAGKTTLLNRILAEQHGHRIAVIENEFGPTGVDNDLLHDSEEQIVEMNNGCVCCTVRGDL				811	A0A2N9HXV8_A0A2N9HXV8_FAGSY_110-360		A0A2N9HXV8	A0A2N9HXV8_FAGSY	Reverse transcriptase zinc-binding domain-containing protein	FSB_LOCUS46619	Fagus sylvatica (Beechnut)	cellular organisms (no rank), Eukaryota (superkingdom), Viridiplantae (kingdom), Streptophyta (phylum), Streptophytina (subphylum), Embryophyta (no rank), Tracheophyta (no rank), Euphyllophyta (no rank), Spermatophyta (no rank), Magnoliopsida (class), Mesangiospermae (no rank), eudicotyledons (no rank), Gunneridae (no rank), Pentapetalae (no rank), rosids (no rank), fabids (no rank), Fagales (ord…
ARILGELRQKRDSFERVVIETTGMANPGPVTQTFFVDEDVGRNYLIDGVITVVDAKHGHA				812	A0A3Q7FTZ2_A0A3Q7FTZ2_SOLLC_107-357		A0A3Q7FTZ2	A0A3Q7FTZ2_SOLLC	RNA helicase (EC 3.6.4.13)		Solanum lycopersicum (Tomato) (Lycopersicon esculentum)	cellular organisms (no rank), Eukaryota (superkingdom), Viridiplantae (kingdom), Streptophyta (phylum), Streptophytina (subphylum), Embryophyta (no rank), Tracheophyta (no rank), Euphyllophyta (no rank), Spermatophyta (no rank), Magnoliopsida (class), Mesangiospermae (no rank), eudicotyledons (no rank), Gunneridae (no rank), Pentapetalae (no rank), asterids (no rank), lamiids (no rank), Solanales…
TLDH--PEAQNQVGFADRILLSKTDLVDAEELRSLRDRLVRMNPRAPIRQVHMGRIAVDE				813	A0A2H9ZX15_A0A2H9ZX15_9ASPA_111-365		A0A2H9ZX15	A0A2H9ZX15_9ASPA	CobW C-terminal domain-containing protein	AXF42_Ash019856	Apostasia shenzhenica	cellular organisms (no rank), Eukaryota (superkingdom), Viridiplantae (kingdom), Streptophyta (phylum), Streptophytina (subphylum), Embryophyta (no rank), Tracheophyta (no rank), Euphyllophyta (no rank), Spermatophyta (no rank), Magnoliopsida (class), Mesangiospermae (no rank), Liliopsida (no rank), Petrosaviidae (subclass), Asparagales (order), Orchidaceae (family), Apostasioideae (subfamily), A…
IFDIGGFKLDSLEDPDLAEHEHDDAIKAFVFSERPFDAGRLEDTMSALVQVYGPDLLRYK				814	A0A7I8LII8_A0A7I8LII8_SPIIN_106-360		A0A7I8LII8	A0A7I8LII8_SPIIN	CobW C-terminal domain-containing protein	SI8410_16020527	Spirodela intermedia (Intermediate duckweed)	cellular organisms (no rank), Eukaryota (superkingdom), Viridiplantae (kingdom), Streptophyta (phylum), Streptophytina (subphylum), Embryophyta (no rank), Tracheophyta (no rank), Euphyllophyta (no rank), Spermatophyta (no rank), Magnoliopsida (class), Mesangiospermae (no rank), Liliopsida (no rank), Alismatales (order), Araceae (family), Lemnoideae (subfamily), Spirodela (genus)
GVLFVRGSGRRMILQGVH				815	A0A1D1ZCC7_A0A1D1ZCC7_9ARAE_139-393		A0A1D1ZCC7	A0A1D1ZCC7_9ARAE	COBW domain-containing protein 1	CBWD1_2 CBWD1_0 g.72302 g.72305	Anthurium amnicola	cellular organisms (no rank), Eukaryota (superkingdom), Viridiplantae (kingdom), Streptophyta (phylum), Streptophytina (subphylum), Embryophyta (no rank), Tracheophyta (no rank), Euphyllophyta (no rank), Spermatophyta (no rank), Magnoliopsida (class), Mesangiospermae (no rank), Liliopsida (no rank), Alismatales (order), Araceae (family), Pothoideae (subfamily), Potheae (tribe), Anthurium (genus)
>A0A925XQ21_A0A925XQ21_9BURK_20-259				816	A0A9E7GTR8_A0A9E7GTR8_9LILI_160-414		A0A9E7GTR8	A0A9E7GTR8_9LILI	CobW C-terminal domain-containing protein	MUK42_12259	Musa troglodytarum	cellular organisms (no rank), Eukaryota (superkingdom), Viridiplantae (kingdom), Streptophyta (phylum), Streptophytina (subphylum), Embryophyta (no rank), Tracheophyta (no rank), Euphyllophyta (no rank), Spermatophyta (no rank), Magnoliopsida (class), Mesangiospermae (no rank), Liliopsida (no rank), Petrosaviidae (subclass), commelinids (no rank), Zingiberales (order), Musaceae (family), Musa (ge…
GAGKTTLLNRILTEQHGHKIAVIENEFGPEGIDSELLSDPGEQIVEMNNGCICCTVRGDL				817	Aco011534_Aco011534.1_Acomosus_v3_1206-1460		Aco011534					Acomosus	v3
VRILNELRTKRQAFERVIIETTGMANPGPVTQTFFMDDTVSSYYLLDAVITVVDAKHGHD				818	A9V1U9_A9V1U9_MONBE_21-277		A9V1U9	A9V1U9_MONBE	CobW C-terminal domain-containing protein	MONBRDRAFT_9023	Monosiga brevicollis (Choanoflagellate)	cellular organisms (no rank), Eukaryota (superkingdom), Opisthokonta (no rank), Choanoflagellata (class), Craspedida (order), Salpingoecidae (family), Monosiga (genus)
TLDQ--PEAQNQVGFADRILMSKVDLVSSAEAQSLKDRLVHMNPRAPIKHVNFGDVPIKD				819	A0A5E8CKD6_A0A5E8CKD6_9ZZZZ_21-277		A0A5E8CKD6	A0A5E8CKD6_9ZZZZ	CobW/HypB/UreG, nucleotide-binding domain	CPAV1605_869	seawater metagenome	unclassified entries (no rank), unclassified sequences (no rank), metagenomes (no rank), ecological metagenomes (no rank)
VLDLRGFNLNALEDPELGKHDHDDAIKAFVFSNRAFDPAKLEEYLGALTQVYGQDMLRYK				820	D2VLQ1_D2VLQ1_NAEGR_14-265		D2VLQ1	D2VLQ1_NAEGR	Predicted protein	NAEGRDRAFT_69859	Naegleria gruberi (Amoeba)	cellular organisms (no rank), Eukaryota (superkingdom), Discoba (no rank), Heterolobosea (phylum), Tetramitia (no rank), Eutetramitia (no rank), Vahlkampfiidae (family), Naegleria (genus)
GV----------------				821	D2V893_D2V893_NAEGR_41-290		D2V893	D2V893_NAEGR	Predicted protein	NAEGRDRAFT_38446	Naegleria gruberi (Amoeba)	cellular organisms (no rank), Eukaryota (superkingdom), Discoba (no rank), Heterolobosea (phylum), Tetramitia (no rank), Eutetramitia (no rank), Vahlkampfiidae (family), Naegleria (genus)
>A0A1Q3VR36_A0A1Q3VR36_9PROT_11-264				822	A0A6A5BS61_A0A6A5BS61_NAEFO_70-319		A0A6A5BS61	A0A6A5BS61_NAEFO	CobW C-terminal domain-containing protein	FDP41_004233	Naegleria fowleri (Brain eating amoeba)	cellular organisms (no rank), Eukaryota (superkingdom), Discoba (no rank), Heterolobosea (phylum), Tetramitia (no rank), Eutetramitia (no rank), Vahlkampfiidae (family), Naegleria (genus)
GSGKTTLLNRILAERHGEKIAVIENEFGEAGIDHELLADGDEPIVEMNNGCICCTVRGDL				823	A0A8J1Z7T2_A0A8J1Z7T2_9DINO_296-540		A0A8J1Z7T2	A0A8J1Z7T2_9DINO	CobW C-terminal domain-containing protein	AMSPA25_T00001398001	Amoebophrya sp. A25	cellular organisms (no rank), Eukaryota (superkingdom), Sar (no rank), Alveolata (no rank), Dinophyceae (class), Syndiniales (order), Amoebophryaceae (family), Amoebophrya (genus), unclassified Amoebophrya (no rank)
VRILGELIAKRDRFDRVVIETTGLADPAPVAQTFFLDEAISRRYLLDAVLTVVDAVHAMR				824	A0A0G4F4Z0_A0A0G4F4Z0_VITBC_164-417		A0A0G4F4Z0	A0A0G4F4Z0_VITBC	CobW C-terminal domain-containing protein	Vbra_1308	Vitrella brassicaformis (strain CCMP3155)	cellular organisms (no rank), Eukaryota (superkingdom), Sar (no rank), Alveolata (no rank), Colpodellida (no rank), Vitrellaceae (family), Vitrella (genus), Vitrella brassicaformis (species)
QLDA--DQAQEQVGFADRLLLSKTDLVDADAIEALSLRLNAINPRAAIQPVHFGQTPLHE				825	A0A7S1AV84_A0A7S1AV84_NOCSC_159-406		A0A7S1AV84	A0A7S1AV84_NOCSC	CobW C-terminal domain-containing protein	NSCI0253_LOCUS40814	Noctiluca scintillans (Sea sparkle) (Red tide dinoflagellate)	cellular organisms (no rank), Eukaryota (superkingdom), Sar (no rank), Alveolata (no rank), Dinophyceae (class), Noctilucales (order), Noctilucaceae (family), Noctiluca (genus)
ILDIRGFNLNALDEPGL-AH-HDDRIRSFVFAEQPFDGKRLQDFLAAVVRIYGPEMLRYK				826	A0A812XGH8_A0A812XGH8_9DINO_88-335		A0A812XGH8	A0A812XGH8_9DINO	Cbwd1 protein	Cbwd1 STRI2592_LOCUS36674	Symbiodinium sp. CCMP2592	cellular organisms (no rank), Eukaryota (superkingdom), Sar (no rank), Alveolata (no rank), Dinophyceae (class), Suessiales (order), Symbiodiniaceae (family), Symbiodinium (genus), unclassified Symbiodinium (no rank)
GVLAVDDLSYRVIFQGVH				827	A0A812VNB8_A0A812VNB8_9DINO_11-258		A0A812VNB8	A0A812VNB8_9DINO	Cbwd1 protein	Cbwd1 SLIN2456_LOCUS21866	Symbiodinium sp. CCMP2456	cellular organisms (no rank), Eukaryota (superkingdom), Sar (no rank), Alveolata (no rank), Dinophyceae (class), Suessiales (order), Symbiodiniaceae (family), Symbiodinium (genus), unclassified Symbiodinium (no rank)
>A0A142LLT6_A0A142LLT6_9PROT_17-269				828	A0A7S2ICT2_A0A7S2ICT2_9DINO_43-298		A0A7S2ICT2	A0A7S2ICT2_9DINO	CobW C-terminal domain-containing protein	BRAN1462_LOCUS8063	Brandtodinium nutricula	cellular organisms (no rank), Eukaryota (superkingdom), Sar (no rank), Alveolata (no rank), Dinophyceae (class), Peridiniales (order), Endodiniaceae (family), Brandtodinium (genus)
GAGKTTLLNRILTERHGEKIAVIENEFGAEGIDNEILQDRDEQIVEMNNGCICCTVRGDL				829	A0A7S4WAC4_A0A7S4WAC4_9DINO_184-439		A0A7S4WAC4	A0A7S4WAC4_9DINO	CobW C-terminal domain-containing protein	AMON00008_LOCUS62452	Alexandrium monilatum	cellular organisms (no rank), Eukaryota (superkingdom), Sar (no rank), Alveolata (no rank), Dinophyceae (class), Gonyaulacales (order), Pyrocystaceae (family), Alexandrium (genus)
VRILGDLAAKRKKFDRVIIETTGMAEPGPVAQSFFMDEDIHDQYVLDAVLTVVDAKHGAD				830	A0A812UC92_A0A812UC92_9DINO_554-809		A0A812UC92	A0A812UC92_9DINO	CBWD2 protein	CBWD2 STRI2592_LOCUS28778	Symbiodinium sp. CCMP2592	cellular organisms (no rank), Eukaryota (superkingdom), Sar (no rank), Alveolata (no rank), Dinophyceae (class), Suessiales (order), Symbiodiniaceae (family), Symbiodinium (genus), unclassified Symbiodinium (no rank)
TLTA--SEARAQVGFADRILLSKTDLVADEETQQLMARLRRMNPRAAFQKVNFGTADLKE				831	A0A812S9Z5_A0A812S9Z5_SYMPI_109-364		A0A812S9Z5	A0A812S9Z5_SYMPI	CBWD2 protein	CBWD2 SPIL2461_LOCUS11700	Symbiodinium pilosum (Dinoflagellate)	cellular organisms (no rank), Eukaryota (superkingdom), Sar (no rank), Alveolata (no rank), Dinophyceae (class), Suessiales (order), Symbiodiniaceae (family), Symbiodinium (genus)
ILDIRGFNLNGLEDPTLE---HSDDVQSFVWDARPLDMEKIEAFLSLLIQTYGADMLRYK				832	A0A812J058_A0A812J058_9DINO_157-412		A0A812J058	A0A812J058_9DINO	CBWD1 protein	CBWD1 SNAT2548_LOCUS5210	Symbiodinium natans	cellular organisms (no rank), Eukaryota (superkingdom), Sar (no rank), Alveolata (no rank), Dinophyceae (class), Suessiales (order), Symbiodiniaceae (family), Symbiodinium (genus)
GVLSIEGQPNRMIFQGVH				833	A0A7S2FMS3_A0A7S2FMS3_9DINO_57-311		A0A7S2FMS3	A0A7S2FMS3_9DINO	CobW C-terminal domain-containing protein	AAND1436_LOCUS11898	Alexandrium andersonii	cellular organisms (no rank), Eukaryota (superkingdom), Sar (no rank), Alveolata (no rank), Dinophyceae (class), Gonyaulacales (order), Pyrocystaceae (family), Alexandrium (genus)
>A0A2N4XSF6_A0A2N4XSF6_9RHOO_18-269				834	A0A7S2C7T9_A0A7S2C7T9_9DINO_168-422		A0A7S2C7T9	A0A7S2C7T9_9DINO	CobW C-terminal domain-containing protein	AAND1436_LOCUS16197	Alexandrium andersonii	cellular organisms (no rank), Eukaryota (superkingdom), Sar (no rank), Alveolata (no rank), Dinophyceae (class), Gonyaulacales (order), Pyrocystaceae (family), Alexandrium (genus)
GAGKTTLLNRILAEPHGHRIAVIENEFGEAGIDNALLHRSEEQVVMMNNGCICCTVRGDL				835	A0A813D8Z7_A0A813D8Z7_POLGL_164-419		A0A813D8Z7	A0A813D8Z7_POLGL	CobW C-terminal domain-containing protein	PGLA1383_LOCUS3331 PGLA2088_LOCUS20674	Polarella glacialis (Dinoflagellate)	cellular organisms (no rank), Eukaryota (superkingdom), Sar (no rank), Alveolata (no rank), Dinophyceae (class), Suessiales (order), Suessiaceae (family), Polarella (genus)
VRMLGELAERHATFERVIIETTGLADPAPVAQTFFVEPAIADFYRLDAVITVVDAVHGMS				836	A0A812UNZ3_A0A812UNZ3_9DINO_153-405		A0A812UNZ3	A0A812UNZ3_9DINO	Cbwd1 protein	Cbwd1 STRI2592_LOCUS29990	Symbiodinium sp. CCMP2592	cellular organisms (no rank), Eukaryota (superkingdom), Sar (no rank), Alveolata (no rank), Dinophyceae (class), Suessiales (order), Symbiodiniaceae (family), Symbiodinium (genus), unclassified Symbiodinium (no rank)
QLDA--HEAQEQVGFADRLLISKADLVLQEALQALRDRLAGINLRAPIAEVHFGETALEQ				837	A0A812QW80_A0A812QW80_9DINO_509-731		A0A812QW80	A0A812QW80_9DINO	Cbwd1 protein	Cbwd1 SLIN2456_LOCUS13242	Symbiodinium sp. CCMP2456	cellular organisms (no rank), Eukaryota (superkingdom), Sar (no rank), Alveolata (no rank), Dinophyceae (class), Suessiales (order), Symbiodiniaceae (family), Symbiodinium (genus), unclassified Symbiodinium (no rank)
ILDIDAFSLEVESEPEL----HDDDVGSFVIAQQPFNGLRLRFALGALIDKYGPRLMRYK				838	A0A7S3U4Y2_A0A7S3U4Y2_9SPIT_146-401		A0A7S3U4Y2	A0A7S3U4Y2_9SPIT	CobW C-terminal domain-containing protein	SACU0126_LOCUS33783	Strombidinopsis acuminata	cellular organisms (no rank), Eukaryota (superkingdom), Sar (no rank), Alveolata (no rank), Ciliophora (phylum), Intramacronucleata (subphylum), Spirotrichea (class), Choreotrichia (subclass), Choreotrichida (order), Strombidinopsidae (family), Strombidinopsis (genus)
GILHFEDQEMKVVMQGVH				839	A0A7S0ZNP9_A0A7S0ZNP9_NOCSC_137-392		A0A7S0ZNP9	A0A7S0ZNP9_NOCSC	CobW C-terminal domain-containing protein	NSCI0253_LOCUS2011	Noctiluca scintillans (Sea sparkle) (Red tide dinoflagellate)	cellular organisms (no rank), Eukaryota (superkingdom), Sar (no rank), Alveolata (no rank), Dinophyceae (class), Noctilucales (order), Noctilucaceae (family), Noctiluca (genus)
>A0A924QAG8_A0A924QAG8_9BURK_41-294				840	A0A7S4SYM5_A0A7S4SYM5_9DINO_118-373		A0A7S4SYM5	A0A7S4SYM5_9DINO	CobW C-terminal domain-containing protein	AMON00008_LOCUS58953	Alexandrium monilatum	cellular organisms (no rank), Eukaryota (superkingdom), Sar (no rank), Alveolata (no rank), Dinophyceae (class), Gonyaulacales (order), Pyrocystaceae (family), Alexandrium (genus)
GAGKTTLLNRILKEPHGEKIAVIENEFGEEGVDNEILADSKEQIVEMNNGCICCTVRGDL				841	A0A7S4SXW8_A0A7S4SXW8_9DINO_150-405		A0A7S4SXW8	A0A7S4SXW8_9DINO	CobW C-terminal domain-containing protein	AMON00008_LOCUS58952	Alexandrium monilatum	cellular organisms (no rank), Eukaryota (superkingdom), Sar (no rank), Alveolata (no rank), Dinophyceae (class), Gonyaulacales (order), Pyrocystaceae (family), Alexandrium (genus)
IRILNSLYKRRAKFDRVVIETTGMADPAPVAQTFFADEKVNERYLLDAVITVVDAKHGLS				842	A0A7S4T1G6_A0A7S4T1G6_9DINO_136-390		A0A7S4T1G6	A0A7S4T1G6_9DINO	CobW C-terminal domain-containing protein	AMON00008_LOCUS58955	Alexandrium monilatum	cellular organisms (no rank), Eukaryota (superkingdom), Sar (no rank), Alveolata (no rank), Dinophyceae (class), Gonyaulacales (order), Pyrocystaceae (family), Alexandrium (genus)
QLKE--TEAQQQVAFADRLLVSKTDVTTEEETQTLMERLRRLNVRAPIKKVHFGVTPIKE				843	A0A7S2L6U8_A0A7S2L6U8_9DINO_157-411		A0A7S2L6U8	A0A7S2L6U8_9DINO	CobW C-terminal domain-containing protein	BRAN1462_LOCUS36291	Brandtodinium nutricula	cellular organisms (no rank), Eukaryota (superkingdom), Sar (no rank), Alveolata (no rank), Dinophyceae (class), Peridiniales (order), Endodiniaceae (family), Brandtodinium (genus)
LLDIRGFNLNALEQPDL-DH-HHDEVASFVITDRPLDVRKVDRYIGSLINLYGEQMLRYK				844	A0A812PLP1_A0A812PLP1_SYMPI_135-389		A0A812PLP1	A0A812PLP1_SYMPI	Cbwd1 protein	Cbwd1 SPIL2461_LOCUS8531	Symbiodinium pilosum (Dinoflagellate)	cellular organisms (no rank), Eukaryota (superkingdom), Sar (no rank), Alveolata (no rank), Dinophyceae (class), Suessiales (order), Symbiodiniaceae (family), Symbiodinium (genus)
GILNIKGEPRRVVFQGVH				845	A0A812MCB1_A0A812MCB1_9DINO_113-367		A0A812MCB1	A0A812MCB1_9DINO	Cbwd1 protein	Cbwd1 SNAT2548_LOCUS13056	Symbiodinium natans	cellular organisms (no rank), Eukaryota (superkingdom), Sar (no rank), Alveolata (no rank), Dinophyceae (class), Suessiales (order), Symbiodiniaceae (family), Symbiodinium (genus)
>F3QHC6_F3QHC6_9BURK_20-275				846	A0A812LNP4_A0A812LNP4_9DINO_137-391		A0A812LNP4	A0A812LNP4_9DINO	Cbwd1 protein	Cbwd1 SNAT2548_LOCUS12243	Symbiodinium natans	cellular organisms (no rank), Eukaryota (superkingdom), Sar (no rank), Alveolata (no rank), Dinophyceae (class), Suessiales (order), Symbiodiniaceae (family), Symbiodinium (genus)
GAGKTTLLNRILTEEHGQKIAVIENEFGEESIDNDLLQSEDEEIITMNNGCICCTIRGDL				847	A0A812XE81_A0A812XE81_9DINO_3829-4083		A0A812XE81	A0A812XE81_9DINO	VPS35B protein	VPS35B STRI2592_LOCUS36511	Symbiodinium sp. CCMP2592	cellular organisms (no rank), Eukaryota (superkingdom), Sar (no rank), Alveolata (no rank), Dinophyceae (class), Suessiales (order), Symbiodiniaceae (family), Symbiodinium (genus), unclassified Symbiodinium (no rank)
AENLIRLMERKKNFDRVIIETTGLADPGPVAQTFFMDEEVAQFYMVDGVITVVDAVNGPR				848	A0A812UXL6_A0A812UXL6_9DINO_136-390		A0A812UXL6	A0A812UXL6_9DINO	Cbwd1 protein	Cbwd1 SLIN2456_LOCUS20319	Symbiodinium sp. CCMP2456	cellular organisms (no rank), Eukaryota (superkingdom), Sar (no rank), Alveolata (no rank), Dinophyceae (class), Suessiales (order), Symbiodiniaceae (family), Symbiodinium (genus), unclassified Symbiodinium (no rank)
TLDE--APAQAQVGFADRILLSKVDLVPPSVIEDLSDRLHHMNPRAPIVECNMGNVDIKE				849	A0A1Q9E8A2_A0A1Q9E8A2_SYMMI_1635-1889		A0A1Q9E8A2	A0A1Q9E8A2_SYMMI	COBW domain-containing protein 1	Cbwd1 AK812_SmicGene13377	Symbiodinium microadriaticum (Dinoflagellate) (Zooxanthella microadriatica)	cellular organisms (no rank), Eukaryota (superkingdom), Sar (no rank), Alveolata (no rank), Dinophyceae (class), Suessiales (order), Symbiodiniaceae (family), Symbiodinium (genus)
VLDIRGFNLDSLEDPDLEDHEHDDEIAAFVFSDRPFDPARLDNYMRTLTQVYGPDMLRYK				850	A0A813BV75_A0A813BV75_9DINO_691-945		A0A813BV75	A0A813BV75_9DINO	Cbwd1 protein	Cbwd1 SNEC2469_LOCUS31741	Symbiodinium necroappetens	cellular organisms (no rank), Eukaryota (superkingdom), Sar (no rank), Alveolata (no rank), Dinophyceae (class), Suessiales (order), Symbiodiniaceae (family), Symbiodinium (genus)
GVLYMTGTDRKMIFQGVH				851	A0A1Q9DYX0_A0A1Q9DYX0_SYMMI_1267-1521		A0A1Q9DYX0	A0A1Q9DYX0_SYMMI	Vacuolar protein sorting-associated protein 35B	VPS35B AK812_SmicGene16974	Symbiodinium microadriaticum (Dinoflagellate) (Zooxanthella microadriatica)	cellular organisms (no rank), Eukaryota (superkingdom), Sar (no rank), Alveolata (no rank), Dinophyceae (class), Suessiales (order), Symbiodiniaceae (family), Symbiodinium (genus)
>A0A139KG74_A0A139KG74_9BURK_38-291				852	A0A8J5XXV1_A0A8J5XXV1_DIALT_17-271		A0A8J5XXV1	A0A8J5XXV1_DIALT	CobW C-terminal domain-containing protein	KFE25_006360	Diacronema lutheri (Unicellular marine alga) (Monochrysis lutheri)	cellular organisms (no rank), Eukaryota (superkingdom), Haptista (no rank), Haptophyta (phylum), Pavlovales (order), Pavlovaceae (family), Diacronema (genus)
GAGKTTLLNRILSENHNYKIAIVENEFGKENIDTDLLQTDREQIVNMNNGCVCCTIRGDL				853	A0A7S1ELX2_A0A7S1ELX2_HEMAN_17-268		A0A7S1ELX2	A0A7S1ELX2_HEMAN	CobW C-terminal domain-containing protein	HAND00432_LOCUS28649	Hemiselmis andersenii (Cryptophyte alga)	cellular organisms (no rank), Eukaryota (superkingdom), Cryptophyceae (class), Cryptomonadales (order), Hemiselmidaceae (family), Hemiselmis (genus)
SKVLTDLRLRRSKFDYVVIETSGVANPGPVAQTFFMDDAVAAFFRLDGVVTVVDCKHGSA				854	A0A7S2B3Y3_A0A7S2B3Y3_9STRA_200-451		A0A7S2B3Y3	A0A7S2B3Y3_9STRA	CobW C-terminal domain-containing protein	FPAR1323_LOCUS1797	Florenciella parvula	cellular organisms (no rank), Eukaryota (superkingdom), Sar (no rank), Stramenopiles (no rank), Ochrophyta (no rank), Dictyochophyceae (class), Florenciellales (order), Florenciella (genus)
TLDE--AAARDQVGFADRILLSKTDLCTAEEVAAMEQRLRQMNARAPIRRVNMGECPVDE				855	A0A0M0JSP8_A0A0M0JSP8_9EUKA_16-268		A0A0M0JSP8	A0A0M0JSP8_9EUKA	Cobalamin synthesis protein p47k	Ctob_006949	Chrysochromulina tobinii	cellular organisms (no rank), Eukaryota (superkingdom), Haptista (no rank), Haptophyta (phylum), Prymnesiophyceae (no rank), Prymnesiales (order), Chrysochromulinaceae (family), Chrysochromulina (genus)
VLNITGFNMNDLDDPAF-MH-HNDDIHSFVYSDRPFNPMKLERYIASLTSVYGQDMLRYK				856	F0Y7G9_F0Y7G9_AURAN_21-275		F0Y7G9	F0Y7G9_AURAN	CobW C-terminal domain-containing protein	AURANDRAFT_60046	Aureococcus anophagefferens (Harmful bloom alga)	cellular organisms (no rank), Eukaryota (superkingdom), Sar (no rank), Stramenopiles (no rank), Ochrophyta (no rank), Pelagophyceae (class), Pelagomonadales (order), Aureococcus (genus)
GVLYLSGTDRRVVFQGVH				857	A0A7S2GK50_A0A7S2GK50_9STRA_52-296		A0A7S2GK50	A0A7S2GK50_9STRA	CobW C-terminal domain-containing protein	DSPE1174_LOCUS23504	Dictyocha speculum	cellular organisms (no rank), Eukaryota (superkingdom), Sar (no rank), Stramenopiles (no rank), Ochrophyta (no rank), Dictyochophyceae (class), Dictyochales (order), Dictyocha (genus)
>A0A6I1ERV8_A0A6I1ERV8_9BURK_21-274				858	A0A8J2SR81_A0A8J2SR81_9STRA_16-270		A0A8J2SR81	A0A8J2SR81_9STRA	CobW C-terminal domain-containing protein	PECAL_5P14790	Pelagomonas calceolata	cellular organisms (no rank), Eukaryota (superkingdom), Sar (no rank), Stramenopiles (no rank), Ochrophyta (no rank), Pelagophyceae (class), Pelagomonadales (order), Pelagomonas (genus)
GAGKTTLLNRILKENHQFKIAIIENEFGTENIDNDLITEQKEQIVSMNNGCVCCTIRGDL				859	F0YES0_F0YES0_AURAN_13-267		F0YES0	F0YES0_AURAN	CobW C-terminal domain-containing protein	AURANDRAFT_12916	Aureococcus anophagefferens (Harmful bloom alga)	cellular organisms (no rank), Eukaryota (superkingdom), Sar (no rank), Stramenopiles (no rank), Ochrophyta (no rank), Pelagophyceae (class), Pelagomonadales (order), Aureococcus (genus)
SRVLTNLRLKREDFDYVVLETSGVANPGPVAQTFFMDDAVAPFFRLDGIVTVVDAKYGAK				860	A0A8J2WUK8_A0A8J2WUK8_9STRA_24-278		A0A8J2WUK8	A0A8J2WUK8_9STRA	CobW C-terminal domain-containing protein	PECAL_1P26510	Pelagomonas calceolata	cellular organisms (no rank), Eukaryota (superkingdom), Sar (no rank), Stramenopiles (no rank), Ochrophyta (no rank), Pelagophyceae (class), Pelagomonadales (order), Pelagomonas (genus)
TLDE--ANARDQVGFADRILVSKCDLVTPEELEAFEARLRGMNARAPIRRVDMGNCPVDV				861	A0A7S4CRK3_A0A7S4CRK3_9EUGL_19-272		A0A7S4CRK3	A0A7S4CRK3_9EUGL	CobW C-terminal domain-containing protein	EGYM00163_LOCUS15422	Eutreptiella gymnastica	cellular organisms (no rank), Eukaryota (superkingdom), Discoba (no rank), Euglenozoa (phylum), Euglenida (class), Spirocuta (no rank), Euglenophyceae (subclass), Eutreptiales (order), Eutreptiella (genus)
VLNIAGFNMNDLDDPNF-HH-HNDDIHTFVYSEKPFDPMKLERYIMSLTSVYGPDMLRYK				862	A0A7S0NP34_A0A7S0NP34_9EUKA_54-292		A0A7S0NP34	A0A7S0NP34_9EUKA	CobW C-terminal domain-containing protein	CLEP1334_LOCUS1089	Calcidiscus leptoporus	cellular organisms (no rank), Eukaryota (superkingdom), Haptista (no rank), Haptophyta (phylum), Prymnesiophyceae (no rank), Coccolithales (order), Calcidiscaceae (family), Calcidiscus (genus)
GILYFKGVDRRVVFQGVH				863	R1CTD2_R1CTD2_EMIHU_19-268		R1CTD2	R1CTD2_EMIHU	CobW C-terminal domain-containing protein	EMIHUDRAFT_461078 EMIHUDRAFT_471244	Emiliania huxleyi (Coccolithophore) (Pontosphaera huxleyi)	cellular organisms (no rank), Eukaryota (superkingdom), Haptista (no rank), Haptophyta (phylum), Prymnesiophyceae (no rank), Isochrysidales (order), Noelaerhabdaceae (family), Emiliania (genus)
>A0A352LLT1_A0A352LLT1_9BURK_24-276				864	A0A7S3TLX0_A0A7S3TLX0_EMIHU_19-269		A0A7S3TLX0	A0A7S3TLX0_EMIHU	CobW C-terminal domain-containing protein	EHUX00137_LOCUS39780	Emiliania huxleyi (Coccolithophore) (Pontosphaera huxleyi)	cellular organisms (no rank), Eukaryota (superkingdom), Haptista (no rank), Haptophyta (phylum), Prymnesiophyceae (no rank), Isochrysidales (order), Noelaerhabdaceae (family), Emiliania (genus)
GAGKTTLLNRILTEDHKHKIAVIENEFGETGIDNELLQSGKDQIVQMNNGCICCTIRGDL				865	A0A7S3TK03_A0A7S3TK03_EMIHU_26-271		A0A7S3TK03	A0A7S3TK03_EMIHU	CobW C-terminal domain-containing protein	EHUX00137_LOCUS39779	Emiliania huxleyi (Coccolithophore) (Pontosphaera huxleyi)	cellular organisms (no rank), Eukaryota (superkingdom), Haptista (no rank), Haptophyta (phylum), Prymnesiophyceae (no rank), Isochrysidales (order), Noelaerhabdaceae (family), Emiliania (genus)
SRILTDLRHRKEDFDYVVIETTGVANPGPVCQTFFLDDVVACYYRLDGVVTIVDAKHGMQ				866	R1DK48_R1DK48_EMIHU_19-272		R1DK48	R1DK48_EMIHU	CobW C-terminal domain-containing protein	EMIHUDRAFT_52778	Emiliania huxleyi (Coccolithophore) (Pontosphaera huxleyi)	cellular organisms (no rank), Eukaryota (superkingdom), Haptista (no rank), Haptophyta (phylum), Prymnesiophyceae (no rank), Isochrysidales (order), Noelaerhabdaceae (family), Emiliania (genus)
TMDE--PEVKDQVGFADRIFVSKTDLVTAEEYEKLRQRLVAMNPRAQIKPVNMGNVAVDE				867	A0A0M0LRB2_A0A0M0LRB2_9EUKA_54-309		A0A0M0LRB2	A0A0M0LRB2_9EUKA	Cobalamin synthesis protein p47k	Ctob_015885	Chrysochromulina tobinii	cellular organisms (no rank), Eukaryota (superkingdom), Haptista (no rank), Haptophyta (phylum), Prymnesiophyceae (no rank), Prymnesiales (order), Chrysochromulinaceae (family), Chrysochromulina (genus)
VLNLYGFNMNDLDDPGL--H-HDDAVAAFVWSDKPIEPRRFEQFMQSLVNVYGPDMLRYK				868	A0A7S0Q0H9_A0A7S0Q0H9_9EUKA_40-292		A0A7S0Q0H9	A0A7S0Q0H9_9EUKA	CobW C-terminal domain-containing protein	CPEL01642_LOCUS12725	Coccolithus braarudii	cellular organisms (no rank), Eukaryota (superkingdom), Haptista (no rank), Haptophyta (phylum), Prymnesiophyceae (no rank), Coccolithales (order), Coccolithaceae (family), Coccolithus (genus)
GLLYVQGSELRVVFQGVH				869	A0A7S0LRE6_A0A7S0LRE6_9EUKA_50-304		A0A7S0LRE6	A0A7S0LRE6_9EUKA	CobW C-terminal domain-containing protein	CPEL01642_LOCUS23836	Coccolithus braarudii	cellular organisms (no rank), Eukaryota (superkingdom), Haptista (no rank), Haptophyta (phylum), Prymnesiophyceae (no rank), Coccolithales (order), Coccolithaceae (family), Coccolithus (genus)
>A0A355ZZC8_A0A355ZZC8_9BURK_24-276				870	A0A0M0JLY4_A0A0M0JLY4_9EUKA_17-269		A0A0M0JLY4	A0A0M0JLY4_9EUKA	Snf2 super family	Ctob_004231	Chrysochromulina tobinii	cellular organisms (no rank), Eukaryota (superkingdom), Haptista (no rank), Haptophyta (phylum), Prymnesiophyceae (no rank), Prymnesiales (order), Chrysochromulinaceae (family), Chrysochromulina (genus)
GAGKTTLLNRILSEDHHHKIAVIENEFGEEGIDNELLQNDKEQIVQMNNGCICCTIRGDL				871	A0A6U4EZA5_A0A6U4EZA5_9STRA_32-284		A0A6U4EZA5	A0A6U4EZA5_9STRA	CobW C-terminal domain-containing protein	PPAR1163_LOCUS8322 PPAR1163_LOCUS8323 PPAR1163_LOCUS8325	Phaeomonas parva	cellular organisms (no rank), Eukaryota (superkingdom), Sar (no rank), Stramenopiles (no rank), Ochrophyta (no rank), Pinguiophyceae (class), Pinguiochrysidales (order), Pinguiochrysidaceae (family), Phaeomonas (genus)
SRILTNLRLRRDDFDHVVIETTGVANPGPVCQTFFMDDAIACFYRLDGVVTLVDAKYGNK				872	A0A7S1XMG9_A0A7S1XMG9_9STRA_54-308		A0A7S1XMG9	A0A7S1XMG9_9STRA	CobW C-terminal domain-containing protein	PPAR1163_LOCUS8326	Phaeomonas parva	cellular organisms (no rank), Eukaryota (superkingdom), Sar (no rank), Stramenopiles (no rank), Ochrophyta (no rank), Pinguiophyceae (class), Pinguiochrysidales (order), Pinguiochrysidaceae (family), Phaeomonas (genus)
TLDE--PEAKDQVGFADRIFVSKTDLVKPEEYEELKARLVSINPRAPIEAVHMGQVAVEK				873	C1MI37_C1MI37_MICPC_22-276		C1MI37	C1MI37_MICPC	Predicted protein	MICPUCDRAFT_30963	Micromonas pusilla (strain CCMP1545) (Picoplanktonic green alga)	cellular organisms (no rank), Eukaryota (superkingdom), Viridiplantae (kingdom), Chlorophyta (phylum), Mamiellophyceae (class), Mamiellales (order), Mamiellaceae (family), Micromonas (genus), Micromonas pusilla (species)
VLDIYGFNMNDLDDPAF--H-HNDDVKAFVFSDKPMHPVRFEQYVQSLVAVYGQDMLRYK				874	C1FFE2_C1FFE2_MICCC_20-274		C1FFE2	C1FFE2_MICCC	CobW C-terminal domain-containing protein	MICPUN_108724	Micromonas commoda (strain RCC299 / NOUM17 / CCMP2709) (Picoplanktonic green alga)	cellular organisms (no rank), Eukaryota (superkingdom), Viridiplantae (kingdom), Chlorophyta (phylum), Mamiellophyceae (class), Mamiellales (order), Mamiellaceae (family), Micromonas (genus)
GVLYFRETRRRMVFQGVH				875	A0A7S0IRZ9_A0A7S0IRZ9_9EUKA_17-271		A0A7S0IRZ9	A0A7S0IRZ9_9EUKA	CobW C-terminal domain-containing protein	CLEP1334_LOCUS5105	Calcidiscus leptoporus	cellular organisms (no rank), Eukaryota (superkingdom), Haptista (no rank), Haptophyta (phylum), Prymnesiophyceae (no rank), Coccolithales (order), Calcidiscaceae (family), Calcidiscus (genus)
>R7BVQ3_R7BVQ3_9BURK_24-276				876	A0A7S0LQM8_A0A7S0LQM8_9EUKA_38-292		A0A7S0LQM8	A0A7S0LQM8_9EUKA	CobW C-terminal domain-containing protein	CPEL01642_LOCUS20959	Coccolithus braarudii	cellular organisms (no rank), Eukaryota (superkingdom), Haptista (no rank), Haptophyta (phylum), Prymnesiophyceae (no rank), Coccolithales (order), Coccolithaceae (family), Coccolithus (genus)
GAGKTTLLNRILSEDHKYKIAVIENEFGEEGIDNELLHNGKEQIVQMNNGCICCTIRGDL				877	R1FYU4_R1FYU4_EMIHU_216-457		R1FYU4	R1FYU4_EMIHU	CobW C-terminal domain-containing protein	EMIHUDRAFT_439522	Emiliania huxleyi (Coccolithophore) (Pontosphaera huxleyi)	cellular organisms (no rank), Eukaryota (superkingdom), Haptista (no rank), Haptophyta (phylum), Prymnesiophyceae (no rank), Isochrysidales (order), Noelaerhabdaceae (family), Emiliania (genus)
SRILTDLRIRRDDFNYVVIETTGVANPGPVCQTFFMDDAVACFYRLDGVVTIVDAKHGMQ				878	A0A7S4B9K6_A0A7S4B9K6_CHRCT_38-292		A0A7S4B9K6	A0A7S4B9K6_CHRCT	CobW C-terminal domain-containing protein	PCAR00345_LOCUS11455	Chrysotila carterae (Marine alga) (Syracosphaera carterae)	cellular organisms (no rank), Eukaryota (superkingdom), Haptista (no rank), Haptophyta (phylum), Prymnesiophyceae (no rank), Isochrysidales (order), Isochrysidaceae (family), Chrysotila (genus)
TLDE--PEAKDQVGFADRIFISKTDLVKPEDVEKLKERLIAINPRCPIEPVNMGNLPVEK				879	A0A7S4G0K8_A0A7S4G0K8_9EUGL_27-281		A0A7S4G0K8	A0A7S4G0K8_9EUGL	CobW C-terminal domain-containing protein	EGYM00163_LOCUS32550	Eutreptiella gymnastica	cellular organisms (no rank), Eukaryota (superkingdom), Discoba (no rank), Euglenozoa (phylum), Euglenida (class), Spirocuta (no rank), Euglenophyceae (subclass), Eutreptiales (order), Eutreptiella (genus)
VLNICGFNMNDLDDPTL--H-HHDDVSAFVFSDRPFDAPRFDQYIQSLVAVYGQNMLRYK				880	A0A3B4WZG9_A0A3B4WZG9_SERLL_22-276		A0A3B4WZG9	A0A3B4WZG9_SERLL	COBW domain-containing protein 1-like		Seriola lalandi dorsalis	cellular organisms (no rank), Eukaryota (superkingdom), Opisthokonta (no rank), Metazoa (kingdom), Eumetazoa (no rank), Bilateria (no rank), Deuterostomia (no rank), Chordata (phylum), Craniata (subphylum), Vertebrata (no rank), Gnathostomata (no rank), Teleostomi (no rank), Euteleostomi (no rank), Actinopterygii (superclass), Actinopteri (class), Neopterygii (subclass), Teleostei (infraclass), O…
GVLYFKQTDRRCVLQGVH				881	A0A7S4G9I4_A0A7S4G9I4_9EUGL_17-271		A0A7S4G9I4	A0A7S4G9I4_9EUGL	CobW C-terminal domain-containing protein	EGYM00163_LOCUS40989	Eutreptiella gymnastica	cellular organisms (no rank), Eukaryota (superkingdom), Discoba (no rank), Euglenozoa (phylum), Euglenida (class), Spirocuta (no rank), Euglenophyceae (subclass), Eutreptiales (order), Eutreptiella (genus)
>A0A388SD29_A0A388SD29_9BURK_20-272				882	F0XWV9_F0XWV9_AURAN_13-267		F0XWV9	F0XWV9_AURAN	CobW C-terminal domain-containing protein	AURANDRAFT_12944	Aureococcus anophagefferens (Harmful bloom alga)	cellular organisms (no rank), Eukaryota (superkingdom), Sar (no rank), Stramenopiles (no rank), Ochrophyta (no rank), Pelagophyceae (class), Pelagomonadales (order), Aureococcus (genus)
GAGKTTLLNRILKEDHHHRIAVIENEYGEAGIDDDLLHSEAEQIVSMNNGCICCTIRGDL				883	A0A8J2T061_A0A8J2T061_9STRA_20-274		A0A8J2T061	A0A8J2T061_9STRA	CobW C-terminal domain-containing protein	PECAL_6P10710	Pelagomonas calceolata	cellular organisms (no rank), Eukaryota (superkingdom), Sar (no rank), Stramenopiles (no rank), Ochrophyta (no rank), Pelagophyceae (class), Pelagomonadales (order), Pelagomonas (genus)
SRILTKLRIQREKFDWVVIETTGLADPGPVAQTFFMDDVVAAFFRLDGVVTVVDAMNGDA				884	R1CWH2_R1CWH2_EMIHU_19-259		R1CWH2	R1CWH2_EMIHU	CobW C-terminal domain-containing protein	EMIHUDRAFT_43480 EMIHUDRAFT_54553	Emiliania huxleyi (Coccolithophore) (Pontosphaera huxleyi)	cellular organisms (no rank), Eukaryota (superkingdom), Haptista (no rank), Haptophyta (phylum), Prymnesiophyceae (no rank), Isochrysidales (order), Noelaerhabdaceae (family), Emiliania (genus)
TLDQ--PEAQAQVGFADRILVSKTDLVDEEKAKALEERLRAMNPHADMRRVNMGDCPVDV				885	R1BIX8_R1BIX8_EMIHU_22-275		R1BIX8	R1BIX8_EMIHU	CobW C-terminal domain-containing protein	EMIHUDRAFT_465373	Emiliania huxleyi (Coccolithophore) (Pontosphaera huxleyi)	cellular organisms (no rank), Eukaryota (superkingdom), Haptista (no rank), Haptophyta (phylum), Prymnesiophyceae (no rank), Isochrysidales (order), Noelaerhabdaceae (family), Emiliania (genus)
VIDIQGFNISDLNAPDL--H-HSDEISSFLYSDRPFDPQRFEHYFMSLLSVYGQDLLRYK				886	A0A830HGV0_A0A830HGV0_9CHLO_21-275		A0A830HGV0	A0A830HGV0_9CHLO	CobW C-terminal domain-containing protein	PPROV_000374200	Pycnococcus provasolii	cellular organisms (no rank), Eukaryota (superkingdom), Viridiplantae (kingdom), Chlorophyta (phylum), prasinophyte incertae sedis (no rank), Pycnococcaceae (family), Pycnococcus (genus)
GILYLQGADREIVLQGVH				887	A0A7S3FNN2_A0A7S3FNN2_9VIRI_66-320		A0A7S3FNN2	A0A7S3FNN2_9VIRI	CobW C-terminal domain-containing protein	PSIN1315_LOCUS14527	Prasinoderma singulare	cellular organisms (no rank), Eukaryota (superkingdom), Viridiplantae (kingdom), Prasinodermophyta (phylum), Prasinodermophyceae (class), Prasinodermales (order), Prasinodermaceae (family), Prasinoderma (genus)
>A0A1A7C083_A0A1A7C083_9BURK_16-269				888	A0A830I2G7_A0A830I2G7_9CHLO_21-275		A0A830I2G7	A0A830I2G7_9CHLO	COBW domain-containing protein 1	PPROV_001096800	Pycnococcus provasolii	cellular organisms (no rank), Eukaryota (superkingdom), Viridiplantae (kingdom), Chlorophyta (phylum), prasinophyte incertae sedis (no rank), Pycnococcaceae (family), Pycnococcus (genus)
GSGKTTLLRRILQGKHGLRIAVIENEFAAESIDNALLQDSDEQIVEMNNGCICCSVRGDL				889	A0A938AHX6_A0A938AHX6_9ACTN_18-274		A0A938AHX6	A0A938AHX6_9ACTN	GTP-binding protein	FJW98_07260	Actinomycetota bacterium	cellular organisms (no rank), Bacteria (superkingdom), Terrabacteria group (no rank), Actinomycetota (phylum), unclassified Actinomycetota (no rank)
IRILGELQAKRAVFDHVIIETTGLAAPGPVAQTFFAEPSVSAFYMLDAILTVIDARHAQQ				890	A0A2E1GIA7_A0A2E1GIA7_9EURY_16-272		A0A2E1GIA7	A0A2E1GIA7_9EURY	Cobalamin biosynthesis protein CobW	CMA21_05125	Euryarchaeota archaeon	cellular organisms (no rank), Archaea (superkingdom), Euryarchaeota (phylum), unclassified Euryarchaeota (no rank)
QLTE--REAQEQVGFADRILLSKTDLVSKEELAVLRQRLLAINCRASMQKVSFGNVPLRD				891	A0A9D8DV40_A0A9D8DV40_9ACTN_17-273		A0A9D8DV40	A0A9D8DV40_9ACTN	GTP-binding protein	FJW80_12130	Actinomycetota bacterium	cellular organisms (no rank), Bacteria (superkingdom), Terrabacteria group (no rank), Actinomycetota (phylum), unclassified Actinomycetota (no rank)
ILNIRGFNLNAVEEPDL-GH-HGDGVQSFVYQPQPLDLEKVENFLDAIVQLFGTQLMRYK				892	A0A1E3SBX3_A0A1E3SBX3_9MYCO_18-274		A0A1E3SBX3	A0A1E3SBX3_9MYCO	Cobalamin biosynthesis protein CobW	AWC25_11795 BHQ21_25100	Mycobacterium sherrisii	cellular organisms (no rank), Bacteria (superkingdom), Terrabacteria group (no rank), Actinomycetota (phylum), Actinomycetes (class), Mycobacteriales (order), Mycobacteriaceae (family), Mycobacterium (genus), Mycobacterium simiae complex (no rank)
GILYIEDTPCRAVFQGVH				893	A0A1A2GK48_A0A1A2GK48_9MYCO_22-278		A0A1A2GK48	A0A1A2GK48_9MYCO	Cobalamin biosynthesis protein CobW	A5764_23065	Mycobacterium sp. 852002-51057_SCH5723018	cellular organisms (no rank), Bacteria (superkingdom), Terrabacteria group (no rank), Actinomycetota (phylum), Actinomycetes (class), Mycobacteriales (order), Mycobacteriaceae (family), Mycobacterium (genus), unclassified Mycobacterium (no rank)
>A0A2N7RJW4_A0A2N7RJW4_9BURK_15-268				894	A0A1C3NYD0_A0A1C3NYD0_9ACTN_26-282		A0A1C3NYD0	A0A1C3NYD0_9ACTN	Cobalamin synthesis protein P47K	FDG2_2808	Candidatus Frankia californiensis	cellular organisms (no rank), Bacteria (superkingdom), Terrabacteria group (no rank), Actinomycetota (phylum), Actinomycetes (class), Frankiales (order), Frankiaceae (family), Frankia (genus)
GSGKTTLLKRILQGDHGLRIAVIENEFAAESIDHGLLQDSDEQIVEMNNGCICCSVRGDL				895	A0A4Q7Y8S3_A0A4Q7Y8S3_9ACTN_19-275		A0A4Q7Y8S3	A0A4Q7Y8S3_9ACTN	G3E family GTPase	BKA19_3234	Blastococcus saxobsidens	cellular organisms (no rank), Bacteria (superkingdom), Terrabacteria group (no rank), Actinomycetota (phylum), Actinomycetes (class), Geodermatophilales (order), Geodermatophilaceae (family), Blastococcus (genus)
IRILGQLHAKRAVFDHVIIETTGLAAPGPVAQTFFAEPSVSEFYMLDAILTVVDARHAQQ				896	A0A927R5L7_A0A927R5L7_9ACTN_16-272		A0A927R5L7	A0A927R5L7_9ACTN	G3E family GTPase	HEB94_000285	Actinopolymorpha pittospori	cellular organisms (no rank), Bacteria (superkingdom), Terrabacteria group (no rank), Actinomycetota (phylum), Actinomycetes (class), Propionibacteriales (order), Actinopolymorphaceae (family), Actinopolymorpha (genus)
QLTL--QEAQEQVGFADRLLLSKTDLVSKQELAALRQRLTAINGRAGMQKLSFGNVPLRD				897	A0A2S9F8C4_A0A2S9F8C4_9MYCO_19-275		A0A2S9F8C4	A0A2S9F8C4_9MYCO	Cobalamin biosynthesis protein CobW	C6A85_000000101585	Mycobacterium sp. ITM-2017-0098	cellular organisms (no rank), Bacteria (superkingdom), Terrabacteria group (no rank), Actinomycetota (phylum), Actinomycetes (class), Mycobacteriales (order), Mycobacteriaceae (family), Mycobacterium (genus), unclassified Mycobacterium (no rank)
ILNIRGFNLNAIEEPAL-GH-HGDGVQSFVYQAQPLDLLQVENFLDAVVQLFGTQLMRYK				898	A0A8J3U6M1_A0A8J3U6M1_9ACTN_43-299		A0A8J3U6M1	A0A8J3U6M1_9ACTN	Cobalamin biosynthesis protein CobW	Pph01_46310	Planotetraspora phitsanulokensis	cellular organisms (no rank), Bacteria (superkingdom), Terrabacteria group (no rank), Actinomycetota (phylum), Actinomycetes (class), Streptosporangiales (order), Streptosporangiaceae (family), Planotetraspora (genus)
GILHVTDMPCRAVFQGVH				899	A0A0X3UQ91_A0A0X3UQ91_9ACTN_32-288		A0A0X3UQ91	A0A0X3UQ91_9ACTN	Cobalamin biosynthesis protein CobW	ADL22_30080	Streptomyces sp. NRRL F-4489	cellular organisms (no rank), Bacteria (superkingdom), Terrabacteria group (no rank), Actinomycetota (phylum), Actinomycetes (class), Kitasatosporales (order), Streptomycetaceae (family), Streptomyces (genus), unclassified Streptomyces (no rank)
>A0A853T2I7_A0A853T2I7_9BURK_15-268				900	A0A1S2PW93_A0A1S2PW93_9ACTN_30-286		A0A1S2PW93	A0A1S2PW93_9ACTN	Cobalamin biosynthesis protein CobW	BIV23_31075	Streptomyces monashensis	cellular organisms (no rank), Bacteria (superkingdom), Terrabacteria group (no rank), Actinomycetota (phylum), Actinomycetes (class), Kitasatosporales (order), Streptomycetaceae (family), Streptomyces (genus)
GSGKTTLLERILQGDHGVRIAVIENEFAAESIDHGLLQDSDEQIVEMNNGCICCSVRGDL				901	A0A3S2VH71_A0A3S2VH71_9ACTN_24-280		A0A3S2VH71	A0A3S2VH71_9ACTN	GTP-binding protein	EOT10_19545	Streptomyces sp. San01	cellular organisms (no rank), Bacteria (superkingdom), Terrabacteria group (no rank), Actinomycetota (phylum), Actinomycetes (class), Kitasatosporales (order), Streptomycetaceae (family), Streptomyces (genus), unclassified Streptomyces (no rank)
IRILGDLHARRATFDHVIIETTGLAAPGPVAQTFFAEPSVSECYMLDAILTVVDARHAQQ				902	A0A177HRQ5_A0A177HRQ5_9ACTN_34-290		A0A177HRQ5	A0A177HRQ5_9ACTN	Putative GTP-binding protein YjiA	yjiA STSP_38850	Streptomyces jeddahensis	cellular organisms (no rank), Bacteria (superkingdom), Terrabacteria group (no rank), Actinomycetota (phylum), Actinomycetes (class), Kitasatosporales (order), Streptomycetaceae (family), Streptomyces (genus)
QLTA--KEAQEQVGFADRILLSKTDLVSKDDLAALRQRLVAINGRASIQKVRFGNVPLRD				903	A0A918PEK3_A0A918PEK3_9ACTN_102-358		A0A918PEK3	A0A918PEK3_9ACTN	Cobalamin biosynthesis protein CobW	GCM10010365_20480	Streptomyces poonensis	cellular organisms (no rank), Bacteria (superkingdom), Terrabacteria group (no rank), Actinomycetota (phylum), Actinomycetes (class), Kitasatosporales (order), Streptomycetaceae (family), Streptomyces (genus)
ILNIRGFNLNAVEEPDL-GH-HGDGVQSFVYQAQPLDLLQVENFLDAVVQLFGAQLMRYK				904	Cz10g15120_Cz10g15120.t1_Czofingiensis_v5.2.3.2_29-285		Cz10g15120					Czofingiensis	v5.2.3.2
GILYVADLPCRAVFQGVH				905	C1EB90_C1EB90_MICCC_17-273		C1EB90	C1EB90_MICCC	CobW C-terminal domain-containing protein	MICPUN_94775	Micromonas commoda (strain RCC299 / NOUM17 / CCMP2709) (Picoplanktonic green alga)	cellular organisms (no rank), Eukaryota (superkingdom), Viridiplantae (kingdom), Chlorophyta (phylum), Mamiellophyceae (class), Mamiellales (order), Mamiellaceae (family), Micromonas (genus)
>W0V6J9_W0V6J9_9BURK_15-268				906	C1EB81_C1EB81_MICCC_18-274		C1EB81	C1EB81_MICCC	CobW C-terminal domain-containing protein	MICPUN_60337	Micromonas commoda (strain RCC299 / NOUM17 / CCMP2709) (Picoplanktonic green alga)	cellular organisms (no rank), Eukaryota (superkingdom), Viridiplantae (kingdom), Chlorophyta (phylum), Mamiellophyceae (class), Mamiellales (order), Mamiellaceae (family), Micromonas (genus)
GSGKTTLLKRILQGKHGYRIAVIENEFAAESIDNDLLQHDQEQIVEMNNGCICCSVRGDL				907	A0A1Y1IL41_A0A1Y1IL41_KLENI_28-283		A0A1Y1IL41	A0A1Y1IL41_KLENI	CobW C-terminal domain-containing protein	KFL_004610130	Klebsormidium nitens (Green alga) (Ulothrix nitens)	cellular organisms (no rank), Eukaryota (superkingdom), Viridiplantae (kingdom), Streptophyta (phylum), Klebsormidiophyceae (class), Klebsormidiales (order), Klebsormidiaceae (family), Klebsormidium (genus)
IRILGELQTKRAQFDHLIIETTGMAAPGPVAQTFFAEPSVSEFYLLDAILTVVDARHAQE				908	A0A7S2AW62_A0A7S2AW62_9STRA_22-277		A0A7S2AW62	A0A7S2AW62_9STRA	CobW C-terminal domain-containing protein	DSPE1174_LOCUS3844	Dictyocha speculum	cellular organisms (no rank), Eukaryota (superkingdom), Sar (no rank), Stramenopiles (no rank), Ochrophyta (no rank), Dictyochophyceae (class), Dictyochales (order), Dictyocha (genus)
QLNA--PEAQEQVGFADRILLSKTDLVGKAELAALRSRLVGINCRANIQKVSFGNVPLKD				909	A0A448ZE92_A0A448ZE92_9STRA_40-296		A0A448ZE92	A0A448ZE92_9STRA	CobW C-terminal domain-containing protein	PSNMU_V1.4_AUG-EV-PASAV3_0072280	Pseudo-nitzschia multistriata	cellular organisms (no rank), Eukaryota (superkingdom), Sar (no rank), Stramenopiles (no rank), Ochrophyta (no rank), Bacillariophyta (phylum), Bacillariophyceae (class), Bacillariophycidae (no rank), Bacillariales (order), Bacillariaceae (family), Pseudo-nitzschia (genus)
ILNIRGFNLNAVEEPDL-AH-HGDGVQSFVYNPRPMDLMKIEDFLDAVVQVFGTQMMRYK				910	A0A1E7FIM8_A0A1E7FIM8_9STRA_39-294		A0A1E7FIM8	A0A1E7FIM8_9STRA	CobW-domain-containing protein	FRACYDRAFT_184852	Fragilariopsis cylindrus CCMP1102	cellular organisms (no rank), Eukaryota (superkingdom), Sar (no rank), Stramenopiles (no rank), Ochrophyta (no rank), Bacillariophyta (phylum), Bacillariophyceae (class), Bacillariophycidae (no rank), Bacillariales (order), Bacillariaceae (family), Fragilariopsis (genus), Fragilariopsis cylindrus (species)
GILNIAGTPCRAVFQGVH				911	A0A7S1G157_A0A7S1G157_9STRA_31-286		A0A7S1G157	A0A7S1G157_9STRA	CobW C-terminal domain-containing protein	CHYS00102_LOCUS28439	Corethron hystrix	cellular organisms (no rank), Eukaryota (superkingdom), Sar (no rank), Stramenopiles (no rank), Ochrophyta (no rank), Bacillariophyta (phylum), Coscinodiscophyceae (class), Corethrophycidae (subclass), Corethrales (order), Corethraceae (family), Corethron (genus)
>A0A7X6WMZ8_A0A7X6WMZ8_9BURK_14-267				912	A0A061QZQ0_A0A061QZQ0_9CHLO_20-276		A0A061QZQ0	A0A061QZQ0_9CHLO	Cobalamin biosynthesis protein	TSPGSL018_19413	Tetraselmis sp. GSL018	cellular organisms (no rank), Eukaryota (superkingdom), Viridiplantae (kingdom), Chlorophyta (phylum), core chlorophytes (no rank), Chlorodendrophyceae (class), Chlorodendrales (order), Chlorodendraceae (family), Tetraselmis (genus), unclassified Tetraselmis (no rank)
GAGKTTLLNRILTDNHQQKIAVIENEFGPENIDSSILETRAEEIIEMSNGCICCTVRGDL				913	A0A8T2HUV9_A0A8T2HUV9_9CHLO_17-273		A0A8T2HUV9	A0A8T2HUV9_9CHLO	Glutamyl-tRNA(Gln) amidotransferase subunit B, chloroplastic/mitochondrial (Glu-AdT subunit B) (EC 6.3.5.-)	GATB KSW81_008202	Chlorella desiccata (nom. nud.)	cellular organisms (no rank), Eukaryota (superkingdom), Viridiplantae (kingdom), Chlorophyta (phylum), core chlorophytes (no rank), Trebouxiophyceae (class), Chlorellales (order), Chlorellaceae (family), Chlorella clade (no rank), Chlorella (genus), unclassified Chlorella (no rank)
VIALNSLTEKRDDFDRVIIETTGLADPGPLVQTFFMDPDVSRAYLIDGIVTLVDAVHAMQ				914	A0A2J8AHY3_A0A2J8AHY3_9CHLO_28-284		A0A2J8AHY3	A0A2J8AHY3_9CHLO	COBW domain-containing protein 1	TSOC_000986	Tetrabaena socialis	cellular organisms (no rank), Eukaryota (superkingdom), Viridiplantae (kingdom), Chlorophyta (phylum), core chlorophytes (no rank), Chlorophyceae (class), CS clade (no rank), Chlamydomonadales (order), Tetrabaenaceae (family), Tetrabaena (genus)
QLDE--EEARRQAGFADRILLSKTDLVSADEIDILIARLHRINPQATIDRVDFGCIALDK				915	A0A835SQ45_A0A835SQ45_CHLIN_17-273		A0A835SQ45	A0A835SQ45_CHLIN	CobW C-terminal domain-containing protein	HXX76_009683	Chlamydomonas incerta	cellular organisms (no rank), Eukaryota (superkingdom), Viridiplantae (kingdom), Chlorophyta (phylum), core chlorophytes (no rank), Chlorophyceae (class), CS clade (no rank), Chlamydomonadales (order), Chlamydomonadaceae (family), Chlamydomonas (genus)
VLGLKGFHLNSLDTIP--HHEHLDDIRAFVFSERPFNPDMLNHFLSKMLQAYGSQMMRYK				916	A0A059VIM6_A0A059VIM6_CHLRE_17-273		A0A059VIM6	A0A059VIM6_CHLRE	ZCP1		Chlamydomonas reinhardtii (Chlamydomonas smithii)	cellular organisms (no rank), Eukaryota (superkingdom), Viridiplantae (kingdom), Chlorophyta (phylum), core chlorophytes (no rank), Chlorophyceae (class), CS clade (no rank), Chlamydomonadales (order), Chlamydomonadaceae (family), Chlamydomonas (genus)
GILYMENADSKVVFQGVH				917	A0A2P6V4Z3_A0A2P6V4Z3_9CHLO_15-271		A0A2P6V4Z3	A0A2P6V4Z3_9CHLO	Cobalamin biosynthesis	C2E20_7305	Micractinium conductrix	cellular organisms (no rank), Eukaryota (superkingdom), Viridiplantae (kingdom), Chlorophyta (phylum), core chlorophytes (no rank), Trebouxiophyceae (class), Chlorellales (order), Chlorellaceae (family), Chlorella clade (no rank), Micractinium (genus)
>C3X4I7_C3X4I7_9BURK_14-267				918	A0A830HIL0_A0A830HIL0_9CHLO_23-265		A0A830HIL0	A0A830HIL0_9CHLO	CobW C-terminal domain-containing protein	PPROV_000363900	Pycnococcus provasolii	cellular organisms (no rank), Eukaryota (superkingdom), Viridiplantae (kingdom), Chlorophyta (phylum), prasinophyte incertae sedis (no rank), Pycnococcaceae (family), Pycnococcus (genus)
GAGKTTLLNRILKDNHKQRIAVIENEFGEENIDSNILQDDAEQIVEMSNGCICCTIRSDL				919	A0A8T2HQX8_A0A8T2HQX8_9CHLO_15-270		A0A8T2HQX8	A0A8T2HQX8_9CHLO	Putative COBW domain-containing protein 1	KSW81_005789 NADE_002490	Chlorella desiccata (nom. nud.)	cellular organisms (no rank), Eukaryota (superkingdom), Viridiplantae (kingdom), Chlorophyta (phylum), core chlorophytes (no rank), Trebouxiophyceae (class), Chlorellales (order), Chlorellaceae (family), Chlorella clade (no rank), Chlorella (genus), unclassified Chlorella (no rank)
VTALTRLADKRRNFDRVVIETTGLADPGPVAQTFFLEDAVAKDFMIDGIVTLMDAVFAMQ				920	A0A5A8DBZ7_A0A5A8DBZ7_CAFRO_44-295		A0A5A8DBZ7	A0A5A8DBZ7_CAFRO	CobW C-terminal domain-containing protein	FNF28_01452 FNF31_03238	Cafeteria roenbergensis (Marine flagellate)	cellular organisms (no rank), Eukaryota (superkingdom), Sar (no rank), Stramenopiles (no rank), Bigyra (class), Opalozoa (no rank), Bicosoecida (order), Cafeteriaceae (family), Cafeteria (genus)
QLDE--EQARQQVGYADRLLISKTDLVSAEEVELLIARLRRINPHASIHTVDFGRVPVAE				921	A0A9D4Z3M6_A0A9D4Z3M6_CHLVU_16-272		A0A9D4Z3M6	A0A9D4Z3M6_CHLVU	CobW C-terminal domain-containing protein	D9Q98_001413	Chlorella vulgaris (Green alga)	cellular organisms (no rank), Eukaryota (superkingdom), Viridiplantae (kingdom), Chlorophyta (phylum), core chlorophytes (no rank), Trebouxiophyceae (class), Chlorellales (order), Chlorellaceae (family), Chlorella clade (no rank), Chlorella (genus)
VLDLRGFNLSSVEDMD--HHDHLDDINSFVFSEKPFDPDRLNDFFDRMITLYGPQMLRYK				922	A0A2P6VHK8_A0A2P6VHK8_9CHLO_16-272		A0A2P6VHK8	A0A2P6VHK8_9CHLO	Cobalamin biosynthesis	C2E20_3114	Micractinium conductrix	cellular organisms (no rank), Eukaryota (superkingdom), Viridiplantae (kingdom), Chlorophyta (phylum), core chlorophytes (no rank), Trebouxiophyceae (class), Chlorellales (order), Chlorellaceae (family), Chlorella clade (no rank), Micractinium (genus)
GVLYMKGADRKVVFQGVQ				923	E1ZR55_E1ZR55_CHLVA_16-259		E1ZR55	E1ZR55_CHLVA	CobW C-terminal domain-containing protein	CHLNCDRAFT_49195	Chlorella variabilis (Green alga)	cellular organisms (no rank), Eukaryota (superkingdom), Viridiplantae (kingdom), Chlorophyta (phylum), core chlorophytes (no rank), Trebouxiophyceae (class), Chlorellales (order), Chlorellaceae (family), Chlorella clade (no rank), Chlorella (genus)
>A0A158CSU3_A0A158CSU3_9BURK_21-274				924	A0A2P6TZ56_A0A2P6TZ56_CHLSO_17-273		A0A2P6TZ56	A0A2P6TZ56_CHLSO	Cobalamin biosynthesis	C2E21_2596	Chlorella sorokiniana (Freshwater green alga)	cellular organisms (no rank), Eukaryota (superkingdom), Viridiplantae (kingdom), Chlorophyta (phylum), core chlorophytes (no rank), Trebouxiophyceae (class), Chlorellales (order), Chlorellaceae (family), Chlorella clade (no rank), Chlorella (genus)
GAGKTTLLKNILSERQGERIAIIENEFGETSVDADLLEDRNEQVIELNNGCICCKVRGDL				925	A0A8J9RP46_A0A8J9RP46_9CHLO_17-269		A0A8J9RP46	A0A8J9RP46_9CHLO	COBW domain-containing protein 1	COCOBI_05-1460	Coccomyxa sp. Obi	cellular organisms (no rank), Eukaryota (superkingdom), Viridiplantae (kingdom), Chlorophyta (phylum), core chlorophytes (no rank), Trebouxiophyceae (class), Trebouxiophyceae incertae sedis (no rank), Elliptochloris clade (no rank), Coccomyxa (genus), unclassified Coccomyxa (in: green algae) (no rank)
VRILTDLHRRRAEFGRVIIETTGLADPAPVAQTFFVEDDVSQYYVLDAIVTLVDAVHAGS				926	A0A7J7QLM0_A0A7J7QLM0_9CHLO_17-252		A0A7J7QLM0	A0A7J7QLM0_9CHLO	CobW/HypB/UreG, nucleotide-binding domain-containing protein	COO60DRAFT_1634460	Scenedesmus sp. NREL 46B-D3	cellular organisms (no rank), Eukaryota (superkingdom), Viridiplantae (kingdom), Chlorophyta (phylum), core chlorophytes (no rank), Chlorophyceae (class), CS clade (no rank), Sphaeropleales (order), Scenedesmaceae (family), Scenedesmus (genus), unclassified Scenedesmus (no rank)
QLDV--HEAVEQVAFADRLLVSKADMVDPRAVEALSARLRKINARAPIALVSLGRTDLRA				927	A0A2V0PCA3_A0A2V0PCA3_9CHLO_30-286		A0A2V0PCA3	A0A2V0PCA3_9CHLO	CobW C-terminal domain-containing protein	Rsub_07618	Raphidocelis subcapitata	cellular organisms (no rank), Eukaryota (superkingdom), Viridiplantae (kingdom), Chlorophyta (phylum), core chlorophytes (no rank), Chlorophyceae (class), CS clade (no rank), Sphaeropleales (order), Selenastraceae (family), Raphidocelis (genus)
LLDVGCFSLDSLEEPDL-AH-HDDDIGSFVFSLLPFDPAMITQHLPEMIQKHGTELMRYK				928	A0A2V0P4H1_A0A2V0P4H1_9CHLO_21-277		A0A2V0P4H1	A0A2V0P4H1_9CHLO	CobW C-terminal domain-containing protein	Rsub_07647	Raphidocelis subcapitata	cellular organisms (no rank), Eukaryota (superkingdom), Viridiplantae (kingdom), Chlorophyta (phylum), core chlorophytes (no rank), Chlorophyceae (class), CS clade (no rank), Sphaeropleales (order), Selenastraceae (family), Raphidocelis (genus)
GVLSYAGFERKVVLQGVH				929	A0A383WHY7_A0A383WHY7_TETOB_18-274		A0A383WHY7	A0A383WHY7_TETOB	CobW C-terminal domain-containing protein	BQ4739_LOCUS17418	Tetradesmus obliquus (Green alga) (Acutodesmus obliquus)	cellular organisms (no rank), Eukaryota (superkingdom), Viridiplantae (kingdom), Chlorophyta (phylum), core chlorophytes (no rank), Chlorophyceae (class), CS clade (no rank), Sphaeropleales (order), Scenedesmaceae (family), Tetradesmus (genus)
>A0A068N6B8_A0A068N6B8_BACCE_12-261				930	Cz14g10090_Cz14g10090.t1_Czofingiensis_v5.2.3.2_18-274		Cz14g10090					Czofingiensis	v5.2.3.2
GSGKTTLLNRILSENHGQKLAVIVNEIGQIGIDNQLINV-EEEIMEMTNGCLCCTVREDL				931	A0A250XM86_A0A250XM86_9CHLO_18-274		A0A250XM86	A0A250XM86_9CHLO	CobW C-terminal domain-containing protein	CEUSTIGMA_g11610.t1	Chlamydomonas eustigma	cellular organisms (no rank), Eukaryota (superkingdom), Viridiplantae (kingdom), Chlorophyta (phylum), core chlorophytes (no rank), Chlorophyceae (class), CS clade (no rank), Chlamydomonadales (order), Chlamydomonadaceae (family), Chlamydomonas (genus)
LVALKQLLDVKADFDGLVIETTGLANPGPIIQTFFLDPVIQSAYQINGVVTVVDSYHIHK				932	A0A7S0RRW2_A0A7S0RRW2_9CHLO_19-274		A0A7S0RRW2	A0A7S0RRW2_9CHLO	CobW C-terminal domain-containing protein	CLEI1391_LOCUS12221	Chlamydomonas leiostraca	cellular organisms (no rank), Eukaryota (superkingdom), Viridiplantae (kingdom), Chlorophyta (phylum), core chlorophytes (no rank), Chlorophyceae (class), CS clade (no rank), Chlamydomonadales (order), Chlamydomonadaceae (family), Chlamydomonas (genus)
HFEK--LEAKEQIAFADVVLVNKLDLIEENEKENLLHELQGINPTAKLIQSINCDVDIPS				933	D8TL17_D8TL17_VOLCA_19-275		D8TL17	D8TL17_VOLCA	CobW C-terminal domain-containing protein	VOLCADRAFT_103294	Volvox carteri f. nagariensis	cellular organisms (no rank), Eukaryota (superkingdom), Viridiplantae (kingdom), Chlorophyta (phylum), core chlorophytes (no rank), Chlorophyceae (class), CS clade (no rank), Chlamydomonadales (order), Volvocaceae (family), Volvox (genus), Volvox carteri (species)
LLKIQTFKTKDLQYPH--EH-HLEGVKSFVLEERPLDLQKLNEWMSAVVQELGEYLYRYK				934	A0A8J4ESS6_A0A8J4ESS6_9CHLO_19-275		A0A8J4ESS6	A0A8J4ESS6_9CHLO	CobW C-terminal domain-containing protein	Vafri_3360	Volvox africanus	cellular organisms (no rank), Eukaryota (superkingdom), Viridiplantae (kingdom), Chlorophyta (phylum), core chlorophytes (no rank), Chlorophyceae (class), CS clade (no rank), Chlamydomonadales (order), Volvocaceae (family), Volvox (genus)
GILSIDGVDKRK--QRFH				935	A0A2K3DSM1_A0A2K3DSM1_CHLRE_21-277		A0A2K3DSM1	A0A2K3DSM1_CHLRE	CobW C-terminal domain-containing protein	CHLRE_05g234652v5	Chlamydomonas reinhardtii (Chlamydomonas smithii)	cellular organisms (no rank), Eukaryota (superkingdom), Viridiplantae (kingdom), Chlorophyta (phylum), core chlorophytes (no rank), Chlorophyceae (class), CS clade (no rank), Chlamydomonadales (order), Chlamydomonadaceae (family), Chlamydomonas (genus)
>A0A073K0C5_A0A073K0C5_9BACI_12-263				936	A0A836BVV2_A0A836BVV2_9CHLO_19-275		A0A836BVV2	A0A836BVV2_9CHLO	CobW C-terminal domain-containing protein	HYH03_011207	Edaphochlamys debaryana	cellular organisms (no rank), Eukaryota (superkingdom), Viridiplantae (kingdom), Chlorophyta (phylum), core chlorophytes (no rank), Chlorophyceae (class), CS clade (no rank), Chlamydomonadales (order), Chlamydomonadales incertae sedis (no rank), Edaphochlamys (genus)
GSGKTTLLNRILSENHGEKLAVIVNEIGQIGIDNQLINV-KEEILEMTNGCLCCTVREDL				937	A0A150FZG6_A0A150FZG6_GONPE_20-276		A0A150FZG6	A0A150FZG6_GONPE	CobW C-terminal domain-containing protein	GPECTOR_108g174	Gonium pectorale (Green alga)	cellular organisms (no rank), Eukaryota (superkingdom), Viridiplantae (kingdom), Chlorophyta (phylum), core chlorophytes (no rank), Chlorophyceae (class), CS clade (no rank), Chlamydomonadales (order), Volvocaceae (family), Gonium (genus)
LVALKKLLDAKQDFEGLIIETTGLANPGPIIQTFFLDPVIQSAYQINGVITVVDSYHIQK				938	L8HDD1_L8HDD1_ACACA_152-402		L8HDD1	L8HDD1_ACACA	Cobalamin synthesis protein/P47K	ACA1_012280	Acanthamoeba castellanii str. Neff	cellular organisms (no rank), Eukaryota (superkingdom), Amoebozoa (no rank), Discosea (phylum), Longamoebia (order), Centramoebida (no rank), Acanthamoebidae (family), Acanthamoeba (genus), Acanthamoeba castellanii (species)
HFEK--LEAKEQVAFADVVLVNKVDLIGDEEKDSLLAELQSINPTAKMIETLNCEVNIPS				939	A0A139ALN7_A0A139ALN7_GONPJ_110-356		A0A139ALN7	A0A139ALN7_GONPJ	CobW-domain-containing protein	M427DRAFT_43044	Gonapodya prolifera (strain JEL478) (Monoblepharis prolifera)	cellular organisms (no rank), Eukaryota (superkingdom), Opisthokonta (no rank), Fungi (kingdom), Fungi incertae sedis (no rank), Chytridiomycota (phylum), Chytridiomycota incertae sedis (no rank), Monoblepharidomycetes (class), Monoblepharidales (order), Gonapodyaceae (family), Gonapodya (genus), Gonapodya prolifera (species)
LLEIQTFKTRDLEYPH--EG-HLEGVKSFVLTERPLDLQKINGWMSAVVQELGENLYRYK				940	A0A7S0N5N4_A0A7S0N5N4_9CRYP_26-280		A0A7S0N5N4	A0A7S0N5N4_9CRYP	CobW C-terminal domain-containing protein	CCUR1050_LOCUS30995	Cryptomonas curvata	cellular organisms (no rank), Eukaryota (superkingdom), Cryptophyceae (class), Cryptomonadales (order), Cryptomonadaceae (family), Cryptomonas (genus)
GILSVADVERRIVFQGVH				941	A0A7S0MJM7_A0A7S0MJM7_9CRYP_21-275		A0A7S0MJM7	A0A7S0MJM7_9CRYP	CobW C-terminal domain-containing protein	CCUR1050_LOCUS20327	Cryptomonas curvata	cellular organisms (no rank), Eukaryota (superkingdom), Cryptophyceae (class), Cryptomonadales (order), Cryptomonadaceae (family), Cryptomonas (genus)
>A0A940DXN1_A0A940DXN1_9BACI_17-267				942	A0A8J2F760_A0A8J2F760_9DINO_29-277		A0A8J2F760	A0A8J2F760_9DINO	CobW C-terminal domain-containing protein	AMSPA120_T00008016001	Amoebophrya sp. A120	cellular organisms (no rank), Eukaryota (superkingdom), Sar (no rank), Alveolata (no rank), Dinophyceae (class), Syndiniales (order), Amoebophryaceae (family), Amoebophrya (genus), unclassified Amoebophrya (no rank)
GSGKTTLLNRILSEEHGRKLAVIVNEIGQIGIDNRLVNT-NEEIVEMTNGCLCCSIREDL				943	A0A7S0DPH8_A0A7S0DPH8_9EUKA_272-509		A0A7S0DPH8	A0A7S0DPH8_9EUKA	CobW C-terminal domain-containing protein	LAMO00422_LOCUS17758	Amorphochlora amoebiformis	cellular organisms (no rank), Eukaryota (superkingdom), Sar (no rank), Rhizaria (no rank), Cercozoa (phylum), Chlorarachniophyceae (class), Amorphochlora (genus)
LVALKKLLQAKKEFEAIVIETTGLANPGPVIQTFFLDPVIEAAYQVNGVVTVVDGYHIEK				944	A0A7S2S246_A0A7S2S246_9STRA_16-270		A0A7S2S246	A0A7S2S246_9STRA	CobW C-terminal domain-containing protein	QSP1433_LOCUS9451	Mucochytrium quahogii	cellular organisms (no rank), Eukaryota (superkingdom), Sar (no rank), Stramenopiles (no rank), Bigyra (class), Labyrinthulomycetes (subclass), Thraustochytrida (order), Thraustochytriaceae (family), Mucochytrium (genus)
HLDK--IEAQEQIAFADTIILNKTDLLSSEESKHIERLLQELNPTASIVSAVNCEVEISE				945	A0A2R5GAC0_A0A2R5GAC0_9STRA_57-310		A0A2R5GAC0	A0A2R5GAC0_9STRA	COBW domain-containing protein 1	FCC1311_041752	Hondaea fermentalgiana	cellular organisms (no rank), Eukaryota (superkingdom), Sar (no rank), Stramenopiles (no rank), Bigyra (class), Labyrinthulomycetes (subclass), Thraustochytrida (order), Thraustochytriaceae (family), Hondaea (genus)
LLHINTFKVKELDRTD--T--HIRSVKAFVLEERPLDFAKINEWMTAVVEVLGENLYRYK				946	A0A8K1C231_A0A8K1C231_PYTOL_25-276		A0A8K1C231	A0A8K1C231_PYTOL	CobW C-terminal domain-containing protein	Poli38472_013791	Pythium oligandrum (Mycoparasitic fungus)	cellular organisms (no rank), Eukaryota (superkingdom), Sar (no rank), Stramenopiles (no rank), Oomycota (phylum), Pythiales (order), Pythiaceae (family), Pythium (genus)
GILHVEGLEKRVVFQGVH				947	A0A3M6VJP4_A0A3M6VJP4_9STRA_21-267		A0A3M6VJP4	A0A3M6VJP4_9STRA	CobW C-terminal domain-containing protein	DD237_003398 DD238_003393	Peronospora effusa	cellular organisms (no rank), Eukaryota (superkingdom), Sar (no rank), Stramenopiles (no rank), Oomycota (phylum), Peronosporales (order), Peronosporaceae (family), Peronospora (genus)
>A0A1H3LVK5_A0A1H3LVK5_9BACI_17-269				948	M4BDW8_M4BDW8_HYAAE_55-301		M4BDW8	M4BDW8_HYAAE	CobW C-terminal domain-containing protein		Hyaloperonospora arabidopsidis (strain Emoy2) (Downy mildew agent) (Peronospora arabidopsidis)	cellular organisms (no rank), Eukaryota (superkingdom), Sar (no rank), Stramenopiles (no rank), Oomycota (phylum), Peronosporales (order), Peronosporaceae (family), Hyaloperonospora (genus), Hyaloperonospora arabidopsidis (species)
GAGKTTLLNDILTENHGKKIAVIVNEFGEAGIDHQLVGA-EEEIFEMNNGCICCTVRGDL				949	A0A225W5U4_A0A225W5U4_9STRA_21-266		A0A225W5U4	A0A225W5U4_9STRA	Cobalamin synthesis protein	PHMEG_00014282	Phytophthora megakarya	cellular organisms (no rank), Eukaryota (superkingdom), Sar (no rank), Stramenopiles (no rank), Oomycota (phylum), Peronosporales (order), Peronosporaceae (family), Phytophthora (genus)
IRILHELMRKRSEFERVVIETTGFADPGPVAQTFFVDPIIAEHFQLDSIVTVVDSYHAYQ				950	D0NLH2_D0NLH2_PHYIT_21-266		D0NLH2	D0NLH2_PHYIT	Cobalamin synthesis protein, putative	PITG_13231	Phytophthora infestans (strain T30-4) (Potato late blight agent)	cellular organisms (no rank), Eukaryota (superkingdom), Sar (no rank), Stramenopiles (no rank), Oomycota (phylum), Peronosporales (order), Peronosporaceae (family), Phytophthora (genus), Phytophthora infestans (species)
QLDD--HEAQEQVAFADILLLNKIDLMDEVQLRKLEARLKRINPTATLKYSNYGKVELDT				951	A0A0P1AZ32_A0A0P1AZ32_PLAHL_21-266		A0A0P1AZ32	A0A0P1AZ32_PLAHL	Cobalamin synthesis protein		Plasmopara halstedii (Downy mildew of sunflower)	cellular organisms (no rank), Eukaryota (superkingdom), Sar (no rank), Stramenopiles (no rank), Oomycota (phylum), Peronosporales (order), Peronosporaceae (family), Plasmopara (genus)
IFDQYSFQVDELKAPDL-HH-HDDQIKAIVLAENPMNLKKVELWLDAVITILGPSMYRYK				952	A0A6A4BPJ8_A0A6A4BPJ8_9STRA_21-264		A0A6A4BPJ8	A0A6A4BPJ8_9STRA	CobW/HypB/UreG nucleotide-binding domain-containing protein	PR001_g28660 PR002_g28600 PR003_g29722	Phytophthora rubi	cellular organisms (no rank), Eukaryota (superkingdom), Sar (no rank), Stramenopiles (no rank), Oomycota (phylum), Peronosporales (order), Peronosporaceae (family), Phytophthora (genus)
[truncated: 9,163 more rows]
