# Supplementary material for: Two related families of metal transferases, ZNG1 and ZNG2, are involved in acclimation to poor Zn nutrition in Arabidopsis
Source: Front Plant Sci. 2023 Oct 25;14:1237722. doi: 10.3389/fpls.2023.1237722 (PMC10642216; doi:10.3389/fpls.2023.1237722)
Supplement: Supplementary Table 3 — Data associated with the plant ZNG1 and ZNG2 phylogenetic trees. [file Table_3.xlsx]

## Sheet: panel A
COBALT alignment edited		Newick Tree
>Query_10001 106303|106303|Smoellendorffii_v1.0		(Cre01.g052000.t1.2_C.reinhardtii_1-482:0.93255148265,((Pp3c6_21030_Pp3c6_21030V3.1_Ppatens_v3.3_6-375:0.1476820974,CepurR40.1G171200_CepurR40.1G171200.1_Cpurpureus_R40_v1.1_6-374:0.1090312189):0.2773930195[100],(Mapoly0041s0052_Mapoly0041s0052.1_Mpolymorpha_v3.1_6-395:0.3442147610,(106303_106303_Smoellendorffii_v1.0_6-332:0.6808500820,(evm_27.TU.AmTr_v1.0_scaffold00110.72_evm_27.model.AmTr_v1.0_…		leaf order	leaf ID	genome	version
--------------------------------MD------EEF-VPEAVAL---------				1	Cre01.g052000.t1.2 C.reinhardtii 1-482	C.reinhardtii	v5.6
-------------------------DCG-----------------NENVEAVGITIITGY				2	Pp3c6 21030 Pp3c6 21030V3.1 Ppatens v3.3 6-375	Ppatens	v3.3
LGAGKSTLVNFILHAQHGKRIAVILNEFGDELGVERAMINEGES--GALVEEWIELPNGC				3	CepurR40.1G171200 CepurR40.1G171200.1 Cpurpureus R40 v1.1 6-374	Cpurpureus	R40
VCCNVKHSFVQALEQLTQRRD----------RCEHVLLETTGLANPGPVASTLWIDDQLE				4	Mapoly0041s0052 Mapoly0041s0052.1 Mpolymorpha v3.1 6-395	Mpolymorpha	v3.1
SSVRLDAIVTVVDARNLQHQLDDREDA----EAFLQLAHADVIILNKVDLV----DECT-				5	106303 106303 Smoellendorffii v1.0 6-332	Smoellendorffii	v1.0
---LTDVKQRVAGINSIATVLEAVRCEVDLDVVLNRRAYA-T---RDSINLRELERKHDA				6	evm 27.TU.AmTr v1.0 scaffold00110.72 evm 27.model.AmTr v1.0 scaffold00110.72 Atrichopoda v1.0 1-286	Atrichopoda	v1.0
N-----------------------------------------------------------				7	Aco003878 Aco003878.1 Acomosus v3 7-361	Acomosus	v3
------------------------------------------------------------				8	LOC Os07g40790 LOC Os07g40790.1 Osativa v7.0 8-355	Osativa	v7.0
-L----HGQTVTTTSIEDDRPVILKKVDDWLGDILWE--KKM-EIYRMKAILHVHGAQEM				9	HORVU2Hr1G033960 HORVU2Hr1G033960.2 Hvulgare r1 8-355	Hvulgare	r1
HLLQAVRELYEILPGRLWRPAEKRQSKIVIIGNHF---YSFYSSKLSIVFIYTRSQP---				10	Bradi1g22520 Bradi1g22520.1 Bdistachyon v3.2 8-355	Bdistachyon	v3.2
------------------------------------------------------------				11	Pavir.2KG524800 Pavir.2KG524800.2 Pvirgatum v5.1 8-354	Pvirgatum	v5.1
------------------------------------------------------------				12	Zm00001d022048 Zm00001d022048 T001 Zmays RefGen V4 8-314	T001	Zmays
------------------------------------------------------------				13	Sobic.002G364800 Sobic.002G364800.1 Sbicolor v3.1.1 8-354	Sbicolor	v3.1.1
------------------------------------------------------------				14	Zosma06g09860 Zosma06g09860.1 Zmarina v3.1 10-363	Zmarina	v3.1
------------------------------------------------------------				15	Aqcoe3G062600 Aqcoe3G062600.2 Acoerulea v3.1 10-367	Acoerulea	v3.1
------------------------------------------------------------				16	Prupe.1G284700 Prupe.1G284700.1 Ppersica v2.1 8-365	Ppersica	v2.1
-----------------------------------				17	VIT 201s0011g00770 VIT 201s0011g00770.1 Vvinifera v2.1 8-356	Vvinifera	v2.1
>Query_10002 30174.t000521|30174.m009124|Rcommunis_v0.1				18	Lsat 1 v5 gn 3 56300 Lsat 1 v5 gn 3 56300.2 Lsativa V8 8-362	Lsativa	V8
--------------------------------ME-----NEED-PPVAVEI---------				19	Soltu.DM.05G000630 Soltu.DM.05G000630.1 Stuberosum v6.1 8-359	Stuberosum	v6.1
----ASESERP---------------------------------PTDDVSV-GVTVITGY				20	DCAR 027462 DCAR 027462 Dcarota v2.0 10-354	Dcarota	v2.0
LGAGKSTLVNHILNSQHGKRIAVILNEFGEEIGVERAMINEGEG--GALVEEWVELANGC				21	EL10Ac6g14990 EL10Ac6g14990.1 Bvulgaris EL10 1.0 7-371	Bvulgaris	EL10
ICCTVKHSLVQALEQLVQMKE---------SRLDHIIIETTGLANPAPLASVLWLDDQLE				22	Thecc1EG011567 Thecc1EG011567t1 Tcacao v1.1 8-363	Tcacao	v1.1
STVKLDSIVTVVDAKNLPFQLNNHRSSTSFPEAFLQIAFADVVILNKVDLVSSEGP-E--				23	Gorai.013G093200 Gorai.013G093200.1 Graimondii v2.1 40-395	Graimondii	v2.1
--ALEELEKEIHNINSLANIIHSVRCHVDLSKILNCQAYD-A---THHSHLETLLEESKS				24	Manes.01G028800 Manes.01G028800.2 Mesculenta v8.1 8-365	Mesculenta	v8.1
L-----------------------------------------------------------				25	30174.t000521 30174.m009124 Rcommunis v0.1 7-354	Rcommunis	v0.1
------------------------------------------------------------				26	Sapur.008G073900 Sapur.008G073900.2 Spurpurea v5.1 8-364	Spurpurea	v5.1
STR-DIHDGGVRTVCICESQQVDLDKVRLWLEEILWDKKDDM-DVYRCKGVLKVQNSDEL				27	Potri.008G094100 Potri.008G094100.1 Ptrichocarpa v4.1 8-364	Ptrichocarpa	v4.1
HTLQAVREIYDIVPARKWKGSENPMNKIRLCSNNLDFAIFEKTVAELDYKVCADQNLRAA				28	Eucgr.B03163 Eucgr.B03163.1 Egrandis v2.0 27-376	Egrandis	v2.0
LILEILYPFKLELSPLDDFYSIQWGFENMMGTLQTFGAT---------------------				29	Medtr5g044050 Medtr5g044050.1 Mtruncatula Mt4.0v1 9-356	Mtruncatula	Mt4.0v1
------------------------------------------------------------				30	Glyma.01G057400 Glyma.01G057400.1 Gmax Wm82.a4.v1 9-355	Gmax	Wm82.a4.v1
------------------------------------------------------------				31	Vigun02g050500 Vigun02g050500.2 Vunguiculata v1.2 9-354	Vunguiculata	v1.2
------------------------------------------------------------				32	Glyma.02G115500 Glyma.02G115500.1 Gmax Wm82.a4.v1 9-274	Gmax	Wm82.a4.v1
------------------------------------------------------------				33	Ptrif.0004s1895 Ptrif.0004s1895.1 Ptrifoliata v1.3.1 8-359	Ptrifoliata	v1.3.1
------------------------------------------------------------				34	Brara.I03120 Brara.I03120.1 BrapaFPsc v1.3 30-377	BrapaFPsc	v1.3
-----------------------------------				35	AT1G26520 AT1G26520.1 Athaliana TAIR10 18-365	Athaliana	TAIR10
>Query_10003 Aco003878|Aco003878.1|Acomosus_v3				36	Bostr.12659s0345 Bostr.12659s0345.1 Bstricta v1.2 17-364	Bstricta	v1.2
-------------------------------------MEDDED-PPLAIRIEDIPGDSPP				37	Carub.0001s2451 Carub.0001s2451.1 Crubella v1.1 7-354	Crubella	v1.1
EASS-RRPDSP---------------------------------AAAGDSPVGVTVITGY
LGAGKSTLVNYILNARHGKRIAVILNEFGEEIGVERAMINEGEG--GALVEEWVELANGC
VCCTVKHSLVQALEQLVQRKE----------RLDHILLETTGLADPAPLASVLWLDDQLE
SEVRLDSIITVVDAKNLKMQLDEHRNSTSFPEAFLQIAFADVVILNKIDLVSDRGH----
---LEDLETEIRNINSLATVIRSVKCQVDLLKLLDRQAYG-A---KNLAHLSELLEDGKS
L-----------------------------------------------------------
------------------------------------------------------------
PSS-SRHDHTVSNMCIYELQPVDLTKVRLWLDDLLWEKSSNM-DVYRCKGVLNVHSSNQL
HTLQAVREIYEVVPAREWNQTEKKINKIVFIGASKLL-----------------------
------------------------------------------------------------
------------------------------------------------------------
------------------------------------------------------------
------------------------------------------------------------
------------------------------------------------------------
------------------------------------------------------------
-----------------------------------
>Query_10004 Aqcoe3G062600|Aqcoe3G062600.2|Acoerulea_v3.1
--------------------------------MEND--DDDET-PPLAIEINESSSTNSI
LQNASSSTTRD---------------------------------EEDGDESVGVTIITGY
LGSGKSTLVNYILNAQHGMKIAVILNEFGDEIGVERAMINEGDGDGGAIVEEWVELANGC
VCCTVKHSLVQALEQLIQRKD----------RLDHILLETTGLANPAPLASVLWLDDQLE
SAVRLDSIITVVDAKNLTHQLSQHHESSSFPETTLQIAFADLIILNKIDLVSPEHSGSES
LDVLEKLEKKIHDINSLARIIRSVRCEVDLSKILGCRSYD-A---KHLTHLESLLRDNKS
L-----------------------------------------------------------
------------------------------------------------------------
SNR-ALHDTSVRTLCISEWDKVDLDKVRLWLEDILWEKKNNM-DVYRCKGVLNVQNSDQV
HTLQ----------EEEWSPQLQLRKHIKDIERGVMSILAFYSC----------------
------------------------------------------------------------
------------------------------------------------------------
------------------------------------------------------------
------------------------------------------------------------
------------------------------------------------------------
------------------------------------------------------------
-----------------------------------
>Query_10005 AT1G26520|AT1G26520.1|Athaliana_TAIR10
----------------------MLKEEAEGVKMED----DDEE-PPMAVQIHPDV--SVG
KVH-------S---------------------------------SSDTVSV-GVSVITGY
LGAGKSTLVNYILNGKHGKRIAVILNEFGEEIGVERAMINEGEE--GAIVEEWVELANGC
VCCTVKHSLVQALEQLVQRKD----------RLDHILLETTGLANPAPLASILWLDDQLE
SEVKLDCIVTVVDAKNLRFQLNERRDSSSFPEAFNQIAFADTIIMNKVDLISQEE-----
---SDELEKEIHSINSLANVIRSVRCQVDLSNILNCQAYD-S---THVSRLESLLEANKS
L-----------------------------------------------------------
------------------------------------------------------------
TTT-DLHDSGVRTLCISEPQPINLDKVRLWLEEILWDKKSEM-DVYRCKAVLSIQNSDQM
HILQAVRDIYEIVPARKWSEEENRTNKIVFIGHKLDEEVLRSGLRDCRP-----------
------------------------------------------------------------
------------------------------------------------------------
------------------------------------------------------------
------------------------------------------------------------
------------------------------------------------------------
------------------------------------------------------------
-----------------------------------
>Query_10006 Bostr.12659s0345|Bostr.12659s0345.1|Bstricta_v1.2
----------------------MLKE-AEGVKMED----DEEE-PPMAVQIQPDV--PVG
KIL-------S---------------------------------SSDAVSV-GVSVITGY
LGAGKSTLVNYILNGKHGKRIAVILNEFGEEIGVERAMINEGEE--GTIVEEWVELANGC
VCCTVKHSLVQALEQLVQRKD----------RLDHILLETTGLANPAPLASILWLDEQLE
SEVKLDCIVTVVDAKNLRFQLNERRDSSSFPEAFNQIAFADTIIMNKVDLISQEE-----
---SDELEKEIHSINSLANVIRSVRCQVDFSNILNCQAYD-S---THVSRLESLLEANKS
L-----------------------------------------------------------
------------------------------------------------------------
TTT-DLHDSGVRTLCISEPQPINLDKVRLWLEEILWDKKLEM-DVYRCKAVLSIQNSDQL
HILQAVREIYEIVPARKWSEKENRTNKIVFIGHKLDEEVLRSGLRDCRP-----------
------------------------------------------------------------
------------------------------------------------------------
------------------------------------------------------------
------------------------------------------------------------
------------------------------------------------------------
------------------------------------------------------------
-----------------------------------
>Query_10007 Bradi1g22520|Bradi1g22520.1|Bdistachyon_v3.2
-------------------------------------MEDDEDCPPLAVEL-------PA
QTTS-PPVTAP---------------------------------SSAS-APVGVTVITGY
LGAGKSTLVNYILSAQHGKRIAVILNEFGEEIGVERAMINEGQG--GALVEEWVELANGC
VCCTVKHSLVQALEQLVQSKE----------RMDHILLETTGLADPAPLVSILWLDDQLE
SSIRLDSIITVIDAKNFRQQIDEHTNSSSFPEAFHQIAFADVVILNKIDLVKD--D----
---LEDLEKQIHDVNALVTVVRSVRCQVDLNTIFDRQAYG-T---KNSSQLQELLEYSKS
V-----------------------------------------------------------
------------------------------------------------------------
PPN-SRHDNSISTLCISEQDPVHLAKVESWLEDLLWEKKSTM-DIYRCKGILHIHNSNQL
HTLQAVREVYEVVPAREWSEMQSRMNKIVFIGRNLDISVLQDSFGRCKH-----------
------------------------------------------------------------
------------------------------------------------------------
------------------------------------------------------------
------------------------------------------------------------
------------------------------------------------------------
------------------------------------------------------------
-----------------------------------
>Query_10008 Brara.I03120|Brara.I03120.1|BrapaFPsc_v1.3
--------------MSFINSGEQERESFDGVSAEERKMADDEE-PPMAVQIQPDI--PTL
SAE-------E---------------------------------SSEAVSV-GVTVITGY
LGAGKSTLVNYILNGKHGKKIAVILNEFGEEIGVERAMINEGEG--GALVEEWVELANGC
ICCTVKHSLVQALEQLVQRKD----------RLDHILLETTGLANPAPLASILWLDDQLE
SEVKLDCIVTVVDAKNLRFQLNERRDSSSFPEAFNQIAFADTVIMNKVDLISPEE-----
---SDELEKEIHSINSLANVIRSVRCQVDLSNILDCQAYD-S---THVSRLESLLEANKS
L-----------------------------------------------------------
------------------------------------------------------------
TTT-DLHDSGVRTLCISEPQPINLHKVRLWLEEILWDKKLDM-DVYRCKAVLNIQNSDQM
HILQAVKEIYEIVPARKWSEEDNRVNKIVFIGHKLDEEALKIGLRECRP-----------
------------------------------------------------------------
------------------------------------------------------------
------------------------------------------------------------
------------------------------------------------------------
------------------------------------------------------------
------------------------------------------------------------
-----------------------------------
>Query_10009 Cagra.0894s0006|Cagra.0894s0006.1|Cgrandiflora_v1.1
----------------------M-----------E----DEEE-PPMAVQIRPDV--SVG
KNL-------S---------------------------------SSDAVSV-GVSVITGY
LGAGKSTLVNYILNGKHGKRIAVILNEFGEEIGVERAMINDGEE--GAIVEEWVELANGC
VCCTVKHSLVQALEQLVQRKD----------RLDHILLETTGLANPAPLASILWLDEQLE
SEVKLDCIVTVVDAKNLRFQLNERRDTSSFPEAFNQIAFADTIIMNKVDLISQEE-----
---SDELEKEIHSINSLANVIRSVRCQVDLSNILNCQAYD-S---THVSRLESLLEANKS
L-----------------------------------------------------------
------------------------------------------------------------
TTT-DLHDSGVRTLCISEPQPINLDKVRLWLEEILWDKKLEM-DIYRCKAVLSIQNSDQL
HILQAVREIYEIVPARKWSEEENRTNKIVFIGHKLDEEVLRSGLRDCRP-----------
------------------------------------------------------------
------------------------------------------------------------
------------------------------------------------------------
------------------------------------------------------------
------------------------------------------------------------
------------------------------------------------------------
-----------------------------------
>Query_10010 Carub.0001s2451|Carub.0001s2451.1|Crubella_v1.1
----------------------M-----------E----DEEE-PPMAVQIRPDV--SVG
KNL-------S---------------------------------SSDAVSV-GVSVITGY
LGAGKSTLVNYILNGKHGKRIAVILNEFGEEIGVERAMINDGEE--GAIVEEWVELANGC
VCCTVKHSLVQALEQLVQRKD----------RLDHILLETTGLANPAPLASILWLDEQLE
SEVKLDCIVTVVDAKNLRFQLNERRDTSSFPEAFNQIAFADTIIMNKVDLISQEE-----
---SDELEKEIHSINSLANVIRSVRCQVDLSNILNCQAYD-S---THVSRLESLLEANKS
L-----------------------------------------------------------
------------------------------------------------------------
TTT-DLHDSGVRTLCISEPQPINLDKVRLWLEEILWDKKLEM-DIYRCKAVLSIQNSDQL
HILQAVREIYEIVPARKWSEEENRTNKIVFIGHKLDEEVLRSGLRDCRP-----------
------------------------------------------------------------
------------------------------------------------------------
------------------------------------------------------------
------------------------------------------------------------
------------------------------------------------------------
------------------------------------------------------------
-----------------------------------
>Query_10011 CepurR40.1G171200|CepurR40.1G171200.1|Cpurpureus_R40_v1.1
--------------------------------ME------DDA--PLAIPLFPTS-PQPH
S-TADPHESVPGQVSETPASGDGAQGSG-----------------DGQAEPVGITMITGY
LGAGKTTLVNYILNERHGRRIAVILNEFGDELGIEKAMVNDGAG--GALVEEWVELGNGC
VCCSVKHSFVQALEQLLERRE----------KFDHILLETTGLANPGPVAAVLWVDDQLE
SPVHLDSIVTVVDARNLKQQLADSRENGAVNEAYLQIAFADVVLLNKVDLV--TGGTTE-
---VEDLEAQIHNINGLVKIVRSERCQVDLKDVFERRAYR-A---QPSADLETLLQLDER
D-----------------------------------------------------------
------------------------------------------------------------
-V----HDRMVGTISFSASETTDLAKVNDWLGELLWEGGMDS-EIYRMKGIFNIHGSDNM
YMLQAVRDLYEIVPTRSWKPDEKRRTQIVFIGKDLKKNTLLESFKKCVAV----------
------------------------------------------------------------
------------------------------------------------------------
------------------------------------------------------------
------------------------------------------------------------
------------------------------------------------------------
------------------------------------------------------------
-----------------------------------
>Query_10012 Cre01.g052000.t1.2_C.reinhardtii
-----------------------------------------------------MGPEDDE
EVPLALALEDTGPAERQEVE------------------------QDGERTTVPVTIVTGF
LGAGKTTLVKHILTANHGYRIAVILNEFGEDVGIESSFVQSQEGL-QGTDGEWVELTNGC
MCCAVKSDFLQALESLLERPGG--------RRFDYILIETSGLANPGPIATALWTDAELE
SRVNLDGVVTVVDAVNIDRQLHEPRPRGAVNEAQLQVAYADIVLLNKLDLVDEE------
--ALIRSEADIRAINSGVNIVRTSRAVVDLGLILNRNGYSH----KGELVLPPIAEADDE
AEDSGHPRGGAGVGGERSSTAGEAPSLRRRSTGVSCCSSRAHSFHAKSGAAAATIAAAAA
AAVAACGGSSAAGSRDLSPAGSLAPVSPLMAAATAAAGRFSRASGDGASASPGLGANAPE
ATPDHVHDNSVSTISLRCEHPVDLGRFKSWVDHLLWDRESRPDEIYRMKGLLSVTGSDKK
HSLQAVYELYEIMPGPAWQAGEARVSRVVLIGRNLRPAAVKQSWADYVDSPKS-------
------------------------------------------------------------
------------------------------------------------------------
------------------------------------------------------------
------------------------------------------------------------
------------------------------------------------------------
------------------------------------------------------------
-----------------------------------
>Query_10013 DCAR_027462|DCAR_027462|Dcarota_v2.0
------------------------------MKMEE----EDEE-PPLAIQINQTP--LSH
HST-----------------------------------------------V-GVTVITGY
LGAGKSTLVNYILNTQHGKRIAVILNEFGEEIGVERAMINQGDG--GALVEEWVELANGC
ICCTVKHSLVQALEQLVDRKE----------RLDHILLETTGLANPAPLASVLWLDDQLE
SAVKLDSIITVVDAQNLRYQLQRNSDSSSFPEAFLQIVFADVVILNKVDLVSPDGSEC--
--VLDELEKEIHTINSLAHIIRSVRCQVDLSNILDCHAYD-A---SHATHLEALLEEHKS
L-----------------------------------------------------------
------------------------------------------------------------
TTK-DLHDSGVRTLCICEPHEIDLDKVRLWLEDILWEKKYCM-DVYRCKGVLRISNSDQL
HTLQAVREIYEIVPARNWRSEEIQMNKIVFIGHSLNEEILL-------------------
--------------------------KSFRDCTLA--TS---------------------
------------------------------------------------------------
------------------------------------------------------------
------------------------------------------------------------
------------------------------------------------------------
------------------------------------------------------------
-----------------------------------
>Query_10014 EL10Ac6g14990|EL10Ac6g14990.1|Bvulgaris_EL10_1.0
M---------------------------------E----DDEE-PPVAIKIKEIE--DPK
SSI-----NQS---------------------------------QNDNVSVVGVTVITGY
LGAGKSTLVNYILNSQHGKRIAVILNEFGEEIGVERAMINEGEG--GAIVEEWVELANGC
ICCTVKHSLVQALEQLVLMKKVDFQTSFAFHRLDHILLETTGLANPAPLASVLWLDDQLE
SSVRLDSIITVVDARNLPYQLKQHTDSSSFPEAYYQIAFADVVILNKVDMISQEHPEG--
--TLEDLEKEIHKINSLANIIHSVRCQVDLSKILDRHAYD-A---KHASHLEALLEENRS
L-----------------------------------------------------------
------------------------------------------------------------
STG-DLHDVSVRTLCISDPQVVSLDKVRVWLEDILWDKKAGM-DVYRCKGVLNILDSDEL
HTLQAVREIYDIVPSRAWKKEENRMNRIVFIGRCLDENILA-------------------
--------------------------DSFRACKAT---S---------------------
------------------------------------------------------------
------------------------------------------------------------
------------------------------------------------------------
------------------------------------------------------------
------------------------------------------------------------
-----------------------------------
>Query_10015 Eucgr.B03163|Eucgr.B03163.1|Egrandis_v2.0
----------------MKTSRKPSELNSLRSAMEDDG-ELDEG-PPLAIEIPGAS--DPT
RQPV------------------------------------------DGGSSVGVTVITGY
LGAGKSTLVNHVLNSQHGKRIAVILNEFGEEIGVERAMINEGEG--GDLVEEWVELANGC
VCCTVKHSLVQALEQLVQRKE----------RLDHILLETTGLANPAPLASVLWLDEQLE
SSVKLDSIVTVVDAKNLRLQLNERRDSSSFPEAFLQLAFADVVILNKVDLVTSEAT-G--
--ALEELEKEIHGINSIAEIIRTVRCQVDLSTILDRQAYD-A---TRVAHLEALLQENQS
L-----------------------------------------------------------
------------------------------------------------------------
SGR-ELHDNGVRTLCICEPRKVDLNKVRSWLEEILWDKKYGM-DIYRCKGVLSVSNSNML
HTLQAVKEIYDIVPARKWKDEENPMNKIVFIGNVLQSSGCFFNLKLRFHLPVSSDRS---
------------------------------------------------------------
------------------------------------------------------------
------------------------------------------------------------
------------------------------------------------------------
------------------------------------------------------------
------------------------------------------------------------
-----------------------------------
>Query_10016 evm_27.TU.AmTr_v1.0_scaffold00110.72|evm_27.model.AmTr_v1.0_scaffold00110.72|Atrichopoda_v1.0
------------------------------------------------------------
------------------------------------------------------------
-------------------------------------MINDGEG--GDLVEEWVELANGC
VCCTVKHSLVQALEQLIQRKD----------RLDHILLETTGLANPAPLASVLWLDDQLE
SSVRLDSIITVADAKNLRLQLGEHRESGSFPEAFLQIAFADVVILNKIDLLSLDKAGPTM
PDSVEILEEEIRSINSLAQIIHSVRCQVDLNCILNCMAYD-T---MHVAHLESLLKESHS
E-----------------------------------------------------------
------------------------------------------------------------
TAK-KYHDYNVRTICISERGSVILSQVHLWLEDLLWESKHGM-DIYRCKGILHVHSSDQL
HTVQAVRELYEVVPTRKWGDGEKKINKMVFIGKFKDLLHSSSHFFPWN------------
------------------------------------------------------------
------------------------------------------------------------
------------------------------------------------------------
------------------------------------------------------------
------------------------------------------------------------
------------------------------------------------------------
-----------------------------------
>Query_10017 Glyma.01G057400|Glyma.01G057400.1|Gmax_Wm82.a4.v1
-------------------------------MEHD----EDEE-PPLAVQIQ--G--NDE
SVS-------------------------------------------QQSSSVGVTLITGY
LGSGKSTLVNHILNSQHGKRIAVILNEFGEEIGVERAMINEGDK--GALVEEWVELANGC
ICCTVKHSLVQALEQLVQRKE----------RLDHILLETTGLANPAPLASVLWLDEQLE
SEVKLDSIVTVVDAKNLRFQLDEHRGSSSFPEAYFQIAFADIIILNKVDLVSVESS-G--
--ALEELEVEIHNINSLAEIIHSVRCQVDLSKILNRQAYD-T---ARATQLEALLEESRS
L-----------------------------------------------------------
------------------------------------------------------------
STK-KLHDSDVRTICICETRMINLDKTRIWLEEILWEKKYDM-DVYRCKGVLSVQNSDQL
HTLQAVKELYEIVPSRKWEKEEKRINKIVFIGHNLKEDILINSFRDRATC----------
------------------------------------------------------------
------------------------------------------------------------
------------------------------------------------------------
------------------------------------------------------------
------------------------------------------------------------
------------------------------------------------------------
-----------------------------------
>Query_10018 Glyma.02G115500|Glyma.02G115500.1|Gmax_Wm82.a4.v1
-------------------------------MEHD----EDEV-PPLAVQIQ--G--NDD
SVY-------------------------------------------QRSSSVGVTLITGY
LGAGKSTLVNHILNTQYGKRIAVILNEFGEEKGVERAMINEGGK--GALVEEWVELANGC
ICCTVKHSLVQALEQLVQRKE----------RLDHILLETTGLANPAPLASVLWLDEQLE
SEVRLDSIVTVVDAKNLRFQLEEHRGSSSFPEAYFQITFAR-------------------
--ALEKLEEEIHSINSLAEIIHSVRCQVELSKILNLCCFS-F---QRATHLEALLEESRS
L-----------------------------------------------------------
------------------------------------------------------------
STK-KLRDSGVRTLCMYETRSIDLDKIYI-MRPIK-------------------------
------------------------------------------------------------
------------------------------------------------------------
------------------------------------------------------------
------------------------------------------------------------
------------------------------------------------------------
------------------------------------------------------------
------------------------------------------------------------
-----------------------------------
>Query_10019 Gorai.013G093200|Gorai.013G093200.1|Graimondii_v2.1
MSIREGLRTHISPKSHKPPSLSLRRKKEGGKVMAD----DQEE-PPLAIRIDQTV--EEP
SQS---DQEKP---------------------------------QNDYVSV-GVTVITGY
LGAGKSTLVNYILNAQHGKRIAVILNEFGEEIGVERAMINEGES--GALVEEWVELANGC
VCCTVKHSLVQALEQLVQMKK----------KLDHILLETTGLANPAPLASVLWLDDQLE
SSVKLDSIVTVVDAKNLRFQLNRHRDSSSFPEAFLQIAFADVVILNKVDLVSQEQSEG--
--ALEELENEIHSINSLANIIRSIRCEVDLSQILNRQAYD-A---THATHLEALLEESKS
L-----------------------------------------------------------
------------------------------------------------------------
SSG-DLHDSGVCTLCINQTEAVNLHKVRLWIEEILWDKKYGM-DVYRCKGVLRVGNSDQL
HTLQAVREIYEIVPTRQWRNEEKQMNRIVFIGHNLDENILI-------------------
--------------------------DTFRGCV---------------------------
------------------------------------------------------------
------------------------------------------------------------
------------------------------------------------------------
------------------------------------------------------------
------------------------------------------------------------
-----------------------------------
>Query_10020 HORVU2Hr1G033960|HORVU2Hr1G033960.2|Hvulgare_r1
-------------------------------------MEDDDDCPPLAVEL-------PP
QRTS-PLVPAS---------------------------------SSAS-APVGVTVITGY
LGAGKSTLVNYILSGQHGKRIAVILNEFGEEIGVERAMINEGQG--GALVEEWVELANGC
VCCTVKHSLVQALEQLVQTKE----------RMDHILLETTGLADPAPLVSILWLDDQLE
SSIRLDSIITVIDAKNFRRQIDEHTNSSSFPEAFHQIAFADVVILNKIDLVKD--D----
---LEDLERQIHDVNELVTVVRSVRCQVDLNTIFDRQAYG-V---KNSSQLQELLEYSKS
A-----------------------------------------------------------
------------------------------------------------------------
PPN-SRHDNSISTLCIHEQDPVNLAKVESWLEDLLWEKKSNM-DIYRCKGILNIHNSNQL
HTLQAVREVYEVVPAREWSETQPRMNKIVFIGRDLDISTLQDSFSRCKH-----------
------------------------------------------------------------
------------------------------------------------------------
------------------------------------------------------------
------------------------------------------------------------
------------------------------------------------------------
------------------------------------------------------------
-----------------------------------
>Query_10021 LOC_Os07g40790|LOC_Os07g40790.1|Osativa_v7.0
-------------------------------------MEDDDECPPLAVEL-------SP
EKPY-SPPPLG---------------------------------PSAA-SPVGVTVITGY
LGAGKSTLVNYILSAQHGKRIAVILNEFGEEIGVERAMINEGQG--GALVEEWVELANGC
VCCTVKHSLVQALEQLVQRKE----------RMDHILLETTGLADPAPLVSILWLDDQLE
SSIKLDSIITVIDAKNFRLQIDEHNKSSSFPEAFHQIAFADVVILNKIDLVEG--S----
---LEDLERQIHEVNALVTVVQSVRCQVDLNKIFDQQAYG-A---KNSSQLQELLEYSKS
V-----------------------------------------------------------
------------------------------------------------------------
PPN-LRHDNSISTLCICEQDPISLSKVESWLEDLLWERKLDM-DIYRCKGILHVHNSDQV
HTLQAVREVYEVLPAREWSKTESRTNKIVVIGRNLDINILQDSFSRCKH-----------
------------------------------------------------------------
------------------------------------------------------------
------------------------------------------------------------
------------------------------------------------------------
------------------------------------------------------------
------------------------------------------------------------
-----------------------------------
>Query_10022 Lsat_1_v5_gn_3_56300|Lsat_1_v5_gn_3_56300.2|Lsativa_V8
--------------------------------MEE----EDED-PPLAVEINETL--DHQ
SFNQSLQKYEN---------------------------------TDELPPV-GVTVITGY
LGAGKSTLVNYILNGQHGKRIAVILNEFGEEIGVERAMINEGEG--GALVEEWVELANGC
ICCTVKHSLVQALEQLVQRKE----------RLDHILLETTGLANPAPLASILWLDDQLE
AAVKLDSIITVVDAKNLRFQLKKHQGSSTFPEAFLQIAFADVVILNKVDLVSPD------
--VLEELEKEIHSINSLSNIVHSVRCQVDMSIVLDCKAYD-A---LHVAHLENLLEENKS
L-----------------------------------------------------------
------------------------------------------------------------
TTK-DLHDSGVTTMCICDSHQLDLDKVRLWLEEILWDKKYDM-DVYRCKGVLNVVNSDEL
HIVQAVKEIYEIVPSRKWKSQENKTNKIVFIGRSLNEDILI-------------------
--------------------------ESLRGCAST--VV---------------------
------------------------------------------------------------
------------------------------------------------------------
------------------------------------------------------------
------------------------------------------------------------
------------------------------------------------------------
-----------------------------------
>Query_10023 Manes.01G028800|Manes.01G028800.2|Mesculenta_v8.1
--------------------------------MEK----EEDD-PPVAVEIDQSA--QQS
YSHPQSDSKRP---------------------------------QTDDVPV-GVTVITGY
LGAGKSTLVNHILNSQHGKRIAVILNEFGEEIGVERAMINEGEG--GALVEEWVELANGC
ICCTVKHSLVQALEQLVQMKE----------RLDHIIIETTGLANPAPLASVLWLDDQLE
SSVKLDSIITVVDAKNLRFQLNKHRDSSSFPEAFLQIAFADVVILNKVDLVSSEGS-V--
--ILEELEKEIHNINSLANIIHSVRCEVDLSKILNCGAYD-A---THITHLEVLLEESKS
L-----------------------------------------------------------
------------------------------------------------------------
STR-DLHDGGVRTVCICDSQQVDLDKVRLWLEEILWDKKDGM-DVYRCKGVLRVQNSDEL
HTLQAVREIYDIVPARKWKGSETQMNKIVFIGHNLNEDIL--------------------
-------------------------FDSFRGCAMT---T---------------------
------------------------------------------------------------
------------------------------------------------------------
------------------------------------------------------------
------------------------------------------------------------
------------------------------------------------------------
-----------------------------------
>Query_10024 Mapoly0041s0052|Mapoly0041s0052.1|Mpolymorpha_v3.1
--------------------------------MM------DEA--PSAVPLSFSS-PSSP
EIPALVPVALPDELEFPEDKFDGEEDSAKAGPNAPSTDKSITLLDNEEQEAVGITMITGY
LGSGKTTLVNYILKEQHGRRIAVILNEFGEELGIERAMINEGAQ--GSLVEEWVDLPNGC
VCCSVKHSFVQAIEQLMERRE----------RFDYILLETTGLANPGPVASILWVDDQLE
ASVRLDSIVTVVDAGNFLRQLHEPREAGSVTEAYLQIAYADVVILNKTDLVKDESGHST-
---LEKIEREIKSINGMVKIVHSERCRVDLDDVLDCKAYG-I---KHSVDLEALLSKPVD
D-----------------------------------------------------------
------------------------------------------------------------
NV----HDSAVKTISFKLDGPVDLEKVNEWLGNLLWEPSDKM-EIYRMKGVLDIHGSGEM
HMLQAVRDLYEIVPTRKWREGDKRINHVVLIGKNLNKDTIIEMFNHCLVSKVLSFDP---
------------------------------------------------------------
------------------------------------------------------------
------------------------------------------------------------
------------------------------------------------------------
------------------------------------------------------------
------------------------------------------------------------
-----------------------------------
>Query_10025 Medtr5g044050|Medtr5g044050.1|Mtruncatula_Mt4.0v1
-------------------------------MEHD----EDEE-PPLAVEIQQHN--NDE
SIS-------------------------------------------QQSS-VGVTLITGY
LGAGKSTLVNHILNSQHGKRIAVILNEFGEEIGVERALINEGES--GAVVEEWVELANGC
ICCTVKHSLVQALEQLVQRKE----------RLDHILLETTGLANPAPLASILWLDEQLE
SDVKLDSIVTVVDAKNVRFQLKEHRGSSSFPEAYFQIAFADIVILNKVDLVSAEGS-G--
--ALEELEEEIHNINTLVEIIHSVRCQVDLSKILNRHAYD-T---AHAAHLEALLEESRS
L-----------------------------------------------------------
------------------------------------------------------------
STK-KLHDSGVRTICICETGTIDLDKTRIWLEEILWEKKYDM-DVYRCKGVLNVQNSDEL
HTLQAVRELYEIVPARKWKKEENRMNKIVFIGHNLKEDVLINSLKALATC----------
------------------------------------------------------------
------------------------------------------------------------
------------------------------------------------------------
------------------------------------------------------------
------------------------------------------------------------
------------------------------------------------------------
-----------------------------------
>Query_10026 Pavir.2KG524800|Pavir.2KG524800.2|Pvirgatum_v5.1
-------------------------------------MEDNDDCPPLAVEL-------PP
QVPS-PPAPAP---------------------------------PDAS--PVGVTVITGY
LGAGKSTLVNYILNEQHGKRIAVILNEFGEEIGVERAMINEGQG--GALVEEWVELANGC
VCCSVKHSLVQALEQLVQRKD----------RMDHILLETTGLADPAPLVSVLWLDDQLE
SSIRLDSIITVIDAKNFRVQIDEHKNSSSFPEAFHQIAFADVVILNKIDLVKD--N----
---VEDLEKHIHDVNALVTVVRSVRCQVDLNEIFNRQAYG-A---KNSSHLQELLDYSKS
I-----------------------------------------------------------
------------------------------------------------------------
PPN-RRHDNSISTLCIYEQDPVNLAKVESWLEDLLWEKKSSM-DIYRCKGILHIHDSDQV
HTLQAVREVYEVMPARKWSETESRMNKIVFIGRNLDINALQDSFSGCKG-----------
------------------------------------------------------------
------------------------------------------------------------
------------------------------------------------------------
------------------------------------------------------------
------------------------------------------------------------
------------------------------------------------------------
-----------------------------------
>Query_10027 Potri.008G094100|Potri.008G094100.1|Ptrichocarpa_v4.1
--------------------------------MEK----EEDD-APLAVELEETV--PVK
PS--SSHSKQP---------------------------------QGEDVPV-GVTVITGY
LGSGKSTLVNHILNTQHGKRIAVILNEFGEEIGVERAMINEGED--GALVEEWVELANGC
VCCTVKHSLVQALEQLVQMKE----------RLDHILLETTGLANPAPLASVLWLDDQLE
SAVKLDSIITVVDAKNLHYQLNELQNSSSFPEASLQIAFADVIILNKVDLVSLGGSGE--
--ALKELENEIHKINSLANIIHSVRCQVDLSKILNCRAYD-S---KHFGHLEVLLEESKS
L-----------------------------------------------------------
------------------------------------------------------------
STS-DLHDSSLRTLCICESQKVDLDKVRLWLEEILWDKKDGM-DVYRCKGVLYVRNSDEL
HTLQAVRELYDIVPARKWRSDENQINKIVFIGHNLKEDVL--------------------
-------------------------INSFRDCIVT---T---------------------
------------------------------------------------------------
------------------------------------------------------------
------------------------------------------------------------
------------------------------------------------------------
------------------------------------------------------------
-----------------------------------
>Query_10028 Pp3c6_21030|Pp3c6_21030V3.1|Ppatens_v3.3
--------------------------------ME------DEA-VPLAVPLFDTL-QENE
SSTKSTQVSNTGESVKSLATRDEDHGNV-----------------GEQAESVGITMITGY
LGAGKTTLVNYILNEKHGRRIAVILNEFGDELGIEKAMVNDGAG--GALVEEWVELGNGC
VCCSVKHSFVQALEQLLERRE----------KFDHILLETTGLANPGPVAAVLWVDDQLE
SPVHLDSIVTVVDARNLKQQLADTRETGAVNEAYLQIAFADVVLLNKVDLV--SGGMVE-
---VEDLEARIHNINGLVKIVRSVRCQVDLKDVFERRAYK-S---QQLMNVERLLQLDER
D-----------------------------------------------------------
------------------------------------------------------------
-V----HDRMVGTVSFSLSETANLDKVNDWLGELLWEGGKDF-EIYRMKGVLNIDGSDTM
HMLQAVRDLYEIVPTRSWRSDEK-RTHIVFIGKNLKKDYLFESFKTCLSM----------
------------------------------------------------------------
------------------------------------------------------------
------------------------------------------------------------
------------------------------------------------------------
------------------------------------------------------------
------------------------------------------------------------
-----------------------------------
>Query_10029 Prupe.1G284700|Prupe.1G284700.1|Ppersica_v2.1
--------------------------------MED----DEEA-PPLAVEIDQPT--EPY
PQQ-QSNSSGH---------------------------------KDGDAPV-GVTVITGY
LGAGKSTLVNHIINSQHGKRIAVILNEFGEEIGVERAMINEGDG--GALVEEWVELANGC
ICCTVKHSLVQALEQLVQRKE----------RLDHILLETTGLANPAPLASVLWLDDQLE
SSVKLDSIITVVDAKNLRFQLSENQSSSSFPEAYVQIAFADVIILNKVDLVSPEGSAD--
--FLEELEKEIHSINSLASIIRSVRGQVDLSNILDCRAYD-A---MHATHLESLLVETRA
L-----------------------------------------------------------
------------------------------------------------------------
STR-DLHDSGVRTLCICEPRQVDLEKVRLWLEEILWEKKHGM-DVYRCKGVLSFHNSNQL
HTLQAVKEIYEIVPTRDWKKQENQTNKIVFIGHNLNENVLT-------------------
--------------------------ESFQACVM--------------------------
------------------------------------------------------------
------------------------------------------------------------
------------------------------------------------------------
------------------------------------------------------------
------------------------------------------------------------
-----------------------------------
>Query_10030 Ptrif.0004s1895|Ptrif.0004s1895.1|Ptrifoliata_v1.3.1
--------------------------------MED----EEED-PPLAVRIDETT--HEF
SNS-------H---------------------------------ENDDVSV-GVTIITGF
LGAGKSTLVNYILNGKHGKRIAVILNEFGEEIGVERAMINEGEG--GALVEEWVELANGC
ICCTVKHSLVQALEQLVQRKE----------RLDHILLETTGLANPAPLASVLWLDDQLE
SAVRLDSIITVVDAKNLLFQIDKYRHLSSYPEAIHQIAFADVVILNKVDLVSLERSGD--
--SLDELENEIHEINSLAHVIRSVRCQVDLSEVLNCRAYD-A---THVTRLEGLLEEHQY
N-----------------------------------------------------------
------------------------------------------------------------
SSQ-NLHDNNVRTLSICEPLAVNLDKVRLWLEEILWDKKDGM-DVYRCKGVLSVKHSDQL
HTLQAVREIYEIVPARKWRTEEKQMNKIVFIGHHLNLDILQ-------------------
--------------------------DSFRTCTLA--TT---------------------
------------------------------------------------------------
------------------------------------------------------------
------------------------------------------------------------
------------------------------------------------------------
------------------------------------------------------------
-----------------------------------
>Query_10031 Sapur.008G073900|Sapur.008G073900.2|Spurpurea_v5.1
--------------------------------MEN----EEDD-APLAVELEETV--PVQ
PS--SSHAKQL---------------------------------QGEDVPV-GVTVITGY
LGSGKSTLVNHILSTQHGKRIAVILNEFGEEIGVERAMINEGED--GALVEEWVELDNGC
VCCTVKHSLVQALEQLVQMKE----------RLDHILLETTGLANPAPLASVLWLDDQLE
AAVKLDSIITVVDAKNLHYQLNELQNSSSFPEAFHQIAFADVIILNKIDLVSSGGSGE--
--ALKELENEIHQINSLANIIHSVRCQVDLSKILNCRAYD-S---KHFGHLEVLLEESKS
L-----------------------------------------------------------
------------------------------------------------------------
STG-DLHDSSVRTLCICEPQKVDLDKVRLWVEEILWDKKDGM-DVYRCKGILHVRNSDEL
HTLQAVRELYDIVPARRWRSDENQTNKIVFIGHNLKEDVL--------------------
-------------------------IDSFKGCIGT---T---------------------
------------------------------------------------------------
------------------------------------------------------------
------------------------------------------------------------
------------------------------------------------------------
------------------------------------------------------------
-----------------------------------
>Query_10032 Sobic.002G364800|Sobic.002G364800.1|Sbicolor_v3.1.1
-------------------------------------MEDDDDCPPLAVEL-------PP
QVPS-PPAQAP---------------------------------SDAS--PVGVTVITGY
LGAGKSTLVNYILNEQHGKRIAVILNEFGEEIGVERAMINEGQG--GALVEEWVELANGC
VCCSVKHSLVQALEQLVQRKD----------RMDHILLETTGLADPAPLVSVLWLDDQLE
SSIRLDSIITVIDAKNFRVQIDEHKNSSSFPEAFHQIAFADVVILNKIDLVED--N----
---LEDLEKHIHDVNALVTVVRSVRCQVDLNEVFNRQAYG-V---KDSSHLQELLDYSKS
V-----------------------------------------------------------
------------------------------------------------------------
PPS-RRHDNNISTLCIYEQDSVNLAKVESWLEDLLWEKKSSM-DIYRCKGILYIHDSDQV
HTLQAVREVYEVVPARKWSETESRMNKIVVIGRNLDINVLQDSFSVCKS-----------
------------------------------------------------------------
------------------------------------------------------------
------------------------------------------------------------
------------------------------------------------------------
------------------------------------------------------------
------------------------------------------------------------
-----------------------------------
>Query_10033 Soltu.DM.05G000630|Soltu.DM.05G000630.1|Stuberosum_v6.1
--------------------------------MED----SDEE-PPLAVEINDAV--NSN
QLT-----------------------------------------EGSEIPPVGVTVITGY
LGSGKSTLINYILKTQHGKKIAVILNEFGEELGVERAMINEGEE--GNLVEEWVELANGC
ICCTVKHSLVQALEQLVQRKE----------RLDHILLETTGLANPAPLASVLWLDDQLE
SDVRLDSIITVVDAKNLRYQLKPNPDSSSFPEAYLQIAFADVIILNKVDLISQDDSGA--
--VLEELEKEIRDVNSLANIIHSVRCQVDLSKILNCQAYD-P---THAAHLEALLKENKS
L-----------------------------------------------------------
------------------------------------------------------------
TTK-GLHDSEVRTLCICDAQQIDLDKVRIWLEELLWDKKYGM-DVYRCKGILRVRNSDEL
HTLQGVREIYEIVPSRKWRNEEIQMNKIVFIGRFLNEEILLKSLHTCIVGTN--------
------------------------------------------------------------
------------------------------------------------------------
------------------------------------------------------------
------------------------------------------------------------
------------------------------------------------------------
------------------------------------------------------------
-----------------------------------
>Query_10034 Thecc1EG011567|Thecc1EG011567t1|Tcacao_v1.1
--------------------------------MAN----DEEE-PPLAIQIDQAV-----
-QAPSQSNPEQ---------------------------------PQDDNVSVGVTVITGY
LGAGKSTLVNYILNAQHGKRIAVILNEFGEEIGVERAMINEGES--GALVEEWVELANGC
VCCTVKHSLVQALEQLVQMKK----------RLDHILLETTGLANPAPLASVLWLDDQLE
SSVKLDSIVTVVDAKNLHFQLNSHRDSSSFPEAFLQIAFADVVILNKVDLVSPEGSEG--
--TVEELENEIHSINSLANVIHSVRCQVDLSQILNRQAYD-A---KHATHLEALLEESKS
I-----------------------------------------------------------
------------------------------------------------------------
PSR-DLHDSGVRTLCFNQTEAVDLHKVRLWIEEILWDKKYGL-DVYRCKGVLSIQNSDHL
HTLQAVREIYELVPARQWRKEDKQMNRIVFIGHNLDENILAYSFR----VHNFEIYYNNN
CKTLILNLCIYVKFLPS---RLL---SSLLPSLAAIEI-----------SAKLIFEQQQL
SDWW--------------------------------------------------------
---------SESNFSVERKKC-----------------------------------IKGY
RYELWCLARAAGIRYCVLYCDVEEAQCRKWNEERREKGEAAYNDAIFEDLARRFEKPDRR
NRWDSPLYELWPHKDGVEKSSDAIADVVSYLTKRVDSKSRDVKILQPTIATQNMRFSEAN
SLYELDRATQEVINAIVEAQSQATGGPLGGICISQGLPSIDISRSVGLPELRRLRRTFIK
LTGQTSLSGRPPPSDADSAKRMFVDYLNRELGTSA
>Query_10035 Vigun02g050500|Vigun02g050500.2|Vunguiculata_v1.2
-------------------------------MEHE----EDEE-PPLAVQIQ--G--NDE
FVS-------------------------------------------QKSS-VGVTLITGY
LGAGKSTLVNHILNSQHGKRIAVILNEFGEEIGVERAMINEGDK--GALVEEWVELANGC
ICCTVKHSLVQALEQLVQRKE----------RLDHILLETTGLANPAPLASVLWLDEQLE
SEVKLDSIVTVVDAINLRFQLDEHRDSSSFPEAYFQIAFADIIILNKVDLVSAESS-G--
--ALKKLEEEIHNINSLAEIIHSVRCQVDLSRILNRQAYD-T---ARATHLETLLEESRS
L-----------------------------------------------------------
------------------------------------------------------------
STK-KLHDSGVRTLCISGTQMIDLDKTRIWLEEILWEKKYDM-DVYRCKGVLSVQNSDQL
HTLQAVRELYEIVPSRKWEKEEKRINKIVFIGHNLKEDILINSFRDCATV----------
------------------------------------------------------------
------------------------------------------------------------
------------------------------------------------------------
------------------------------------------------------------
------------------------------------------------------------
------------------------------------------------------------
-----------------------------------
>Query_10036 VIT_201s0011g00770|VIT_201s0011g00770.1|Vvinifera_v2.1
--------------------------------MEE----EDED-PPLAVEINK-------
------STPPQ---------------------------------SQNDDVSVGVTVITGY
LGAGKSTFVNFILNSQHGKRIAVILNEFGEEIGVERAMINEGDN--GALVEEWVELANGC
ICCTVKHSLVQALEQLVQMKE----------RLDHILLETTGLANPAPLASVLWLDDQLE
SSVRLDSIITVVDAKNLRFQLNSHHGSSSFPEAFLQIAFADVVILNKVDLVSPEESGG--
--VLEELEKEIHNINSLANIIHSVRCQVDLSKILDCRAYD-A---THATHLEALLEENQS
L-----------------------------------------------------------
------------------------------------------------------------
SSK-DLHDSNVRTLCISEPLPVDLDKVRLWLEEILWDKKYSM-DVYRCKGVLRVLDSDQL
HTLQAVREIYEIVPTRKWKNEENQMNKIVFIGHNLNEDALTNSFRACMSISNGLVFYYL-
LKNVVKTSVVYNNYGVAHEHRILF-FSQINPKITRMSVLSKNPNPSWSHSSSTVEKEKKA
SDSTISLPSPTERFSSKEHLNTSQTKPHISTQMALVVICGQPCSGKSTAAVCLDGALKDS
ESKLTVRVIDEASFHLDRNQCYANMTEEKMLRGVLRSEVDRSVSKDSIIIVDSLNSIKGY
RYELWCLARAAGIRYCVLFCDVEESHCRTWNEQRSENGEASYDDKIFEDLVRRFEKPDRR
NRWDSPLFELWPFRDGIEKSSAAISDAVSYLTKKADSKTRDIKILQPTIATKSARFSEAN
SLYEMDRATQEIINAIVEAQSQAVGGPVNGISLGQGLAPINISKSVGLPELRRLRRTFIK
LTGQTSLSGPPPPSDSDSAKRMFVDYLNRELGSA-
>Query_10037 Zm00001d022048|Zm00001d022048_T001|Zmays_RefGen_V4
-------------------------------------MEDDDDCPPLAVEL-------PP
RVPS-PPEQSP---------------------------------SDAS--PVGITVITGY
LGAGKSTLVNYILNEQHGKRIAVILNEFGEEIGVERAMINEGQG--GALIEEWVELANGC
VCCSVKHSLVQALEQLVQRKD----------RMDHILLETTGLADPAPLVSVLWLDDQLE
SSIVLDSIITVIDAKNFRVQIDEHKNSSSFPEAFHQIAFADVVILNKIDLVED--S----
---LEDLEKHIRDVNALVTVVRSVRCQVDLNEVFNRQAYG-A---KVESWLE--------
------------------------------------------------------------
------------------------------------------------------------
--------------------------------DLLWEKKSIM-DIYRCKGILYIHDSDQV
HTLQAVREVYEVVPARKWSETESRMNKIVVIGRNLDINVLQDSFSGCKS-----------
------------------------------------------------------------
------------------------------------------------------------
------------------------------------------------------------
------------------------------------------------------------
------------------------------------------------------------
------------------------------------------------------------
-----------------------------------
>Query_10038 Zosma06g09860|Zosma06g09860.1|Zmarina_v3.1
-----------------------------------MDVEDDDAGVPTAVEYSYPE-----
---------RSFES------------------------------ESENRRPVGITVITGY
LGSGKSTLVNYVLNAKHGKKIAVILNEFGEEIGVERAMINEGDE--GALIEEWVELANGC
VCCTVKHSLVQALEQLVQRKD----------RLDHILLETTGLANPAPLASILWLDEQLE
SAVILDAIITVVDARNIFKQLSEYKESSTFSEAFQQIVFADVIIVNKIDLVSSSDSGF--
---LENLEKEIKAINSLATIIHSDHCQVDLAVILDKNAYN-AVNTEHVVHFEKLLEDSKS
S-----------------------------------------------------------
------------------------------------------------------------
SANQGCHNKNVRTVCLCKDQQVDVNMVRLWLEDILWEKQGDM-DVYRCKGILNVLNSDKL
HTLQAVREIYDIVPTREWNKDENRTNKIVFIGHNLDEKILNDTFSTFNCQTKINEA----
------------------------------------------------------------
------------------------------------------------------------
------------------------------------------------------------
------------------------------------------------------------
------------------------------------------------------------
------------------------------------------------------------
-----------------------------------

## Sheet: panel B
COBALT alignment edited		Newick Tree		leaf order	leaf ID	genome
>Query_10001/20-291 evm_27.model.AmTr_v1.0_scaffold00048.145_A.trichopoda		(10010_77-395_C.reinhardtii_v5.6_Cre16.g692901.t1.1:0.52753837705,(10011_85-395_405512_405512_Smoellendorffii_v1.0:0.2743624799,((((10064_111-420_CepurR40.3G093800_CepurR40.3G093800.1_Cpurpureus_R40_v1.1:0.0979945361,10034_113-425_Pp3c11_23140_Pp3c11_23140V3.1_Ppatens_v3.3:0.0983559729):0.1702464769[100],(10035_129-439_Mapoly0005s0038_Mapoly0005s0038.1_Mpolymorpha_v3.1:0.0477661282,10002_20-184_e…		1	10010 77-395 C.reinhardtii v5.6 Cre16.g692901.t1.1	C.reinhardtii	v5.6
LAADSRIPATVITGFLGSGKTTLLNHILTA-QHGKRIAVIENE--------FGEVDIDGSLVANH-----SS				2	10011 85-395 405512 405512 Smoellendorffii v1.0	Smoellendorffii	v1.0
VN-E-DIIMVNNGCLCCTVRGDLVKMLLELAKKKRHLF----DHIVIETTGLAKPA----PVIDTFCSDELV				3	10035 129-439 Mapoly0005s0038 Mapoly0005s0038.1 Mpolymorpha v3.1	Mpolymorpha	v3.1
ARYVKLDGVVTLVDCKHATKHMDEVKPRFV-VNEAVEQVAYADRLILNKIDLVSEDDLEALTTRLKLINGMA				4	10002 20-184 evm 27.model.AmTr v1.0 scaffold00009.417 A.trichopoda	A.trichopoda	v1.0
RIKQAKFGEVDVDFVLGIGGYDLDSTVSSVSIVSEGNLDLDEV----NDWLERLVEEKGDDLYRMKGVLSIE				5	10064 111-420 CepurR40.3G093800 CepurR40.3G093800.1 Cpurpureus R40 v1.1	Cpurpureus	R40
GSDG-RYVFQHTAD---------------------------------------------				6	10034 113-425 Pp3c11 23140 Pp3c11 23140V3.1 Ppatens v3.3	Ppatens	v3.3
>Query_10002/20-184 evm_27.model.AmTr_v1.0_scaffold00009.417_A.trichopoda				7	10030 71-383 Prupe.5G023800 Prupe.5G023800.1 Ppersica v2.1	Ppersica	v2.1
ALGGGRLSCSLVTGFLGSGKTTLVNHILNH-RADLRIAVLVNE--------FGDTDIDSLLLNPS----HSN				8	10044 68-380 VIT 202s0033g00320 VIT 202s0033g00320.1 Vvinifera v2.1	Vvinifera	v2.1
SAFDLSTLSLTHGCPCCHVHGPFRDALQKIVNSKH-NF----DCLLIETSGLASPDK---------FVKELE				9	10067 61-373 Ptrif.0005s0914 Ptrif.0005s0914.1 Ptrifoliata v1.3.1	Ptrifoliata	v1.3.1
EVGICLGYTVTVVDAEA----LPKILSLGI----ARQQLQLADLVLLNKYVLSLSC----------------				10	10007 74-368 Lsat 1 v5 gn 3 20881.1 L.sativa	L.sativa	v5
------------------------------------------------------------------------				11	10008 76-396 EL10Ac5g11939 EL10Ac5g11939.1 Bvulgaris EL10 1.0	Bvulgaris	EL10
-----------------------------------------------------------				12	10040 61-373 DCAR 024946 DCAR 024946 Dcarota v2.0	Dcarota	v2.0
>Query_10003/427-739 Aco011534.1_A.comosus				13	10006 76-392 Soltu.DM.08G021740.1 S.tuberosum	Soltu.DM.08G021740.1	S.tuberosum
VPPDDRVPATIITGFLGSGKTTLLNHILTA-EHGKRIAVIENE--------FGEIDIDGSLVAAK-----TT				14	10028 75-387 Eucgr.E01256 Eucgr.E01256.1 Egrandis v2.0	Egrandis	v2.0
GV-E-DIIMLNNGCLCCTVRGDLVRMIGELVDKKKGKF----DHIVIETTGLANPA----PIIQTFYAEDKI				15	10052 65-377 Carub.0007s2212 Carub.0007s2212.1 Crubella v1.1	Crubella	v1.1
FNDVKLDGVVTLVDAKHAGFHLDEIKPKGV-VNEAVEQIAYADRIIVNKTDLVGESEVSSLVQRIRKINRMA				16	10019 65-377 Cagra.9536s0014 Cagra.9536s0014.1 Cgrandiflora v1.1	Cgrandiflora	v1.1
HLKRAEYGRVDLDYVLGIGGFDLEPGVSSVSIVCEGNLDLDKA----NMWLGTLLMERSDDIYRMKGLLSVN				17	10063 65-377 Potri.001G133500 Potri.001G133500.2 Ptrichocarpa v4.1	Ptrichocarpa	v4.1
GMPE-RFVFQGVHDIFQGSPDRLWGPEEPRINKIVFIGKNLDAKELEKG----FKACLL				18	10071 70-382 Manes.15G185200 Manes.15G185200.2 Mesculenta v8.1	Mesculenta	v8.1
>Query_10004/54-367 Thecc1EG016646t1_T.cacao				19	10012 59-371 29827.t000147 29827.m002674 Rcommunis v0.1	Rcommunis	v0.1
FASDTRVPATVITGFLGSGKTTLLNHILTA-QHGKRIAVIENE--------FGEVDIDGSLVASH-----SS				20	10038 81-394 Aqcoe7G096200 Aqcoe7G096200.1 Acoerulea v3.1	Acoerulea	v3.1
AS-EEDIVMVNNGCLCCTVRGDLVKMLLELVKKKKDKF----DHIVIETTGLAKPG----PVIETFCADELV				21	10005 47-357 Gorai.004G180100.1 G.raimondii	G.raimondii
SRYVKLDGVVTLVDSKHAMKHLNEAKPRFV-VNEAVEQVAYADRIILNKIDLVTEGDLETLTDKIKHINSMA				22	10004 54-367 Thecc1EG016646t1 T.cacao	T.cacao
QIKRAKFGAVDMDFVLGVGGYDLESAVSSVSFVSEGTLDLDEV----DDWLQRLIEEKGEDLYRMKGVLSVN				23	10055 75-321 Glyma.16G103700 Glyma.16G103700.1 Gmax Wm82.a4.v1	Gmax	Wm82.a4.v1
GFDQ-RYVFQGVHSTLDGCPGKMWEPDEKRTNKLVFIGRNLDETALRKG----FKGCLV				24	10049 74-386 Vigun03g246500 Vigun03g246500.1 Vunguiculata v1.1	Vunguiculata	v1.1
>Query_10005/47-357 Gorai.004G180100.1_G.raimondii				25	10025 59-372 Medtr8g071110 Medtr8g071110.1 Mtruncatula Mt4.0v1	Mtruncatula	Mt4.0v1
FASDNRVPATVITGFLGSGKTTLLNHILTA-QHGKRIAVIENE--------FGEVDIDGSLVASH-----SS				26	10001 20-291 evm 27.model.AmTr v1.0 scaffold00048.145 A.trichopoda	A.trichopoda	v1.0
AS-EEDIVMVNNGCLCCTVRGDLVKMLLDLVKKKKDKF----DHIVIETTGLAKPA----PVIETFCSDELV				27	10069 47-359 Zosma05g00130 Zosma05g00130.1 Zmarina v3.1	Zmarina	v3.1
SRYVKLDGVVTLVDSKHAMKHLNEVKPRFV-VNEAVEQVAYADRIIMNKIDLVTEGDLEKLTDKIKHINSIA				28	10009 65-377 LOC Os04g51100 LOC Os04g51100.1 Osativa v7.0	Osativa	v7.0
QIKRAKFGVVDMDFVLGVGGYDLDSAVSSVSIVSEGTLDLDEV----DDWLERLMEEKGEDLYRMKGVLSVN				29	10046 1-301 HORVU2Hr1G102180 HORVU2Hr1G102180.1 Hvulgare r1	Hvulgare	r1
GSDQ-RYVFQGVHSTLDGCPGKTWEPDEKRTNKLVFIGRNLDETALRKG-------CIA				30	10032 66-378 Bradi5g20490 Bradi5g20490.1 Bdistachyon v3.1	Bdistachyon	v3.1
>Query_10006/76-392 Soltu.DM.08G021740.1_S.tuberosum				31	10058 67-379 Pavir.7KG298900 Pavir.7KG298900.1 Pvirgatum v5.1	Pvirgatum	v5.1
LSLDSRVPATVITGFLGSGKTTLLNHILTS-QHGKRIAVIENE--------FGEVDIDGSLVASH-----SS				32	10043 35-351 Sobic.006G202000 Sobic.006G202000.1 Sbicolor v3.1.1	Sbicolor	v3.1.1
SN-E-EILMVNNGCLCCTVRGDLVKMLLELVKNRRDKF----DHIVIETTGLAKPG----PVIETFCSDELV				33	10037 114-426 Aqcoe7G375800 Aqcoe7G375800.1 Acoerulea v3.1	Acoerulea	v3.1
SRHVKLDGVVTLVDCKHALQHLNKVKPRFV-SNEAVEQVAYADRIILNKIDLVTESELEVLTKRIKHINGMA				34	10053 89-401 Carub.0002s2708 Carub.0002s2708.1 Crubella v1.1	Crubella	v1.1
QIKRAKHGMVDMDFVLGVGGYDLDSAVSSVSIVSEGALDLDEV----DDWLERLIEENGDDLYRMKGVLSVS				35	10018 89-401 Cagra.1725s0094 Cagra.1725s0094.1 Cgrandiflora v1.1	Cgrandiflora	v1.1
DSEQ-RYVFQGVHSILDGCPGKTWEPNEKRINKLVFIGRNLDETALRKGVLRILRNLGV				36	10024 89-401 Bostr.20129s0464 Bostr.20129s0464.1 Bstricta v1.2	Bstricta	v1.2
>Query_10007/74-368 Lsat_1_v5_gn_3_20881.1_L.sativa				37	10021 91-403 Brara.B02418 Brara.B02418.1 BrapaFPsc v1.3	BrapaFPsc	v1.3
LNLDDRVPATVITGFLGSGKTTLLNHILTA-QHGKRIAVIENE--------FGEVDIDGSLVASH-----SS				38	10014 83-395 AT1G80480 AT1G80480.1 Athaliana TAIR10	Athaliana	TAIR10
AN-E-DIVMVSNGCLCCTVRGELVTMLLELVKKKRDKF----DHIVIETTGLAKPG----PVIETFCTDEQI				39	10022 87-399 Brara.F01078 Brara.F01078.1 BrapaFPsc v1.3	BrapaFPsc	v1.3
SRHVKLDGVVTLVDSKHAMQHLNEVKPRFV-------------------IDLVSDADLEDLTKKIQHINGMA				40	10015 86-398 AT1G15730 AT1G15730.1 Athaliana TAIR10	Athaliana	TAIR10
QIKQAKFGNVDMDFVLGVGGYDLDSAVSSVSIVSEGTLDLDEL----DDWLERLVEEKGDDLYRMKGVLSVN				41	10023 86-398 Bostr.7128s0188 Bostr.7128s0188.1 Bstricta v1.2	Bstricta	v1.2
DSET-RYVFQGVHSTLDGCPGKAWGEDEKRINKLVFIGRNLDETALRKG----FKGCLV				42	10051 86-398 Carub.0001s1550 Carub.0001s1550.1 Crubella v1.1	Crubella	v1.1
>Query_10008/76-396 EL10Ac5g11939_EL10Ac5g11939.1_Bvulgaris_EL10_1.0				43	10020 86-376 Cagra.2238s0051 Cagra.2238s0051.1 Cgrandiflora v1.1	Cgrandiflora	v1.1
LGFDSRVPATIITGFLGSGKTTLLNYILTS-QHGKRIAVIENELTHVFFIQFGEVDIDGSLVASH-----AS				44	10029 87-399 Eucgr.F03922 Eucgr.F03922.1 Egrandis v2.0	Egrandis	v2.0
SN-E-DIVMVNNGCLCCTVRGDLVKMLLELVEKRRDKF----DHIIIETTGLAKPG----PVIETFCSDEMV				45	10045 88-400 VIT 209s0002g08260 VIT 209s0002g08260.1 Vvinifera v2.1	Vvinifera	v2.1
SHHVKLDGVVTLVDSKHAMKHLNEVKPRFV-VNESVEQVAYADRIIINKTDLVTEADLEVLTKRISHINGMA				46	10031 89-401 Prupe.3G092800 Prupe.3G092800.1 Ppersica v2.1	Ppersica	v2.1
QIKQAKYGVVDIDFVLGVGGYDLDSAVSSVSIVSEGTIDLDEL----DDWLERLIEEKGEDLYRYKGVLAVD				47	10066 89-401 Ptrif.0007s1582 Ptrif.0007s1582.1 Ptrifoliata v1.3.1	Ptrifoliata	v1.3.1
GSDE-RYVLQGVHTMLDGCPGKTWAPDEKRISKLVFIGRDLDETKLRKG----FKGCLV				48	10027 87-399 evm 27.TU.AmTr v1.0 scaffold00033.135 evm 27.model.AmTr v1.0 scaffold00033.135 Atrichopoda v1.0	Atrichopoda	v1.0
>Query_10009/65-377 LOC_Os04g51100_LOC_Os04g51100.1_Osativa_v7.0				49	10003 427-739 Aco011534.1 A.comosus	Aco011534.1	A.comosus
QALDTRVPATVITGFLGSGKTTLLNHILTS-QHGKRIAVIENE--------FGEVDIDSSLVASH-----SS				50	10017 98-410 Thecc1EG027300 Thecc1EG027300t1 Tcacao v1.1	Tcacao	v1.1
VA-E-DIVMVNNGCLCCTVRGDLVKMLLKLVKQKGDKF----DHIVIETTGLAKPG----PVIETFCSDELV				51	10016 92-404 Gorai.010G137900 Gorai.010G137900.1 Graimondii v2.1	Graimondii	v2.1
SRYVKLDGVVTMVDCKHAMKHLNEVKARWV-VNEAVEQVAYADRIILNKTDLVDNAELEVLINKIKLINGMA				52	10068 88-400 Zosma01g32480 Zosma01g32480.1 Zmarina v3.1	Zmarina	v3.1
QMRKTKFGDVDMDFVLGIGGYDLDSAVSSVSIVSEGVLDLDEV----NDWLERLVEEKGEDLYRLKGVISVN				53	10041 88-404 DCAR 021356 DCAR 021356 Dcarota v2.0	Dcarota	v2.0
ESTG-RFVFQGVHSMLEGCPAKPWEPDEKRFNKLVFIGRNLDEAALRKA----FKGCLL				54	10072 86-398 Soltu.DM.03G031640 Soltu.DM.03G031640.1 Stuberosum v6.1	Stuberosum	v6.1
>Query_10010/77-395 C.reinhardtii v5.6_Cre16.g692901.t1.1				55	10048 95-407 Lsat 1 v5 gn 4 88141 Lsat 1 v5 gn 4 88141.1 Lsativa V8	Lsativa	V8
KPADDRLPVTVITGFLGSGKTTLLNHILSSREHGKRIAIIENE--------FGEIDIDSSLVVNQVALEGGS				56	10026 83-395 Medtr1g115505 Medtr1g115505.1 Mtruncatula Mt4.0v1	Mtruncatula	Mt4.0v1
GA-D-TVTTLANGCLCCTVRGDLIKALNNLYTRRKDID-----HVIIETTGLANPA----PIITSFYADPDL				57	10057 78-390 Glyma.10G291200 Glyma.10G291200.1 Gmax Wm82.a4.v1	Gmax	Wm82.a4.v1
PSRVKLDGVVTVVDALNISRHLDTKDADPEKVSEAVEQVAYADRLLINKTDLVTPKQLSELEGRLRAVNALA				58	10056 77-389 Glyma.20G240400 Glyma.20G240400.1 Gmax Wm82.a4.v1	Gmax	Wm82.a4.v1
PFKTSQKSKVDVDYVIGVGGYDLSDRVSSVSFQFDGEMDLDKV----NYSLGFLLETRAEDIYRMKGILAIA				59	10050 84-396 Vigun07g287300 Vigun07g287300.1 Vunguiculata v1.1	Vunguiculata	v1.1
GSEY-RFVYQGVHQVFEGVPDRKWLPGEPRTCKMVFIGKYLLPEDFREA----FESCLV				60	10070 92-404 Manes.04G108800 Manes.04G108800.1 Mesculenta v8.1	Mesculenta	v8.1
>Query_10011/85-395 405512_405512_Smoellendorffii_v1.0				61	10013 92-404 29841.t000186 29841.m002922 Rcommunis v0.1	Rcommunis	v0.1
V--DNRVPITVITGFLGAGKTTLLNYVLTG-EHGKRIAVIENE--------FGEVGIDDSLVVGR-----KS				62	10065 86-398 EL10Ac9g21868 EL10Ac9g21868.1 Bvulgaris EL10 1.0	Bvulgaris	EL10
AT-E-DIMMLNNGCLCCTVRGDLVNMLKELFLTKKGLY----DHVLIETTGLANPA----PIIQTFYAEDRV				63	10062 83-395 Potri.001G201400 Potri.001G201400.7 Ptrichocarpa v4.1	Ptrichocarpa	v4.1
AHHYRLDGVVTMVDAKHAPMHLDEVKPDGA-VNEAVEQVAYADRIILNKVDLVDEKAIQTLSERIKRINAMA				64	10061 80-392 Potri.003G030100 Potri.003G030100.1 Ptrichocarpa v4.1	Ptrichocarpa	v4.1
SVKSTQYGKVDMDYVLGVGGFDLEPGVSSVSIMCEGNLDLEKI----DTWLGDLLDERSEDLYRMKGILSIE				65	10039 84-396 LOC Os02g55630 LOC Os02g55630.1 Osativa v7.0	Osativa	v7.0
DCKE-RFVFQGVHAVYEGTMDREWGPNEKRQNKLVFIGKNLNEAELKQG----FMDCLV				66	10047 79-391 HORVU6Hr1G086970 HORVU6Hr1G086970.1 Hvulgare r1	Hvulgare	r1
>Query_10012/59-371 29827.t000147_29827.m002674_Rcommunis_v0.1				67	10033 80-392 Bradi3g54350 Bradi3g54350.1 Bdistachyon v3.1	Bdistachyon	v3.1
LGSDNRVPATVITGFLGSGKTTLLNHILTS-QHGKRIAVIENE--------FGEVDIDGSLVASH-----SS				68	10054 72-371 Zm00001d018401 Zm00001d018401 T001 Zmays RefGen V4	Zmays	RefGen V4
AS-D-DIVMVNNGCLCCTVRGDLVKMLLELVKKRRDKF----DHIVIETTGLAKPG----PVIETFCSDELV				69	10060 78-394 Pavir.1KG521400 Pavir.1KG521400.1 Pvirgatum v5.1	Pvirgatum	v5.1
SRHVKLDGVVTMVDSKHAMQHLNEVKPRFV-VNEAVEQIAYADRIILNKIDLVSEAELQRLTNRIKHINGIA				70	10059 97-409 Pavir.1NG503600 Pavir.1NG503600.1 Pvirgatum v5.1	Pvirgatum	v5.1
PVKLAKYGSVDMDFVLGVGGYDLESTVSSVSIVSEGTLDLDEV----DDWFERLIEEKGEDLYRMKGVLSVT				71	10042 81-393 Sobic.004G333400 Sobic.004G333400.1 Sbicolor v3.1.1	Sbicolor	v3.1.1
DSDQ-RYIFQGVHSTLDGCPGKPWGPNEKRVNKLVFIGRNLDETALRKG----FKGCLA
>Query_10013/92-404 29841.t000186_29841.m002922_Rcommunis_v0.1
IPPDNRIPATIITGFLGSGKTTLLNHILTA-DHGKRIAVIENE--------YGEVDIDGSLVAAK-----TT
GA-E-DIIMLNNGCLCCTVRGDLVRMIGELVDKKRGNF----DHIVIETTGLANPA----PIIQTFYAEDKI
FNDVKLDGVVTLVDAKHATFHLDEVKPKGV-VNEAMEQIAYADRVIVNKTDLVGEKEIASLVQRIRNINRMA
HMKRTQFGQVDLDYVLGIGGFDLEPGVSSVSIVCEGILDLEKA----NMWLGNLLLDRSEDIYRMKGLLCVQ
GMDE-RFVFQGVHDIFQGSPDRLWGPDEPRINKIVFIGKNLEAQEIEKG----FKACLL
>Query_10014/83-395 AT1G80480_AT1G80480.1_Athaliana_TAIR10
IPPDNRIPATIITGFLGSGKTTLLNHILTR-DHGKRIAVIENE--------FGEVDIDGSLVASK-----SI
GA-E-DIVMLNNGCLCCTVRGDLVRMIGELVNTKKGKF----DHIVIETTGLANPA----PIIQTFYAEEEI
FNDVKLDGVVTLVDAKHARLHLDEVKPEGV-VNEAVEQIAYADRIIVNKTDLVGEAELGSVVQRIKTINSMA
QMTRTKYGNVDLDYVLGIGGFDLEPGVSSVSIVCEGSLDLEKA----NMWLGTLLMERSEDIYRMKGLLSVH
TMEE-RFVFQGVHDIFQGSPDRLWGREEERVNKIVFIGKNLNREELEKG----FKACLI
>Query_10015/86-398 AT1G15730_AT1G15730.1_Athaliana_TAIR10
ILPDNRIPATIITGFLGSGKTTLLNHILTG-DHGKRIAVIENE--------FGEVDIDGSLVAAQ-----TA
GA-E-DIMMLNNGCLCCTVRGDLVRMISEMVQTKKGRF----DHIVIETTGLANPA----PIIQTFYAEDEI
FNDVKLDGVVTLVDAKHARLHLDEVKPEGY-VNEAVEQIAYADRIIVNKTDLVGEPELASVMQRIKTINSMA
HMKRTKYGKVDLDYVLGIGGFDLEPGVGSVSIVCEGDLDLEKA----NMWLGALLYQRSEDIYRMKGILSVQ
DMDE-RFVFQGVHEIFEGSPDRLWRKDETRTNKIVFIGKNLNREELEMG----FRACLI
>Query_10016/92-404 Gorai.010G137900_Gorai.010G137900.1_Graimondii_v2.1
IPPDTRIPATIITGFLGSGKTTLLNHILTA-DHGKRIAVIENE--------YGEVDIDGSLVAAK-----AA
GA-E-DIVMLNNGCLCCTVRGDLVRMIAELVSKKKGKF----DHIVIETTGLANPA----PIIQTFYAEDQV
FNDVKLDGVVTLVDAKHAGFHLDEVKPKGV-VNEAVEQIAYADRIIVNKTDLVGEPEITSLVKRIRSINGMA
HLKHTEFGKVDLEYVLGIGGFDLEPGVSSVSIVCEGSLDLEKA----NIWLGTLLLERSEDIYRMKGLLSVQ
GMDE-RFVFQGVHDIFQGSPDRLWGADEPRINKIVFIGKNLNAEELEKG----FKACLL
>Query_10017/98-410 Thecc1EG027300_Thecc1EG027300t1_Tcacao_v1.1
IPPDNRIPATIITGFLGSGKTTLLNHILTA-DHGKRIAVIENE--------YGEIDIDGSLVAAK-----AA
GA-E-DIVMLNNGCLCCTVRGDLVRMIAELVDKRKGKF----DHIVIETTGLANPA----PIIQTFYAEDQI
FNDVKLDGVVTLVDAKHAGFHLDEVKPKGV-VNEAVEQIAYADRIIVNKTDLVGEPEIATLVKRIRNINGMA
HLKRTEFGKVDLEYVLGIGGFDLEPGVSSVSIVCEGSLDLEKA----NIWLGTLLLERSEDIYRMKGLLSVQ
GMNE-RFVFQGVHDIFQGSPDRLWGPDEPRVNKIVFIGKNLNAQELESG----FKACLL
>Query_10018/89-401 Cagra.1725s0094_Cagra.1725s0094.1_Cgrandiflora_v1.1
IPPDNRIPATIITGFLGSGKTTLLNHILTR-DHGKRIAVIENE--------FGEVDIDGSLVAAK-----SV
GA-E-DIVMLNNGCLCCTVRGDLVRMIGELVNKKKGKF----DHIVIETTGLANPA----PIIQTFYAEEEI
FNDVKLDGVVTLVDAKHARLHLDEVKPKGV-VNEAVEQIAYADRIIVNKTDLVGEAELGSVVQRIKTINSMA
QMTRTKYGNVDLDYVLGIGGFDLEPGVSSVSIVCEGSLDLEKA----NMWLGTLLMERSEDIYRMKGLLSVH
SMEE-RFVFQGVHDIFQGSPDRLWGRDEARVNKIVFIGKNLNREELEKG----FKACLI
>Query_10019/65-377 Cagra.9536s0014_Cagra.9536s0014.1_Cgrandiflora_v1.1
LNQDTRIPATVITGFLGSGKTTLLNHILTS-NHGKRIAVIENE--------FGEVDIDGSLVASH-----SS
SS-D-DIIMVNNGCLCCTVRGDLVKMLLDLVKNKRDRF----DHIVIETTGLAKPG----PVIETFCSDELL
PRYIKLDGVVTLVDSKHAMGHLNEVKPRFV-VNEAVEQIAYADRILLNKIDLVSEPELEHLTKKLKQINSMA
TIRLTKFGDVDMDFVLGIGGYDLESAVTSVSILSEGKLDLDEV----DDWLERLIEEKGDDLYRMKGVLSIE
SSDQ-RYIFQGVHSMLDGSLGKSWGPKEKRINKLVFIGRNLDETILRKG----FKGCLI
>Query_10020/86-376 Cagra.2238s0051_Cagra.2238s0051.1_Cgrandiflora_v1.1
NSPDNRIPATIITGFLGSGK-------------------------------FGEVDIDGSLVAAK-----TA
GA-E-DIMLLNNGCLCCTVRGDLVRMISELVKTKKGRF----DHIVIETTGLANPA----PIIQTFYAEDEI
FNDVKLDGVVTLVDAKHARLHLDEVKPEGY-VNEAVEQIAYADRIIVNKTDLVGEPELASVMQRIKAINSMA
HMKRTKYGKVDLDYVLGIGGFDLEPGVASVSLVCEGDLDLEKA----NMWLGALLYQRSEDIYRMKGILSVQ
DMDE-RFVFQGVHEIFEGSPDRLWRKDETRTNKIVFIGKNLNREELEMG----FRACLI
>Query_10021/91-403 Brara.B02418_Brara.B02418.1_BrapaFPsc_v1.3
IPPDNRIPATIITGFLGSGKTTLLNHILTR-DHGKRIAVIENE--------FGEVDIDGSLVASK-----SV
GA-E-DIVMLNNGCLCCTVRGDLVRMISELVNKKKGKF----DHIVIETTGLANPA----PIIQTFYAEEEI
FNDVKLDGVVTLVDAKHARLHLDEVKPKGV-VNEAVEQIAYADRIIVNKTDLVGESELGSVVQRIKTINRMA
QMTRTNYGNVDLDYVLGIGGFDLEPGVSSVSIVCEGSLDLDKA----NMWLGTLLMERSEDIYRMKGLLSVH
TMEE-RFVFQGVHDIFQGSPDRLWGKDEARVNKMVFIGKNLNREELEKG----FKACLI
>Query_10022/87-399 Brara.F01078_Brara.F01078.1_BrapaFPsc_v1.3
LTPDNRIPATIITGFLGSGKTTLLNHILTG-DHGKRIAVIENE--------FGEVDIDGSLVAAK-----TA
GA-E-DIILLNNGCLCCTVRGDLVRMISELVSKKKGRF----DHIVIETTGLANPA----PIIQTFYAEDEI
FNDVKLDGVVTLVDAKHARLHLDEVKPEGF-VNEAVEQIAYADRIIVNKTDLVGEEELDSVMQRIKTINSMA
HMKRTKYGKVDLDYVLGIGGFDLEPGVSSVSLVCEGDLDLEKA----NMWLGALLFQRSEDIYRMKGILSVQ
DMEE-RFVFQGVHEIFEGSPDRLWQKDETRTSKIVFIGKNLNREELEMG----FRACLV
>Query_10023/86-398 Bostr.7128s0188_Bostr.7128s0188.1_Bstricta_v1.2
NSPDTRIPATIITGFLGSGKTTLLNHILTG-DHGKRIAVIENE--------FGEVDIDGSLVAAK-----TA
GA-E-DIMMLNNGCLCCTVRGDLVRMISELVKTKKGRF----DHIVIETTGLANPA----PIIQTFYAEDEI
FDDVKLDGVVTLVDAKHARLHLDEVKPEGY-VNEAVEQIAYADRIIVNKTDLVGEPELASVMQRIKTINSMA
HMKRTKYGKVDLDYVLGIGGFDLEPGVASISLVCEGDLDLEKA----NMWLGALLYQRSEDIYRMKGILSVQ
DMNE-RFVFQGVHEIFEGSPDRLWRKDETRTNKIVFIGKNLNREELEMG----FRACLI
>Query_10024/89-401 Bostr.20129s0464_Bostr.20129s0464.1_Bstricta_v1.2
IPQDNRIPATIITGFLGSGKTTLLNHILTR-DHGKRIAVIENE--------YGEVDIDGSLVAAK-----SV
GA-E-DIVMLNNGCLCCTVRGDLVRMIGELVNKKKGKF----DHIVIETTGLANPA----PIIQTFYAEEEI
FNDVKLDGVVTLVDAKHARLHLDEVKPKGV-VNEAIEQIAYADRIIVNKTDLVGEAELGSVVQRIKTINSMA
QMMRTKYGNVDLDYVLGIGGFDLEPGVSSVSIVCEGSLDLEKA----NMWLGTLLMERSEDIYRMKGLLSVH
TMEE-RFVFQGVHDIFQGSPDRLWGRDEARVNKIVFIGKNLNREELEKG----FKACLI
>Query_10025/59-372 Medtr8g071110_Medtr8g071110.1_Mtruncatula_Mt4.0v1
ASVDNRIPATIITGFLGSGKTTLLNHILTS-QHGKRIAVIENE--------FGEVDIDGSLVASH-----SS
VN-GEDIIMVNNGCLCCTVRGDLVKMLLELVRKKRDKF----DHIVIETTGLAKPA----PVIETFFSDELV
SEYVKLDGVVTLVDCKHAMQHLNEVKPRFV-VNEAVEQVAYADRIILNKIDLVTESELNMLTKKIKHINGMA
QIKQAKFGSVDIDFVLGVGGYDIQSAVSSVSIVAEGTLDRDEV----EDWLERLVEEKGEDLYRMKGVLAVD
GSEQ-RYVFQGVHSMLDDSPGKTWQPNEKRINKLVFIGRNLDETALRKG----FKGCLV
>Query_10026/83-395 Medtr1g115505_Medtr1g115505.1_Mtruncatula_Mt4.0v1
IPPDNRIPATIITGFLGSGKTTLLNHILTA-EHGKRIAVIENE--------FGEIDIDGSLVAAK-----TA
GA-E-DIMLLNNGCLCCTVRGDLVRMISELVTSKKGKF----DHIVIETTGLANPA----PIIQTFYAEDTI
FNEVKLDGVVTLVDAKHAGLHLDEVKPKGV-VNEAVEQIAYADRIIVNKTDLVGESDITSLVQRIRKINSLA
NLKRTEYGKVNLDYVLGIGGFDLEPGVSSVSIVCEGNLDLEKA----NMWLGTLLMERSDDIYRMKGLLSVQ
GMNE-RFVFQGVHDIFQGSPERLWQPDEPRTNKIVFIGKNLNAEELEKG----FKTCLL
>Query_10027/87-399 evm_27.TU.AmTr_v1.0_scaffold00033.135_evm_27.model.AmTr_v1.0_scaffold00033.135_Atrichopoda_v1.0
IPPDTRVPATIITGFLGSGKTTLLNNILTA-DHGKRIAVIENE--------YGEVDIDGSLVAAK-----TT
GA-E-DIVMLNNGCLCCTVRGDLVRMISELVDKKKGKF----DHIVIETTGLANPA----PIIQTFYAEDSV
FNDVKLDGVVTLVDAKHAPFHLDEVKPKGV-VNEAVEQIAYADRIILNKVDLVGEQEVSSLIDRIRTINGMA
RLKRTEYGKVDLDYVLGIGGFDLEPGVSSVSIVCDGNLDLDKA----NMWLGTLLMDRSDDIYRMKGLLSVS
GMNE-RFVFQGVHDIFQGSPERLWGPDEKRINKIVFIGKNLDAKALEKG----FKECLL
>Query_10028/75-387 Eucgr.E01256_Eucgr.E01256.1_Egrandis_v2.0
LGLDDRVPATVITGFLGSGKTTLLNHILTA-QHGKRIAVIENE--------FGEVDIDGSLVASH-----SS
AS-E-EIIMVNNGCLCCTVRGDLVKMLLELVKKKRYKF----DHIVIETTGLAKPG----PVIDTFCSDELV
SRYVKLDGVVTLVDSKHVMRHLNEVKPRFV-VNEAVEQIAYADRIIINKIDLATEAELDILTKRIKHINGMA
QIKLAKYGSVDMDFVLGVGGYDLDSAVSSVSIVSEGTLDLDEV----DDWFERLTEQKGEDLYRMKGVLSVT
GYEQ-RYVFQGVHSTLDGCPGKVWGPDEKRINKLVFIGRNLDETALRKG----FKGCLV
>Query_10029/87-399 Eucgr.F03922_Eucgr.F03922.1_Egrandis_v2.0
IPPDNRIPATIITGFLGSGKTTLLNHILTA-DHGKRIAVIENE--------YGEVDIDGSLVAAK-----AA
GA-E-DIVMLNNGCLCCTVRGDLVRMIAELVTRKKGKF----DHIVIETTGLANPA----PIIQTFYAEDQI
FNDVKLDGVVTLVDAKHANFHLDDIKPKGV-VNEAVEQIAYADRIIVNKTDLVGEPEIASLVQRVKNINHMA
QLKRTKFGQVDLDYVLGVGGFDLEPGVSSVSIVSEGSLDLEKA----NIWLGTLLLERSEDIYRMKGLLSVQ
GMNE-RFVFQGVHDIFQGSPDRLWGPDEPRVNKIVFIGKNLDAQELEKG----FKACLL
>Query_10030/71-383 Prupe.5G023800_Prupe.5G023800.1_Ppersica_v2.1
LSLDTRVPATVITGFLGSGKTTLLNHILTS-QHGKRIAVIENE--------FGEVDIDGSLVASH-----SS
VS-E-DIVMVNNGCLCCTVRGDLVKMLLELVKKKRDKF----DHIVIETTGLANPA----PVIETFCMDELV
SRHVKLDGVVTLVDAKHAMQHLNEVKPRFV-VNEAVEQVAYADRIILNKIDLVTETELEVLTNRIKHINGMA
QIKLAKFGSVDMDFVLGVGGYDLESTVSSVSIVYEGTLDLDEV----DDWLERLIEEKGEDLYRMKGVLSIN
GSDQ-RYVFQGVHSTLDGCPGSTWGPDEKRINKLVFIGRNLDETTLRKG----FRGCLV
>Query_10031/89-401 Prupe.3G092800_Prupe.3G092800.1_Ppersica_v2.1
IVPDNRIPATIITGFLGSGKTTLLNHILTA-EHGKRIAVIENE--------YGEIDIDGSLVAAK-----TT
GA-E-DIVMLNNGCLCCTVRGDLVRMISDLVHKKKGKF----DHIVIETTGLANPA----PIIQTFYAEDQV
FNDVKLDGVVTLVDAKHAVFHLNEVKPKGV-VNEAIEQIAYADRIIVNKTDLVGEPEIASLVQRIRNINGMA
QLKRTEFGKVNLDYVLGIGGFDLEPGVSSVSIVCEGNLDLEKA----NIWLGTLLLERSEDIYRMKGLLSVQ
GMNE-RFVFQGVHDIFQGSPDRLWGPNEPRTNKIVFIGKNLDAQELEKG----FKGCLL
>Query_10032/66-378 Bradi5g20490_Bradi5g20490.1_Bdistachyon_v3.1
QALDTRVPATVITGFLGSGKTTLLNHILTS-QHGKRIAVIENE--------FGEVDIDSSLVANH-----SS
VA-E-DIVMVNNGCLCCTVRGDLVKMLLKLVKQKGDKF----DHIVIETTGLAKPG----PVIETFCSDELV
SKYVKLDGVVTLVDCKHAMKHLNEVKPRWV-VNEAVEQVAYADRIILNKIDLVDDAEQEVLANKIKLINGMA
QMKKAKFGDVDMDFVLGIGGYDLDSAVTSVSIVSEGVLDLDEV----NDWLERLVDEKGEDLYRLKGVISVN
ESTG-RFVFQGVHSMLEGCPAKPWEPDEKRINKLVFIGRNLDEAALRKA----FKGCLL
>Query_10033/80-392 Bradi3g54350_Bradi3g54350.1_Bdistachyon_v3.1
IPPDDRIPATIITGFLGSGKTTLLNHILTA-HHGKRIAVIENE--------YGEVDIDGSLVAAQ-----TA
GA-E-DIMMLNNGCLCCTVRGDLVRMIGELVDKKKGKF----DHLVIETTGLANPA----PIIQTFYAEDTV
FNDVKLDGVVTLVDSKHARLHLDEVKPKGI-VNEAVQQIAYADRIIVNKTDLVSETEVSSLVERIRSINRMA
NLKRAEYGKVDLDYVLGIGGFDLEPGVSSVSIVCEGEMDLEKA----DMWLGNLLLERSDDIYRMKGLLSVS
GMPQ-RFVFQGVHDIFQGSPDRMWEPNEPRINKIVFIGRNLNREELETG----FKDCLL
>Query_10034/113-425 Pp3c11_23140_Pp3c11_23140V3.1_Ppatens_v3.3
SGDDNRVAVTIITGFLGSGKTTLLNHILTM-QHGKRIAVIENE--------YGEVDIDGSLVASK-----QQ
GD-E-DIMMLNNGCMCCTVRGDLVRMLGELLRNKKGMF----DHIIIETTGLANPA----PIIQTFYLEEEL
AERLRLDGVVTLVDAKHATQHIEEVKPDGV-VNEAVEQIAYADRIILNKIDLVKESEVESMMRRIKRINGLA
QVRKAKKAEVDLDYVLGVGGFDLEPGVSSVSIVCDGALDLDRI----NNWLESVIDERSEEIYRAKGVLSID
GWDE-RFVFQGVHALLEGAPERNWGPDEKRVSKIVFIGRNLDETSLRKG----FQECVV
>Query_10035/129-439 Mapoly0005s0038_Mapoly0005s0038.1_Mpolymorpha_v3.1
A--DDRVPVTVITGFLGSGKTTLVNHILTG-KHGKRIAVIENE--------FGEVDIDGSLVAAQ-----KS
GA-E-DIVMLNNGCLCCTVRGDLVRMLSELVRTKKDKF----DHILVETTGLANPL----PIIQTFFLEEQL
SVQVRLDGVVTLVDAKHATRHIEEVKPEGV-VNEAVEQIAYADRIILNKTDLVSESDIEALMRQIKRINALA
TVQRATYGTVDMDYVIGVGGYELEPGVSSVSIVCGGNLDIDKI----NTWLEDLLDQNSDNIYRMKGVLSIE
GFDS-RFVFQGVHALFEGSPDRAWGTHEERTNKIVFIGRELDRASLEKG----FKDCLV
>Query_10036/1190-1502 Aco011534_Aco011534.1_Acomosus_v3
VPPDDRVPATIITGFLGSGKTTLLNHILTA-EHGKRIAVIENE--------FGEIDIDGSLVAAK-----TT
GV-E-DIIMLNNGCLCCTVRGDLVRMIGELVDKKKGKF----DHIVIETTGLANPA----PIIQTFYAEDKI
FNDVKLDGVVTLVDAKHAGFHLDEIKPKGV-VNEAVEQIAYADRIIVNKTDLVGESEVSSLVQRIRKINRMA
HLKRAEYGRVDLDYVLGIGGFDLEPGVSSVSIVCEGNLDLDKA----NMWLGTLLMERSDDIYRMKGLLSVN
GMPE-RFVFQGVHDIFQGSPDRLWGPEEPRINKIVFIGKNLDAKELEKG----FKACLL
>Query_10037/114-426 Aqcoe7G375800_Aqcoe7G375800.1_Acoerulea_v3.1
IPPDDRIPATIITGFLGSGKTTLLNHILTA-DHGKRIAVIENE--------FGEVDIDGSLVAAK-----TT
GA-E-DIVMLNNGCLCCTVRGDLVRMIAELVNKKKGKF----DHIVIETTGLANPA----PIIQTFYAEDQV
FNDVKLDGVVTLVDAKHANFHLDEVKPKGV-VNEAIEQIAYADRIIVNKTDLVGEAEIDSLVQRIKSINKMA
NLTRTKFGNVNLDYVLGVGGFDLEPGVTSVSIVCEGSLDLEKA----NMWLGTLLLERSDDIYRMKGLLSVE
GMNE-RFVFQGVHDIFQGSPDRPWGPEESRINKIVFIGKNLDAETLEKG----FKECLL
>Query_10038/81-394 Aqcoe7G096200_Aqcoe7G096200.1_Acoerulea_v3.1
VDVDNRVPATVLTGFLGSGKTTLLNHILTS-QHGKRIAVIENE--------FGEVDIDGSLVASH-----SA
VP-D-DIVMVNNGCLCCTVRGDLVKMLLKLAKEKKDKF----DHIVIETTGLAKPA----PVIETFSTDELV
AKYVKLDGVVTLVDCKHAMHHLNEVKPRFV-VNEAVEQVAYADRIILNKVDLVSDLELEALRKKIMDINGMA
HIKEAKFGAVDMDFVLGVGGYDLDSAVSSVSIVCEGVLDLEEV----DDWLDRLIEEKGEDLYRMKGILSVN
SSDERRYVFQGVHSTLDGSPGKKWGPDEKRVNKLVFIGRNLDEAALRNG----LKGCFV
>Query_10039/84-396 LOC_Os02g55630_LOC_Os02g55630.1_Osativa_v7.0
IPPDNRIPATIITGFLGSGKTTLLNHILTA-HHGKRIAVIENE--------YGEVDIDGSLVAAQ-----TA
GA-E-DIMMLNNGCLCCTVRGDLVRMIGELVDKKKGKF----DHIIIETTGLANPA----PIIQTFYAEDTV
FNDVKLDGVVTLVDAKHARLHLDEVKPKGI-VNEAVQQIAYADRIIVNKIDLVSEPEVSSLVERIRSMNRMA
HLKRAEYGKVDLDYVLGIGGFDLEPGVSSVSIVCEGEMDLEKA----DMWLGNLLLERSDDIYRMKGLLSVS
GMPQ-RFVFQGVHDIFQGSPERMWEPNEPRINKIVFIGKNLNGEELEKG----FKDCLL
>Query_10040/61-373 DCAR_024946_DCAR_024946_Dcarota_v2.0
LNLDNRVPATVITGFLGSGKTTLLNHILTA-QHGKRIAVIENE--------FGEVDIDSSLVASH-----SS
SN-E-DILMVNNGCLCCTVRGDLVKMLLELVKTRRDNF----DHIVIETTGLAKPG----PVIETFCTDELV
SRHVKLDGVVTLVDSKHVLKHLDKVKPRFV-VNEAEEQIAYADRIIVNKTDLVTDGELEVVTKRIKHINAMA
EIKLAKFGCVDMDFVLGVGGYDLDSSVSSVSIVCEGTLDLDEL----DDWLERLIEEKGEDLYRMKGVLSVN
GSSE-RYVFQGVHSTLDGSPGKTWEPEEKRINKIVFIGRHLDETALRKG----FKGNEC
>Query_10041/88-404 DCAR_021356_DCAR_021356_Dcarota_v2.0
IPPDNRIPATIITGFLGSGKTTLLDHILTA-DHGKRIAVIENE--------YGEVDIDGSLVAAK-----TN
IA-E-DIVMLNNGCLCCTVRGDLVRMIAELIFLIYGRIVALNKHMYLKSAGLANPA----PIIQTFYAEEEI
FNNVKLDGVVTLVDAKFATIHLDEIKPKGV-VNEAIEQIAYADRIIVNKTDLVGESDIASLTQRIRIINTMA
NLKRTEFGKVDLDYVLGIGGFDLEPGVSSMSIVCEGTLDLEKA----NLWLGTLLMEQSEDIYRMKGLLAID
GMDE-RFVFQGVHDIFQGSPDRPWEKDEPRVNKVVFIGKNLDKQEIEKG----FRACLI
>Query_10042/81-393 Sobic.004G333400_Sobic.004G333400.1_Sbicolor_v3.1.1
IPPDNRIPATIITGFLGSGKTTLLNHILTA-HHGKRIAVIENE--------FGEVDIDGSLVAAQ-----TA
GA-E-DIMMLNNGCLCCTVRGDLVRMIGELVNKKKGKF----DHIVIETTGLANPA----PIIQTFYAEDVV
FNDVKLDGVVTLVDAKHARLHLDEVKPKGI-VNEAVQQIAYADRIIVNKVDLVNEPEVSSLVERIRGINRMA
NLKRAEYGKVDLDYVLGIGGFDLEPGVSSVSIVCEGEMDLEKA----DFWLGNLLLEHSEDIYRMKGLLSVS
GMPQ-RFVFQGVHDIFQGSPERMWEPNEPRINKIVFIGRNLNKEELEKG----FKDCLL
>Query_10043/35-351 Sobic.006G202000_Sobic.006G202000.1_Sbicolor_v3.1.1
QALDTRIPATVITGFLGSGKTTLLNHILTS-QHGKRIAAIENE--------FGEVDIDSSLVASH-----SS
IT-E-DIVMVNNGCLCCTVRGDLVKMLLKLVKQKGDKF----DHIVIETTGKSYWNKVLCPVIETFSSDELV
SKYVKLDGVVTMVDCKHAMKHLNEVKARWV-VNEAVEQVAYADRIILNKVDLVDDAELEALTNKLKFINGMA
QMKTAKFGDVDMDFVLGIGGYDLDSAVTSVSIVSEGLLDLDEV----NDWLERLVDEKGEDLYRLKGVISVN
ESTG-RFMFQGVHCMLEGCPAKPWEPDEKRINKLVFICRNLDEAALRKA----FNGCLL
>Query_10044/68-380 VIT_202s0033g00320_VIT_202s0033g00320.1_Vvinifera_v2.1
LNLDNRVPATVITGFLGSGKTTLLNHILTS-QHGKRIAVIENE--------FGEVDIDGSLVASH-----SS
VA-E-DIVMVNNGCLCCTVRGDLVKMLLELVKKKRDKF----DHIVIETTGLAKPA----PVIETFCTDELV
SRYVKLDGVVTLVDAKHAMQHLDEVKPRFV-VNEAVEQVAYADRIILNKIDLVTEADLERLTQRIKHINGMA
QIKLAKFGCVDMDFVLGVGGYDLESAVSSVSIVSEGTLDLDEV----DDWLERLLEEKGEDLYRMKGVLCVN
GSDE-RYVFQGVHSTLDGCPGKTWEPDEKRVSKLVFIGRNLDETALRKG----FRGCLV
>Query_10045/88-400 VIT_209s0002g08260_VIT_209s0002g08260.1_Vvinifera_v2.1
IPPDDRIPATIITGFLGSGKTTLLNHILTA-DHGKRIAVIENE--------YGEVDIDGSLVAAK-----TT
GA-E-DIIMLNNGCLCCTVRGDLVRMISELVNKKKGKF----DHIVIETTGLANPA----PIIQTFYAEDQI
FNDVKLDGVVTLVDAKHADFHLDEVKPKGV-VNEAVEQIAYADRIIVNKIDLVGEPEIASLVQRIKNINRLA
HLKRTEFGKVDLDYVLGVGGFDLEPGVSSVSIVCEGSLDLEKA----NIWLGTLLLERSEDIYRMKGLLSVQ
GMDE-RFVFQGVHDIFQGSPDRLWGPDEPRVNKIVFIGKNLDGKELEKG----FKACLL
>Query_10046/1-301 HORVU2Hr1G102180_HORVU2Hr1G102180.1_Hvulgare_r1
-----------IT-YLFSFTTTLLNHILTS-QHGKRIAVIENE--------FGEVDIDSSLVANH-----SS
VA-E-DIVMVNNGCLCCTVRGDLVKMLLKLVKQKGDKF----DHIVIETTGLAKPG----PVIETFCSDELV
SKYVKLDGVVTLVDCKHAMQHLNEVKARWV-VNEAVEQVAYADRIILNKTDLVDEAELEVLTNKIKLINGMA
EMKKAKFGDVDMDFVLGIGGYDLDSAVTSVSIVSEGVLDLDEV----NDWLERLVDEKGEDLYRLKGVISVN
ESTG-RFVFQGVHSMLEGCPAKPWEDDEKRISKLVFIGRNLDEAALRKA----FKGCLL
>Query_10047/79-391 HORVU6Hr1G086970_HORVU6Hr1G086970.1_Hvulgare_r1
IPPDNRIPATIITGFLGSGKTTLLNHILTS-HHGKRIAVIENE--------YGEVDIDGSLVAAQ-----TA
GA-E-DIMMLNNGCLCCTVRGDLVRMIGELVDKKKGKF----DHLVIETTGLANPA----PIIQTFYAEDAV
FNDVKLDGVVTLVDSKHARLHLDEVKPKGI-VNEAVQQIAYADRIIINKTDLVSEPEVSSLVERIRSINRMA
NLKRAQYGKVDLDYVLGIGGFDLEPGVSSVSIVCEGEMDLEKA----DMWLGNLLLARSDDIYRMKGLLSVS
GMPQ-RFVFQGVHDIFQGSPDRMWEPNEPRINKIVFIGRNLNREELETG----FKDCLL
>Query_10048/95-407 Lsat_1_v5_gn_4_88141_Lsat_1_v5_gn_4_88141.1_Lsativa_V8
IPPDNRIPATIITGFLGSGKTTLLNHILTA-DHGKRIAVIENE--------YGEVDIDGSLVAAK-----SV
GV-E-DIVMLNNGCLCCTVRGDLVRMIGELVSKKKGKF----DHIVIETTGLANPA----PIIQTFYAEDQI
FNDVKLDGVVTLVDAKHANIHLDDVKPKGV-VNEAVEQIAYADRIIVNKTDLVGSAEVSALIQRIKGINSMA
ELKRTEFGKVDLDYVLGIGGFDLEPGVSSVSIVCEGSLDLEKA----NMWLGTLLMDRSEDIYRMKGLMSID
GMDE-RFVFQGVHDIFQGSPDRPWNPEESRVNKIVFIGKNLDAQELEEG----FKSCLM
>Query_10049/74-386 Vigun03g246500_Vigun03g246500.1_Vunguiculata_v1.1
VTLDNRVPATVITGFLGSGKTTLLNHILTS-QHGKRIAVIENE--------FGEVDIDGSLVASH-----SS
AS--EEIIMVNNGCLCCTVRGDLVKMLLELVRKKRDKF----DHIVIETTGLAKPA----PVIETFCSDELV
SQHVKLDGVVTLVDCKHAMKHLNEVKPRFV-VNEAVEQVAYADRIILNKIDLVTESELNILTNKIKHINGIA
QITQAKFGSVDIDFVLGVGGYDLESAVSSVSIVAEGALDLDEV----DDWLERVIEEKGEDLYRMKGVLSVD
GSDQ-RYVFQGVHSMLDGCPGKTWEPNEKRINKLVFIGRNLDETALRKG----FRGCIV
>Query_10050/84-396 Vigun07g287300_Vigun07g287300.1_Vunguiculata_v1.1
IPPDNRIPATIITGFLGSGKTTLLNHILTA-EHGKRIAVIENE--------FGEIDIDGSLVAAK-----AA
GA-E-DIMMLNNGCLCCTVRGDLVRMISELVAKKKGKF----DHIVIETTGLANPA----PIIQTFYAEENI
FNEVKLDGVVTLVDAKHAGFHLDEVKPKGV-VNEAVEQIAYADRIIVNKTDLVGEPGIASLVQRIRKINSLA
HLKRTEYGKVNLDYVLGIGGFDLEPGVSSVSIVCEGSLDLEKA----NMWLGNLLLDRSEDIYRMKGLLSVE
GMNE-RFVFQGVHDIFQGSPERLWGPDEPRTNKIVFIGKNLDAKELEKG----FKACLL
>Query_10051/86-398 Carub.0001s1550_Carub.0001s1550.1_Crubella_v1.1
NSPDNRIPATIITGFLGSGKTTLLNHILTG-GHGKRIAVIENE--------FGEVDIDGSLVAAK-----TA
GA-E-DIMLLNNGCLCCTVRGDLVRMISELVKTKKGRF----DHIVIETTGLANPA----PIIQTFYAEDEI
FNDVKLDGVVTLVDAKHARLHLDEVKPEGY-VNEAVEQIAYADRIIVNKTDLVGEPELASVMQRIKAINSMA
HMKRTKYGKVDLDYVLGIGGFDLEPGVASVSLVCEGDLDLEKA----NMWLGALLYQRSEDIYRMKGILSVQ
DMDE-RFVFQGVHEIFEGSPDRLWRKDETRTNKIVFIGKNLNREELEMG----FRACLI
>Query_10052/65-377 Carub.0007s2212_Carub.0007s2212.1_Crubella_v1.1
LNQDTRIPATVITGFLGSGKTTLLNHILTS-NHGKRIAVIENE--------FGEVDIDGSLVASH-----SS
SS-D-DIIMVNNGCLCCTVRGDLVKMLLDLVKNKRDRF----DHIVIETTGLAKPG----PVIETFCSDELL
PRYIKLDGVVTLVDSKHAMGHLNEVKPRFV-VNEAVEQIAYADRIVLNKIDLVSEPELEHLTKKLKQINSMA
PIRRTKFGDVDMDFVLGIGGYDLESAVTSVSIVSEGKLDLDEV----DDWLERLIEEKGDDLYRMKGVLSIE
SSDQ-RYIFQGVHSMLDGSLGKSWGPKEKRINKLVFIGRNLDETILRKG----FKGCLI
>Query_10053/89-401 Carub.0002s2708_Carub.0002s2708.1_Crubella_v1.1
IPPDNRIPATIITGFLGSGKTTLLNHILTR-DHGKRIAVIENE--------FGEVDIDGSLVAAK-----SV
GA-E-DIVMLNNGCLCCTVRGDLVRMIGELVNKKKGKF----DHIVIETTGLANPA----PIIQTFYAEEEI
FNDVKLDGVVTLVDAKHARLHLDEVKPKGV-VNEAVEQIAYADRIIVNKTDLVGEAELGSVVQRIKTINSMA
QMTRTKYGNVDLDYVLGIGGFDLQPGVSSVSIVCEGSLDLEKA----NMWLGTLLMERSEDIYRMKGLLSVH
SMEE-RFVFQGVHDIFQGSPDRLWGRDEARVNKIVFIGKNLNREELEKG----FKACLI
>Query_10054/72-371 Zm00001d018401_Zm00001d018401_T001_Zmays_RefGen_V4
IPPDNRIPATIITGFLGSGKTTLLNHILTA-HHGKRIAVIENE--------FGEVDIDGSLVAAQ-----TA
GA-E-DIMMLNNGCLCCTVRGDLVRMIGELVNKKKGRF----DHIVIETTGLANPA----PIIQTFYAEDVV
FNDVKLDGVVTLVDAKHARQHLDEVKPKGI-VNEAVQQIAYADRIIVNKIDLVKEPEVLSLVERIRGINHMA
NLKRAEYGKVDLDYVLGIGGFDLEPGVSS-------------A----DMWLGNLLLEHSEDIYRMKGLLSVS
GMPQ-RFVFQGVHDIFQGSPERMWEPNEPRINKIVFIGRNLNKEELDKG----FKDCLL
>Query_10055/75-321 Glyma.16G103700_Glyma.16G103700.1_Gmax_Wm82.a4.v1
LALDNRVPATVITGFLGSGKTTLLNHILTS-QHGKRIAVIENE--------FGEVDIDGSLVASH-----SS
AS-E-EIIMVNNGCLCCTVRGDLVKMLLELVRKKRDKF----DHIVIETTGLAKPA----PVIETFCSDELV
SQHVKLDGVVTLVDCKHAMKHLNEVKPRFV-VNEAVEQVAYADRIILNKIDLVTESELNILTKKIKHINGMA
QIKQAKFGSVDMDFVLGVGGYDLEKPFPTFFIVFLTVVKVGCI----KNVNDIQMENTGC------------
-----------------------------------------------------------
>Query_10056/77-389 Glyma.20G240400_Glyma.20G240400.1_Gmax_Wm82.a4.v1
IPPDNRIPATIITGFLGSGKTTLLNHILTA-EHGKRIAVIENE--------FGEIDIDGSLVAAK-----AA
GA-E-DIMMLNNGCLCCTVRGDLVRMISELVAKKKGKF----DHIVIETTGLANPA----PIIQTFYAEENI
FNEVKLDGVVTLVDAKHAGFHLDEVKPKGV-VNEAVEQIAYADRIIVNKTDLVGESDIASLVQRIRKINSLA
NLKRTEYGKVNLDYVLGIGGFDLEPGVSSVSIVCEGSLDLEKA----NMWLGTLLLDHSEDIYRMKGLLSVQ
GMNE-RFVFQGVHDMFQGSPERLWGPDEPRINKIVFIGKKLDAKELEKG----FKACLL
>Query_10057/78-390 Glyma.10G291200_Glyma.10G291200.1_Gmax_Wm82.a4.v1
IPPDNRIPATIITGFLGSGKTTLLNHILTA-EHGKKIAVIENE--------FGEIDIDGSLVAAK-----TA
GA-E-DIMMLNNGCLCCTVRGDLVRMISELVAKKKGKF----DHIVIETTGLANPA----PIIQTFYAEENI
FNDVKLDGVVTLVDAKHAGFHLDEVKPKGV-VNEAVEQIAYADRIIVNKTDLVGESDIASLVQRIRKINSLA
NLKRTEYGKVNLDYVLGIGGFDLEPGVSSVSIVCEGSLDLEKA----NMWLGTLLLDRSEDIYRMKGLLSVQ
GMNE-RFVFQGVHDIFQGSPERLWGPDEPRVNKIVFIGKNLDAKELEKG----FKACLL
>Query_10058/67-379 Pavir.7KG298900_Pavir.7KG298900.1_Pvirgatum_v5.1
QALDTRVPATVITGFLGSGKTTLLNHILTS-QHGKRIAVIENE--------FGEVDIDSSLVASH-----SS
VA-E-DIVMVNNGCLCCTVRGDLVKMLLKLVKQKGDKF----DHIVIETTGLAKPG----PVIETFCSHELI
SKYVKLDGVVTMVDCKHAMKHLNEVKARWV-VNEAVEQVAYADRIILNKIDLVDDAELEALTNKIKIINGMA
QMKKAKFGDVDMDFVLGIGGYDLDSAVTSVSIVSEGVLDLDEV----NDWLERLVDEQGEDLYRLKGVISVN
ESTG-RFVFQGVHSMLEGCPAKPWEPDEKRVNKLVFIGRNLDEGALRKA----FNGCLL
>Query_10059/97-409 Pavir.1NG503600_Pavir.1NG503600.1_Pvirgatum_v5.1
ITPDNRIPATIITGFLGSGKTTLLNHILTA-HHGKRIAVIENE--------FGEVDIDGSLVAAQ-----TA
GA-E-DIMMLNNGCLCCTVRGDLVRMIGELVNKKKGKF----DHIVIETTGLANPA----PIIQTFYAEDVV
FNDVKLDGVVTLVDAKHARLHLDEVKPKGI-VNEAVQQIAYADRIIVNKIDLVNEPEVSSLVERIRGINRMA
NLKRAEYGKVDLDYVLGIGGFDLEPGVSSVSIVCEGEMDLEKA----DMWLGNLLLEHSEDIYRMKGLLSVS
GMPQ-RFVFQGVHDIFQGSPERMWEPNEPRINKIVFIGRNLNKEELEKG----FKDCLL
>Query_10060/78-394 Pavir.1KG521400_Pavir.1KG521400.1_Pvirgatum_v5.1
IPPDNRIPATIITGFLGSGKTTLLNHILTA-HHGKRIAVIENE--------FGEVDIDGSLVAAQ-----TA
GA-E-DIMMLNNGCLCCTVRGDLVRMIGELVNKKKGKF----DHIVIETTGLANPA----PIIQTFYAEDVV
FNDVKLDGVVTLVDAKHARLHLDEVKPMGI-VNEAVQQIAYADRIIVNKIDLVNEPEVSSLVERIRGINRMA
NLKRAEYGKVDLDYVLGIGGFDLEPGVSSVSIVCEGEMDLEKASLEADMWLGNLLLEHSEDIYRMKGLLSVS
GMPQ-RFVFQGVHDIFQGSPERMWEPNEPRINKIVFIGRNLNKEELEKG----FKDCLL
>Query_10061/80-392 Potri.003G030100_Potri.003G030100.1_Ptrichocarpa_v4.1
IPPDNRIPATIITGFLGSGKTTLLNHILTA-DHGKRIAVIENE--------YGEVDIDGSLVAAK-----TA
GA-E-DIIMLNNGCLCCTVRGDLVRMIADLVKRKKDKF----DHIVIETTGLANPA----PIIQTFYAEDQV
FNDVKLDGVVTLVDAKHAPLHLDEVKPKGV-VNEAVEQIAYADRVIVNKTDLVGEQEIASLVQRIRNINRMA
NLKRTQYGKVDLDYVLGIGGFDLEPGVSSVSIVCEGSLDLEKA----NFWLGTLLMERSEDIYRMKGLLSVQ
GMDE-RFVFQGVHDIFQGSPDRLWGPNEPRTNKIVFIGKNLDAQELEKG----FKACLL
>Query_10062/83-395 Potri.001G201400_Potri.001G201400.7_Ptrichocarpa_v4.1
IPPDNRISATIITGFLGSGKTTLLNHILTA-DHGKRIAVIENE--------YGEVDIDGSLVAAK-----TA
GA-E-DIIMLNNGCLCCTVRGDLVRMIADLVNKKKGKF----DHIVIETTGLANPA----PIIQTFYAEDQV
FNDVKLDGVVTLVDAKHAHLHLDEVKPEGV-VNEAVEQIAYADRVIVNKTDLVGEQEIASLVQQIRNINRMA
NLKCTQYGKVDLDYVLGIGGFDLEPGVSSVSIVCEGSLDLEKA----NFWLGTLLMERSEDIYRMKGLLSVQ
GMNE-RFVFQGVHDIFEGSPDRLWGPEEPRMNKIVFIGKNLDAQELKKG----FKACLL
>Query_10063/65-377 Potri.001G133500_Potri.001G133500.2_Ptrichocarpa_v4.1
PGPNTRVPATVITGFLGSGKTTLLNHILTS-QHGKRIAVIENE--------FGEVDIDGSLVASH-----ST
AS-D-DIIMVNNGCLCCTVRGDLVKMLLELAKKNRDKF----DHIVIETTGLAKPG----PVIETFCSDELV
SRYVKLDGVVTMVDSKHVLQHLNELKPRFV-VNEAVEQVAYADRIILNKIDLVSEEELKGLTMRIKHINGMA
PIKLAKYGSVDMDFVLGVGGYDLESAVSSVSIVFEGMLDLDEV----DDWLERLIEEKGDDLYRMKGVLSVT
GSDQ-RYIFQGVHSLLDGCPGKTWGPDEKRINKLVFIGRNLDETALRKG----FKGCLA
>Query_10064/111-420 CepurR40.3G093800_CepurR40.3G093800.1_Cpurpureus_R40_v1.1
---DNRIAVTIITGFLGAGKTTLLNHILTA-EHGKRIAVIENE--------FGEVDIDGSLVASR-----QQ
GD-E-DIIMLNNGCLCCTVRGDLVRMLGDLLKKKGGKF----DHIIIETTGLANPA----PIIQTFYLEENL
ANNLRLDGVVTLVDAKHATQHIQEVKPDGV-VNEAVEQIAYADRIILNKIDLVKEADVESMMRQIKRINGLA
QVRKAKLAEVDLDYVLGVGGFDLEPGVSSVSIVCDGALDLDKI----NEWLEGLMNERSEDLYRTKGVLSIH
GWEE-RFVFQGVHSLLEGSPERNWGPGENRVNKIVFIGKNLDESLLRKG----FQECLV
>Query_10065/86-398 EL10Ac9g21868_EL10Ac9g21868.1_Bvulgaris_EL10_1.0
IPPDNRIPATIITGFLGSGKTTLLNHILTA-DHGKRIAVIENE--------YGEVDIDGSLVAAK-----AV
GA-E-DIIMLNNGCLCCTVRGDLVRMISDLVNKKKGNF----DHIVIETTGLANPA----PIIQTFYAEDVI
YNDVKLDGVVTLVDAKHVGLHIDEVKPDGV-VNEAVEQIAYADRIIVNKTDLVDEPAIDSLIQQIRKINRMA
NLKQTQYGNVDLDYVLGIGGFDLEPGVSSVSIVCEGSLDLDKA----NMWLGTLLLERSEDIYRMKGLLSVQ
GMDE-RFVFQGVHDIFQGSPERPWGPNESRINKLVFIGKNLDGQELEDG----FKSCLL
>Query_10066/89-401 Ptrif.0007s1582_Ptrif.0007s1582.1_Ptrifoliata_v1.3.1
IPPDNRIPATIITGFLGSGKTTLLNHILTA-EHGKRIAVIENE--------YGEVDIDGSLVAAK-----TT
GA-E-DIVLLNNGCLCCTVRGDLVRMISELVSKKKGKF----DHIVIETTGLANPA----PIIQTFYAEDAI
FNEVKLDGVVTLVDAKHAGFHLDEVKPKGV-VNEAVEQIAYADRIIVNKTDLVGEPQVASLVERIKNINRMA
HMKRTEFGKVDLDYVLGIGGFELEPGVSSVSIVCEGNLDLDKA----NMWLGTLLMERSEDIYRMKGLLSVQ
GMNE-RFVFQGVHDIFQGSPDRMWAPDEPRVNKIVFIGKNLNGQELEKG----FKACLL
>Query_10067/61-373 Ptrif.0005s0914_Ptrif.0005s0914.1_Ptrifoliata_v1.3.1
LSVDKRVPATVITGFLGSGKTTLLNHILTA-QHGKRIAVIENE--------FGEVDIDGSLVASH-----SS
VS-E-DIVMVNNGCLCCTVRGDLVKMLLQLAKKKQGQF----DHIVIETTGLAKPA----PVIETFCTDELV
SQYVKLDGVVTLVDSKHAMQHLNEVKPRFV-VNEAVEQVAYADRIILNKIDLVTETELGRLTERIKHINAMA
PVKLAKYGSVDMDFVLGVGGYDLESAVSSVTIVSEGTLDLDEV----DDWLERLIEEKGEDLYRMKGILSVS
GSEQ-QYVFQGVHSTLDGCPGKTWGPDEKRINKLVFIGRNLDETALRKG----FKGCLA
>Query_10068/88-400 Zosma01g32480_Zosma01g32480.1_Zmarina_v3.1
VLPDDRIPATIITGFLGSGKTTLLNHILTA-DHGKRIAVIENE--------YGEVDIDGSLVSAK-----AV
GA-E-DIVMLNNGCLCCTVRGDLVRMIGELVGKKKGKF----DHIVIETTGLANPA----PIIQTFYAEDTI
FNDVKLDGVVTLVDAKHANFHLDEIKPQGV-VNEAVEQVAYADRIILNKTDLVGDTHIASLVQKIKNINSMA
QLKRTEYGKVNIDYVLGIGGFDLEPGVSSVSVVCEGSLDLDKA----NMWLGTLLLDHSDDIYRMKGLLSVD
GMNE-RFVFQGVHDIFQGCPDRAWGRDEARLNKIVFIGKNLDAHELEKG----FKACLL
>Query_10069/47-359 Zosma05g00130_Zosma05g00130.1_Zmarina_v3.1
VFDDDRLPATIITGFLGSGKTTLLNHILTA-EHGKRIAVIENE--------FGEVDIDSSLVAHH-----SS
VA-E-EIVMVNNGCLCCTVRGDLVKMLLELVKKNRHKF----DHIIIETTGLAKPS----PVIETFCSDELL
ARHVKLDGVVTMVDSKHVKRHLNEVKARWV-VNEAVEQVAYADRIILNKVDLVSKDDLDALNNNIRHINGIA
QIMEAKFGVVDIDFVLGVGGYDLDAAVSSVSIVSEETLDLDEV----NDWLERLVDEKKDDLYRVKGILSVN
DPAG-RFVFQGIHSFLEGGPGKPWGPGEKKMSKIVFIGRDLDEDVLRKG----FKGCLA
>Query_10070/92-404 Manes.04G108800_Manes.04G108800.1_Mesculenta_v8.1
IPPDNRIPATIITGFLGSGKTTLLNHILTA-DHGKRIAVIENE--------YGEVDIDGSLVAAK-----TT
GA-E-DIIMLNNGCLCCTVRGDLVRMISELVAKKKGKF----DHIVIETTGLANPA----PIIQTFYAEDTI
FNDVKLDGVVTLVDAKHAAFHLDEVKPKGV-VNEAVEQIAYADRIVVNKTDLVGEKEVSSLVQRIRNINGMA
NLKRTQFGKVDLDYVLGIGGFDLEPGVSSVSIVCEGNLDLEKA----NMWLGTLLLERSEDIYRMKGLLSVE
GMDE-RFVFQGVHDIFQGSPDRLWGPDEPRINKIVFIGKNLDTQEIEKG----FKACLL
>Query_10071/70-382 Manes.15G185200_Manes.15G185200.2_Mesculenta_v8.1
LSLDNRVPATVITGFLGSGKTTLLNHILTS-QHGKRIAVIENE--------FGEVDIDGSLVASH-----SS
AS-D-DIIMVNNGCLCCTVRGDLVKMLLELVKKKRDKF----DHIVIETTGLAKPG----PVIETFCSDELV
SRHVKLDGVVTMVDSKHAMQHLNEVKPRFV-VNEAVEQIAYADRIILNKIDLVSETELQSLTKRIKHINGMA
PIRLVKYGSVDMDFVLGIGGYDLESSVSSVSIVSEGTLDLDEV----SDWLERLIEENSEDLYRMKGVLSVA
DSDQ-RYIFQGVHSLLDGCHGKPWGSDEKRINKLVFIGRNLNENSLRKG----FKGCLT
>Query_10072/86-398 Soltu.DM.03G031640_Soltu.DM.03G031640.1_Stuberosum_v6.1
IPQDNRIPATIITGFLGSGKTTLLNHILTA-DHGMRIAVIENE--------YGEVDIDGSLVAAK-----AA
GA-E-EIMMLNNGCLCCTVRGDLVRMIAELVSRKKGKF----DHIVIETTGLANPA----PIIQTFYAEDQV
FNDVKLDGVVTLVDSKHVGFHLDETKPKGV-VNEAVEQIAYADRIIINKTDLVGDSEVSSLIQRIKNINSMA
HLKKTQFGKVDLDYVLGIGGFDLEPGVSSVSIVCEGTLDLEKA----NMWLGTLLMERSDDIYRMKGLLSVE
GMDE-RFVFQGVHDIFQGSPDRPWKSDEPRTNKIVFIGKNLDAKELEEG----FKACLT
