# Supplementary material for: Two related families of metal transferases, ZNG1 and ZNG2, are involved in acclimation to poor Zn nutrition in Arabidopsis
Source: Front Plant Sci. 2023 Oct 25;14:1237722. doi: 10.3389/fpls.2023.1237722 (PMC10642216; doi:10.3389/fpls.2023.1237722)
Supplement: Supplementary Table 4 — Primer sequences used to confirm mutant alleles. [file Table_4.xlsx]

## Sheet: primers
AGI	Name	T-DNA lines	Forward Primers	Reverse Primers
AT1G26520	ZNG1	CS807382(SAIL_153_E10)	CTCGGAAGTTCAGTGAGGTCCTT	GCTGGGTTTGCTAAACCTGTT
AT1G26520	ZNG1	CS807382(SAIL_153_E10)	CTCGGAAGTTCAGTGAGGTCCTT	GCTGGGTTTGCTAAACCTGTT
AT1G15730	ZNG2A1	SALK_037227C	tcatgattcggaaattcctgct	TGGTGATGCTctgcagtttca
AT1G80480	ZNG2A2	SALK_144276C	ATCTTGTTGGTGAGGCGGAAT	GTGTGGACCGAGAGGAGACCT
AT2G45240	MAP1A	SALK_021985C	ctccagaacccaaccgctcaa	TAGCCTGGCCTTTCTTGACGC
AT3G25740	MAP1B	SALK_004655	AAACGCCGTCGTTGTAGTGAA	cctgaaaccggggtgttacat
AT1G13270	MAP1C	CS65697(SALK_108786)	TTCCAAGGCCTCCTTATGTTGA	CGGAGTGGAATACTGGTCCAAC
AT4G37040	MAP1D	CS864411(WISCDSLOX393-396J14)	cgggccaaacaactcagaact	TGGAGGTTTCCCGAAAAGTGT
AT2G44180	MAP2A	CS427747(GK-290A03)	AAGGGCAAAACAACTCCTTGC	GCTCAACTGGACTTTCAGGCA
AT3G59990	MAP2B	CS825517(SAIL_598_G04)	GGGATCGATGTCCGTCTCTG	ggaaatgcctcgagtagctcaaa
