# Supplementary material for: Two related families of metal transferases, ZNG1 and ZNG2, are involved in acclimation to poor Zn nutrition in Arabidopsis
Source: Front Plant Sci. 2023 Oct 25;14:1237722. doi: 10.3389/fpls.2023.1237722 (PMC10642216; doi:10.3389/fpls.2023.1237722)
Supplement: Supplementary Table 5 — Description of yeast-two-hybrid (Y2H) constructs and data. [file Table_5.xlsx]

## Sheet: cDNA Stocks
AGI	Name	Source	Stock Number
AT1G26520	ZNG1	Synthesized
AT1G15730	ZNG2A1	ABRC	G12207
AT1G80480	ZNG2A2	Synthesized
AT2G45240	MAP1A	Synthesized
AT3G25740	MAP1B	ABRC	G82490
AT1G13270	MAP1C	ABRC	U16453
AT4G37040	MAP1D	ABRC	G50780
AT2G44180	MAP2A	Synthesized
AT3G59990	MAP2B	ABRC	U16996
constructs synthesized at
Twist Biosciece

## Sheet: Y2H pair
Prey		Bait		SC-Lei_Trp	SC-Leu_Trp-His+20 mM 3-AT	X-Gal
AT1G26520	ZNG1	pDEST-32	empty vector	positive
AT1G26520	ZNG1	AT2G45240	MAP1A	positive	positive	positive
AT1G26520	ZNG1	AT3G25740	MAP1B	positive
AT1G26520	ZNG1	AT1G13270	MAP1C	positive
AT1G26520	ZNG1	AT4G37040	MAP1D	positive
AT1G26520	ZNG1	AT2G44180	MAP2A	positive
AT1G26520	ZNG1	AT3G59990	MAP2B	positive		positive
pDEST22	empty vector	AT1G26520	ZNG1	positive
AT2G45240	MAP1A	AT1G26520	ZNG1	positive	positive	positive
AT3G25740	MAP1B	AT1G26520	ZNG1	positive
AT1G13270	MAP1C	AT1G26520	ZNG1	positive
AT4G37040	MAP1D	AT1G26520	ZNG1	positive
AT2G44180	MAP2A	AT1G26520	ZNG1	positive
AT3G59990	MAP2B	AT1G26520	ZNG1	positive
AT1G15730	ZNG2A1	pDEST-32	empty vector	positive
AT1G15730	ZNG2A1	AT2G45240	MAP1A	positive
AT1G15730	ZNG2A1	AT3G25740	MAP1B	positive
AT1G15730	ZNG2A1	AT1G13270	MAP1C	positive
AT1G15730	ZNG2A1	AT4G37040	MAP1D	positive
AT1G15730	ZNG2A1	AT2G44180	MAP2A	positive
AT1G15730	ZNG2A1	AT3G59990	MAP2B	positive
pDEST-22	empty vector	AT1G15730	ZNG2A1	positive
AT2G45240	MAP1A	AT1G15730	ZNG2A1	positive
AT3G25740	MAP1B	AT1G15730	ZNG2A1	positive
AT1G13270	MAP1C	AT1G15730	ZNG2A1	positive
AT4G37040	MAP1D	AT1G15730	ZNG2A1	positive
AT2G44180	MAP2A	AT1G15730	ZNG2A1	positive
AT3G59990	MAP2B	AT1G15730	ZNG2A1	positive
AT1G80480	ZNG2A2	pDEST-32	empty vector	positive
AT1G80480	ZNG2A2	AT2G45240	MAP1A	positive
AT1G80480	ZNG2A2	AT3G25740	MAP1B	positive
AT1G80480	ZNG2A2	AT1G13270	MAP1C	positive
AT1G80480	ZNG2A2	AT4G37040	MAP1D	positive
AT1G80480	ZNG2A2	AT2G44180	MAP2A	positive
AT1G80480	ZNG2A2	AT3G59990	MAP2B	positive
pDEST-22	empty vector	AT1G80480	ZNG2A2	positive
AT2G45240	MAP1A	AT1G80480	ZNG2A2	positive
AT3G25740	MAP1B	AT1G80480	ZNG2A2	positive
AT1G13270	MAP1C	AT1G80480	ZNG2A2	positive
AT4G37040	MAP1D	AT1G80480	ZNG2A2	positive
AT2G44180	MAP2A	AT1G80480	ZNG2A2	positive
AT3G59990	MAP2B	AT1G80480	ZNG2A2	positive
pDESTTM32		DBD
pDEST22		AD
