# Supplementary material for: Two related families of metal transferases, ZNG1 and ZNG2, are involved in acclimation to poor Zn nutrition in Arabidopsis
Source: Front Plant Sci. 2023 Oct 25;14:1237722. doi: 10.3389/fpls.2023.1237722 (PMC10642216; doi:10.3389/fpls.2023.1237722)
Supplement: Supplementary Table 6 — Relative protein abundance, fold changes, and statistics for Col-0 and zng1 roots from seedlings grown with and without added Zn. [file Table_6.xlsx]

## Sheet: SI_Table_all
																																								color key	>2.0 fold-change	<0.50 fold-change		pvalue <0.05
																	+Zn						-Zn																	Fold Change
																	Col-0			zng1			Col-0			zng1				average					stdev					Col-0				zng1				Col-0 vs. zng1 +Zn
Accession	Gene	GeneNames(orderedlocus)	Gene Names	Description	Exp. q-value: Combined	Sum PEP Score	Coverage [%]	# Peptides	# PSMs	# Unique Peptides	Score Mascot: Mascot	# Peptides (by Search Engine): Mascot	# Razor Peptides	Protein FDR Confidence: Combined	Total Reporter Ion Intensity		R1	R2	R3	R1	R2	R3	R1	R2	R3	R1	R2	R3		Col +Zn	zng1 +Zn	Col -Zn	zng1 -Zn		WT+Zn	mut+Zn	WT-Zn	mut-Zn		FC +Zn/-Zn (log2)	P (T, -log10)	pvalue (t.test)		FC +Zn/-Zn (log2)	P (T, -log10)	pvalue (t.test)		FC (mut/wt) (log2)	P (T, -log10)
Q9LF46	HACL	At5g17380	HACL HPCL OCD At5g17380 T10B6.40	2-hydroxyacyl-CoA lyase OS=Arabidopsis thaliana OX=3702 GN=HACL PE=1 SV=1	0	107.835	26	11	67	11	1537	11	0	High	1.05431e+07		766971	632377	658966	951973	880737	672768	656923	648829	636902	859062	925329	898533		686105	835160	647551	894308		71283	145075	10071.4	33334.7		0.0834352	0.391335	0.40613		-0.09872	0.276431	0.529138		0.283622	0.731736
Q9ZVA4	At1g78850	At1g78850	At1g78850 F9K20.10	EP1-like glycoprotein 3 OS=Arabidopsis thaliana OX=3702 GN=At1g78850 PE=1 SV=1	0	101.154	31	11	67	6	1878	11	6	High	2.23151e+07		1.81745e+06	1.40573e+06	1.37701e+06	1.57774e+06	1.65039e+06	1.45358e+06	1.52132e+06	1.51704e+06	1.58597e+06	1.9104e+06	1.84486e+06	1.89791e+06		1.53339e+06	1.56057e+06	1.54145e+06	1.88439e+06		246418	99524	38622.6	34799.7		-0.00755533	0.0185915	0.958095		-0.272023	2.22136	0.00600676		0.0253465	0.0614736
Q9ZVF3	MLP328	At2g01520	MLP328 At2g01520 F2I9.14	MLP-like protein 328 OS=Arabidopsis thaliana OX=3702 GN=MLP328 PE=2 SV=1	0	63.853	46	8	40	7	912	8	1	High	1.11306e+07		696610	803780	1.00141e+06	628884	1.07559e+06	725305	836543	906045	875875	607537	557050	550113		833934	809928	872821	571567		154621	235071	34851.3	31343.6		-0.0657527	0.159431	0.692738		0.502872	0.804998	0.156676		-0.0421395	0.0507722
Q940J9	At1g04430	At1g04430	At1g04430 F19P19.11	Probable methyltransferase PMT8 OS=Arabidopsis thaliana OX=3702 GN=At1g04430 PE=2 SV=1	0	16.274	15	5	6	3	113	5	0	High	478972		47984.2	41363.6	26219.2	31993	30003.9	36033.5	29620.8	29179.4	30996.2	36730.1	36532.6	35774.6		38522.4	32676.8	29932.1	36345.8		11157.2	3072.44	947.543	504.43		0.364001	0.594044	0.254657		-0.153521	0.955402	0.110815		-0.23743	0.365506
Q9FM01	UGD4	At5g39320	UGD4 UGD1 At5g39320 K3K3.170	UDP-glucose 6-dehydrogenase 4 OS=Arabidopsis thaliana OX=3702 GN=UGD4 PE=1 SV=1	0	102.139	33	13	53	5	1444	13	8	High	1.27661e+07		737212	708354	1.14928e+06	825428	1.24932e+06	732892	732963	718322	720373	942255	883570	937677		864948	935879	723886	921167		246660	275360	7927.29	32640.3		0.25685	0.422274	0.378204		0.022858	0.0309561	0.931202		0.113709	0.121291
Q9FMD5	TIC40	At5g16620	TIC40 PDE120 At5g16620 MTG13.6	Protein TIC 40, chloroplastic OS=Arabidopsis thaliana OX=3702 GN=TIC40 PE=1 SV=1	0	4.824	3	1	1	1	33	1	0	High	1.5225e+06		152525	97353	101828	127566	138883	108808	94893	91830.1	95694.8	115076	123150	122054		117235	125086	94139.3	120093		30643.6	15190.5	2039.62	4379.98		0.31654	0.580614	0.262655		0.0587587	0.212183	0.613503		0.0935057	0.147965
Q8RWQ4	ROPGAP7	At5g19390	ROPGAP7 At5g19390 F7K24.140	Rho GTPase-activating protein 7 OS=Arabidopsis thaliana OX=3702 GN=ROPGAP7 PE=2 SV=1	0	8.783	3	3	4	3	90	3	0	High	2.47891e+06		30142.1	81634.6	91782.1	70384.3	360306	600	111184	71619.1	104985	344752	318458	407478		67852.9	143763	95929.2	356896		33050.3	190750	21280.1	45735.6		-0.49956	0.547133	0.283705		-1.31181	0.876212	0.13298		1.08321	0.272214
Q9FWR4	DHAR1	At1g19570	DHAR1 DHAR5 At1g19570 F14P1.9 F18O14.22	Glutathione S-transferase DHAR1, mitochondrial OS=Arabidopsis thaliana OX=3702 GN=DHAR1 PE=1 SV=1	0	56.71	53	9	27	9	741	9	0	High	7.53879e+06		540303	478558	676820	446111	487808	525839	563945	551685	563620	494315	478053	465591		565227	486586	559750	479320		101454	39878.3	6986.09	14404		0.0140484	0.031442	0.930161		0.0217071	0.107146	0.781366		-0.216135	0.553465
C0SV51	CBP60C	At2g18750	CBP60C At2g18750 MSF3.13	Calmodulin-binding protein 60 C OS=Arabidopsis thaliana OX=3702 GN=CBP60C PE=2 SV=1	0	6.876	6	3	3	3	26	3	0	High	1.18354e+06		113481	51890.5	72758.8	106563	56357.9	56578.3	119099	132971	125655	64947.2	67231.9	81020.1		79376.6	73166.5	125908	71066.4		31323.8	28922.7	6939.73	8695.53		-0.665586	1.18103	0.0659128		0.0420157	0.0409864	0.909942		-0.117531	0.0897755
A0A1P8BGK7	At5g45210	At5g45210	At5g45210 AT5G45210 K18C1.9 K18C1_9	Disease resistance protein (TIR-NBS-LRR class) family OS=Arabidopsis thaliana OX=3702 GN=At5g45210 PE=1 SV=1	0	6.312	4	2	5	2	25	2	0	High	2.77744e+06		185432	251455	193560	172472	184594	196229	169494	161214	189112	246995	250132	241996		210149	184432	173273	246374		36002.2	11879.6	14327.7	4103.5		0.278366	0.757895	0.174624		-0.417765	2.98566	0.00103358		-0.188328	0.515441
Q94KE3	At3g52990	At3g52990	At3g52990 AT3G52990	Pyruvate kinase OS=Arabidopsis thaliana OX=3702 GN=At3g52990 PE=1 SV=1	0	110.935	35	14	88	5	3219	14	10	High	8.33025e+06		661693	587570	654244	598408	571700	578804	499757	523695	540489	631872	629924	616555		634502	582971	521313	626117		40815	13833.2	20470	8337.58		0.283474	1.89586	0.0127098		-0.103009	2.00745	0.00983003		-0.122201	0.970222
Q9FKC8	At5g37990	At5g37990	At5g37990 K18L3.150	Probable S-adenosylmethionine-dependent methyltransferase At5g37990 OS=Arabidopsis thaliana OX=3702 GN=At5g37990 PE=3 SV=2	0.001	3.812	5	2	2	2	21	2	0	High	1.91014e+06		137212	142536	139926	127079	130420	144054	147145	145753	144630	125971	132670	128211		139892	133851	145843	128951		2662.01	8992.68	1259.74	3410.41		-0.060107	1.60394	0.0248923		0.0538084	0.369216	0.42735		-0.0636788	0.485313
Q5E924	GAPCP2	At1g16300	GAPCP2 At1g16300 F3O9.10	Glyceraldehyde-3-phosphate dehydrogenase GAPCP2, chloroplastic OS=Arabidopsis thaliana OX=3702 GN=GAPCP2 PE=2 SV=1	0	72.352	25	8	41	3	903	8	0	High	4.25634e+06		260375	377060	239987	263103	257402	415668	267245	238741	240650	452035	388339	405820		292474	312058	248879	415398		73959.5	89774.3	15934.4	32910.7		0.232865	0.426271	0.374739		-0.412682	0.871197	0.134525		0.0935055	0.105089
Q42546	SAL1	At5g63980	SAL1 FRY1 At5g63980 MBM17.8	SAL1 phosphatase OS=Arabidopsis thaliana OX=3702 GN=SAL1 PE=1 SV=1	0	70.42	30	9	44	9	1086	9	0	High	5.82304e+06		397784	406781	325971	395145	326122	466929	482558	481378	482290	433500	404236	408321		376845	396065	482076	415352		44287.5	70408.1	618.66	15848.6		-0.355287	1.83353	0.0146712		-0.0685972	0.175541	0.667511		0.0717661	0.149081
Q8W553	At5g35180		AT5G35180 T25C13.60 T25C13_60	AT5g35180/T25C13_60 OS=Arabidopsis thaliana OX=3702 GN=At5g35180 PE=1 SV=1	0	10.318	5	3	7	3	135	3	0	High	1.58564e+06		76445.5	42036.1	56532.5	117157	184732	66948.7	67177.3	45420.6	67615.6	120281	121113	137340		58338	122946	60071.2	126245		17275.6	59104.6	12689.6	9617.78		-0.0422369	0.0479867	0.895392		-0.0382019	0.032186	0.928569		1.07552	0.843669
A0A1P8AU16	At1g52820	At1g52820	At1g52820 AT1G52820 F14G24.9 F14G24_9	2-oxoglutarate (2OG) and Fe(II)-dependent oxygenase superfamily protein OS=Arabidopsis thaliana OX=3702 GN=At1g52820 PE=1 SV=1	0.002	3.366	5	1	1	1	39	1	0	High	1.84524e+06		600	600	600	496188	600	600	600	600	600	460726	335370	552956		600	165796	600	449684		0	286128	0	109213		0	#DIV/0!	#DIV/0!		-1.4395	0.736003	0.183652		8.11023	0.427243
Q9M0F4	At4g29270	At4g29270	At4g29270 AT4G29270 F17A13.90 F17A13_90	Acid phosphatase-like protein OS=Arabidopsis thaliana OX=3702 GN=At4g29270 PE=1 SV=1	0	7.97	11	3	7	3	53	3	0	High	1.45465e+06		81364.5	87270.8	155842	98465.3	106459	108735	106088	118172	121074	80495.5	83304.9	77071.1		108159	104553	115111	80290.5		41400.2	5393.56	7947.79	3121.95		-0.0898757	0.102741	0.789331		0.380934	2.59848	0.00252072		-0.0489216	0.0514329
Q9M065	At4g36680	At4g36680	At4g36680 AP22.65 C7A10.680	Pentatricopeptide repeat-containing protein At4g36680, mitochondrial OS=Arabidopsis thaliana OX=3702 GN=At4g36680 PE=1 SV=1	0.001	4.209	3	1	1	1	41	1	0	High	1.23527e+06		80092.2	81253.1	78126.9	94721.3	95261.4	94010.3	78459.2	82333.2	82186.6	95178.5	91220	96073		79824.1	94664.3	80993	94157.2		1580.24	627.479	2195.55	2582.68		-0.020974	0.304708	0.495783		0.00775004	0.12056	0.757601		0.245997	3.95236
A0A1P8BDG6	NADP-ME3	At5g25880	NADP-ME3 ATNADP-ME3 NADP-malic enzyme 3 At5g25880 AT5G25880 T1N24.25 T1N24_25	Malic enzyme OS=Arabidopsis thaliana OX=3702 GN=NADP-ME3 PE=1 SV=1	0	29.234	10	4	22	1	404	4	0	High	755978		45120.6	61106.1	69888.3	51950.4	51133.6	49251.2	59636.6	55021.1	61824.7	44857.9	45975	44461.4		58705	50778.4	58827.4	45098.1		12557.2	1384.22	3473.21	784.851		-0.00300587	0.00533422	0.987793		0.171147	2.4588	0.00347697		-0.209269	0.470764
Q9S7E4	FDH1	At5g14780	FDH1 FDH At5g14780 T9L3_80	Formate dehydrogenase, chloroplastic/mitochondrial OS=Arabidopsis thaliana OX=3702 GN=FDH1 PE=1 SV=1	0.004	2.619	2	1	2	1	28	1	0	High	2.25017e+06		127334	162896	207885	175594	152634	156514	188441	175035	167213	127746	129465	137043		166038	161581	176896	131418		40367.4	12289.8	10735.7	4946.69		-0.091388	0.170141	0.675864		0.298097	1.77188	0.016909		-0.0392591	0.0636232
Q9SSK7	MLP34	At1g70850	MLP34 At1g70850 F15H11.10	MLP-like protein 34 OS=Arabidopsis thaliana OX=3702 GN=MLP34 PE=2 SV=1	0	91.201	37	14	217	14	2201	14	0	High	1.05264e+08		6.34445e+06	8.24443e+06	8.28967e+06	8.41787e+06	8.13373e+06	8.01709e+06	7.48234e+06	7.89771e+06	8.23323e+06	5.25497e+06	5.82294e+06	4.65305e+06		7.62618e+06	8.18956e+06	7.87109e+06	5.24365e+06		1.11024e+06	206141	376152	585029		-0.0456027	0.133266	0.735756		0.643214	2.92423	0.00119062		0.102826	0.360265
Q9ZPH2	GRXS17	At4g04950	GRXS17 At4g04950 T1J1.6	Monothiol glutaredoxin-S17 OS=Arabidopsis thaliana OX=3702 GN=GRXS17 PE=1 SV=1	0	55.134	25	9	23	9	661	9	0	High	6.83359e+06		484770	436725	571039	431023	472066	580795	512340	502350	520533	428295	446334	404494		497511	494628	511741	426374		68057.8	77393.1	9106.05	20986.2		-0.0406849	0.132073	0.737781		0.214225	0.668737	0.214419		-0.00838427	0.0160672
Q6NMH5	At3g16760		AT3G16760	At3g16760 OS=Arabidopsis thaliana OX=3702 GN=At3g16760 PE=1 SV=1	0	5.596	3	1	2	1	57	1	0	High	3.06109e+06		236748	220110	260291	219127	294358	173539	205646	202038	204250	213762	218411	219840		239050	229008	203978	217338		20189.1	61012.8	1819.06	3177.78		0.228898	1.39717	0.040071		0.0754593	0.120696	0.757363		-0.0619137	0.0968782
Q8RY23	NSH3	At5g18860	NSH3 At5g18860 F17K4.110	AT5g18860/F17K4_110 OS=Arabidopsis thaliana OX=3702 GN=NSH3 PE=1 SV=1	0.001	3.922	3	2	2	2	0	2	0	High	4.51726e+06		283554	307670	244293	269974	280911	791774	285509	292364	273387	198232	165901	211855		278506	447553	283753	191996		31988.8	298154	9610	23603.4		-0.0269314	0.097458	0.798991		1.22098	0.671652	0.212984		0.684351	0.415512
A0A1P8AU10	PDCB4	At1g69295	PDCB4 At1g69295 AT1G69295	Plasmodesmata callose-binding protein 4 OS=Arabidopsis thaliana OX=3702 GN=PDCB4 PE=1 SV=1	0.001	3.828	4	1	1	1	39	1	0	High	1.50678e+06		111024	129162	114628	101973	86587.3	82281.6	124205	129451	133949	96232.1	90317.3	105202		118271	90280.7	129202	97250.4		9602.48	10352.4	4876.98	7494.35		-0.127527	0.813617	0.153597		-0.107286	0.399716	0.398367		-0.389609	1.57754
Q39141	Lhb1B2	At2g34420 At2g34420/T31E10.24	Lhb1B2 LHB1B2 LHCB1.5 At2g34420 At2g34420/T31E10.24 AT2G34420 F13P17.32	Chlorophyll a-b binding protein, chloroplastic OS=Arabidopsis thaliana OX=3702 GN=Lhb1B2 PE=1 SV=1	0	6.146	8	2	4	2	107	2	0	High	962174		58858.8	59195.5	68619.9	91343.8	63769.8	58603	78740.8	85760.6	81485.1	66236	66792.4	60620.9		62224.7	71238.9	81995.5	64549.8		5540.95	17602	3537.61	3413.83		-0.398056	2.1887	0.0064759		0.142252	0.256982	0.553373		0.195176	0.351483
Q9SJ66	SPP2	At2g35840	SPP2 SPP1 At2g35840 F11F19.25	Probable sucrose-phosphatase 2 OS=Arabidopsis thaliana OX=3702 GN=SPP2 PE=2 SV=2	0.004	2.729	2	1	2	1	71	1	0	High	700515		49095.5	53169.9	60456.3	48612.6	41584	64381.5	41699.1	39544.2	42687.8	51870.1	56905.4	51260.1		54240.6	51526	41310.4	53345.2		5755.59	11674.6	1607.45	3098.3		0.392868	1.69926	0.0199867		-0.0500563	0.0930831	0.807081		-0.0740705	0.132999
Q9LDN9	PER37	At4g08770	PER37 P37 At4g08770 T32A17.80	Peroxidase 37 OS=Arabidopsis thaliana OX=3702 GN=PER37 PE=2 SV=1	0	70.161	23	7	48	3	1028	7	0	High	7.73397e+06		488269	441314	517524	680953	1.04801e+06	448201	409451	415823	488370	679456	602651	682065		482369	725721	437882	654724		38446.1	302399	43840.3	45115.5		0.139596	0.590295	0.256865		0.148528	0.149903	0.708105		0.589277	0.621724
Q94CC0	At5g49945	At5g49945	At5g49945 K9P8	Uncharacterized protein At5g49945 OS=Arabidopsis thaliana OX=3702 GN=At5g49945 PE=2 SV=1	0	9.822	7	2	5	2	101	2	0	High	1.19347e+06		74932.3	97362.4	113961	109319	69392.2	58011.6	89793.3	93938.3	83559	72342	71058.2	70578.5		95418.7	78907.5	89096.8	71326.2		19586.9	26944.5	5224.55	911.783		0.098897	0.209177	0.617765		0.14573	0.185952	0.6517		-0.274109	0.357524
Q8RWY3	CHR11	At3g06400	CHR11 At3g06400 F24P17.13	ISWI chromatin-remodeling complex ATPase CHR11 OS=Arabidopsis thaliana OX=3702 GN=CHR11 PE=1 SV=4	0	37.132	11	9	21	4	339	9	5	High	1.12191e+07		859783	837876	845262	673814	704296	775458	681493	692769	778141	891961	907799	944424		847640	717856	717468	914728		11145.5	52161	52845.8	26909.4		0.240538	1.85453	0.0139786		-0.349648	2.35973	0.00436785		-0.239758	1.86846
O65398	GLX1	At1g11840	GLX1 At1g11840 F12F1.32	Lactoylglutathione lyase GLX1 OS=Arabidopsis thaliana OX=3702 GN=GLX1 PE=1 SV=1	0	82.718	31	8	51	8	1358	8	0	High	6.46748e+06		445713	459460	570428	413695	405199	513241	492347	513691	541780	432812	432567	437111		491867	444045	515939	434163		68382	60075.7	24792.8	2555.67		-0.0689336	0.223894	0.597181		0.0324679	0.102347	0.790047		-0.147562	0.382682
Q9FHX0	MJC20.26	At5g42150	MJC20.26 MJC20_26 At5g42150 AT5G42150	Microsomal prostaglandin E synthase 2 OS=Arabidopsis thaliana OX=3702 GN=MJC20.26 PE=1 SV=1	0	5.054	5	1	1	1	65	1	0	High	935233		65457.7	69919	78077.4	64119.3	59788.5	60415.7	69060.5	67978.9	70323.9	62466.7	62860.5	64938.9		71151.4	61441.2	69121.1	63422		6399.45	2340.46	1173.66	1328.35		0.0417648	0.209325	0.617553		-0.045778	0.566444	0.271366		-0.211685	1.16066
Q93YR3	At4g22670	At4g22670	At4g22670 T12H17.60	FAM10 family protein At4g22670 OS=Arabidopsis thaliana OX=3702 GN=At4g22670 PE=1 SV=1	0	60.926	29	8	34	8	657	8	0	High	9.38323e+06		724720	807646	842907	554238	595764	727720	624180	670756	691687	551028	534861	504973		791757	625907	662208	530287		60674.5	90583.8	34555.6	23365.5		0.257774	1.48841	0.0324783		0.239175	0.819964	0.151369		-0.339109	1.23735
P46422	GSTF2	At4g02520	GSTF2 PM24.1 At4g02520 T10P11.18	Glutathione S-transferase F2 OS=Arabidopsis thaliana OX=3702 GN=GSTF2 PE=1 SV=3	0	53.679	38	7	41	5	1007	7	1	High	4.93422e+06		353188	374134	450189	416289	416082	445816	238771	257401	222508	309163	296533	294517		392504	426062	239560	300071		51043.2	17107.4	17460.1	7937.82		0.71232	2.09781	0.00798352		0.505761	3.49667	0.000318659		0.118358	0.467214
O22940	At2g41800		At2g41800 AT2G41800 T11A7.10 T11A7_10	At2g41800/T11A7.10 OS=Arabidopsis thaliana OX=3702 GN=At2g41800 PE=1 SV=1	0	19.062	17	3	4	3	150	3	0	High	2.67596e+06		203765	166203	190117	187969	186270	202106	176403	165212	188605	214325	218803	229546		186695	192115	176740	220891		19013.2	8693.97	11700.3	7822.88		0.0790556	0.316051	0.483002		-0.201368	1.88486	0.013036		0.0412834	0.169612
Q9LUT0	CARK1	At3g17410	CARK1 At3g17410 MGD8.25	Receptor-like cytoplasmic kinase 1 OS=Arabidopsis thaliana OX=3702 GN=CARK1 PE=1 SV=1	0	7.405	7	2	3	1	42	2	0	High	3.54669e+06		228170	252263	231989	286502	482689	191369	273083	252496	255339	210728	190353	171298		237474	320187	260306	190793		12948.8	148552	11156.2	19718.6		-0.132438	1.08779	0.0816973		0.746908	0.679657	0.209095		0.431144	0.40773
Q0WR25	ECT5		ECT5 MGH6.21 AT3G13060	Evolutionarily conserved C-terminal region 5 OS=Arabidopsis thaliana OX=3702 GN=ECT5 PE=1 SV=1	0	23.441	12	5	10	5	144	5	0	High	614484		52690.1	50351.4	49483.6	32633.7	46208.6	43459.5	34588.2	38887.3	41140.5	47814.2	51247.6	49632.7		50841.7	40767.3	38205.3	49564.8		1658.53	7176.71	3328.94	1717.66		0.412237	2.38007	0.004168		-0.281905	0.967178	0.107851		-0.318599	1.11402
Q9LNU4	RPN3A	At1g20200	RPN3A EMB2719 HAP15 At1g20200 T20H2.3	26S proteasome non-ATPase regulatory subunit 3 homolog A OS=Arabidopsis thaliana OX=3702 GN=RPN3A PE=1 SV=3	0	103.497	24	10	67	4	1608	10	7	High	1.86701e+07		1.36738e+06	1.29168e+06	1.3229e+06	1.34652e+06	1.28119e+06	1.32788e+06	1.32687e+06	1.30885e+06	1.32527e+06	1.35808e+06	1.35228e+06	1.34955e+06		1.32732e+06	1.31853e+06	1.32033e+06	1.3533e+06		38045.5	33654.3	9975.21	4356.96		0.00761535	0.111457	0.773648		-0.0375547	0.822202	0.15059		-0.00958582	0.108289
Q8H1H9	At1g62810	At1g62810	CuAOgamma1 CuAO1 At1g62810 F23N19.18	Primary amine oxidase OS=Arabidopsis thaliana OX=3702 GN=At1g62810 PE=2 SV=1	0.004	2.573	1	1	1	1	20	1	0	High	3.3874e+06		241300	261178	227836	234795	256735	234515	204361	232849	200470	261888	275468	269990		243438	242015	212560	269115		16773.2	12748.8	17678.5	6832.12		0.195684	1.03055	0.0932076		-0.153129	1.50145	0.0315176		-0.00845803	0.0397632
F4HSS5	At1g20380	At1g20380	At1g20380 AT1G20380 F14O10.2 F14O10_2	Prolyl endopeptidase OS=Arabidopsis thaliana OX=3702 GN=At1g20380 PE=1 SV=1	0	12.636	4	4	7	2	65	4	0	High	1.22161e+06		45928.4	45665.3	50184.1	58480.9	48944.3	36995.1	180960	166352	180992	94208.2	84165.9	128645		47259.2	48140.1	176101	102340		2536.39	10765.4	8443.03	23327.8		-1.89774	4.83978	1.44616e-05		-1.08805	1.66361	0.0216965		0.0266426	0.0472318
Q9LF27	WDR12	At5g15550	WDR12 PEIP2 At5g15550 T20K14_160	Ribosome biogenesis protein WDR12 homolog OS=Arabidopsis thaliana OX=3702 GN=WDR12 PE=1 SV=1	0	19.027	17	4	7	4	114	4	0	High	749918		55558.2	50369.4	50974.2	68158.9	52549.3	49347.5	49901.6	49273.4	48111.1	55497.1	54907.8	59371		52300.6	56685.2	49095.4	56592		2837.35	10064.6	908.421	2424.71		0.0912408	0.866918	0.135857		0.00237475	0.00511028	0.988302		0.116145	0.294221
Q8H110	XCT	At2g21150	XCT At2g21150 F26H11.9	Protein XAP5 CIRCADIAN TIMEKEEPER OS=Arabidopsis thaliana OX=3702 GN=XCT PE=1 SV=1	0	5.095	4	1	3	1	56	1	0	High	1.8435e+06		115394	150801	109421	138107	123979	124467	137445	139839	132491	118875	120375	125671		125205	128851	136592	121640		22366.6	8019.38	3747.48	3570.27		-0.125574	0.362936	0.433575		0.0830822	0.642281	0.227887		0.0414096	0.0949837
C0Z2H2	At4g32560	At4g32560	At4g32560 AT4G32560 L23H3.40 L23H3_40	AT4G32560 protein OS=Arabidopsis thaliana OX=3702 GN=At4g32560 PE=1 SV=1	0.002	3.594	4	1	5	1	69	1	0	High	314777		18279.8	22484.2	35933.7	24462	61096.5	600	24267.3	30443.7	31491.7	15009	14663.9	18480.4		25565.9	28719.5	28734.2	16051.1		9221.55	30472.2	3903.79	2110.89		-0.16855	0.212661	0.612829		0.83936	0.290509	0.512261		0.16781	0.0594305
Q9C6B3	GAMMACA2	At1g47260	GAMMACA2 APFI At1g47260 F8G22.2	Gamma carbonic anhydrase 2, mitochondrial OS=Arabidopsis thaliana OX=3702 GN=GAMMACA2 PE=1 SV=1	0	35.993	34	8	27	6	430	8	3	High	9.20523e+06		500820	531782	562515	709251	806232	740503	664192	617793	619473	761552	712578	768892		531705	751995	633819	747674		30847.6	49501	26316.7	30615.1		-0.253445	1.91922	0.0120441		0.00831391	0.0438853	0.903888		0.500096	2.54942
Q9LK39	AAE16	At3g23790	AAE16 At3g23790 MYM9.14	Probable acyl-activating enzyme 16, chloroplastic OS=Arabidopsis thaliana OX=3702 GN=AAE16 PE=2 SV=1	0.003	3.01	1	1	3	1	43	1	0	High	1.62273e+07		1.17918e+06	1.34862e+06	1.35449e+06	1.0245e+06	1.09952e+06	1.47943e+06	1.1575e+06	1.18124e+06	1.31345e+06	850834	975599	807532		1.2941e+06	1.20115e+06	1.2174e+06	877989		99566.3	243896	84029	87262.1		0.0881432	0.43705	0.365553		0.452144	1.01413	0.0967986		-0.107527	0.240969
O23138	CYTC-1	At1g22840	CYTC-1 At1g22840 F19G10.20	Cytochrome c-1 OS=Arabidopsis thaliana OX=3702 GN=CYTC-1 PE=1 SV=1	0	9.486	13	2	6	2	68	2	0	High	8.02949e+06		516671	544268	554171	551646	690426	413906	767015	782956	693773	561747	502929	400068		538370	551992	747915	488248		19433.7	138260	47560.4	81832.9		-0.474275	2.674	0.00211836		0.177034	0.27595	0.529724		0.0360501	0.0584864
Q9FF98	ML3	At5g23820	ML3 UQI3 At5g23820 MRO11.14	MD-2-related lipid-recognition protein 3 OS=Arabidopsis thaliana OX=3702 GN=ML3 PE=1 SV=1	0	7.137	6	1	8	1	140	1	0	High	4.81261e+06		347385	266281	308401	323333	341421	297100	396585	433795	446191	327965	319897	260971		307356	320618	425524	302944		40562.5	22284.7	25816.7	36573		-0.46933	1.88316	0.0130869		0.0818029	0.288826	0.51425		0.0609468	0.189976
Q9SSB7	DGR1	At1g80240	DGR1 At1g80240 F18B13.30	At1g80240 OS=Arabidopsis thaliana OX=3702 GN=DGR1 PE=1 SV=1	0.005	2.276	2	1	2	1	37	1	0	High	6.25073e+06		250043	482872	598730	325843	358361	565215	539301	516174	514246	366568	261431	384568		443882	416473	523240	337522		177583	129836	13941.9	66509.2		-0.237297	0.31571	0.483381		0.30324	0.396176	0.401628		-0.0919532	0.075877
O23254	SHM4	At4g13930	SHM4 SHMT4 At4g13930 dl3005c FCAALL.160	Serine hydroxymethyltransferase 4 OS=Arabidopsis thaliana OX=3702 GN=SHM4 PE=1 SV=1	0	223.781	59	22	99	22	2230	22	0	High	3.30674e+07		2.186e+06	2.61005e+06	1.56506e+06	2.79018e+06	2.64928e+06	2.51549e+06	2.55974e+06	2.69689e+06	2.70084e+06	2.08752e+06	2.02632e+06	1.60888e+06		2.12037e+06	2.65165e+06	2.65249e+06	1.90757e+06		525577	137361	80345.2	260480		-0.323032	0.801237	0.158038		0.475153	1.92418	0.0119076		0.322576	0.78114
Q9LUK6	MZA15.26	At5g46840	MZA15.26 At5g46840 AT5G46840	At5g46840 OS=Arabidopsis thaliana OX=3702 GN=MZA15.26 PE=1 SV=1	0	4.941	3	1	5	1	68	1	0	High	1.30082e+06		95913.5	69204.9	82453.9	91834.4	130730	113619	78121.5	79373.5	77870.2	94107.8	87193	87242.9		82524.1	112061	78455.1	89514.6		13354.4	19494.8	805.266	3977.93		0.0729488	0.203287	0.6262		0.324093	0.916604	0.12117		0.4414	1.01617
Q680L3	At1g42480		AT1G42480 T8D8.4 T8D8_4	TLR4 regulator/MIR-interacting MSAP protein OS=Arabidopsis thaliana OX=3702 GN=At1g42480 PE=1 SV=1	0.001	3.902	8	1	2	1	40	1	0	High	162530		38477.1	600	26457.5	600	600	600	27797.3	27090.3	27909.8	600	14798	600		21844.9	600	27599.1	5332.66		19355.3	0	444.244	8197.22		-0.337327	0.198023	0.633836		-3.15182	0.427243	0.373901		-5.18619	0.885834
Q39161	NIR1	At2g15620	NIR1 NIR At2g15620 F9O13.17	Ferredoxin--nitrite reductase, chloroplastic OS=Arabidopsis thaliana OX=3702 GN=NIR1 PE=1 SV=1	0	152.348	42	18	120	18	2191	18	0	High	3.2656e+07		1.92433e+06	2.68911e+06	3.1058e+06	1.76429e+06	2.02175e+06	2.30919e+06	3.0316e+06	2.46075e+06	2.77842e+06	1.79026e+06	1.76457e+06	2.05307e+06		2.57308e+06	2.03174e+06	2.75692e+06	1.8693e+06		599224	272587	286031	159670		-0.099562	0.182711	0.656582		0.120223	0.373205	0.423443		-0.340778	0.643067
Q9SGE0	AXS2	At1g08200	AXS2 At1g08200 T23G18.6	UDP-D-apiose/UDP-D-xylose synthase 2 OS=Arabidopsis thaliana OX=3702 GN=AXS2 PE=2 SV=1	0	134.114	40	13	79	2	1732	13	0	High	2.09058e+06		143913	142189	126759	143589	148551	148854	127321	134231	125377	162903	199405	177983		137621	146998	128977	180097		9445.69	2956.03	4653.63	18342.2		0.0935892	0.641834	0.228122		-0.292978	1.43502	0.0367267		0.0950978	0.754141
Q501F8	At4g08300	At4g08300	At4g08300 T12G13	WAT1-related protein At4g08300 OS=Arabidopsis thaliana OX=3702 GN=At4g08300 PE=2 SV=1	0	8.823	5	1	3	1	78	1	0	High	1.43038e+06		137755	107876	76394	124258	82814.8	113308	79248.6	77999.7	91045.6	109498	117970	133137		107342	106794	82764.6	120202		30684.1	21476	7198.63	11976.7		0.375124	0.605267	0.248161		-0.170633	0.399656	0.398422		-0.00738507	0.00833409
Q9MAA9	At3g05100		AT3G05100 T12H1.6 T12H1_6	S-adenosyl-L-methionine-dependent methyltransferases superfamily protein OS=Arabidopsis thaliana OX=3702 GN=At3g05100 PE=1 SV=1	0.002	3.697	4	1	2	1	63	1	0	High	1.74012e+06		120204	121160	110582	141792	144554	131854	117337	106393	120726	133354	137265	135276		117315	139400	114819	135299		5850.96	6679.37	7491.44	1955.68		0.0310294	0.172111	0.672805		0.0430807	0.437544	0.365137		0.24884	1.90075
Q94CE4	BCA4	At1g70410	BCA4 CA4 At1g70410 F17O7.5	Beta carbonic anhydrase 4 OS=Arabidopsis thaliana OX=3702 GN=BCA4 PE=1 SV=1	0	53.446	28	7	47	7	1047	7	0	High	1.02049e+07		619992	717885	802001	658465	629243	716234	774524	777727	809136	669942	659712	569756		713292	667980	787129	633136		91091.7	44269.4	19126	55127		-0.142106	0.617246	0.241409		0.0772896	0.355142	0.441426		-0.0946877	0.317269
O81746	At4g23500	At4g23500	At4g23500 AT4G23500 F16G20.200 F16G20_200	Pectin lyase-like superfamily protein OS=Arabidopsis thaliana OX=3702 GN=At4g23500 PE=1 SV=1	0	9.153	10	2	4	2	67	2	0	High	464556		28904.4	34522.7	36559.6	31121.7	38157.8	29802.2	33425.4	29681.7	30032.6	37653.9	40282.8	36855.1		33328.9	33027.3	31046.6	38263.9		3964.76	4491.93	2067.61	1793.43		0.10234	0.369983	0.426596		-0.212328	0.87286	0.134011		-0.0131178	0.0293298
A0A1P8B2X6	TIM44-1	At2g20510	TIM44-1 ATTIM44-1 At2g20510 AT2G20510 T13C7.10 T13C7_10	Translocase inner membrane subunit 44-1 OS=Arabidopsis thaliana OX=3702 GN=TIM44-1 PE=3 SV=1	0.001	4.493	3	2	10	1	67	2	0	High	1.89101e+06		108254	65055.3	83905	64704.9	164919	125115	161040	206793	185966	127789	122767	121196		85738.1	118246	184600	123917		21657.6	50458.9	22906.8	3443.54		-1.10639	2.2539	0.00557313		-0.0675812	0.0677912	0.855478		0.463789	0.439942
Q9FMH8	RD21B	At5g43060	RD21B At5g43060 MMG4.7	Probable cysteine protease RD21B OS=Arabidopsis thaliana OX=3702 GN=RD21B PE=1 SV=1	0	75.878	13	6	47	6	934	6	0	High	1.88807e+07		1.35036e+06	1.32041e+06	1.28277e+06	1.27355e+06	1.5595e+06	1.37228e+06	1.45919e+06	1.37977e+06	1.42061e+06	1.23663e+06	1.3117e+06	1.21989e+06		1.31785e+06	1.40178e+06	1.41986e+06	1.25607e+06		33865.7	145237	39717.9	48892.2		-0.107561	1.5582	0.0276565		0.158339	0.757116	0.174938		0.0890744	0.41469
Q8RXI0	At5g16930	At5g16930	AT5G16930 F2K13.80 F2K13_80	AAA-type ATPase family protein OS=Arabidopsis thaliana OX=3702 GN=At5g16930 PE=1 SV=1	0	18.778	11	8	16	4	123	8	4	High	2.0532e+07		1.65508e+06	1.60792e+06	1.17115e+06	1.62795e+06	1.30864e+06	1.56651e+06	1.30074e+06	1.39106e+06	1.38257e+06	1.60092e+06	1.58145e+06	1.4908e+06		1.47805e+06	1.50104e+06	1.35812e+06	1.55772e+06		266829	169427	49874.8	58769.3		0.122081	0.312654	0.486794		-0.0534784	0.212428	0.613157		0.0222648	0.0429508
Q9LVI8	GLN1-3	At3g17820	GLN1-3 At3g17820 MEB5.4	Glutamine synthetase cytosolic isozyme 1-3 OS=Arabidopsis thaliana OX=3702 GN=GLN1-3 PE=1 SV=1	0	83.719	41	11	41	6	795	11	1	High	6.14275e+06		464971	415419	383123	437995	497987	459084	393720	398339	397059	509435	494618	444991		421171	465022	396373	483014		41226.2	30433.6	2385.05	33752.7		0.0875496	0.447315	0.357014		-0.0547678	0.27526	0.530567		0.142892	0.672799
Q9LQS7	At1g75870	At1g75870	At1g75870 AT1G75870 T4O12.11 T4O12_11	T4O12.11 OS=Arabidopsis thaliana OX=3702 GN=At1g75870 PE=1 SV=1	0.002	3.358	4	1	7	1	0	1	0	High	6.7981e+07		5.53758e+06	5.52382e+06	4.6578e+06	5.0302e+06	3.91614e+06	4.75028e+06	5.05085e+06	5.27861e+06	5.90677e+06	4.01684e+06	4.39995e+06	3.98841e+06		5.23973e+06	4.56554e+06	5.41208e+06	4.13507e+06		504017	579548	443290	229837		-0.0466892	0.167796	0.679522		0.142875	0.52611	0.297776		-0.198707	0.692389
Q9LPU3	At1g21080		AT1G21080 T22I11.9 T22I11_9	DNAJ heat shock N-terminal domain-containing protein OS=Arabidopsis thaliana OX=3702 GN=At1g21080 PE=1 SV=1	0	18.676	12	4	9	4	142	4	0	High	6.47903e+06		491753	424403	502456	592671	583920	453578	368892	400087	354783	431659	434379	449515		472871	543390	374588	438518		42314	77902.2	23182.7	9620.33		0.336142	1.61494	0.0242695		0.309351	1.08797	0.0816634		0.200541	0.619185
Q3ECS3	TGG5	At1g51470	TGG5 BGLU35 At1g51470 F5D21.17	Myrosinase 5 OS=Arabidopsis thaliana OX=3702 GN=TGG5 PE=1 SV=1	0	110.739	36	10	30	4	1061	10	0	High	5.21481e+06		324925	404100	438679	323784	413793	373953	420335	399340	367515	318064	305481	334019		389235	370510	395730	319188		58316.1	45102.8	26594.3	14302.2		-0.0238775	0.0608876	0.869185		0.215107	0.874578	0.133482		-0.0711275	0.165757
Q9SYG7	ALDH7B4	At1g54100	ALDH7B4 At1g54100 F15I1.19	Aldehyde dehydrogenase family 7 member B4 OS=Arabidopsis thaliana OX=3702 GN=ALDH7B4 PE=2 SV=3	0	62.138	27	10	22	10	391	10	0	High	1.09284e+07		873067	522361	659317	906107	683552	933723	690222	622026	667202	1.14684e+06	948680	901274		684915	841127	659817	998931		176749	137161	34692.9	130267		0.0538591	0.0855744	0.821156		-0.248061	0.653659	0.221994		0.296399	0.53297
Q8L743	G6PD3	At1g24280	G6PD3 At1g24280 F3I6.22	Glucose-6-phosphate 1-dehydrogenase 3, chloroplastic OS=Arabidopsis thaliana OX=3702 GN=G6PD3 PE=1 SV=2	0	53.121	23	11	37	1	532	11	0	High	3.3762e+06		264601	320231	248430	199210	199319	157587	267077	291536	235049	197385	183371	193449		277754	185372	264554	191402		37663.9	24062.5	28327.7	7228.12		0.0702457	0.185117	0.652955		-0.0461783	0.155529	0.698991		-0.583382	1.63516
Q5E915	RBL	At3g21060	RBL At3g21060 MSA6.10	Protein RBL OS=Arabidopsis thaliana OX=3702 GN=RBL PE=1 SV=1	0.003	2.905	4	1	1	1	16	1	0	High	243339		19113.7	27639.4	16838.2	17761.6	26906.2	12316.8	12877.9	16071.3	8817.71	27434.7	24051	21512.8		21197.1	18994.9	12589	24332.8		5694.02	7372.48	3635.4	2971.02		0.751706	1.03654	0.0919312		-0.357295	0.509454	0.309418		-0.158256	0.152938
O50039	OTC	At1g75330	OTC At1g75330 F1B16.13	Ornithine transcarbamylase, chloroplastic OS=Arabidopsis thaliana OX=3702 GN=OTC PE=1 SV=2	0	28.041	8	2	8	2	312	2	0	High	2.36136e+06		174349	156246	177419	180885	170460	162317	167074	150037	159288	181962	178356	186001		169338	171221	158800	182106		11441.5	9306.95	8528.63	3824.5		0.0926942	0.568557	0.270049		-0.0889206	0.872086	0.13425		0.0159556	0.0778973
Q39041	BFRUCT4	At1g12240	BFRUCT4 BETAFRUCT4 At1g12240 T28K15.3	Acid beta-fructofuranosidase 4, vacuolar OS=Arabidopsis thaliana OX=3702 GN=BFRUCT4 PE=1 SV=2	0	36.59	14	8	34	6	394	8	0	High	5.83361e+06		455039	411038	426599	416108	419614	374776	369965	394603	389136	426044	459453	432400		430892	403500	384568	439299		22312.3	24937	12938.4	17741.1		0.164089	1.4456	0.0358423		-0.122636	0.948029	0.112712		-0.0947594	0.639783
O65790	CYP81F1	At4g37430	CYP81F1 CYP91A2 At4g37430 F6G17.80	Cytochrome P450 81F1 OS=Arabidopsis thaliana OX=3702 GN=CYP81F1 PE=2 SV=2	0	7.666	6	2	3	1	70	2	0	High	459185		34609.7	33705.9	29802	33197.4	47135.3	25466.8	29864	31174	30497.6	33122.3	33960.2	35812.9		32705.9	35266.5	30511.8	34298.5		2555.12	10981.4	655.13	1376.8		0.100179	0.651475	0.223113		0.0401547	0.0521175	0.886916		0.108751	0.146236
A0A1P8B3U2	At4g16260	At4g16260	DL4170C At4g16260 AT4G16260 FCAALL.386	Glucan endo-1,3-beta-D-glucosidase OS=Arabidopsis thaliana OX=3702 GN=At4g16260 PE=1 SV=1	0	109.521	63	12	32	12	1048	12	0	High	1.176e+07		814094	736341	772645	953367	1.22008e+06	863197	780424	756415	749281	901522	900597	826257		774360	1.01222e+06	762040	876125		38905.3	185578	16316	43190		0.0231378	0.194095	0.639595		0.208307	0.547124	0.283711		0.38644	1.01992
Q8GUM1	EIF3B-2		EIF3B-2 ATEIF3B-2 EIF3B At5g25780 AT5G25780 F18A17.30 F18A17_30	Eukaryotic translation initiation factor 3 subunit B OS=Arabidopsis thaliana OX=3702 GN=EIF3B-2 PE=1 SV=1	0	63.307	17	12	26	4	532	12	0	High	666983		52515	38277.4	48847.1	31804.4	59020.6	48135.9	78172	61643.5	49158	24440	23618.3	30145.1		46546.5	46320.3	62991.2	26067.8		7392.37	13698.6	14553.9	3554.87		-0.436477	0.807031	0.155944		0.829376	1.1655	0.0683119		-0.0070275	0.00827483
F4I3C3	NQR	At1g49670	NQR At1g49670 AT1G49670 F14J22.10 F14J22_10	ARP protein (REF) OS=Arabidopsis thaliana OX=3702 GN=NQR PE=1 SV=1	0.005	2.484	1	1	1	1	32	1	0	High	1.69859e+06		131451	104073	108237	123667	98403.5	112331	134441	133434	138472	114501	109674	124202		114587	111467	135449	116126		14752.2	12653.7	2666.03	7399.4		-0.241306	1.13355	0.0735272		-0.0590738	0.213768	0.611269		-0.0398248	0.09976
A0A1P8BF32	BIP2	At5g42020	BIP2 BIP luminal binding protein MJC20.12 MJC20_12 At5g42020 AT5G42020	Heat shock protein 70 (Hsp 70) family protein OS=Arabidopsis thaliana OX=3702 GN=BIP2 PE=1 SV=1	0	511.373	66	46	470	4	9722	46	60	High	1.57843e+08		1.23675e+07	1.33819e+07	1.0515e+07	1.1444e+07	1.06808e+07	1.12045e+07	1.03195e+07	1.06856e+07	1.09199e+07	1.14178e+07	1.16126e+07	1.19975e+07		1.20882e+07	1.11098e+07	1.06417e+07	1.1676e+07		1.45373e+06	390343	302606	295004		0.183866	0.77771	0.166836		-0.0717139	0.937266	0.11554		-0.121766	0.490507
Q9SVQ9	At4g13180	At4g13180	At4g13180 AT4G13180 F17N18.70 F17N18_70	AT4g13180/F17N18_70 OS=Arabidopsis thaliana OX=3702 GN=At4g13180 PE=1 SV=1	0	21.543	19	3	13	3	562	3	0	High	1.85771e+06		125093	109031	161823	68655.6	133518	100947	118658	118373	123274	155691	206227	184205		131982	101040	120102	182041		27061.9	32431.3	2751.22	25337.3		0.136085	0.308504	0.491469		-0.849334	1.56778	0.0270532		-0.385413	0.563326
Q9AST8	ROSY1	At2g16005	ROSY1 At2g16005	MD-2-related lipid-recognition protein ROSY1 OS=Arabidopsis thaliana OX=3702 GN=ROSY1 PE=1 SV=1	0	10.356	17	2	3	2	114	2	0	High	1.51278e+06		88396.7	128771	106721	103817	109118	112486	111711	147098	125179	83574.9	87441.3	75815.6		107963	108474	127996	82277.3		20215.7	4370.4	17861	5920.5		-0.245563	0.57227	0.26775		0.398779	2.45438	0.00351252		0.0068108	0.0141584
Q9SAK4	ALDH5F1	At1g79440	ALDH5F1 ENF1 SSADH1 At1g79440 T8K14.14	Succinate-semialdehyde dehydrogenase, mitochondrial OS=Arabidopsis thaliana OX=3702 GN=ALDH5F1 PE=1 SV=2	0	46.349	21	8	15	8	359	8	0	High	3.35395e+06		198445	299008	235532	310136	175684	243030	220698	205462	219322	291462	298454	250719		244328	242950	215161	280212		50855.3	67225.7	8427.33	25779.8		0.183405	0.417301	0.38256		-0.205858	0.376009	0.420718		-0.00816151	0.00932244
Q8S9J2	At2g33840	At2g33840	At2g33840 T1B8.14	Tyrosine--tRNA ligase 1, cytoplasmic OS=Arabidopsis thaliana OX=3702 GN=At2g33840 PE=2 SV=1	0	22.402	13	4	11	4	209	4	0	High	1.47133e+06		97012	89421.1	96220	104418	85929.1	79376.8	120525	77547.3	85945.2	174006	155833	146218		94217.7	89907.8	94672.4	158686		4172.81	12985.9	22779	14111.8		-0.00694453	0.0112161	0.974505		-0.819654	2.46626	0.00341773		-0.0675518	0.21234
Q9FY99	G6PD2	At5g13110	G6PD2 At5g13110 T19L5_70	Glucose-6-phosphate 1-dehydrogenase 2, chloroplastic OS=Arabidopsis thaliana OX=3702 GN=G6PD2 PE=1 SV=2	0	102.671	34	16	52	6	1022	16	10	High	1.41669e+07		1.05869e+06	1.1216e+06	1.13668e+06	717319	813905	900601	1.23382e+06	1.16459e+06	1.08142e+06	923075	756804	923314		1.10566e+06	810608	1.15994e+06	867731		41370	91685.3	76308.7	96065.8		-0.0691489	0.468977	0.339643		-0.0982432	0.303087	0.497637		-0.447828	2.15011
Q9LZM6	At5g02050	At5g02050	At5g02050 AT5G02050 T7H20.100 T7H20_100	At5g02050 OS=Arabidopsis thaliana OX=3702 GN=At5g02050 PE=1 SV=1	0	15.484	31	3	9	3	169	3	0	High	934286		103415	54337.5	52457.1	73846.6	67988.3	99163.2	55146.5	60401.4	53593.1	69579.3	80343.9	69882.9		70070	80332.7	56380.3	73268.7		28893.3	16568.6	3567.89	6129.2		0.313606	0.336216	0.461088		0.13279	0.278455	0.526678		0.19719	0.206325
A0A1P8B7W9	CAP1	At4g34490	CAP1 ATCAP1 CAP 1 cyclase associated protein 1 At4g34490 AT4G34490 T4L20.70 T4L20_70	Adenylyl cyclase-associated protein OS=Arabidopsis thaliana OX=3702 GN=CAP1 PE=1 SV=1	0	19.602	12	6	9	6	161	6	0	High	7.32771e+06		543039	482341	581391	495846	432947	514185	568104	597375	537699	489318	497913	499752		535590	480993	567726	495661		49943.4	42607.2	29839.9	5569.66		-0.0840668	0.405743	0.392878		-0.043339	0.231999	0.58614		-0.155114	0.651382
Q9LM78	At1g20760	At1g20760	At1g20760 AT1G20760 F2D10.25 F2D10_25	Calcium-binding EF hand family protein OS=Arabidopsis thaliana OX=3702 GN=At1g20760 PE=1 SV=1	0	15.479	5	4	9	4	166	4	0	High	4.6756e+06		359174	375668	266190	326697	403640	347243	274628	279119	277498	343070	323232	304152		333678	359193	277081	323485		59024.5	39839.6	2274.01	19460.1		0.268145	0.76361	0.172341		0.151063	0.627997	0.235507		0.106306	0.245293
O82663	SDH1-1	At5g66760	SDH1-1 At5g66760 MSN2.16	Succinate dehydrogenase [ubiquinone] flavoprotein subunit 1, mitochondrial OS=Arabidopsis thaliana OX=3702 GN=SDH1-1 PE=1 SV=1	0	94.989	27	13	42	13	611	13	0	High	1.15007e+07		862819	875301	788852	886385	649390	811266	781946	796897	810296	891394	839565	889770		842324	782347	796380	873576		46727.3	121115	14182.2	29466		0.0809187	0.748326	0.178515		-0.159125	0.562753	0.273682		-0.106566	0.329377
Q9SRT8	At3g02220	At3g02220	At3g02220 AT3G02220 F14P3.13 F14P3_13	Small acidic-like protein OS=Arabidopsis thaliana OX=3702 GN=At3g02220 PE=1 SV=1	0.001	3.842	4	1	2	1	59	1	0	High	2.33729e+06		163719	144088	155632	146059	182967	222580	192672	173202	182624	160302	158148	148251		154480	183869	182833	155567		9865.79	38268	9736.66	6426.51		-0.243107	1.62067	0.0239515		0.241141	0.560503	0.275104		0.251259	0.573184
Q9M0A7	GGP1	At4g30530	GGP1 At4g30530	Gamma-glutamyl peptidase 1 OS=Arabidopsis thaliana OX=3702 GN=GGP1 PE=1 SV=1	0	28.275	27	7	13	6	178	7	1	High	5.17304e+06		380249	323746	371250	396373	335256	382159	383667	420125	403867	355684	362214	339961		358415	371263	402553	352620		30359.4	31982.1	18264.9	11438.3		-0.167549	1.01263	0.0971328		0.074327	0.402739	0.395604		0.05081	0.193587
Q9SRG3	PDIL1-2	At1g77510	PDIL1-2 PDI6 At1g77510 T5M16.10	Protein disulfide isomerase-like 1-2 OS=Arabidopsis thaliana OX=3702 GN=PDIL1-2 PE=2 SV=1	0	151.838	44	19	102	13	2005	19	0	High	9.87162e+06		777036	756093	701333	727542	690413	695847	764869	699840	780738	639672	642812	657774		744821	704601	748482	646753		39090	20052.9	42866.6	9672.92		-0.00707528	0.0370579	0.91821		0.123592	1.96579	0.0108197		-0.0800873	0.72584
Q8VZI8	FTSH10	At1g07510	FTSH10 At1g07510 F22G5.10 F22G5_9	ATP-dependent zinc metalloprotease FTSH 10, mitochondrial OS=Arabidopsis thaliana OX=3702 GN=FTSH10 PE=1 SV=1	0	26.565	11	6	8	4	162	6	0	High	1.99973e+06		157416	159319	125360	136983	119451	166624	128951	122290	139455	148642	156548	151554		147365	141019	130232	152248		19080.9	23843.9	8654.02	3998.11		0.178311	0.639007	0.229611		-0.110533	0.331403	0.466226		-0.0635038	0.132471
F4K3Y7	FY	At5g13480	FY At5g13480 AT5G13480 T6I14.10 T6I14_10	Transducin/WD40 repeat-like superfamily protein OS=Arabidopsis thaliana OX=3702 GN=FY PE=1 SV=2	0.002	3.502	2	1	1	1	22	1	0	High	284627		25234.5	28500.5	13605.5	21308.8	24863.3	18474.8	17306.5	18432.2	18589.4	23710.6	20444.8	22629.1		22446.8	21549	18109.3	22261.5		7829.01	3201.05	699.739	1663.65		0.309776	0.405271	0.393304		-0.0469329	0.125234	0.74949		-0.0588903	0.0639534
Q9ZPW5	At2g18330	At2g18330 At2g18330/T30D6.16	At2g18330 At2g18330/T30D6.16 AT2G18330 T30D6.16 T30D6_16	AAA-type ATPase family protein OS=Arabidopsis thaliana OX=3702 GN=At2g18330 PE=1 SV=2	0	11.771	8	5	11	3	91	5	0	High	1.54818e+06		121600	119991	105386	126115	104013	99276.5	89772.6	100142	103151	114187	118559	112851		115659	109802	97688.5	115199		8932.54	14325	7018.57	2985.6		0.243616	1.28476	0.0519092		-0.069226	0.253624	0.557668		-0.074978	0.236376
Q9M0X9	4CLL7	At4g05160	4CLL7 At4g05160 C17L7.80	4-coumarate--CoA ligase-like 7 OS=Arabidopsis thaliana OX=3702 GN=4CLL7 PE=1 SV=1	0	36.967	22	7	9	7	246	7	0	High	568815		53089.5	40918	28141.5	40725.2	48532.9	36314.2	31954.3	38690.5	37471.2	51659.6	45851.6	45227.9		40716.3	41857.4	36038.7	47579.7		12475.2	6187.56	3589.34	3547		0.176063	0.246896	0.566375		-0.184862	0.625292	0.236978		0.0398756	0.0486634
A0A1P8AQY7	GC5	At1g79830	GC5 golgin candidate 5 At1g79830 AT1G79830 F19K16.21 F19K16_21	Golgin Putative 5 OS=Arabidopsis thaliana OX=3702 GN=GC5 PE=1 SV=1	0	17.835	8	7	10	7	101	7	0	High	7.90835e+06		599362	649543	603438	589067	482863	548726	606700	577007	640548	520226	463430	523534		617448	540219	608085	502396		27870.1	53610.6	31793.5	33786.8		0.0220439	0.142172	0.720822		0.104718	0.444137	0.359636		-0.192773	1.03983
Q9SGZ5	BXL7	At1g78060	BXL7 At1g78060 F28K19.27 F28K19.32	Probable beta-D-xylosidase 7 OS=Arabidopsis thaliana OX=3702 GN=BXL7 PE=2 SV=2	0	63.46	23	12	36	12	723	12	0	High	8.16576e+06		523098	612102	591217	649215	566557	666120	538662	494025	519322	645395	674869	583792		575472	627297	517337	634685		46544.3	53277.1	22384.5	46473.4		0.153643	0.91007	0.123007		-0.0168915	0.0628971	0.865173		0.124403	0.563347
Q56WN1	GLN1-1	At5g37600	GLN1-1 At5g37600 K12B20.50	Glutamine synthetase cytosolic isozyme 1-1 OS=Arabidopsis thaliana OX=3702 GN=GLN1-1 PE=1 SV=2	0	105.355	48	12	55	5	753	12	1	High	1.04916e+07		831152	570764	749366	743219	739407	729865	751646	697997	701043	947083	811959	921879		717094	737497	716896	893641		133160	6878.88	30133.7	71851.8		0.000399261	0.000820722	0.998112		-0.277058	1.69893	0.0200017		0.0404749	0.0947003
Q9FLQ4	At5g55070	At5g55070	At5g55070 MCO15.2	Dihydrolipoyllysine-residue succinyltransferase component of 2-oxoglutarate dehydrogenase complex 1, mitochondrial OS=Arabidopsis thaliana OX=3702 GN=At5g55070 PE=1 SV=1	0	19.909	11	4	27	2	307	4	0	High	1.56836e+07		1.20494e+06	1.05881e+06	1.13036e+06	1.14648e+06	1.14562e+06	1.27098e+06	1.06539e+06	958753	954491	1.17244e+06	1.18902e+06	1.1155e+06		1.13137e+06	1.18769e+06	992879	1.15898e+06		73070.1	72125.5	62836	38563.4		0.188385	1.17037	0.0675502		0.0353024	0.239565	0.576017		0.0700883	0.402469
Q8GW78	CLPT2	At4g12060	CLPT2 CLPS2 At4g12060 F16J13.130	ATP-dependent Clp protease ATP-binding subunit CLPT2, chloroplastic OS=Arabidopsis thaliana OX=3702 GN=CLPT2 PE=1 SV=1	0	14.144	7	2	9	2	148	2	0	High	802835		54684	59009.4	78260.7	73176.8	69851.3	56859.4	65135.3	48845.3	55260.6	30601.9	40491.1	31850.3		63984.7	66629.2	56413.7	34314.4		12551.1	8622.7	8206.01	5385.43		0.181681	0.3653	0.431221		0.957338	2.275	0.00530889		0.0584274	0.108709
Q8VXZ9	RBP47B'	At5g19350	RBP47B' At5g19350 F7K24.100	Polyadenylate-binding protein RBP47B' OS=Arabidopsis thaliana OX=3702 GN=RBP47B' PE=2 SV=1	0.001	3.897	3	1	1	1	14	1	0	High	928690		67027	71171.7	64936.8	70333.9	66308.6	60567.6	63784.6	60396	62462.1	66264.9	69437.4	71099		67711.8	65736.7	62214.2	68933.8		3173.36	4908.23	1707.82	2456.06		0.122164	1.24077	0.0574419		-0.0685117	0.431701	0.370083		-0.0427094	0.229325
F4JGY0	MSRB5	At4g04830	MSRB5 ATMSRB5 At4g04830 AT4G04830 T4B21.5 T4B21_5	Methionine sulfoxide reductase B5 OS=Arabidopsis thaliana OX=3702 GN=MSRB5 PE=1 SV=1	0.002	3.108	9	1	1	1	23	1	0	High	1.41974e+06		133077	86729.6	116445	61922.4	78897.1	85847.6	116061	122401	111683	99487.8	102551	89375.4		112084	75555.7	116715	97138.1		23479.3	12307.6	5388.77	6894.92		-0.0584154	0.121561	0.755856		-0.362497	1.24418	0.056993		-0.568964	1.12238
P40940	ARF3	At2g24765	ARF3 ARL1 At2g24765 F27A10.8 F27C12.31	ADP-ribosylation factor 3 OS=Arabidopsis thaliana OX=3702 GN=ARF3 PE=1 SV=2	0.001	4.119	7	1	1	1	25	1	0	High	371867		25144.1	38023.1	31204.8	48098.5	600	600	23391.8	19916	18585.8	35369.3	49614.5	35071.5		31457.3	16432.8	20631.2	40018.4		6443.22	27423.3	2481.51	8311.75		0.608566	1.27394	0.0532179		-1.28408	0.643753	0.227115		-0.936815	0.38947
F4K4A7	At5g27410	At5g27410	At5g27410 AT5G27410 F21A20.120 F21A20_120	D-aminoacid aminotransferase-like PLP-dependent enzymes superfamily protein OS=Arabidopsis thaliana OX=3702 GN=At5g27410 PE=1 SV=1	0	27.954	7	5	11	5	181	5	0	High	1.20389e+06		71500.1	83484	85412.4	119891	94857	64208.2	64332.2	75109.5	60738.9	134909	93502.6	130110		80132.1	92985.3	66726.9	119507		7537.51	27888.4	7478.57	22648.3		0.264113	1.0267	0.0940369		-0.362026	0.56837	0.270165		0.214622	0.315221
A8MR14	At1g64650	At1g64650	At1g64650 AT1G64650 F1N19.22 F1N19_22	Major facilitator superfamily protein OS=Arabidopsis thaliana OX=3702 GN=At1g64650 PE=1 SV=1	0	18.098	9	4	11	3	167	4	1	High	3.3321e+06		231004	219589	265626	214466	287087	269024	224611	207511	211765	237418	234237	233056		238739	256859	214629	234904		23973.5	37807.8	8902.34	2255.68		0.153591	0.750044	0.17781		0.128907	0.429254	0.372174		0.105541	0.282401
Q9ZRW8	GSTU19	At1g78380	GSTU19 GST8 At1g78380 F3F9.11	Glutathione S-transferase U19 OS=Arabidopsis thaliana OX=3702 GN=GSTU19 PE=1 SV=1	0	64.182	57	15	52	10	352	15	5	High	3.32669e+07		1.88522e+06	1.91305e+06	2.95928e+06	2.05513e+06	2.50516e+06	2.31313e+06	3.08818e+06	2.76071e+06	2.60249e+06	1.94239e+06	2.31744e+06	2.14358e+06		2.25251e+06	2.29114e+06	2.81713e+06	2.13447e+06		612232	225820	247715	187694		-0.322688	0.672042	0.212793		0.102189	0.389641	0.407718		0.0245299	0.0346695
Q9FV81	GATB	At1g48520	GATB At1g48520 T1N15.14	Glutamyl-tRNA(Gln) amidotransferase subunit B, chloroplastic/mitochondrial OS=Arabidopsis thaliana OX=3702 GN=GATB PE=2 SV=1	0	5.503	4	1	2	1	109	1	0	High	201856		14770.2	11648.6	15497.4	16810.8	12812.8	12754.7	12398.8	11662.1	13305.6	18889.1	15026.3	18641.2		13972.1	14126.1	12455.5	17518.9		2044.8	2325.15	823.238	2162.2		0.165764	0.523948	0.299262		-0.310548	0.86055	0.137864		0.0158171	0.0289655
P31414	AVP1	At1g15690	AVP1 AVP AVP-3 AVP3 At1g15690 F7H2.3	Pyrophosphate-energized vacuolar membrane proton pump 1 OS=Arabidopsis thaliana OX=3702 GN=AVP1 PE=1 SV=1	0	141.951	19	15	113	15	1698	15	0	High	4.77789e+07		3.98459e+06	3.24902e+06	2.60539e+06	3.58984e+06	2.79089e+06	3.63299e+06	2.55832e+06	3.29162e+06	3.01023e+06	4.28291e+06	3.77319e+06	3.83857e+06		3.27967e+06	3.3379e+06	2.95339e+06	3.96489e+06		690110	474220	369937	277346		0.151177	0.292096	0.510392		-0.248338	0.923567	0.119243		0.0253939	0.0409962
O49627	ISU1	At4g22220	ISU1 ISCU1 At4g22220 T10I14.50	Iron-sulfur cluster assembly protein 1 OS=Arabidopsis thaliana OX=3702 GN=ISU1 PE=1 SV=1	0.002	3.073	8	1	3	1	54	1	0	High	437244		26641.3	37552.6	600	32415.8	600	29670.3	37739.3	36990	31474	43330.5	45040.3	50151.7		21598	20895.4	35401.1	46174.2		18985.5	17629.8	3421.53	3549.17		-0.712899	0.548243	0.282981		-1.1439	1.14498	0.0716184		-0.0477125	0.0155679
O80844	At2g45750	At2g45750	At2g45750 F4I18.27	Probable methyltransferase PMT16 OS=Arabidopsis thaliana OX=3702 GN=At2g45750 PE=3 SV=1	0	7.865	4	2	4	2	95	2	0	High	4.47224e+06		288032	341943	325133	292007	270436	315449	350647	349337	374924	294943	297644	328476		318369	292631	358303	307021		27584.8	22513	14409.3	18629.4		-0.170477	1.044	0.0903646		-0.0692547	0.354819	0.441754		-0.12162	0.55477
Q8LPJ4	ABCE2	At4g19210	ABCE2 RLI2 At4g19210 T18B16.180	ABC transporter E family member 2 OS=Arabidopsis thaliana OX=3702 GN=ABCE2 PE=2 SV=1	0	79.396	26	11	42	11	919	11	0	High	8.69931e+06		642392	694989	569995	682405	717662	592801	520957	555949	595588	634390	636808	652762		635792	664289	557498	641320		62757.6	64371.3	37339.7	9982.47		0.189588	0.863676	0.136875		0.0507674	0.240807	0.574371		0.0632561	0.213111
Q682E1	At2g38580	At2g38580	At2g38580 AT2G38580 T6A23.22 T6A23_22	Mitochondrial ATP synthase D chain-related protein OS=Arabidopsis thaliana OX=3702 GN=At2g38580 PE=1 SV=1	0	12.005	13	5	8	5	66	5	0	High	1.80289e+06		136553	147312	168182	114584	146077	143840	127019	128103	116591	108620	106085	95372.7		150682	134834	123904	103359		16081.7	17572.5	6356.79	7031.7		0.282286	1.25881	0.0551048		0.383514	1.34678	0.0450005		-0.160329	0.503982
Q9SRV1	BPM4	At3g03740	BPM4 At3g03740 F20H23.23	BTB/POZ and MATH domain-containing protein 4 OS=Arabidopsis thaliana OX=3702 GN=BPM4 PE=1 SV=1	0	6.155	6	1	1	1	64	1	0	High	166873		11404.3	13274.5	600	8929.83	600	19494.4	12831	13504.1	11489.7	19642.2	23932	17246.2		8426.27	9674.76	12608.2	20273.5		6841.94	9469.22	1025.51	3387.3		-0.5814	0.450747	0.354203		-1.0673	0.847751	0.141987		0.199332	0.0644149
Q08733	PIP1-3	At1g01620	PIP1-3 PIP1C TMPB At1g01620 F22L4.16	Aquaporin PIP1-3 OS=Arabidopsis thaliana OX=3702 GN=PIP1-3 PE=1 SV=1	0	40.037	35	6	10	3	239	6	0	High	2.46566e+06		154745	148412	175125	208018	152222	143293	229857	190788	204207	162440	149292	168944		159427	167844	208284	160225		13958.4	35076.8	19851	10011.4		-0.385651	1.59878	0.0251895		0.0670207	0.133224	0.735828		0.0742244	0.14325
Q9SXJ7	CLPC2	At3g48870	CLPC2 HSP93-III At3g48870 T21J18.140	Chaperone protein ClpC2, chloroplastic OS=Arabidopsis thaliana OX=3702 GN=CLPC2 PE=1 SV=1	0	168.983	34	23	122	9	1832	23	0	High	5.34314e+06		366939	408834	181961	444611	447120	397642	332532	184440	200007	545624	405347	600691		319244	429791	238993	517221		120723	27870.1	81380.2	100722		0.417695	0.404748	0.393778		-0.267145	0.65577	0.220918		0.428973	0.705222
Q9LV35	AIP1-2	At3g18060	AIP1-2 At3g18060 MRC8.4	Actin-interacting protein 1-2 OS=Arabidopsis thaliana OX=3702 GN=AIP1-2 PE=2 SV=1	0	37.41	16	8	23	8	357	8	0	High	7.31989e+06		541051	559307	502859	514055	521075	503954	492178	493520	435693	577898	534273	567913		534406	513028	473797	560028		28805	8606.35	33006	22856.4		0.173667	1.12695	0.0746536		-0.126461	1.53731	0.0290195		-0.0588982	0.54434
Q9SB89	RH27	At5g65900	RH27 At5g65900 F6H11.20 K14B20.7	DEAD-box ATP-dependent RNA helicase 27 OS=Arabidopsis thaliana OX=3702 GN=RH27 PE=2 SV=2	0	6.59	3	1	7	1	147	1	0	High	2.39376e+06		208701	107893	251105	54276.6	600	48871.1	98199.9	64631.2	95228.7	138009	216968	185136		189233	34582.6	86019.9	180037		73564.2	29553.6	18582.7	39725.8		1.13742	1.10795	0.0779922		-2.38018	2.15242	0.00704008		-2.45205	1.55568
Q38799	PDH2	At5g50850	PDH2 MAB1 At5g50850 K16E14.1	Pyruvate dehydrogenase E1 component subunit beta-1, mitochondrial OS=Arabidopsis thaliana OX=3702 GN=PDH2 PE=1 SV=2	0	115.057	33	10	86	10	2140	10	0	High	1.92152e+07		1.2378e+06	1.14837e+06	1.54634e+06	1.22019e+06	1.29101e+06	1.77718e+06	1.52745e+06	1.38952e+06	1.5674e+06	1.31554e+06	1.14769e+06	1.12801e+06		1.31084e+06	1.42946e+06	1.49479e+06	1.19708e+06		208796	303213	93326.4	103063		-0.189452	0.627065	0.236012		0.255951	0.557194	0.277208		0.124981	0.217137
Q9LYG3	NADP-ME2	At5g11670	NADP-ME2 At5g11670 T22P22.60	NADP-dependent malic enzyme 2 OS=Arabidopsis thaliana OX=3702 GN=NADP-ME2 PE=1 SV=1	0	157.667	45	15	64	12	1520	15	4	High	1.20503e+07		702436	1.1661e+06	1.26757e+06	767521	764955	1.06629e+06	727245	803126	857320	615993	678716	620627		1.04537e+06	866255	795897	638445		301289	173240	65338.2	34952.1		0.393354	0.631403	0.233667		0.440229	1.04892	0.0893473		-0.271144	0.37417
A0A1P8AWM1	UKL3	At1g55810	UKL3 uridine kinase-like 3 At1g55810 AT1G55810 F20N2.21 F20N2_21	Uridine kinase OS=Arabidopsis thaliana OX=3702 GN=UKL3 PE=1 SV=1	0	9.228	7	3	5	2	117	3	0	High	1.24992e+06		26901.9	177204	29286.5	114069	43765.9	30098	202119	177677	177090	28288.3	129270	45796.2		77797.5	62644.4	185629	67784.8		86096.8	45056.5	14284	53962.5		-1.25462	1.004	0.0990835		-0.113777	0.0431941	0.905328		-0.312539	0.0966652
Q94AH6	CUL1	At4g02570	CUL1 At4g02570 T10P11.26	Cullin-1 OS=Arabidopsis thaliana OX=3702 GN=CUL1 PE=1 SV=1	0	27.923	9	5	19	5	326	5	0	High	2.69028e+06		242420	215528	182843	186361	174622	195788	167864	147430	183114	199961	229384	214864		213597	185590	166136	214736		29835.2	10604	17904.6	14712.2		0.362531	1.11099	0.0774471		-0.210447	1.30423	0.0496328		-0.202773	0.698367
P57758	At5g40670	At5g40670	At5g40670 MNF13.23	Cystinosin homolog OS=Arabidopsis thaliana OX=3702 GN=At5g40670 PE=2 SV=1	0	5.311	7	1	4	1	73	1	0	High	1.59994e+06		85879.2	98023.5	103222	144385	173664	85615.6	113919	115819	103887	139663	124167	140887		95708.3	134555	111208	134906		8900.21	44839.7	6411.34	9319.87		-0.216546	1.15097	0.0706364		-0.00375737	0.00434398	0.990047		0.491479	0.667482
B3H5J6	VSP1	At5g24780	VSP1 ATVSP1 VEGETATIVE STORAGE PROTEIN 1 vegetative storage protein 1 At5g24780 AT5G24780 T4C12.50	Vegetative storage protein 1 OS=Arabidopsis thaliana OX=3702 GN=VSP1 PE=1 SV=1	0.006	2.231	3	1	2	1	44	1	0	High	2.72342e+06		126592	244254	271632	187759	165744	194294	187624	240481	185037	128176	148090	109775		214159	182599	204381	128681		77061.1	14958.3	31290.7	19162.5		0.067424	0.0713079	0.848579		0.504883	1.7344	0.0184332		-0.230005	0.280215
F4I1K2	At1g36050	At1g36050	At1g36050 AT1G36050 F5J5.4 F5J5_4	Endoplasmic reticulum vesicle transporter protein OS=Arabidopsis thaliana OX=3702 GN=At1g36050 PE=1 SV=1	0.001	4.014	4	2	4	2	20	2	0	High	4.12828e+06		247127	210374	342731	295160	367345	291282	314905	326107	343833	281397	269456	222992		266744	317929	328282	257948		68324.4	42839.2	14586.1	30856.3		-0.299479	0.695086	0.201797		0.301624	0.919112	0.120472		0.253248	0.477113
Q9SZR6	At4g29960	At4g29960	At4g29960 AT4G29960 F27B13.200 F27B13_200	Transmembrane protein OS=Arabidopsis thaliana OX=3702 GN=At4g29960 PE=1 SV=1	0	15.694	10	1	17	1	86	1	0	High	505099		50132.4	52109.1	19683.8	33925.5	600	44931.3	19385.6	600	12088.6	35201.8	70375.7	50209.2		40641.8	26485.6	10691.4	51928.9		18177	23083.1	9470.44	17649.9		1.92651	1.18979	0.0645966		-0.971331	0.690459	0.203958		-0.617756	0.345898
Q9LK57	At3g13160	At3g13160	At3g13160 MJG19.11	Pentatricopeptide repeat-containing protein At3g13160, mitochondrial OS=Arabidopsis thaliana OX=3702 GN=At3g13160 PE=1 SV=1	0	41.492	16	5	24	5	525	5	0	High	3.23926e+06		243467	163378	227278	228653	235180	255215	225319	226150	217456	236571	257423	245834		211374	239683	222975	246609		42346.8	13841.6	4797.91	10447.7		-0.0770838	0.179232	0.661864		-0.0411019	0.278094	0.527116		0.181328	0.477734
O23238	C7A10.940	At4g36420	C7A10.940 AP22.77 AP22_77 At4g36420 AT4G36420	At4g36420/C7A10_940 OS=Arabidopsis thaliana OX=3702 GN=C7A10.940 PE=1 SV=2	0.008	1.94	4	1	1	1	0	1	0	High	878973		55526	65760.1	70754.6	54397.2	44321.8	62343.7	77198	82572.1	67868	50587.8	55266.4	62694		64013.6	53687.6	75879.4	56182.7		7763.11	9031.91	7440.24	6104.94		-0.24533	0.89093	0.128549		-0.065538	0.147503	0.712029		-0.25379	0.682823
Q9XI76	At1g14120		AT1G14120 F7A19.20 F7A19_20	2-oxoglutarate (2OG) and Fe(II)-dependent oxygenase superfamily protein OS=Arabidopsis thaliana OX=3702 GN=At1g14120 PE=1 SV=1	0.002	3.724	5	1	1	1	44	1	0	High	1.72808e+06		97746.7	189823	67891	170363	158378	118963	114644	107220	119354	124394	134198	131238		118487	149235	113739	129943		63556.8	26892	6117.19	5028.52		0.0589953	0.0439542	0.903745		0.199703	0.539082	0.289014		0.332855	0.315739
Q9LFU1	ASN3	At5g10240	ASN3 At5g10240 F18D22.10 T31P16.230	Asparagine synthetase [glutamine-hydrolyzing] 3 OS=Arabidopsis thaliana OX=3702 GN=ASN3 PE=2 SV=1	0	13.857	11	5	13	2	101	5	0	High	260321		20749.9	22171.5	16399.2	20087	18477.6	17107.8	16317.1	16365.2	18504.6	20336.4	19289.6	19862.4		19773.5	18557.5	17062.3	19829.5		3007.43	1491.17	1249.31	524.185		0.212755	0.652148	0.222768		-0.0956455	0.627442	0.235808		-0.0915685	0.248411
Q9FHG2	RPL32B	At5g46430	RPL32B At5g46430 K11I1.2	60S ribosomal protein L32-2 OS=Arabidopsis thaliana OX=3702 GN=RPL32B PE=2 SV=1	0	21.303	25	4	8	1	127	4	0	High	4.40007e+06		301125	291296	326273	286209	325230	284222	344305	353480	337416	324248	296498	315074		306231	298553	345067	311940		18038.8	23124.2	8058.81	14137.8		-0.172255	1.56605	0.0271613		-0.0632798	0.356047	0.440507		-0.036632	0.171503
Q9SLV3	ZW9	At1g58270	ZW9 At1g58270 AT1G58270 F19C14.11 F19C14_11	At1g58270/F19C14_8 OS=Arabidopsis thaliana OX=3702 GN=ZW9 PE=1 SV=1	0	46.978	22	9	24	9	469	9	0	High	1.39632e+07		1.04436e+06	1.0906e+06	990271	976755	947240	1.06352e+06	1.02879e+06	1.08591e+06	1.20775e+06	921751	923421	919055		1.04174e+06	995838	1.10748e+06	921409		50214.8	60442.4	91409.9	2202.87		-0.0882848	0.473289	0.336288		0.112069	0.999801	0.100046		-0.0650181	0.433162
B5X0I6	VIP6	At2g06210	VIP6 ELF8 At2g06210	Protein CTR9 homolog OS=Arabidopsis thaliana OX=3702 GN=VIP6 PE=1 SV=1	0.002	3.129	1	1	1	1	38	1	0	High	4.15815e+06		330139	389958	275303	216017	253926	270492	318478	310750	312855	298002	293330	275948		331800	246812	314028	289093		57345.6	27925.3	3995.27	11621.1		0.0794223	0.207121	0.620696		-0.228125	1.13866	0.0726679		-0.426903	1.085
F4K020	BG_PPAP	At5g42100	BG_PPAP 3-GLUCANASE_PUTATIVE 3-glucanase_putative ARABIDOPSIS THALIANA BETA-1 ATBG_PAP ATBG_PPAP beta-1 MJC20.21 MJC20_21 At5g42100 AT5G42100	Glucan endo-1,3-beta-D-glucosidase OS=Arabidopsis thaliana OX=3702 GN=BG_PPAP PE=1 SV=1	0.004	2.569	2	1	2	1	27	1	0	High	3.66796e+06		293263	260076	234179	222048	154127	235539	233044	207351	244793	272370	288465	263606		262506	203905	228396	274814		29617	43633.3	19149.1	12607.9		0.200813	0.77157	0.169212		-0.430556	1.26871	0.0538629		-0.364454	0.897621
Q9SHC8	PVA12	At2g45140	PVA12 VAP12 At2g45140 T14P1.5	Vesicle-associated protein 1-2 OS=Arabidopsis thaliana OX=3702 GN=PVA12 PE=1 SV=1	0	19.404	14	3	15	3	115	3	0	High	3.26371e+06		258608	267463	167511	256734	265398	246735	160870	180014	190317	228055	274810	223147		231194	256289	177067	242004		55328.5	9339.48	14943.4	28516.6		0.384808	0.751493	0.177218		0.0827379	0.341064	0.455969		0.148668	0.317138
P32961	NIT1	At3g44310	NIT1 At3g44310 T10D17_100	Nitrilase 1 OS=Arabidopsis thaliana OX=3702 GN=NIT1 PE=1 SV=2	0	37.809	33	9	26	5	246	9	4	High	1.05474e+07		797824	696176	622964	926221	764892	629645	690754	758176	664281	859911	872299	786516		705655	773586	704404	839575		87814.1	148479	48413	46366.4		0.00255978	0.00709491	0.983796		-0.118097	0.29824	0.503222		0.1326	0.273567
Q9SMT7	AAE3	At3g48990	AAE3 4CLL10 AMPBP3 At3g48990 T2J13.170	Oxalate--CoA ligase OS=Arabidopsis thaliana OX=3702 GN=AAE3 PE=1 SV=1	0	129.601	44	17	89	17	2145	17	0	High	2.75133e+07		1.96599e+06	2.24261e+06	2.10302e+06	1.8282e+06	1.63261e+06	1.9989e+06	1.93858e+06	2.20045e+06	2.19623e+06	1.76226e+06	1.82954e+06	1.60949e+06		2.10387e+06	1.8199e+06	2.11175e+06	1.73376e+06		138313	183286	149987	112761		-0.00539564	0.0223429	0.949855		0.069952	0.278784	0.52628		-0.209187	1.00498
F4JVN6	TPP2	At4g20850	TPP2 At4g20850 T13K14.10	Tripeptidyl-peptidase 2 OS=Arabidopsis thaliana OX=3702 GN=TPP2 PE=1 SV=1	0	173.551	28	33	83	33	1621	33	0	High	1.58264e+07		1.3382e+06	1.26089e+06	1.06907e+06	1.07831e+06	1.01222e+06	1.146e+06	1.05068e+06	1.07019e+06	1.04034e+06	1.18843e+06	1.21908e+06	1.10899e+06		1.22272e+06	1.07884e+06	1.05374e+06	1.17216e+06		138566	66889.9	15153.7	56818.5		0.214578	0.984284	0.103685		-0.119689	0.85598	0.139322		-0.180608	0.743204
Q8RY60	CBSDUF7	At1g47330	CBSDUF7 At1g47330 T3F24.6	DUF21 domain-containing protein At1g47330 OS=Arabidopsis thaliana OX=3702 GN=CBSDUF7 PE=1 SV=1	0	9.041	4	1	5	1	82	1	0	High	389191		33535.3	22921.9	30707.9	30181.4	26816.9	21602.1	26248.3	22944.2	22405.2	33722.2	30491.6	40489		29055.1	26200.1	23865.9	34900.9		5496.38	4322.77	2080.79	5101.87		0.28384	0.696978	0.200919		-0.413691	1.05904	0.08729		-0.149216	0.285261
Q96327	EBP1	At3g51800	EBP1 CAM1 CPR At3g51800	ERBB-3 BINDING PROTEIN 1 OS=Arabidopsis thaliana OX=3702 GN=EBP1 PE=1 SV=1	0	112.708	41	14	79	14	1092	14	0	High	1.59218e+07		1.16079e+06	1.1452e+06	1.10499e+06	1.16839e+06	1.2883e+06	1.38916e+06	1.20075e+06	1.11894e+06	1.20679e+06	980801	967374	1.08744e+06		1.13699e+06	1.28195e+06	1.17549e+06	1.01187e+06		28792.2	110522	49069.2	65790.1		-0.0480406	0.513967	0.30622		0.341313	1.6571	0.0220241		0.173116	1.03233
Q9SJ40	VPS11	At2g05170	VPS11 At2g05170 F5G3.7	Vacuolar protein-sorting-associated protein 11 homolog OS=Arabidopsis thaliana OX=3702 GN=VPS11 PE=1 SV=1	0	6.741	3	1	1	1	69	1	0	High	245980		19904.3	15015.4	18224.8	18328.7	15137.8	15162.1	15865.1	18882.3	16519.4	20741.4	20360.3	19934.1		17714.8	16209.5	17089	20345.3		2484.06	1835.28	1587.18	403.848		0.0518923	0.135666	0.731701		-0.327853	1.72334	0.0189087		-0.128114	0.350567
P23586	STP1	At1g11260	STP1 At1g11260 T28P6.9	Sugar transport protein 1 OS=Arabidopsis thaliana OX=3702 GN=STP1 PE=1 SV=2	0	26.582	8	3	14	3	393	3	0	High	2.38603e+06		139480	130905	179679	212154	222189	125129	147819	142193	134858	188852	182367	238076		150022	186491	141623	203098		26039.7	53377.2	6499.53	30464.5		0.0831115	0.209992	0.616606		-0.123075	0.177754	0.664119		0.313934	0.459092
O04209	CLC2	At2g40060	CLC2 At2g40060 T28M21.22	Clathrin light chain 2 OS=Arabidopsis thaliana OX=3702 GN=CLC2 PE=1 SV=1	0	12.726	19	5	12	5	45	5	0	High	6.51569e+06		415824	491517	557767	437336	513611	530354	476138	520334	500770	436626	392294	332529		488369	493767	499080	387150		71023.9	49582.5	22146.3	52239		-0.0313001	0.0886529	0.815356		0.350938	1.20499	0.0623746		0.0158579	0.0365685
Q9FJI5	G6PD6	At5g40760	G6PD6 ACG12 At5g40760 K1B16.1 MNF13.6	Glucose-6-phosphate 1-dehydrogenase 6, cytoplasmic OS=Arabidopsis thaliana OX=3702 GN=G6PD6 PE=1 SV=1	0	115.106	41	16	87	11	1441	16	5	High	3.19831e+07		2.60374e+06	2.23599e+06	1.96131e+06	2.25306e+06	2.39728e+06	2.2111e+06	2.17141e+06	2.17651e+06	2.02498e+06	2.54703e+06	2.32031e+06	2.37281e+06		2.26701e+06	2.28715e+06	2.1243e+06	2.41338e+06		322340	97657	86050.3	118680		0.0938029	0.301119	0.499897		-0.077506	0.64219	0.227935		0.0127568	0.035026
P42825	ATJ2	At5g22060	ATJ2 A2 ATJ At5g22060 T6G21.11 T6G21_170	Chaperone protein dnaJ 2 OS=Arabidopsis thaliana OX=3702 GN=ATJ2 PE=1 SV=2	0	65.239	26	10	55	3	799	10	0	High	3.57418e+06		273773	257636	252646	288900	276469	232837	249311	227038	246763	273099	262492	265988		261351	266069	241038	267193		11042.6	29443.2	12190.7	5405.43		0.116733	1.00353	0.0991901		-0.0060845	0.0217075	0.951245		0.0258069	0.0926815
Q93V93	PER44	At4g26010	PER44 P44 At4g26010 F20B18.120	Peroxidase 44 OS=Arabidopsis thaliana OX=3702 GN=PER44 PE=2 SV=1	0	13.472	6	3	10	3	167	3	0	High	5.05236e+06		293423	234754	388467	360063	283156	347085	399790	442484	452049	377356	355927	380602		305548	330101	431441	371295		77570.1	41170.4	27824.9	13407.7		-0.497764	1.24243	0.0572227		-0.169657	0.757636	0.174729		0.111509	0.184742
O80503	At2g44640		At2g44640 AT2G44640 F16B22.13	Expressed protein OS=Arabidopsis thaliana OX=3702 GN=At2g44640 PE=1 SV=2	0	13.172	10	3	8	3	114	3	0	High	2.65006e+06		186682	186445	177595	207486	231766	191290	163411	168011	174831	186669	213545	193759		183574	210181	168751	197991		5179.04	20372.1	5745.75	13928.9		0.121465	1.53158	0.029405		0.0861969	0.356081	0.440473		0.195272	1.02947
O23393	BIA1	At4g15400	BIA1 ABS1 At4g15400 Dl3745c FCAALL.284	BAHD acyltransferase BIA1 OS=Arabidopsis thaliana OX=3702 GN=BIA1 PE=2 SV=1	0	10.092	4	1	4	1	91	1	0	High	243969		14449.7	14158.6	27895	16856.8	21954.9	19538	14135.4	12328.5	12160.2	15474	15740	18187.7		18834.4	19449.9	12874.7	16467.3		7848.03	2550.2	1095.06	1495.89		0.548835	0.580676	0.262618		0.240163	0.808272	0.155499		0.0463914	0.0440983
Q944A2	At1g20220	At1g20220	At1g20220 AT1G20220 T20H2.2 T20H2_2	Alba DNA/RNA-binding protein OS=Arabidopsis thaliana OX=3702 GN=At1g20220 PE=1 SV=1	0	36.169	17	4	39	4	587	4	0	High	1.13105e+07		720139	828360	766721	837818	812910	796095	971696	851230	856613	715864	769543	764507		771740	815608	893179	749972		54284.7	20991.6	68050.3	29644.9		-0.210835	1.13635	0.0730546		0.121039	1.45352	0.0351953		0.0797596	0.582095
A0A1P8BG17	CHR24	At5g63950	CHR24 chromatin remodeling 24 ERCC6 MBM17.5 MBM17_5 RAD26 At5g63950 AT5G63950	Chromatin remodeling 24 OS=Arabidopsis thaliana OX=3702 GN=CHR24 PE=1 SV=1	0	5.696	2	1	4	1	18	1	0	High	52802.4		600	600	17976.8	9333.78	600	600	13200.4	6628.37	5663.09	600	600	600		6392.26	3511.26	8497.29	600		10032.5	5042.45	4101.52	0		-0.410678	0.122928	0.75348		2.54895	0.427243	0.373901		-0.864336	0.167663
O82306	At2g25910	At2g25910	AT2G25910 F17H15.6 F17H15_6	3'-5' exonuclease domain-containing protein / K homology domain-containing protein / KH domain-containing protein OS=Arabidopsis thaliana OX=3702 GN=At2g25910 PE=1 SV=2	0.001	4.404	10	1	1	1	43	1	0	High	192271		17135.7	14563.3	13694.2	12770.4	13826.8	10958.7	12094.4	12203.2	13222	13605	13913.2	14553.9		15131.1	12518.6	12506.6	14024		1789.59	1450.53	621.979	484.101		0.27483	1.12838	0.0744085		-0.163829	0.786846	0.163363		-0.273441	0.917354
O80526	ACLA-3	At1g09430	ACLA-3 At1g09430 F19J9.9	ATP-citrate synthase alpha chain protein 3 OS=Arabidopsis thaliana OX=3702 GN=ACLA-3 PE=2 SV=1	0	47.688	23	7	30	5	556	7	0	High	633813		32665.9	30445.7	29883.5	52724.1	75821.6	84082.7	44469.8	33038	39544.3	49208	50675.8	55788.6		30998.3	70876.1	39017.4	51890.8		1471.25	16253.8	5734.1	3454.47		-0.331925	1.10326	0.0788389		0.449821	0.924648	0.118947		1.19311	1.87463
O64517	AMC4	At1g79340	AMC4 AMC7 MCP2D At1g79340 YUP8H12R.4	Metacaspase-4 OS=Arabidopsis thaliana OX=3702 GN=AMC4 PE=1 SV=1	0	32.033	14	4	12	4	233	4	0	High	4.77871e+06		334308	323483	303328	271102	329012	361190	279882	227461	248517	329381	472029	393747		320373	320434	251953	398385		15722.6	45652.3	26378.7	71436.9		0.346596	1.74083	0.0181624		-0.314136	0.729381	0.186474		0.000276892	0.000719111
A0A178W3M8	CIPK23		CIPK23 ATCIPK23 LKS1 LOW-K+-SENSITIVE 1 PKS17 SnRK3.23 SOS2-like protein kinase 17 At1g30270 AT1G30270 F12P21.6 F12P21_6	CBL-interacting protein kinase 23 OS=Arabidopsis thaliana OX=3702 GN=CIPK23 PE=1 SV=1	0.006	2.231	6	1	3	1	16	1	0	High	120632		16839.3	600	34910.2	15045.8	600	600	11214.6	14105.9	20615.1	600	7900.54	600		17449.8	5415.26	15311.9	3033.51		17163.2	8340.27	4814.87	4214.97		0.18856	0.0728427	0.845585		0.83604	0.166407	0.6817		-1.68811	0.473581
Q9FMR9	RIN1	At5g22330	RIN1 RVB1 TIP49a At5g22330	RuvB-like protein 1 OS=Arabidopsis thaliana OX=3702 GN=RIN1 PE=1 SV=1	0	31.292	13	3	14	3	383	3	0	High	678860		57082.2	53163.4	45348	58854.1	55286.5	42600.9	33641	34259.8	45316.2	51780.7	48682.4	55964.8		51864.6	52247.2	37739	52142.6		5973.95	8542.22	6569.33	3654.68		0.458692	1.29165	0.0510915		0.00288946	0.00639386	0.985385		0.0106037	0.0211991
O82486	MTA	At4g10760	MTA EMB1706 At4g10760 T12H20.6	N6-adenosine-methyltransferase MT-A70-like OS=Arabidopsis thaliana OX=3702 GN=MTA PE=1 SV=2	0.004	2.752	3	2	2	2	0	2	0	High	1.02236e+06		86027.3	65019.9	58215.8	71392.5	84724.5	57543.2	67767.6	63268.5	66827.6	90026.7	74881.7	79501.1		69754.3	71220.1	65954.6	81469.8		14497.6	13591.5	2373.16	7762.06		0.08081	0.169188	0.677348		-0.193982	0.49478	0.320052		0.030001	0.0435865
Q9FV53	PDF1A	At1g15390	PDF1A DEF1 At1g15390 F9L1.34 F9L1_34	Peptide deformylase 1A, chloroplastic/mitochondrial OS=Arabidopsis thaliana OX=3702 GN=PDF1A PE=1 SV=3	0.003	2.854	4	1	5	1	29	1	0	High	6.52421e+06		433323	385295	445197	410800	465418	424019	470853	453383	443717	560770	550333	681285		421272	433412	455984	597463		31717.6	28494.9	13754	72779.6		-0.114234	0.804114	0.156995		-0.46311	1.65653	0.022053		0.0409888	0.188603
F4JHJ0	At4g02450	At4g02450	At4g02450 AT4G02450 T14P8.5 T14P8_5	HSP20-like chaperones superfamily protein OS=Arabidopsis thaliana OX=3702 GN=At4g02450 PE=1 SV=1	0	42.725	35	8	20	8	273	8	0	High	1.11364e+07		838862	755473	876640	698242	649567	929846	908045	817476	859632	747538	775580	680746		823658	759218	861718	734621		61997.6	149759	45320.6	48718.7		-0.0651695	0.357465	0.439072		0.0475142	0.0968334	0.800141		-0.117531	0.276605
Q8W4E2	VHA-B3	At1g20260	VHA-B3 At1g20260 F14O10.13	V-type proton ATPase subunit B3 OS=Arabidopsis thaliana OX=3702 GN=VHA-B3 PE=2 SV=1	0	304.24	65	26	216	1	5121	26	38	High	7.52084e+07		5.28303e+06	4.70915e+06	5.57768e+06	5.08229e+06	5.73026e+06	5.50328e+06	5.53237e+06	5.61709e+06	5.50715e+06	5.26328e+06	5.31205e+06	5.44659e+06		5.18995e+06	5.43861e+06	5.5522e+06	5.34064e+06		441682	328790	57589.8	94941.5		-0.0973388	0.635032	0.231722		0.0262255	0.18976	0.646011		0.067517	0.320739
Q42406	CYP18-4	At4g34870	CYP18-4 43H1 CYP1 CYPA ROC5 At4g34870 T11I11.110	Peptidyl-prolyl cis-trans isomerase CYP18-4 OS=Arabidopsis thaliana OX=3702 GN=CYP18-4 PE=1 SV=1	0	99.189	58	9	71	7	2229	9	2	High	1.04806e+07		410910	634741	1.17402e+06	426621	999482	839213	644386	830807	790251	519628	452462	597422		739892	755106	755148	523170		392273	295547	98042.6	72544.9		-0.0294449	0.0218059	0.95103		0.529397	0.589584	0.257286		0.0293637	0.0178258
Q8W460	At2g19160	At2g19160	AT2G19160 T20K24.18 T20K24_18	At2g19160 OS=Arabidopsis thaliana OX=3702 GN=At2g19160 PE=1 SV=1	0.004	2.564	3	1	2	1	45	1	0	High	9.18415e+06		503282	602541	699548	693838	607282	619100	705719	815094	701579	640781	526421	514646		601790	640073	740797	560616		98135.2	46934.7	64376.6	69674.5		-0.299818	0.96053	0.109514		0.191224	0.752718	0.176718		0.0889765	0.24027
A0A1P8BFC2	MRO11.21	At5g23750	MRO11.21 MRO11_21 At5g23750 AT5G23750	Remorin family protein OS=Arabidopsis thaliana OX=3702 GN=MRO11.21 PE=1 SV=1	0.002	3.16	3	1	2	1	0	1	0	High	4.70347e+06		317989	350297	337233	305032	307252	322227	397345	367288	386182	283171	284528	349875		335173	311504	383605	305858		16252.2	9352.66	15193.5	38125.9		-0.194714	1.70782	0.0195964		0.0263867	0.0885455	0.815557		-0.105658	1.02653
Q94C48	WDL5	At4g32330	WDL5 At4g32330 F10M6.40 F8B4.30	Protein WVD2-like 5 OS=Arabidopsis thaliana OX=3702 GN=WDL5 PE=1 SV=1	0	13.814	8	3	6	3	131	3	0	High	3.37951e+06		312373	318522	249083	242807	195545	224457	225680	256184	289461	174315	192850	204069		293326	220936	257108	190411		38438.5	23826.9	31900.4	15026.5		0.190129	0.556697	0.277525		0.214512	0.873672	0.13376		-0.408875	1.29926
O23523	RGGA	At4g16830	RGGA At4g16830 dl4440w FCAALL.13	RGG repeats nuclear RNA binding protein A OS=Arabidopsis thaliana OX=3702 GN=RGGA PE=1 SV=1	0	12.975	16	3	7	3	52	3	0	High	947985		71689.6	66520.6	85591.7	59721.2	57904.2	72269.4	67712.3	63727.8	80076.7	53742.7	55711.3	46432.3		74600.6	63298.3	70505.6	51962.1		9863.21	7822.16	8524.84	4889.08		0.0814492	0.210908	0.615307		0.284706	0.998404	0.100368		-0.237021	0.710188
Q8L636	NCL	At1g53210	NCL At1g53210 F12M16.12	Sodium/calcium exchanger NCL OS=Arabidopsis thaliana OX=3702 GN=NCL PE=2 SV=1	0	53.089	12	5	57	5	1644	5	0	High	7.75835e+06		560011	488714	493736	634868	592012	537309	539389	520963	572048	585280	644497	641979		514154	588063	544133	623919		39793.1	48899.5	25871	33485.6		-0.0817603	0.474427	0.335408		-0.0853877	0.451206	0.353829		0.19377	0.950217
Q9SRH6	HIR3	At3g01290	HIR3 P31 At3g01290 T22N4.8 T4P13.3	Hypersensitive-induced response protein 3 OS=Arabidopsis thaliana OX=3702 GN=HIR3 PE=1 SV=1	0	21.682	18	5	13	3	124	5	2	High	3.93775e+06		243366	228469	236372	340502	353324	232283	327219	309439	283838	265184	268937	247788		236069	308703	306832	260636		7452.88	66491.6	21807.8	11284.2		-0.37824	2.22093	0.00601265		0.24418	0.545762	0.284602		0.38701	0.87537
Q9LPG6	RHM2	At1g53500	RHM2 MUM4 At1g53500 F22G10.13 T3F20.18	Trifunctional UDP-glucose 4,6-dehydratase/UDP-4-keto-6-deoxy-D-glucose 3,5-epimerase/UDP-4-keto-L-rhamnose-reductase RHM2 OS=Arabidopsis thaliana OX=3702 GN=RHM2 PE=1 SV=1	0	39.817	12	6	17	1	365	6	0	High	3.77906e+06		272098	265662	288584	249341	221557	253896	282334	294780	281523	254164	241430	270597		275448	241598	286213	255397		11822.7	17504.7	7430.85	14622.1		-0.055307	0.597344	0.252729		-0.080133	0.451204	0.353831		-0.189171	1.30066
Q9M9B4	At1g49140	At1g49140	At1g49140 F27J15.9	NADH dehydrogenase [ubiquinone] 1 beta subcomplex subunit 10-A OS=Arabidopsis thaliana OX=3702 GN=At1g49140 PE=1 SV=1	0.002	3.781	27	1	1	1	18	1	0	High	274450		21306	16038.7	26181.2	19011.9	16530	16625.5	15296.3	18980.4	18132.7	22371.5	22861.2	20360		21175.3	17389.1	17469.8	21864.2		5072.51	1406.2	1929.43	1325.52		0.277518	0.519337	0.302457		-0.330386	1.79633	0.0159836		-0.284195	0.55158
O80585	MTHFR2	At2g44160	MTHFR2 At2g44160 F6E13.29	Methylenetetrahydrofolate reductase 2 OS=Arabidopsis thaliana OX=3702 GN=MTHFR2 PE=1 SV=2	0	117.102	34	17	53	11	1083	17	0	High	6.65105e+06		479296	479993	467922	472162	485238	460413	446109	425940	465398	476881	507634	520732		475737	472604	445816	501749		6776.87	12418.5	19730.6	22509.9		0.0937173	1.1681	0.0679041		-0.0863326	0.917002	0.121059		-0.00953148	0.142164
Q9M076	PFK6	At4g32840	PFK6 At4g32840 T16I18.50	ATP-dependent 6-phosphofructokinase 6 OS=Arabidopsis thaliana OX=3702 GN=PFK6 PE=1 SV=1	0	29.969	10	4	17	2	412	4	0	High	3.51864e+06		263425	253588	236624	229719	204709	247850	210032	235209	203552	306228	250501	323193		251212	227426	216264	293307		13557.7	21662.1	16723.2	38029.1		0.216113	1.31666	0.0482329		-0.367014	1.22482	0.0595914		-0.143511	0.739413
Q9SUE9	At4g08310	At4g08310	At4g08310 AT4G08310 T12G13.150 T12G13_150	DNA ligase OS=Arabidopsis thaliana OX=3702 GN=At4g08310 PE=1 SV=1	0.001	4.174	2	1	1	1	33	1	0	High	941782		66340	74527.3	81645.7	56417.6	61237.1	60195	73456.5	67671	72502.8	65927.5	57785.6	61561.1		74171	59283.2	71210.1	61758		7659.04	2535.84	3101.84	4074.56		0.0587731	0.2453	0.56846		-0.059003	0.374432	0.422248		-0.323231	1.4812
Q8L3T0	At2g45010		AT2G45010 T14P1.19	PLAC8 family protein OS=Arabidopsis thaliana OX=3702 GN=At2g45010 PE=1 SV=1	0	21.479	16	2	10	2	178	2	0	High	517794		42400	57713.1	72870.9	34585.2	25764.1	24634.9	26225.7	22444.7	20680	43816.3	30259.1	35943.3		57661.4	28328.1	23116.8	36672.9		15235.5	5448.19	2833.29	6807.99		1.31866	1.74156	0.0181317		-0.372482	0.762615	0.172737		-1.02537	1.45784
Q9SIU8	PPC3-1.2	At2g20630	PPC3-1.2 At2g20630 F23N11.5	Probable protein phosphatase 2C 20 OS=Arabidopsis thaliana OX=3702 GN=PPC3-1.2 PE=1 SV=3	0	26.162	15	4	13	4	256	4	0	High	3.46126e+06		242419	239814	261092	228681	284237	243452	208765	236890	231562	274211	260242	249590		247775	252124	225739	261348		11605.9	28775.4	14939.3	12347.4		0.134374	0.943798	0.113816		-0.051839	0.196025	0.636759		0.0250986	0.0861059
Q9LHB9	PER32	At3g32980	PER32 P32 At3g32980 T15D2.7 T15D2.9	Peroxidase 32 OS=Arabidopsis thaliana OX=3702 GN=PER32 PE=1 SV=3	0	103.241	39	13	218	7	3638	13	9	High	1.88692e+08		8.95284e+06	1.17979e+07	1.58752e+07	1.57276e+07	1.65712e+07	1.50833e+07	1.37711e+07	1.43367e+07	1.80796e+07	1.13669e+07	1.10114e+07	8.76868e+06		1.22086e+07	1.5794e+07	1.53958e+07	1.03824e+07		3.47938e+06	746166	2.34138e+06	1.40874e+06		-0.334636	0.587654	0.258432		0.605247	2.37873	0.00418088		0.371479	0.807164
F4JGL5	NDB2	At4g05020	NDB2 NAD(P)H dehydrogenase B2 At4g05020 AT4G05020 C17L7.11	NADH:ubiquinone reductase (non-electrogenic) OS=Arabidopsis thaliana OX=3702 GN=NDB2 PE=1 SV=1	0	39.795	16	11	51	10	740	11	1	High	1.55299e+07		1.21743e+06	986605	878527	1.11464e+06	1.23332e+06	1.00885e+06	1.10197e+06	1.12207e+06	1.08113e+06	1.16667e+06	1.32757e+06	1.31349e+06		1.02752e+06	1.11894e+06	1.10172e+06	1.26925e+06		173118	112299	20471.1	89110		-0.100594	0.299408	0.501871		-0.181843	0.843031	0.143539		0.12296	0.313648
Q9SZQ8	At4g29870	At4g29870	At4g29870 AT4G29870 F27B13.110 F27B13_110	At4g29870 OS=Arabidopsis thaliana OX=3702 GN=At4g29870 PE=1 SV=1	0	5.931	15	1	1	1	59	1	0	High	450051		35198.1	28493.5	26071.1	36087.9	43264.7	27554	28395.9	29138.4	29875.9	36715.6	31288.5	35267.2		29920.9	35635.5	29136.7	34423.8		4727.93	7865.09	739.969	2810.11		0.0383148	0.102026	0.790631		0.0499106	0.0893918	0.81397		0.252162	0.466647
Q9SZX9	RPL9D	At4g10450	RPL9D At4g10450 F7L13.30	60S ribosomal protein L9-2 OS=Arabidopsis thaliana OX=3702 GN=RPL9D PE=2 SV=1	0	29.864	23	5	28	1	507	5	0	High	1.88143e+06		148091	121536	137304	126843	110348	125432	142054	154673	159352	137960	133473	126452		135644	120874	152026	132628		13355.3	9143.51	8947.58	5800.43		-0.164495	0.817276	0.152308		-0.13388	0.875296	0.133261		-0.166319	0.723234
Q9SP02	CYP20-1	At5g58710	CYP20-1 ROC7 At5g58710 MZN1.15	Peptidyl-prolyl cis-trans isomerase CYP20-1 OS=Arabidopsis thaliana OX=3702 GN=CYP20-1 PE=1 SV=1	0	18.067	21	5	17	2	313	5	0	High	2.81344e+06		182852	165682	199508	184018	236022	206640	231403	211042	218220	193075	204974	185771		182681	208893	220222	194606		16913.6	26075	10326.7	9692.47		-0.26963	1.51616	0.0304679		0.102207	0.372665	0.42397		0.193441	0.661809
Q9C713	At1g66530	At1g66530	At1g66530 F28G11.14	Arginine--tRNA ligase, cytoplasmic OS=Arabidopsis thaliana OX=3702 GN=At1g66530 PE=1 SV=1	0	26.599	11	6	12	3	238	6	0	High	1.57385e+06		114570	125419	97670.4	117408	118207	120315	110602	109618	117596	97878.3	105586	102752		112553	118643	112605	102072		13984.1	1501.62	4350.05	3898.42		-0.00066097	0.00199147	0.995425		0.217043	2.62877	0.00235087		0.0760207	0.305419
A8MQX0	PIN7	At1g23080	PIN7 ARABIDOPSIS PIN-FORMED 7 ATPIN7 PIN-FORMED 7 At1g23080 AT1G23080 T26J12.14 T26J12_14	Auxin efflux carrier component OS=Arabidopsis thaliana OX=3702 GN=PIN7 PE=1 SV=1	0.001	4.145	3	2	2	2	21	2	0	High	1.58897e+06		113080	110792	118333	109438	113307	142024	96109.2	93987.6	104518	128836	135434	109397		114068	121590	98204.9	124556		3866.8	17801.8	5569.07	13536.2		0.21603	1.81128	0.0154427		-0.0347673	0.0811338	0.829595		0.0921262	0.289005
P92981	APR2	At1g62180	APR2 APSR PRH43 At1g62180 F19K23.11	5'-adenylylsulfate reductase 2, chloroplastic OS=Arabidopsis thaliana OX=3702 GN=APR2 PE=1 SV=2	0.001	4.407	3	1	3	1	42	1	0	High	1.01646e+06		92316.5	65324.4	61744.1	94259.9	99558.1	103751	52674.1	55112.1	58548.5	78876.7	62442.8	79369.3		73128.3	99189.6	55444.9	73562.9		16713.6	4756.14	2951.29	9633.47		0.399375	0.83728	0.145452		0.43121	1.83933	0.0144767		0.439759	1.22042
Q9LD90	CBF5	At3g57150	CBF5 NAP57 At3g57150 F24I3.230	H/ACA ribonucleoprotein complex subunit 4 OS=Arabidopsis thaliana OX=3702 GN=CBF5 PE=1 SV=1	0	95.935	24	14	67	14	1158	14	0	High	1.32095e+07		1.04722e+06	866111	852458	1.06203e+06	904754	896050	929451	871237	925940	1.04611e+06	957866	1.02346e+06		921929	954278	908876	1.00915e+06		108718	93417.7	32643.9	45831.5		0.0205725	0.0696411	0.851842		-0.0806534	0.384314	0.412749		0.0497539	0.145204
A0A1I9LNC0	CCH	At3g56240	CCH copper chaperone COPPER HOMEOSTASIS FACTOR At3g56240 AT3G56240	Copper chaperone OS=Arabidopsis thaliana OX=3702 GN=CCH PE=1 SV=1	0	52.344	68	9	40	9	421	9	0	High	2.83537e+07		2.52848e+06	2.63957e+06	2.25716e+06	1.28701e+06	2.16178e+06	2.23445e+06	1.71686e+06	2.06727e+06	1.85403e+06	1.44435e+06	1.58845e+06	1.57332e+06		2.47507e+06	1.89441e+06	1.87939e+06	1.53537e+06		196723	527281	176575	79188.6		0.397207	1.75705	0.0174963		0.303158	0.511046	0.308286		-0.385719	0.828396
Q8L4Q6	At5g25070	At5g25070	At5g25070 AT5G25070 T11H3.80 T11H3_80	Neurofilament light protein OS=Arabidopsis thaliana OX=3702 GN=At5g25070 PE=1 SV=1	0	22.679	12	5	12	5	274	5	0	High	816735		67068.8	72042.8	58994.3	43315.8	54200.5	42319.7	73044.1	64844.8	75620	38594.8	49492.4	60279.7		66035.3	46612	71169.6	49455.6		6585.39	6590.7	5626.84	10842.5		-0.108025	0.44057	0.362602		-0.0854332	0.14408	0.717662		-0.502535	1.64706
Q9LW35	At3g26760	At3g26760	At3g26760 AT3G26760	Alcohol dehydrogenase-like protein OS=Arabidopsis thaliana OX=3702 GN=At3g26760 PE=1 SV=1	0.003	2.816	3	1	3	1	34	1	0	High	1.26453e+07		853507	598920	800605	903912	812837	1.15671e+06	925377	1.11227e+06	1.01523e+06	842700	867390	839805		751011	957821	1.01763e+06	849965		134344	178164	93467.5	15159.5		-0.438302	1.32105	0.0477477		0.172353	0.449638	0.355109		0.350923	0.7359
Q9SJ62	WDL4	At2g35880	WDL4 At2g35880	Protein WVD2-like 4 OS=Arabidopsis thaliana OX=3702 GN=WDL4 PE=1 SV=2	0	13.172	10	4	9	4	86	4	0	High	1.65985e+06		133483	157309	123468	114998	113706	105810	109960	133252	114911	94428.5	101008	85460.8		138087	111505	119374	93632.4		17383.8	4973.57	12270.7	7804.13		0.210085	0.693841	0.202376		0.252025	1.54211	0.0287008		-0.308469	1.19688
Q9FZ24	At1g02370	At1g02370	At1g02370 T6A9.6	Pentatricopeptide repeat-containing protein At1g02370, mitochondrial OS=Arabidopsis thaliana OX=3702 GN=At1g02370 PE=2 SV=1	0	5.134	3	1	2	1	78	1	0	High	252949		20161.5	11415.1	10871.2	22570	24183.3	13486.4	16679.9	16641.8	20451.8	21049.6	24248.7	25782.9		14149.3	20079.9	17924.5	23693.7		5213.85	5766.84	2188.77	2414.92		-0.341207	0.506005	0.311886		-0.238753	0.427823	0.373402		0.505025	0.590207
Q9T0A0	LACS4	At4g23850	LACS4 At4g23850 T32A16_20	Long chain acyl-CoA synthetase 4 OS=Arabidopsis thaliana OX=3702 GN=LACS4 PE=2 SV=1	0	93.37	22	12	43	12	879	12	0	High	4.39741e+06		342047	281543	305572	304889	326085	305166	304595	299768	309385	317515	323534	340291		309720	312046	304583	327113		30464.5	12158.2	4808.55	11802.4		0.0241323	0.103873	0.787277		-0.0680296	0.70251	0.198376		0.0107942	0.0418328
A8MQR6	ALDH6B2	At2g14170	ALDH6B2 aldehyde dehydrogenase 6B2 At2g14170 AT2G14170 T22C12.10 T22C12_10	Methylmalonate-semialdehyde dehydrogenase (CoA acylating) OS=Arabidopsis thaliana OX=3702 GN=ALDH6B2 PE=1 SV=1	0	37.337	15	5	10	5	329	5	0	High	2.93964e+06		225606	200061	174961	243161	208023	247049	178052	171996	168648	253532	217392	198404		200209	232744	172899	223109		25322.6	21497.5	4766.27	28005.3		0.211582	0.853003	0.14028		0.0609968	0.179757	0.661063		0.217235	0.78242
B3H7N1	At5g16120	At5g16120	At5g16120 AT5G16120 T21H19.40 T21H19_40	Alpha/beta-Hydrolases superfamily protein OS=Arabidopsis thaliana OX=3702 GN=At5g16120 PE=1 SV=1	0	4.903	5	2	3	2	29	2	0	High	4.90535e+06		307367	319262	413156	318166	322671	385603	378212	347571	331570	296569	317993	305353		346595	342147	352451	306638		57949.7	37701.7	23700.7	10769.8		-0.024171	0.0559314	0.879161		0.158078	0.717085	0.191829		-0.0186355	0.0378044
F4I9T6	SAB	At1g58250	SAB HPS4 SABRE At1g58250 AT1G58250 F16M22.5 F16M22_5	HYPERSENSITIVE TO PI STARVATION 4 OS=Arabidopsis thaliana OX=3702 GN=SAB PE=1 SV=1	0	4.754	1	1	3	1	78	1	0	High	817857		146496	600	153499	600	600	600	101640	600	600	128893	150714	136616		100198	600	34279.9	138741		86325.7	0	58335.3	11064.4		1.54742	0.475349	0.334696		-7.85321	4.56783	2.70504e-05		-7.38368	0.93429
Q93YU5	SEC8	At3g10380	SEC8 At3g10380 F14P13.2	Exocyst complex component SEC8 OS=Arabidopsis thaliana OX=3702 GN=SEC8 PE=1 SV=1	0	47.909	10	8	21	8	475	8	0	High	3.12912e+06		243896	209106	292215	234653	269816	187993	195309	244702	223784	179467	177104	176099		248406	230821	221265	177557		41737.7	41045.9	24792.4	1728.64		0.166922	0.411493	0.38771		0.378492	1.05517	0.0880703		-0.105926	0.200438
Q9M2F9	RH52	At3g58570	RH52 At3g58570 F14P22.160	DEAD-box ATP-dependent RNA helicase 52 OS=Arabidopsis thaliana OX=3702 GN=RH52 PE=1 SV=1	0	13.847	9	5	9	1	96	5	0	High	229981		18993.9	22139.1	14417.3	13451.6	14766.6	16196.4	17996.4	16323.9	17458.6	14269.3	13954.5	16059.7		18516.8	14804.9	17259.6	14761.1		3882.97	1372.78	853.81	1135.5		0.101433	0.212518	0.613031		0.00426636	0.0140638	0.968136		-0.322763	0.713251
Q9SBA5	ITPK1	At5g16760	ITPK1 At5g16760 F5E19.100	Inositol-tetrakisphosphate 1-kinase 1 OS=Arabidopsis thaliana OX=3702 GN=ITPK1 PE=1 SV=1	0	6.072	5	2	3	2	52	2	0	High	4.9097e+06		305031	304344	338811	369294	390138	368221	410960	365357	392164	353875	342979	319672		316062	375884	389494	338842		19704	12355.3	22918.5	17472.7		-0.301394	1.86626	0.0136064		0.149676	1.39777	0.0400158		0.250082	1.95071
F4K3M1	PPAN	At5g61770	PPAN MAC9.8 MAC9_8 PETER PAN-like protein At5g61770 AT5G61770	PETER PAN-like protein OS=Arabidopsis thaliana OX=3702 GN=PPAN PE=1 SV=1	0	7.515	7	1	3	1	107	1	0	High	422035		37570.2	58207.1	62158.1	31296.5	600	600	28018.9	26853.4	26800.3	31426	37877.1	42951.1		52645.1	10832.2	27224.2	37418.1		13203.9	17722.7	688.737	5776.25		0.95141	1.53607	0.0291025		-1.78841	1.16166	0.0689199		-2.28098	1.51444
Q9FKS8	LHT1	At5g40780	LHT1 At5g40780 K1B16.3	Lysine histidine transporter 1 OS=Arabidopsis thaliana OX=3702 GN=LHT1 PE=1 SV=1	0.002	3.488	2	1	2	1	41	1	0	High	566110		44126	36128.5	26880.5	48021.5	48025.8	36436.2	41381.1	32819.5	34349.1	54415	43216.5	57979		35711.7	44161.2	36183.2	51870.2		8630.3	6690.02	4566	7703.23		-0.0189241	0.0280952	0.937356		-0.232127	0.58376	0.260759		0.306381	0.599925
Q9SUR0	At4g23670	At4g23670	At4g23670 AT4G23670 F9D16.140 F9D16_140	AT4G23670 protein OS=Arabidopsis thaliana OX=3702 GN=At4g23670 PE=1 SV=1	0	46.462	42	9	60	9	361	9	0	High	4.48332e+07		2.21956e+06	2.76903e+06	3.67491e+06	2.19698e+06	3.00332e+06	3.01103e+06	4.45432e+06	6.06848e+06	3.71139e+06	1.8232e+06	3.1351e+06	1.67665e+06		2.88783e+06	2.73711e+06	4.74473e+06	2.21165e+06		734912	467785	1.20508e+06	803083		-0.716341	1.07101	0.0849162		0.30753	0.416921	0.382894		-0.0773327	0.108262
Q9LK36	SAHH2	At3g23810	SAHH2 At3g23810 MYM9.16 MYM9_15	Adenosylhomocysteinase 2 OS=Arabidopsis thaliana OX=3702 GN=SAHH2 PE=2 SV=1	0	226.32	54	22	218	9	4374	22	0	High	3.26868e+07		2.25992e+06	2.0949e+06	2.15088e+06	2.31393e+06	2.207e+06	2.14574e+06	2.61025e+06	2.58157e+06	2.5654e+06	2.52249e+06	2.47835e+06	2.39343e+06		2.16857e+06	2.22223e+06	2.58574e+06	2.46476e+06		83917.2	85121.9	22714.8	65595.7		-0.253837	2.94134	0.00114461		-0.149441	1.75925	0.0174082		0.0352632	0.318515
F4K5T6	GSDA	At5g28050	GSDA guanosine deaminase At5g28050 AT5G28050 F15F15.120 F15F15_120	Cytidine/deoxycytidylate deaminase family protein OS=Arabidopsis thaliana OX=3702 GN=GSDA PE=1 SV=1	0	7.717	12	2	2	2	74	2	0	High	1.74588e+06		126256	108856	150313	112224	113013	117129	141560	144920	127557	121601	106150	120523		128475	114122	138012	116092		20817.2	2633.8	9209.15	8626.48		-0.103305	0.29394	0.508229		-0.0246807	0.139937	0.724541		-0.170907	0.520422
Q9FGC5	JAL41	At5g35940	JAL41 At5g35940 MEE13.1	Jacalin-related lectin 41 OS=Arabidopsis thaliana OX=3702 GN=JAL41 PE=1 SV=1	0	5.311	7	2	3	2	40	2	0	High	1.09018e+06		74018	80591.9	91608.2	87123	69554	64273	65149.9	60440.8	85103	95569.4	107425	89991.7		82072.7	73650	70231.2	97662.1		8888.09	11963	13092.8	8903.22		0.224789	0.577291	0.264673		-0.407114	1.30659	0.0493641		-0.156217	0.416726
Q9FEB5	DSP4	At3g52180	DSP4 PTPKIS1 SEX4 At3g52180 F4F15.290	Phosphoglucan phosphatase DSP4, chloroplastic OS=Arabidopsis thaliana OX=3702 GN=DSP4 PE=1 SV=1	0	8.156	7	2	4	2	49	2	0	High	1.20615e+06		71380.3	76536.5	73322	65890.3	85514.6	89981.3	67500.6	73294.5	77634.6	83640	80415.4	89184.3		73746.3	80462.1	72809.9	84413.2		2604.18	12815.6	5084.34	4435.31		0.018435	0.102058	0.790573		-0.0691608	0.193588	0.640342		0.125739	0.372625
Q9SZU1	CYP81F4	At4g37410	CYP81F4 At4g37410 F6G17.60	Cytochrome P450 81F4 OS=Arabidopsis thaliana OX=3702 GN=CYP81F4 PE=1 SV=1	0	32.543	12	5	19	4	308	5	1	High	2.9068e+06		191422	185424	203868	215589	189557	229822	222587	200843	226485	165420	198061	173597		193571	211656	216638	179026		9407.73	20418.8	13817.4	16983.9		-0.162422	1.12401	0.07516		0.241552	0.998108	0.100437		0.128856	0.627152
P83291	CBR2	At5g20080	CBR2 At5g20080 F28I16.230	NADH-cytochrome b5 reductase-like protein OS=Arabidopsis thaliana OX=3702 GN=CBR2 PE=1 SV=2	0	18.611	15	4	5	4	133	4	0	High	5.97239e+06		391255	370206	435401	384689	511107	455054	476902	449930	422095	404145	405904	381467		398954	450284	449642	397172		33272.3	63343.7	27404.2	13629		-0.172556	0.953303	0.111352		0.18107	0.640749	0.228692		0.174611	0.549907
Q9M8Z5	NSN1	At3g07050	NSN1 DGP4 At3g07050 F17A9.21	Guanine nucleotide-binding protein-like NSN1 OS=Arabidopsis thaliana OX=3702 GN=NSN1 PE=1 SV=1	0	27.54	12	5	11	5	165	5	0	High	2.21677e+06		219197	189109	159630	183259	94877.3	152455	109837	130382	144241	152899	187318	169374		189312	143530	128153	169864		29784.3	44861.5	17309.9	17214.4		0.562895	1.43048	0.0371129		-0.243022	0.40202	0.39626		-0.399411	0.667865
P20115	CSY4	At2g44350	CSY4 At2g44350 F4I1.16	Citrate synthase 4, mitochondrial OS=Arabidopsis thaliana OX=3702 GN=CSY4 PE=1 SV=3	0	110.997	34	13	83	13	1704	13	0	High	1.39424e+07		935693	949774	1.05412e+06	1.03537e+06	836200	1.04952e+06	1.12062e+06	1.01144e+06	1.05203e+06	838293	922021	974311		979861	973696	1.06136e+06	911542		64690.6	119285	55188.7	68612.3		-0.115271	0.76391	0.172223		0.0951635	0.320802	0.477747		-0.00910473	0.0263806
F4J5Z7	At3g01260	At3g01260	At3g01260 AT3G01260 T4P13.5 T4P13_5	Galactose mutarotase-like superfamily protein OS=Arabidopsis thaliana OX=3702 GN=At3g01260 PE=1 SV=1	0.004	2.542	2	1	1	1	15	1	0	High	977576		62982.2	76958.7	68101.5	64748.2	74484.4	64037.6	71631	77620.8	79010.4	64648.4	58088.8	69729.7		69347.5	67756.7	76087.4	64155.6		7071.08	5837.17	3921.42	5836.09		-0.133814	0.653076	0.222292		0.0787882	0.308106	0.49192		-0.0334789	0.108589
Q9ASX8	SAT32	At1g27760	SAT32 ATSAT32 SALT-TOLERANCE 32 At1g27760 AT1G27760 T22C5.22 T22C5_22	At1g27760/T22C5_5 OS=Arabidopsis thaliana OX=3702 GN=SAT32 PE=1 SV=1	0.001	4.261	4	1	1	1	36	1	0	High	534737		50074.3	32876.2	44991.7	36106.5	26010.9	28177.6	31459.7	34323.3	36090.9	50133.7	41840.9	39921		42647.4	30098.4	33958	43965.2		8835.45	5314.78	2337.11	5427.61		0.328708	0.757095	0.174946		-0.546678	1.46691	0.0341263		-0.502773	0.98836
F4IQ05	At2g37130	At2g37130	At2g37130 AT2G37130 T2N18.11 T2N18_11	Peroxidase OS=Arabidopsis thaliana OX=3702 GN=At2g37130 PE=1 SV=1	0	32.81	21	5	30	5	706	5	0	High	5.32864e+06		462599	312396	329495	410756	439074	353856	328468	307168	381635	389623	423768	420224		368163	401229	339090	411205		82229.2	43400.6	38353.4	18774.4		0.118676	0.215756	0.608476		-0.0354319	0.13471	0.733314		0.12408	0.243175
F4ICX9	TSA1	At1g52410	TSA1 At1g52410 F19K6.14	TSK-associating protein 1 OS=Arabidopsis thaliana OX=3702 GN=TSA1 PE=1 SV=1	0	58.727	26	12	41	11	422	12	0	High	4.44793e+06		275489	388633	361010	291712	346278	217267	417480	298841	331931	246419	257624	216619		341711	285085	349417	240221		58989.3	64760.3	61222.1	21193.2		-0.0321761	0.0541159	0.882844		0.247034	0.497903	0.317758		-0.261382	0.487367
A8MQN9	SCPL34	At5g23210	SCPL34 MKD15.7 MKD15_7 At5g23210 AT5G23210	Carboxypeptidase OS=Arabidopsis thaliana OX=3702 GN=SCPL34 PE=1 SV=1	0	10.055	7	3	3	3	60	3	0	High	1.69506e+06		115134	122766	118120	114879	128030	115409	116918	129158	125032	113273	101100	111209		118674	119439	123703	108527		3846.02	7444.44	6226.86	6514.56		-0.0598775	0.523179	0.299793		0.138223	0.890577	0.128654		0.00927858	0.0545764
O65202	ACX1	At4g16760	ACX1 At4g16760 dl4405c FCAALL.119	Peroxisomal acyl-coenzyme A oxidase 1 OS=Arabidopsis thaliana OX=3702 GN=ACX1 PE=1 SV=1	0	62.008	20	11	40	11	558	11	0	High	9.72156e+06		769822	615392	739597	734724	705832	680542	609407	599906	681335	774150	692692	728836		708270	707033	630216	731893		81842.5	27111.3	44524.8	40815.2		0.168454	0.656808	0.22039		-0.0498551	0.367392	0.429149		-0.00252364	0.00817553
Q9FRL8	DHAR2	At1g75270	DHAR2 DHAR At1g75270 F22H5.1	Glutathione S-transferase DHAR2 OS=Arabidopsis thaliana OX=3702 GN=DHAR2 PE=1 SV=1	0	29.722	25	4	13	4	203	4	0	High	1.15458e+06		78993.1	70150.7	90221.5	72257.8	81316.8	72162.6	86178.9	84185.8	83110.3	77707	75732.6	65207.5		79788.4	75245.7	84491.7	72882.3		10059	5257.94	1557	6719.55		-0.0826295	0.329416	0.468364		0.0460405	0.182803	0.656443		-0.0845698	0.278747
Q8GRX1	TGG4	At1g47600	TGG4 BGLU34 At1g47600 F16N3.11	Myrosinase 4 OS=Arabidopsis thaliana OX=3702 GN=TGG4 PE=1 SV=1	0	103.958	38	11	30	5	976	11	9	High	4.14336e+06		268491	337525	309125	282498	297094	339116	344102	311523	335009	235052	202913	296952		305047	306236	330212	244973		34697.1	29395.6	16811	47797.7		-0.114359	0.492871	0.321462		0.322025	0.880761	0.131595		0.00561316	0.0150028
Q39211	NRPB3	At2g15430	NRPB3 NRPD3 NRPE3A RPB36A At2g15430 F26H6.5	DNA-directed RNA polymerases II, IV and V subunit 3 OS=Arabidopsis thaliana OX=3702 GN=NRPB3 PE=1 SV=1	0	14.89	12	2	4	2	147	2	0	High	865741		71991.7	55525.4	60457.2	53824.7	71017.3	47418.5	61730.3	53541.7	61739	66530.7	78138.5	70452.9		62658.1	57420.2	59003.7	71707.3		8450.9	12203.3	4730.22	5904.71		0.0866958	0.260385	0.549054		-0.320563	0.847743	0.14199		-0.125943	0.241009
Q9SJH7	CSY3	At2g42790	CSY3 At2g42790 F7D19.21	Citrate synthase 3, peroxisomal OS=Arabidopsis thaliana OX=3702 GN=CSY3 PE=2 SV=1	0	45.041	19	8	36	5	466	8	0	High	7.96361e+06		507697	482395	564457	538577	586498	604393	588259	522756	563629	600730	638510	628532		518183	576489	558215	622590		42023.7	34030	33085.4	19578.2		-0.107359	0.577452	0.264574		-0.110989	0.951867	0.111721		0.153833	0.86901
Q9LXC9	PPA6	At5g09650	PPA6 PPA At5g09650 F17I14.160	Soluble inorganic pyrophosphatase 6, chloroplastic OS=Arabidopsis thaliana OX=3702 GN=PPA6 PE=1 SV=1	0	29.084	17	5	36	5	891	5	0	High	4.77458e+06		345509	310948	300265	293266	447751	443786	322019	391502	393015	308410	301011	270678		318908	394934	368845	293366		23648.7	88069.5	40559.9	19993.8		-0.209878	0.856253	0.139235		0.428909	0.909226	0.123246		0.308474	0.653215
P51407	RPP2A	At2g27720	RPP2A At2g27720 F15K20.18	60S acidic ribosomal protein P2-1 OS=Arabidopsis thaliana OX=3702 GN=RPP2A PE=3 SV=2	0	33.604	64	5	11	4	356	5	1	High	2.46872e+06		223915	74661.2	212979	176869	77825.2	186980	222082	242678	207105	197796	187695	164963		170518	147225	223955	183485		83194.7	60314	17860.2	16816.6		-0.393282	0.471253	0.337868		-0.317641	0.428757	0.3726		-0.211908	0.145927
Q8RWV9	HDC1		HDC1 RXT3-like At5g08450 AT5G08450 F8L15.180 F8L15_180	Uncharacterized protein At5g08450 OS=Arabidopsis thaliana OX=3702 GN=HDC1 PE=1 SV=1	0	14.986	10	5	6	5	65	5	0	High	1.20842e+06		90412.1	101616	85181.4	70509.1	55391.4	91984.7	105767	90183.7	104777	89713.9	71136.2	75265.5		92403.1	72628.4	100243	78705.2		8396.17	18388.5	8725.32	9754.82		-0.117482	0.488241	0.324907		-0.115926	0.194026	0.639697		-0.347408	0.781345
Q94JS4	SMT3	At1g76090	SMT3 At1g76090 T23E18.40	24-methylenesterol C-methyltransferase 3 OS=Arabidopsis thaliana OX=3702 GN=SMT3 PE=2 SV=1	0	23.894	12	4	19	3	228	4	0	High	5.59436e+06		380226	312359	409456	392870	391972	368088	497633	440838	442777	402728	389639	416560		367347	384310	460416	402976		49813.5	14055.9	32245.3	13462.4		-0.325795	1.2743	0.0531738		-0.0684218	0.764391	0.172032		0.0651275	0.221404
Q42510	GN	At1g13980	GN EMB30 GBF3 MIZ2 VAN7 At1g13980 F16A14.20 F7A19.7	ARF guanine-nucleotide exchange factor GNOM OS=Arabidopsis thaliana OX=3702 GN=GN PE=1 SV=1	0	5.906	3	2	6	2	43	2	0	High	3.27591e+06		208539	254534	292831	231036	241733	199502	255661	243254	255823	207166	217699	240057		251968	224090	251579	221641		42204.9	21956	7210.46	16796.2		0.00222807	0.00515362	0.988203		0.0158585	0.0528403	0.885441		-0.169159	0.434704
Q9FPF0	DJ1A	At3g14990	DJ1A At3g14990 K15M2.13	Protein DJ-1 homolog A OS=Arabidopsis thaliana OX=3702 GN=DJ1A PE=1 SV=1	0	187.417	54	15	87	15	2201	15	0	High	1.27458e+07		843920	862531	890336	988067	858020	951840	858097	851779	917503	1.02478e+06	1.02655e+06	921385		865596	932642	875793	990903		23359.1	67115	36259.9	60210.7		-0.0168966	0.152945	0.703162		-0.0874202	0.487142	0.32573		0.107631	0.750637
Q9ZUH5	SDR2b	At2g24190	SDR2b SDR2 At2g24190 F27D4.10	Short-chain dehydrogenase/reductase 2b OS=Arabidopsis thaliana OX=3702 GN=SDR2b PE=1 SV=1	0.003	3.026	4	1	1	1	39	1	0	High	752059		57726.4	34707	66029.3	49377.1	37263.2	58866.3	59838.4	63615.7	56850.3	51334	47747.4	55651.6		52820.9	48502.2	60101.4	51577.6		16227.1	10828.1	3390.38	3957.71		-0.186291	0.3105	0.489216		-0.0886953	0.175185	0.66806		-0.123058	0.142123
Q9SYL6	GGH1	At1g78660	GGH1 At1g78660 T30F21.1	Gamma-glutamyl hydrolase 1 OS=Arabidopsis thaliana OX=3702 GN=GGH1 PE=2 SV=1	0	7.024	7	1	1	1	86	1	0	High	212247		12216.8	12547	21595	17591.6	21977.7	14424.1	9588.8	11120.7	11149.5	14694.3	17725	12660.7		15452.9	17997.8	10619.7	15026.7		5321.73	3793.12	892.875	2548.41		0.541143	0.708293	0.195752		0.260297	0.490674	0.323092		0.21994	0.270042
Q9C8G5	ERD4	At1g30360	ERD4 OSCA3.1 At1g30360 T4K22.4	CSC1-like protein ERD4 OS=Arabidopsis thaliana OX=3702 GN=ERD4 PE=1 SV=1	0	67.052	20	13	45	13	679	13	0	High	8.34403e+06		543101	766755	607313	432116	724276	645212	645230	564879	713691	391603	469983	542982		639057	600535	641267	468189		115156	151117	74485.3	75705.4		-0.00498051	0.00918599	0.979071		0.359155	0.608129	0.246531		-0.0896963	0.128913
O81325	F6N15.2	At4g00231/F6N15.2	F6N15.2 MEE50 At4g00231/F6N15.2 AT4G00231	ARM repeat superfamily protein OS=Arabidopsis thaliana OX=3702 GN=F6N15.2 PE=1 SV=1	0.001	3.957	4	1	1	1	50	1	0	High	143715		8618.14	13139.6	8305.89	14538.4	13221.2	10512.3	9047.09	9648.1	9671.65	13422.7	10354.5	13472.7		10021.2	12757.3	9455.61	12416.6		2705.11	2052.76	353.989	1786		0.0838134	0.132128	0.737686		0.0390461	0.0762665	0.838945		0.348264	0.628313
P94111	SSL12	At1g74020	SSL12 SS1 SS13 At1g74020 F2P9.11	Protein STRICTOSIDINE SYNTHASE-LIKE 12 OS=Arabidopsis thaliana OX=3702 GN=SSL12 PE=2 SV=2	0	50.998	38	8	12	8	393	8	0	High	2.33637e+06		164664	160537	135130	184497	189963	170415	153716	161002	169189	187326	174914	174012		153444	181625	161302	178750		15994	10085.7	7740.84	7440.01		-0.0720558	0.313032	0.486372		0.0230157	0.147847	0.711464		0.24325	1.213
Q9SLA8	MOD1	At2g05990	MOD1 ENR-A ENR1 At2g05990 T6P5.19	Enoyl-[acyl-carrier-protein] reductase [NADH], chloroplastic OS=Arabidopsis thaliana OX=3702 GN=MOD1 PE=1 SV=1	0	97.726	48	11	42	11	1242	11	0	High	1.27814e+07		810190	801585	997385	883980	928687	950018	1.05066e+06	1.01613e+06	949674	946865	855176	858362		869720	920895	1.00549e+06	886801		110645	33701.6	51324.9	52041.3		-0.20927	0.89925	0.12611		0.0544266	0.403621	0.394801		0.0824861	0.313187
Q9SA88	At1g30730	At1g30730	At1g30730 T5I8.18	Berberine bridge enzyme-like 11 OS=Arabidopsis thaliana OX=3702 GN=At1g30730 PE=2 SV=1	0	9.714	6	2	3	2	68	2	0	High	903496		74961.4	59298.3	35491.3	85952.1	93080.2	63986.8	51190.9	54239.6	68477.9	69518.6	76376.8	81072		56583.7	81006.4	57969.5	75655.8		19874.6	15164.2	9227.36	5810.35		-0.034908	0.0371346	0.918048		0.0985845	0.222758	0.598745		0.51765	0.780207
Q9C5S1	MKP1	At3g55270	MKP1 At3g55270 T26I12.150	Protein-tyrosine-phosphatase MKP1 OS=Arabidopsis thaliana OX=3702 GN=MKP1 PE=1 SV=1	0	5.107	2	1	2	1	38	1	0	High	115379		6843.55	7229.92	8835.69	9429.99	7216.82	8677.03	5960.17	6584.93	7671.92	10441.3	7873.28	9500.42		7636.38	8441.28	6739.01	9271.65		1056.44	1125.26	866.219	1299.19		0.180354	0.496532	0.318763		-0.135365	0.346994	0.449786		0.144572	0.37937
A0A1I9LRV3	ADF2		ADF2 actin depolymerizing factor 2 At3g46000 AT3G46000	Actin depolymerizing factor 2 OS=Arabidopsis thaliana OX=3702 GN=ADF2 PE=1 SV=1	0	22.601	22	2	7	2	133	2	0	High	975851		61855.4	56384.8	70138.4	71646.8	80767.4	55617.5	56982.9	58188.8	76108.4	102054	86663.4	79251.4		62792.9	69343.9	63760	89322.8		6924.53	12732.1	10711	11631.4		-0.022052	0.0448681	0.901845		-0.365259	0.938385	0.115243		0.143168	0.321077
Q9LX07	ANNAT7	At5g10230	ANNAT7 ANN7 At5g10230 F18D22.4 T31P16_220	Annexin D7 OS=Arabidopsis thaliana OX=3702 GN=ANNAT7 PE=2 SV=1	0	24.356	14	5	21	4	246	5	0	High	5.93748e+06		413997	391164	480357	375638	427088	443872	446182	453325	456728	431311	389434	360085		428506	415533	452079	393610		46332.5	35554.6	5382.55	35796		-0.0772585	0.365717	0.430808		0.0781945	0.306663	0.493556		-0.044353	0.142664
F4K8N1	SOS4	At5g37850	SOS4 ATSOS4 SALT OVERLY SENSITIVE 4 At5g37850 AT5G37850 K18L3.1 K18L3_1	Pyridoxal kinase OS=Arabidopsis thaliana OX=3702 GN=SOS4 PE=1 SV=1	0.001	3.657	4	1	1	1	35	1	0	High	5.16715e+06		317054	345615	330947	472813	600	459420	497874	352672	473118	318909	320216	306346		331205	310944	441221	315157		14282.4	268849	77678.4	7658.51		-0.413777	1.13464	0.0733428		-0.0194141	0.00892607	0.979657		-0.09107	0.0445124
O65448	At4g22000	At4g22000 At4g22000/F1N20.100	At4g22000 At4g22000/F1N20.100 AT4G22000 F1N20.100 F1N20_100	At4g22000 OS=Arabidopsis thaliana OX=3702 GN=At4g22000 PE=1 SV=1	0	7.488	12	1	3	1	56	1	0	High	895157		74920.7	58026.4	102389	72554.1	95151.2	53182.5	67843	49953.2	52546.5	78859.8	79976.8	68092.3		78445.4	73629.3	56780.9	75643		22390.5	21005	9667.4	6562.85		0.466285	0.70174	0.198729		-0.0389265	0.0546547	0.88175		-0.0914102	0.0972959
Q94B35	ISPH	At4g34350	ISPH CLB6 HDR At4g34350 F10M10.120	4-hydroxy-3-methylbut-2-enyl diphosphate reductase, chloroplastic OS=Arabidopsis thaliana OX=3702 GN=ISPH PE=1 SV=1	0.001	4.14	4	2	6	2	64	2	0	High	1.28098e+06		78956.5	96257.5	101567	113752	115271	92234.1	73101.8	87638.9	65496.5	109227	88642.3	103123		92260.2	107086	75412.4	100331		11823.3	12884.3	11250.6	10572.8		0.290907	0.828869	0.148297		0.0939988	0.282828	0.521401		0.214986	0.665738
P27323	HSP90-1	At5g52640	HSP90-1 HSP81-1 HSP83 At5g52640 F6N7.13	Heat shock protein 90-1 OS=Arabidopsis thaliana OX=3702 GN=HSP90-1 PE=1 SV=3	0	117.886	29	17	141	7	2179	17	0	High	4.24364e+06		345326	319237	306769	318534	323202	255330	286524	217481	287718	332942	320683	372403		323777	299022	263908	342009		19675.7	37910.5	40211.4	27025.6		0.294968	1.08905	0.0814603		-0.193784	0.73279	0.185016		-0.114749	0.429166
Q8W112	At5g20950	At5g20950	At5g20950 AT5G20950 F22D1.120 F22D1_120	Beta-D-glucan exohydrolase-like protein OS=Arabidopsis thaliana OX=3702 GN=At5g20950 PE=1 SV=1	0	34.615	20	9	10	8	210	9	1	High	5.37311e+06		431801	401192	340868	398978	313610	398289	306199	365582	290634	530403	448849	384475		391287	370293	320805	454576		46268.5	49089.7	39551	73132.7		0.286531	0.937877	0.115378		-0.295855	0.762497	0.172784		-0.0795621	0.208695
Q9LPU6	IGMT3	At1g21110	IGMT3 At1g21110 T22I11.6	Indole glucosinolate O-methyltransferase 3 OS=Arabidopsis thaliana OX=3702 GN=IGMT3 PE=2 SV=1	0	23.888	10	3	11	3	338	3	0	High	1.9997e+06		163086	126281	113901	155773	116096	142278	123730	132388	134264	150012	178932	210916		134422	138049	130127	179953		25583.5	20173.8	5619.12	30465.1		0.0468523	0.102108	0.790482		-0.38244	0.928339	0.11794		0.0384082	0.0672696
P42643	GRF1	At4g09000	GRF1 At4g09000 F23J3.30	14-3-3-like protein GF14 chi OS=Arabidopsis thaliana OX=3702 GN=GRF1 PE=1 SV=3	0	298.33	72	21	235	10	3440	21	19	High	9.22899e+07		5.62393e+06	5.59841e+06	7.50344e+06	6.16311e+06	6.68337e+06	7.1462e+06	7.4209e+06	7.09362e+06	7.68271e+06	6.24852e+06	6.84733e+06	5.46301e+06		6.24193e+06	6.66423e+06	7.39908e+06	6.18629e+06		1.09258e+06	491822	295151	694257		-0.245354	0.820234	0.151275		0.107364	0.413794	0.385661		0.0944461	0.240684
Q9MAH3	DJ1B	At1g53280	DJ1B At1g53280 F12M16.18	Protein DJ-1 homolog B OS=Arabidopsis thaliana OX=3702 GN=DJ1B PE=1 SV=1	0	17.332	10	3	7	3	116	3	0	High	768864		46523.8	60633	67431.4	54182.8	26509.5	59629.4	57527.8	50921	65004.5	44639.2	46781	47445.2		58196.1	46773.9	57817.7	46288.4		10664.7	17759.6	7046.24	1466.41		0.0094099	0.0170189	0.96157		0.0150518	0.0156404	0.964628		-0.315218	0.40489
Q9LK23	G6PD5	At3g27300	G6PD5 ACG9 At3g27300 K17E12.12	Glucose-6-phosphate 1-dehydrogenase 5, cytoplasmic OS=Arabidopsis thaliana OX=3702 GN=G6PD5 PE=1 SV=1	0	85.671	38	13	44	8	1025	13	0	High	2.11324e+06		144381	169411	189291	145733	129362	131930	127711	131401	135381	151310	173558	144586		167694	135675	131498	156485		22504.4	8804.66	3836.35	15163.4		0.350796	1.28758	0.0515731		-0.205868	0.962603	0.108993		-0.305678	1.07883
Q9FKS5	CYC1-2	At5g40810	CYC1-2 At5g40810 MHK7.4	Cytochrome c1 2, heme protein, mitochondrial OS=Arabidopsis thaliana OX=3702 GN=CYC1-2 PE=1 SV=1	0	113.472	41	8	56	5	1194	8	6	High	6.36308e+06		382740	446714	363978	473554	494895	413430	465775	521688	471617	433651	438845	439062		397811	460626	486360	437186		43377.6	42242.9	30734.2	3062.95		-0.289943	1.34884	0.044788		0.0753495	0.406657	0.392051		0.211514	0.833377
P22953	HSP70-1	At5g02500	HSP70-1 ERD2 HSC70-1 MED37_4 MED37E At5g02500 T22P11.90	Heat shock 70 kDa protein 1 OS=Arabidopsis thaliana OX=3702 GN=HSP70-1 PE=1 SV=3	0	756.072	80	45	816	15	23323	45	49	High	2.78124e+08		2.32631e+07	2.31223e+07	1.80376e+07	2.02161e+07	1.86458e+07	2.00832e+07	1.75448e+07	1.89859e+07	1.76509e+07	2.03375e+07	2.18846e+07	1.92578e+07		2.14743e+07	1.96483e+07	1.80605e+07	2.04933e+07		2.97712e+06	870770	803099	1.3203e+06		0.249771	0.89404	0.127632		-0.0607444	0.39023	0.407165		-0.128205	0.437036
Q94K85	CATHB3	At4g01610	CATHB3 At4g01610 T15B16.17a	Cathepsin B-like protease 3 OS=Arabidopsis thaliana OX=3702 GN=CATHB3 PE=1 SV=1	0	6.526	5	1	4	1	88	1	0	High	2.024e+06		130810	94883.1	153178	153041	252926	119178	146645	118140	97500.8	199074	192686	147215		126291	175048	120762	179658		29409.1	69537	24676.8	28277.9		0.0645794	0.0886739	0.815316		-0.0375002	0.0360158	0.920416		0.471008	0.486827
Q8RWS4	ENP1	At1g31660	ENP1 At1g31660 F27M3.14	Bystin OS=Arabidopsis thaliana OX=3702 GN=ENP1 PE=1 SV=1	0.002	3.13	7	1	1	1	21	1	0	High	537470		34862.9	32687.1	39369.9	38170.9	42776.5	35249.6	41010.7	37138.7	41383.2	31556.2	32159.1	37299.5		35640	38732.3	39844.2	33671.6		3408.49	3794.72	2350.43	3156.29		-0.160874	0.814077	0.153434		0.202004	0.822734	0.150406		0.120041	0.452293
Q9CAF4	NUP1	At3g10650	NUP1 NUP136 At3g10650 F13M14.6 F18K10.27	Nuclear pore complex protein NUP1 OS=Arabidopsis thaliana OX=3702 GN=NUP1 PE=1 SV=1	0	4.735	1	2	2	2	29	2	0	High	428714		38524.3	39741.5	33719.7	33362.9	27688.2	23931.1	30342.4	29853.9	28233.5	26044.8	26272.2	20878.8		37328.5	28327.4	29476.6	24398.6		3184.02	4748.28	1103.92	3050.32		0.340708	1.8052	0.0156605		0.2154	0.531132	0.294353		-0.398077	1.27897
Q9C9C9	SOT18	At1g74090	SOT18 ST5B At1g74090 F2P9.4	Cytosolic sulfotransferase 18 OS=Arabidopsis thaliana OX=3702 GN=SOT18 PE=1 SV=1	0	20.813	20	6	21	5	197	6	1	High	8.50013e+06		586266	581992	659527	603612	601488	664607	617355	631770	622133	575016	594787	522244		609262	623236	623753	564015		43583.2	35844.6	7342.49	37501.7		-0.0339121	0.221508	0.600471		0.144043	0.923797	0.11918		0.0327159	0.161104
Q9SGR6	sks5	At1g76160	sks5 SKU5 similar 5 At1g76160 AT1G76160 T23E18.10 T23E18_10	AT1G76160 protein OS=Arabidopsis thaliana OX=3702 GN=sks5 PE=1 SV=1	0	22.557	13	6	12	5	152	6	0	High	5.63392e+06		325784	390569	474308	367274	372733	370170	458651	448967	422491	372717	372470	422903		396887	370059	443370	389364		74462.9	2731.05	18718.7	29046.5		-0.159782	0.451559	0.353542		-0.0733636	0.500784	0.315657		-0.100973	0.246663
Q9FHR8	DCI1	At5g43280	DCI1 At5g43280	Delta(3,5)-Delta(2,4)-dienoyl-CoA isomerase, peroxisomal OS=Arabidopsis thaliana OX=3702 GN=DCI1 PE=1 SV=1	0	5.565	6	1	1	1	72	1	0	High	1.62723e+06		113155	90827.2	111483	109874	139023	104457	111860	102567	113150	124409	125727	149938		105155	117785	109192	133358		12436.5	18591.3	5774.06	14373.8		-0.0543506	0.195912	0.636925		-0.179152	0.50166	0.315022		0.163634	0.416286
Q93ZW3	At1g03280	At1g03280	At1g03280 AT1G03280 F15K9.12 F15K9_12	Transcription initiation factor IIE subunit alpha OS=Arabidopsis thaliana OX=3702 GN=At1g03280 PE=1 SV=1	0.001	4.108	6	2	2	2	21	2	0	High	573156		56049.6	32579.4	38965.3	41718.8	25851.5	51077.7	45213.1	39220.8	61218.5	29086.7	32225.7	30626.8		42531.4	39549.3	48550.8	30646.4		12134.7	12752.3	11372.3	1569.64		-0.190965	0.248161	0.564727		0.367935	0.528276	0.296295		-0.104877	0.105799
A0A1P8BBQ1	AUG3	At5g48520	AUG3 AtAUG3 augmin 3 MJE7.16 MJE7_16 At5g48520 AT5G48520	HAUS augmin-like complex subunit OS=Arabidopsis thaliana OX=3702 GN=AUG3 PE=1 SV=1	0	10.445	5	2	3	2	68	2	0	High	745971		56295.8	56640.9	56631	55555.4	67920.1	46655	59661.5	54672.4	52946.9	49823.5	42099.5	49362.6		56522.6	56710.2	55760.3	47095.2		196.425	10679.5	3486.97	4332.54		0.0195894	0.139901	0.724602		0.268027	0.653711	0.221967		0.00478052	0.0100217
Q9LHK1	NUDT16	At3g12600	NUDT16 NUDX16 At3g12600 T2E22.9	Nudix hydrolase 16, mitochondrial OS=Arabidopsis thaliana OX=3702 GN=NUDT16 PE=2 SV=1	0	5.688	9	2	3	2	54	2	0	High	1.00229e+07		536958	598202	940567	486157	758765	792307	926281	887411	638258	543113	621908	432701		691909	679076	817317	532574		217510	167913	156283	95042.8		-0.240313	0.334548	0.462863		0.35059	0.587053	0.258789		-0.0270088	0.0271424
Q9FN91	EXO70H7	At5g59730	EXO70H7 ATEXO70H7 MTH12.6 MTH12_6 At5g59730 AT5G59730	Exocyst subunit Exo70 family protein OS=Arabidopsis thaliana OX=3702 GN=EXO70H7 PE=1 SV=1	0	9.643	7	2	2	2	104	2	0	High	387789		34399.6	24738.8	25717.2	28135.2	31586.6	27371.3	35049.2	27905.6	34408.6	23417.3	27880.2	20055.5		28285.2	29031	32454.5	23784.3		5317.81	2245.87	3952.46	3925.26		-0.19837	0.472344	0.337021		0.287584	0.939802	0.114868		0.0375481	0.0788902
Q9SR36	GSTU8	At3g09270	GSTU8 At3g09270 F3L24.14	Glutathione S-transferase U8 OS=Arabidopsis thaliana OX=3702 GN=GSTU8 PE=2 SV=1	0	17.313	15	3	13	3	376	3	0	High	2.1785e+06		161517	126147	161101	138856	185270	149980	160713	167329	169785	155054	135870	118259		149588	158035	165942	136394		20301.9	24232.7	4691.88	18403.1		-0.149684	0.609759	0.245607		0.212461	0.544428	0.285478		0.0792464	0.1755
P0CZ23	ACX3	At1g06290	ACX3 At1g06290 F9P14.15 F9P14_11 T2D23.1	Acyl-coenzyme A oxidase 3, peroxisomal OS=Arabidopsis thaliana OX=3702 GN=ACX3 PE=1 SV=1	0	76.433	21	12	37	12	712	12	0	High	5.57778e+06		408944	472234	427022	358275	388130	349343	388977	332653	357895	395617	423744	461055		436067	365249	359842	426805		32600.1	20312	28212.6	32825.8		0.277187	1.42513	0.0375726		-0.224697	1.2946	0.0507456		-0.255669	1.48007
Q9S9Z8	GRF11	At1g34760	GRF11 At1g34760 F21H2.3	14-3-3-like protein GF14 omicron OS=Arabidopsis thaliana OX=3702 GN=GRF11 PE=2 SV=2	0	21.432	15	3	7	1	136	3	0	High	491885		32533.9	31207.1	37728.8	32530.1	35354.7	29292.2	30889.7	32830.4	33505.8	40417.2	34228.6	38674.5		33823.3	32392.3	32408.6	37773.5		3446.74	3033.62	1358.1	3191.19		0.0616394	0.263996	0.544508		-0.221721	0.992655	0.101706		-0.0623644	0.209017
Q8LC68	NRP2	At1g18800	NRP2 NFA5 At1g18800 F6A14.10	NAP1-related protein 2 OS=Arabidopsis thaliana OX=3702 GN=NRP2 PE=1 SV=2	0	41.766	22	6	31	3	531	6	3	High	5.66925e+06		405817	341448	356333	424234	419372	431044	449776	417228	468592	390390	406968	343243		367866	424883	445199	380200		33698.4	5863.29	25986.1	33061.7		-0.275269	1.46101	0.0345933		0.160308	1.08359	0.0824922		0.207886	1.34982
Q93ZC9	GLCAK1	At3g01640	GLCAK1 At3g01640 F4P13.18	Glucuronokinase 1 OS=Arabidopsis thaliana OX=3702 GN=GLCAK1 PE=1 SV=1	0	6.996	7	2	7	2	53	2	0	High	6.75766e+06		435749	458307	459291	570462	516256	388023	470498	439558	453261	559438	477810	530536		451116	491580	454439	522595		13316.8	93689.6	15503.7	41389.7		-0.0105886	0.101165	0.7922		-0.0882652	0.202265	0.627675		0.12393	0.301
Q0WTS1	At4g32610	At4g32610 At4g32615	At4g32615 AT4G32610 F4D11.190 F4D11_190	Copper ion binding protein OS=Arabidopsis thaliana OX=3702 GN=At4g32610 PE=1 SV=1	0	11.624	10	2	7	2	107	2	0	High	529443		43468.5	42390.1	41676.7	43438.3	37515.4	38446.2	46222.1	39290.9	35545.1	33456.5	26693.6	31216.4		42511.8	39800	40352.7	30455.5		902.08	3185.05	5417.13	3445.09		0.0751965	0.273043	0.533282		0.386065	1.58398	0.0260629		-0.0950951	0.640295
Q9FPH3	THA2	At3g04520	THA2 At3g04520 T27C4.17	Probable low-specificity L-threonine aldolase 2 OS=Arabidopsis thaliana OX=3702 GN=THA2 PE=1 SV=1	0	7.218	8	2	5	2	124	2	0	High	494556		40234.2	40830.2	24974.5	55582.3	68318	28440.5	27008.4	26741.8	28054.9	38650.5	30933.6	45038.3		35346.3	50780.3	27268.4	38207.4		8987.16	20367.8	694.072	7062.78		0.37433	0.708704	0.195567		0.410415	0.432317	0.369559		0.522709	0.528592
Q9LF99	F8J2_90	At3g52920	F8J2_90 At3g52920 AT3G52920	RAB6-interacting golgin OS=Arabidopsis thaliana OX=3702 GN=F8J2_90 PE=1 SV=1	0	7.86	12	2	3	2	39	2	0	High	1.45974e+06		112072	101853	112478	80928.1	105928	115203	112649	116813	118567	82775	106431	100538		108801	100687	116010	96581.6		6020.59	17728.6	3039.97	12314.6		-0.0925492	0.860738	0.137804		0.0600507	0.120105	0.758394		-0.111824	0.305754
A0A1P8B436	ALN	At4g04955	ALN allantoinase ATALN At4g04955 AT4G04955	Allantoinase OS=Arabidopsis thaliana OX=3702 GN=ALN PE=1 SV=1	0.001	4.319	3	1	2	1	16	1	0	High	751833		600	600	600	600	600	600	133943	104419	103298	80842.7	86460.4	91098.5		600	600	113887	86133.9		0	0	17378	5135.7		-7.56842	3.45519	0.000350602		-7.16547	5.06572	8.59575e-06		0	#DIV/0!
Q8GY84	RH10	At5g60990	RH10 EAST2 At5g60990 MSL3.13 MSL3_110	DEAD-box ATP-dependent RNA helicase 10 OS=Arabidopsis thaliana OX=3702 GN=RH10 PE=1 SV=2	0	10.967	8	2	3	2	59	2	0	High	1.31561e+06		109962	87580.2	94707.6	106575	97044.7	89858.2	89771	91107.9	97062.6	102527	97696.9	98888		97416.5	97825.8	92647.2	99703.9		11434	8385.49	3881.85	2516.21		0.0724196	0.274515	0.531477		-0.0274349	0.137234	0.729065		0.00604874	0.0165892
Q8L866	MHK10.21	At2g42490	CuAOzeta CuAO1 CuAO3 At2g42490 F14N22.1 MHK10.21	Amine oxidase OS=Arabidopsis thaliana OX=3702 GN=MHK10.21 PE=1 SV=1	0	45.183	19	10	18	10	373	10	0	High	5.51529e+06		567363	293386	327126	427718	299170	429809	393952	247855	360596	460006	451855	591807		395958	385566	334134	501223		149396	74828.2	76558.8	78553.9		0.244921	0.253184	0.558234		-0.378476	0.858384	0.138553		-0.0383728	0.0364979
Q84JB7	DEK2	At5g63550	DEK2 At5g63550 MLE2.18	DEK domain-containing chromatin-associated protein 2 OS=Arabidopsis thaliana OX=3702 GN=DEK2 PE=1 SV=1	0	13.28	5	3	11	3	204	3	0	High	6.65502e+06		497163	581765	452448	536792	383590	505609	475643	527836	520910	437961	398494	473457		510459	475330	508130	436638		65675.5	80964.9	28346.4	37499.2		0.00659663	0.0187533	0.957738		0.122493	0.305944	0.494374		-0.102864	0.228561
Q05728	PUR5	At3g55010	PUR5 At3g55010 F28P10.10 T15C9.10	Phosphoribosylformylglycinamidine cyclo-ligase, chloroplastic OS=Arabidopsis thaliana OX=3702 GN=PUR5 PE=1 SV=2	0	24.331	13	4	24	4	547	4	0	High	2.3985e+06		164774	136743	185094	195264	212812	204189	166295	196551	165396	154478	118214	139536		162204	204088	176081	137410		24278	8774.32	17733.4	18225.2		-0.11843	0.329006	0.468807		0.570713	2.33226	0.00465302		0.331387	1.31601
Q9SPE6	ASNAP2	At3g56190	ASNAP2 ASNAP At3g56190 F18O21_150	Alpha-soluble NSF attachment protein 2 OS=Arabidopsis thaliana OX=3702 GN=ASNAP2 PE=1 SV=1	0	31.578	21	7	30	7	425	7	0	High	6.33569e+06		436712	344296	443242	396849	709559	393994	525155	511409	485662	445568	475880	396101		408083	500134	507409	439183		55337.9	181373	20048	40270.7		-0.314285	1.36536	0.0431165		0.187492	0.221658	0.600264		0.293452	0.348927
Q9ZW26	GSTU6	At2g29440	GSTU6 GST24 At2g29440 F16P2.18	Glutathione S-transferase U6 OS=Arabidopsis thaliana OX=3702 GN=GSTU6 PE=2 SV=1	0.002	3.466	6	1	2	1	53	1	0	High	488112		39601.8	33879.9	63060.5	36052.8	39234.7	25493.5	41840.3	40579.3	35329.5	30525.4	32214.2	35518.6		45514.1	33593.7	39249.7	32752.7		15462.6	7193.1	3453.04	2539.79		0.213631	0.274849	0.531069		0.0365734	0.0665757	0.857876		-0.438124	0.533638
Q944K2	OST48	At5g66680	OST48 DGL1 At5g66680 MSN2.7	Dolichyl-diphosphooligosaccharide--protein glycosyltransferase 48 kDa subunit OS=Arabidopsis thaliana OX=3702 GN=OST48 PE=2 SV=1	0	68.787	27	10	41	10	1115	10	0	High	1.10873e+07		682386	812558	787051	896589	841900	818629	791499	809014	832580	725788	697282	785429		760665	852373	811031	736166		68980.7	40021.5	20614.6	44980.4		-0.0924956	0.534156	0.292311		0.211453	1.54129	0.0287547		0.164223	0.931016
O64688	E1-BETA-2	At2g34590	E1-BETA-2 At2g34590 T31E10.7	Pyruvate dehydrogenase E1 component subunit beta-3, chloroplastic OS=Arabidopsis thaliana OX=3702 GN=E1-BETA-2 PE=1 SV=1	0	27.211	11	4	14	4	344	4	0	High	1.12492e+07		703067	682058	756390	772911	874289	973871	905749	828259	899994	782215	830358	743207		713838	873690	878001	785260		38318.7	100481	43173.4	43655.2		-0.298624	2.10252	0.00789736		0.153951	0.629607	0.234635		0.291525	1.20987
Q94B60	CLPP4	At5g45390	CLPP4 NCLPP3 NCLPP4 At5g45390 MFC19.5	ATP-dependent Clp protease proteolytic subunit 4, chloroplastic OS=Arabidopsis thaliana OX=3702 GN=CLPP4 PE=1 SV=1	0	14.763	15	2	11	2	152	2	0	High	576517		55843.1	41527.7	28328	40478.2	32106.7	40676.4	39135.2	43232	37714.7	45912.8	49449.8	43483.1		41899.6	37753.7	40027.3	46281.9		13761.3	4891.53	2864.76	3000.44		0.0659516	0.0815178	0.828862		-0.293828	1.20963	0.0617124		-0.150316	0.18795
Q8RWU1	At2g23370	At2g23370 At2g23370/F26B6.2	At2g23370 At2g23370/F26B6.2 AT2G23370 F26B6.2 F26B6_2	Cyclin delta-3 OS=Arabidopsis thaliana OX=3702 GN=At2g23370 PE=1 SV=1	0.002	3.461	3	1	1	1	36	1	0	High	2.02331e+06		135462	137789	153318	155096	164957	127953	125340	147657	128818	171011	151205	152983		142190	149335	133938	158400		9707.49	19162.7	12007.5	10958		0.0862491	0.390362	0.407041		-0.0850172	0.287175	0.516208		0.0707376	0.225206
F4K4D6	PDP1	At5g27650	PDP1 At5g27650 T1G16.4	PWWP domain-containing protein 1 OS=Arabidopsis thaliana OX=3702 GN=PDP1 PE=1 SV=1	0	4.892	1	1	2	1	91	1	0	High	680373		56396.1	50862	50325.1	49106.7	47943.5	44737.2	45371.7	42136.5	45864.9	46764.3	48094.3	49304.1		52527.7	47262.5	44457.7	48054.2		3360.86	2262.96	2025.27	1270.39		0.240646	1.6282	0.0235398		-0.0239693	0.204017	0.625148		-0.152385	1.05767
Q9C950	VIP5	At1g61040	VIP5 At1g61040 T7P1.17	Protein RTF1 homolog OS=Arabidopsis thaliana OX=3702 GN=VIP5 PE=1 SV=1	0.01	1.89	2	1	1	1	20	1	0	High	4.29655e+06		322719	260497	331877	291282	222602	250499	387263	379300	326098	264807	325672	298756		305031	254794	364220	296411		38838.4	34541.1	33254.5	30500.3		-0.255855	0.937612	0.115448		-0.218268	0.714909	0.192793		-0.259625	0.771027
Q9LH31	TPS30	At3g32030	TPS30 At3g32030 T8O3.12	Terpenoid synthase 30 OS=Arabidopsis thaliana OX=3702 GN=TPS30 PE=2 SV=1	0	10.875	4	2	5	2	47	2	0	High	336249		27293.1	19638.7	24526.2	20606.9	28691.7	20421	22436.1	22712.9	20465	23692.2	29872.5	31617.2		23819.4	23239.9	21871.3	28394		3875.87	4722.35	1225.78	4164.24		0.123092	0.343711	0.453199		-0.288983	0.639778	0.229204		-0.035533	0.0567691
Q9T053	PLDGAMMA1	At4g11850	PLDGAMMA1 At4g11850 T26M18.60	Phospholipase D gamma 1 OS=Arabidopsis thaliana OX=3702 GN=PLDGAMMA1 PE=1 SV=1	0	20.951	6	5	10	5	186	5	0	High	3.85009e+06		383086	216238	162657	338998	370887	336543	308413	299044	181049	131691	169404	156640		253994	348810	262836	152578		114962	19159.4	70983.6	19181.7		-0.0493677	0.0384764	0.915216		1.19289	3.63277	0.000232934		0.457646	0.635263
Q8GW96	At2g18193	At2g18193	At2g18193 F8D23	AAA-ATPase At2g18193 OS=Arabidopsis thaliana OX=3702 GN=At2g18193 PE=2 SV=1	0.002	3.228	3	1	3	1	39	1	0	High	716893		45802.4	23767	55038	63544.4	53816.8	78457.2	44211.8	39923.9	34892.8	44269.7	56298.2	53884.8		41535.8	65272.8	39676.2	51484.2		16066.1	12410.8	4664.45	6363.45		0.0660816	0.0671675	0.856707		0.342352	0.79051	0.161991		0.652127	0.947567
Q9LIG9	CYP705A30	At3g20940	CYP705A30 cytochrome P450 family 705 polypeptide 30 subfamily A At3g20940 AT3G20940	Cytochrome P450, family 705, subfamily A, polypeptide 30 OS=Arabidopsis thaliana OX=3702 GN=CYP705A30 PE=1 SV=1	0	20.228	9	4	15	4	129	4	0	High	7.24465e+06		507038	472726	478274	542058	493520	475852	529883	458803	538864	664332	555492	623313		486013	503810	509183	614379		18418.6	34281.2	43860.7	54967.2		-0.06719	0.350298	0.446377		-0.286249	1.37978	0.0417084		0.051885	0.32548
Q9FKV6	At5g44320		AT5G44320 K9L2.10 K9L2_10	Eukaryotic translation initiation factor 3 subunit D OS=Arabidopsis thaliana OX=3702 GN=At5g44320 PE=1 SV=1	0	95.729	36	12	65	7	1121	12	6	High	1.95386e+07		1.26447e+06	1.13503e+06	1.44783e+06	1.43908e+06	1.37585e+06	1.39766e+06	1.3828e+06	1.2203e+06	1.3392e+06	1.40651e+06	1.51173e+06	1.60285e+06		1.28244e+06	1.4042e+06	1.3141e+06	1.50703e+06		157169	32121.4	84110.4	98253.2		-0.0351815	0.111407	0.773736		-0.101966	0.795968	0.159967		0.130848	0.586764
Q56ZI2	PATL2	At1g22530	PATL2 At1g22530 F12K8.13	Patellin-2 OS=Arabidopsis thaliana OX=3702 GN=PATL2 PE=1 SV=2	0	272.417	59	36	142	34	2535	36	2	High	4.21088e+07		3.04617e+06	3.7633e+06	3.19373e+06	2.70368e+06	2.68474e+06	2.82356e+06	3.23458e+06	3.18619e+06	2.9344e+06	2.57467e+06	2.68162e+06	2.95839e+06		3.3344e+06	2.73732e+06	3.11839e+06	2.73823e+06		378700	75277.8	161165	198025		0.0966262	0.382228	0.414736		-0.000476081	0.00241258	0.99446		-0.284661	1.25713
Q9M1X2	FAP1	At3g63170	FAP1 At3g63170 F16M2.20	Fatty-acid-binding protein 1 OS=Arabidopsis thaliana OX=3702 GN=FAP1 PE=1 SV=1	0	6.946	5	1	3	1	36	1	0	High	105687		7338.31	17076.2	600	16990.2	600	600	600	8304.8	10054.2	16253.5	11587.3	18082.6		8338.18	6063.39	6319.66	15307.8		8283.5	9462.88	5030	3349.32		0.399887	0.132814	0.736522		-1.33607	0.730676	0.185919		-0.459607	0.11367
Q9LXG3	PER56	At5g15180	PER56 P56 At5g15180 F8M21_70	Peroxidase 56 OS=Arabidopsis thaliana OX=3702 GN=PER56 PE=2 SV=1	0.002	3.344	4	1	1	1	29	1	0	High	824072		50554.3	63455.2	64932.7	44918	41741.2	69656.7	106895	61428.3	68750.2	34651.4	39688.5	49223.2		59647.4	52105.3	79024.4	41187.7		7909.44	15282.7	24412.4	7400.7		-0.405838	0.583325	0.261021		0.339217	0.484338	0.32784		-0.195029	0.309761
P0C896	At3g02650	At3g02650	At3g02650 F16B3.28	Pentatricopeptide repeat-containing protein At3g02650, mitochondrial OS=Arabidopsis thaliana OX=3702 GN=At3g02650 PE=1 SV=1	0	36.439	18	7	26	7	820	7	0	High	3.25094e+06		165424	237244	269336	246135	268337	247925	240659	219085	226154	211782	209896	214324		224001	254133	228633	212001		53206.3	12334.2	10998.6	2222.16		-0.0295245	0.0507244	0.889766		0.261511	2.36325	0.00433262		0.182073	0.405146
Q9SZN1	VHA-B2	At4g38510	VHA-B2 At4g38510 F20M13.70	V-type proton ATPase subunit B2 OS=Arabidopsis thaliana OX=3702 GN=VHA-B2 PE=1 SV=1	0	284.767	60	23	197	3	4704	23	0	High	3.50033e+06		255795	98032.3	276641	252057	140062	555781	295339	284271	205791	155484	152344	212909		210156	315967	261800	173579		97659.8	215102	48820.3	34097		-0.317007	0.338534	0.458634		0.864178	0.493836	0.320748		0.588312	0.31769
Q9SF85	ADK1	At3g09820	ADK1 At3g09820 F8A24.13	Adenosine kinase 1 OS=Arabidopsis thaliana OX=3702 GN=ADK1 PE=1 SV=1	0	186.6	52	17	98	7	2237	17	13	High	2.73502e+07		1.59664e+06	1.20437e+06	1.57133e+06	2.19204e+06	2.24792e+06	1.94207e+06	2.16811e+06	1.66733e+06	1.07791e+06	3.35302e+06	2.20581e+06	2.88028e+06		1.45745e+06	2.12734e+06	1.63779e+06	2.81304e+06		219536	162866	545701	576553		-0.168304	0.205155	0.623512		-0.403078	0.926353	0.118481		0.545609	1.87897
A0A1P8AU99	RDH2	At1g16460	RDH2 ATMST2 ATRDH2 MST2 rhodanese homologue 2 ST2 STR2 SULFURTRANSFERASE 2 At1g16460 AT1G16460 F3O9.26 F3O9_26	Rhodanese homologue 2 OS=Arabidopsis thaliana OX=3702 GN=RDH2 PE=1 SV=1	0	5.988	10	2	2	2	32	2	0	High	1.38941e+06		71995.8	105735	101680	117315	112380	99135.4	104130	109314	98935.7	89034.9	93550.1	70133.8		93137	109610	104127	84239.6		18420.7	9401.21	5188.98	12422.9		-0.160911	0.424555	0.376223		0.379812	1.3206	0.0477967		0.234957	0.620149
Q8L4R9	At2g15860	At2g15860	AT2G15860 F19G14.14 F19G14_14	BAT2 domain protein OS=Arabidopsis thaliana OX=3702 GN=At2g15860 PE=1 SV=1	0	16.026	11	4	7	4	108	4	0	High	4.96458e+06		412986	438243	358606	330693	293739	340091	386130	338527	382013	290626	325079	335179		403278	321508	368890	316961		40696.4	24503.2	26375.7	23359.4		0.128585	0.542571	0.286701		0.0205466	0.0822408	0.827483		-0.326922	1.39062
F4IH25	BOP1	At2g40360	BOP1 PEIP1 At2g40360	Ribosome biogenesis protein BOP1 homolog OS=Arabidopsis thaliana OX=3702 GN=BOP1 PE=1 SV=1	0	9.208	5	2	4	2	75	2	0	High	2.27304e+06		200148	191012	154182	137774	228002	21213.7	196144	149446	102110	225345	220408	211890		181781	128997	149233	219214		24333.6	103673	47017.4	6806.22		0.284634	0.459732	0.34695		-0.765008	0.683995	0.207017		-0.494868	0.357532
Q5MAU8	PAP27	At5g50400	PAP27 At5g50400 MXI22.12	Probable inactive purple acid phosphatase 27 OS=Arabidopsis thaliana OX=3702 GN=PAP27 PE=2 SV=1	0.004	2.578	2	1	2	1	28	1	0	High	1.63155e+06		63918.8	106402	77848.8	70264.4	600	85572.7	160022	206808	180826	157620	135212	114616		82723.1	52145.7	182552	135816		21656.8	45291.3	23441	21508.4		-1.14195	2.24991	0.00562454		-1.38103	1.3512	0.0445455		-0.665741	0.454752
P22954	HSP70-2	At5g02490	HSP70-2 HSC70-2 HSC70-G8 MED37_3 MED37D At5g02490 T22P11.80	Heat shock 70 kDa protein 2 OS=Arabidopsis thaliana OX=3702 GN=HSP70-2 PE=1 SV=2	0	375.321	68	35	486	10	11776	35	0	High	5.40513e+06		420774	463294	315093	374983	364144	373329	315804	393815	347738	453940	391790	433783		399721	370819	352452	426505		76310.8	5839.38	39218.2	31707.7		0.181563	0.404495	0.394008		-0.201846	1.39495	0.0402765		-0.108277	0.260619
Q9FGC7	ZEP	At5g67030	ZEP ABA1 IBS3 LOS6 NPQ2 At5g67030 K8A10.10	Zeaxanthin epoxidase, chloroplastic OS=Arabidopsis thaliana OX=3702 GN=ZEP PE=1 SV=1	0.01	1.884	2	1	2	1	14	1	0	High	737739		55943.7	18860.1	57973.2	38640.1	66249.7	43146.4	47493.5	52456.4	51638.2	55157.1	79283.6	77509.7		44259	49345.4	50529.4	70650.1		22019.5	14811.9	2660.76	13446.6		-0.191152	0.187079	0.650011		-0.517777	0.857421	0.138861		0.156946	0.12115
O04616	CURT1A	At4g01150	CURT1A At4g01150 A_IG002N01.18 F2N1.18	Protein CURVATURE THYLAKOID 1A, chloroplastic OS=Arabidopsis thaliana OX=3702 GN=CURT1A PE=1 SV=1	0.006	2.248	6	1	1	1	30	1	0	High	502347		22934.1	27821.5	29251.4	36897.8	48639.6	30693.2	30264.6	32052.8	33527	40438.4	43314.4	60585.7		26669	38743.5	31948.1	48112.8		3312.57	9114.47	1633.71	10897.1		-0.260567	1.1641	0.0685336		-0.312468	0.498865	0.317055		0.538791	1.01204
Q94AQ7	At5g11280	At5g11280	AT5G11280 F2I11.170 F2I11_170	Tail fiber OS=Arabidopsis thaliana OX=3702 GN=At5g11280 PE=1 SV=1	0.001	4.479	5	1	2	1	57	1	0	High	5.82055e+06		347909	347235	380491	456927	475354	448391	404591	426595	402727	479650	465557	425451		358545	460224	411304	456886		19009	13780.7	13274.9	28120.9		-0.198053	1.77107	0.0169405		0.010502	0.0642365	0.862509		0.360183	2.7721
Q9LZK5	ERDJ3B	At3g62600	ERDJ3B B19 At3g62600 F26K9.30	DnaJ protein ERDJ3B OS=Arabidopsis thaliana OX=3702 GN=ERDJ3B PE=1 SV=1	0	46.156	31	7	17	7	247	7	0	High	2.03853e+06		116385	128837	140272	138148	164786	171406	165645	143554	153239	143436	104176	103919		128498	158113	154146	117177		11946.9	17604.3	11073.2	22741.3		-0.262547	1.27901	0.0526001		0.432271	1.15937	0.0692841		0.299208	1.13385
P32962	NIT2	At3g44300	NIT2 At3g44300 T10D17_90	Nitrilase 2 OS=Arabidopsis thaliana OX=3702 GN=NIT2 PE=1 SV=1	0	14.384	14	5	20	1	115	5	0	High	1.90517e+06		134312	114839	123449	148523	137512	124706	143235	122199	123874	143940	178432	158507		124200	136914	129769	160293		9758.5	11919.9	11691.2	17315.3		-0.0632837	0.251143	0.560863		-0.227446	0.898433	0.126347		0.140602	0.645729
O04983	CAC2	At5g35360	CAC2 At5g35360 T26D22.8	Biotin carboxylase, chloroplastic OS=Arabidopsis thaliana OX=3702 GN=CAC2 PE=1 SV=1	0	120.148	37	15	81	15	1566	15	0	High	1.12308e+07		833218	829774	667656	761857	817873	825130	876681	811998	908354	613431	703569	806174		776883	801620	865677	707725		94608.8	34626.7	49111.1	96438.4		-0.156133	0.652574	0.222549		0.179731	0.726619	0.187664		0.0452219	0.159576
Q43870	APS2	At1g19920	APS2 ASA1 MET3-1 At1g19920 F6F9.2	ATP sulfurylase 2 OS=Arabidopsis thaliana OX=3702 GN=APS2 PE=1 SV=1	0	24.803	9	3	11	3	305	3	0	High	6.45318e+06		425221	413680	474764	501996	504227	438534	519699	459794	486893	409326	461072	417100		437888	481586	488795	429166		32452.5	37300.1	29997.5	27903.6		-0.158667	0.932721	0.116756		0.166257	0.909801	0.123083		0.13723	0.697747
Q41931	ACO2	At1g62380	ACO2 EI305 At1g62380 F24O1.10	1-aminocyclopropane-1-carboxylate oxidase 2 OS=Arabidopsis thaliana OX=3702 GN=ACO2 PE=1 SV=2	0	67.056	37	8	39	8	776	8	0	High	4.65307e+06		309174	360507	409428	293349	303295	460503	320913	393952	300981	259059	283063	241109		359703	352382	338615	261077		50131.9	93767.2	48948.1	21049.6		0.0871578	0.200871	0.629693		0.432667	0.756499	0.175187		-0.0296636	0.0405637
Q8LG05	STKL1	At4g00238	STKL1 At4g00238 F5I10	Transcription factor STKL1 OS=Arabidopsis thaliana OX=3702 GN=STKL1 PE=1 SV=1	0	11.956	10	2	11	2	175	2	0	High	1.73378e+06		99004.1	114497	129345	129032	120033	130419	142616	134940	136751	123463	121991	93784.2		114282	126495	138102	113079		15171.4	5638.55	4012.37	16726.5		-0.27314	1.23476	0.0582429		0.161742	0.587703	0.258403		0.146482	0.582861
F4KHS2	SBT4.12	At5g59090	SBT4.12 ATSBT4.12 subtilase 4.12 At5g59090 AT5G59090 K18B18.5 K18B18_5	Subtilase 4.12 OS=Arabidopsis thaliana OX=3702 GN=SBT4.12 PE=1 SV=1	0	76.176	21	12	39	12	580	12	0	High	8.8263e+06		586049	636473	652731	687598	647006	597168	544501	611264	647203	754739	658866	698863		625084	643924	600990	704156		34769.1	45293.6	52116	48155.2		0.0567105	0.26618	0.541776		-0.129004	0.721955	0.18969		0.0428402	0.223117
Q9SXS7	CYSD2	At5g28020	CYSD2 OAS6 At5g28020 F15F15.90	Bifunctional L-3-cyanoalanine synthase/cysteine synthase D2 OS=Arabidopsis thaliana OX=3702 GN=CYSD2 PE=1 SV=1	0	12.138	15	4	10	4	233	4	0	High	2.49366e+06		189998	207112	134981	158908	162095	158615	256071	193346	196013	166703	167109	126050		177364	159873	215143	153287		37688.6	1929.96	35469.5	23589.3		-0.278588	0.561058	0.274753		0.060687	0.183737	0.655033		-0.149786	0.330597
P54144	AMT1-1	At4g13510	AMT1-1 At4g13510 T6G15.60	Ammonium transporter 1 member 1 OS=Arabidopsis thaliana OX=3702 GN=AMT1-1 PE=1 SV=1	0	5.439	3	1	2	1	86	1	0	High	775223		55523.4	55056.5	53959.5	56041.7	59426.3	52912	51873	53639.8	52469.2	59915.6	54351.2	62797.7		54846.5	56126.7	52660.7	59021.5		802.8	3257.96	898.84	4293.66		0.058673	1.45843	0.0347994		-0.0725537	0.392663	0.40489		0.0332877	0.263732
Q9LTS1	MHM17.12	At5g57000	MHM17.12 MHM17_12 At5g57000 AT5G57000	At5g57000 OS=Arabidopsis thaliana OX=3702 GN=MHM17.12 PE=1 SV=1	0.003	2.889	7	1	1	1	17	1	0	High	1.90135e+06		134406	159882	86931.7	142076	147742	131927	110142	134678	142014	170916	144017	175567		127073	140582	128945	163500		37023.9	8012.62	16691.4	17032.6		-0.0210927	0.0267719	0.940217		-0.217879	0.988752	0.102624		0.14575	0.243952
Q8LEZ4	NFD5	At1g19520	NFD5 At1g19520 F18O14.40	Protein NUCLEAR FUSION DEFECTIVE 5, mitochondrial OS=Arabidopsis thaliana OX=3702 GN=NFD5 PE=2 SV=1	0	26.185	22	5	28	5	791	5	0	High	1.10134e+07		684803	956943	837915	888304	820938	738607	821485	359779	449685	898443	845314	1.11346e+06		826554	815950	543650	952407		136425	74972.7	244775	141987		0.604431	0.808913	0.15527		-0.223097	0.667562	0.215		-0.0186281	0.0401159
F4JG03	TPR8	At4g08320	TPR8 tetratricopeptide repeat 8 At4g08320 AT4G08320 T28D5.10 T28D5_10	Tetratricopeptide repeat (TPR)-like superfamily protein OS=Arabidopsis thaliana OX=3702 GN=TPR8 PE=1 SV=1	0	9.084	9	2	2	2	51	2	0	High	535449		32138.2	27558.7	80077.6	20525.3	52178.4	101670	28681.8	20657.5	25305.5	30394.1	30023.3	33300.7		46591.5	58124.4	24881.6	31239.4		29090.1	40897.6	4028.93	1794.79		0.904988	0.569266	0.269609		0.895778	0.496428	0.318839		0.319078	0.148162
Q9SGT7	NOP56		NOP56 NOP56-LIKE PROTEIN AT1G56110 T6H22.10 T6H22_10	At1g56110/T6H22_9 OS=Arabidopsis thaliana OX=3702 GN=NOP56 PE=1 SV=1	0	95.762	31	15	60	12	563	15	3	High	7.58218e+06		458664	417137	590372	558936	510314	551647	578489	485430	488715	581355	597073	611037		488724	540299	517544	596488		90445.1	26221.9	52804.8	14849.3		-0.0826619	0.181447	0.658496		-0.142736	1.49502	0.0319874		0.144737	0.401719
O80567	LARP6B	At2g43970	LARP6B FIP1 At2g43970 F6E13.10	La-related protein 6B OS=Arabidopsis thaliana OX=3702 GN=LARP6B PE=1 SV=2	0	14.984	8	3	4	3	139	3	0	High	650652		50690.5	46108.1	42529.9	43855.1	44470.8	44228	54960.3	47136.4	53080	43913.2	44335.6	47437.4		46442.9	44184.6	51725.5	45228.7		4090.59	310.123	4084.03	1924.39		-0.15542	0.724449	0.188604		-0.0336938	0.391417	0.406053		-0.0719118	0.404112
Q9SU81	At4g29700	At4g29700	At4g29700 AT4G29700 T16L4.210 T16L4_210	Alkaline-phosphatase-like family protein OS=Arabidopsis thaliana OX=3702 GN=At4g29700 PE=1 SV=1	0	22.653	12	5	18	4	177	5	0	High	8.32624e+06		510084	781849	837197	628907	423043	706330	729912	535967	544762	376107	475823	438456		709710	586093	603547	430129		175082	146416	109524	50376.9		0.233763	0.373071	0.423574		0.446362	0.806899	0.155992		-0.276099	0.396531
Q41951	TIP2-1	At3g16240	TIP2-1 At3g16240 MYA6.10	Aquaporin TIP2-1 OS=Arabidopsis thaliana OX=3702 GN=TIP2-1 PE=1 SV=2	0	16.501	7	1	4	1	230	1	0	High	2.92774e+06		186188	213922	215017	232034	193784	189532	270313	221057	251945	163914	170125	226266		205042	205117	247772	186768		16337.2	23407.9	24891.8	34346.9		-0.273091	1.16879	0.0677963		0.135196	0.312359	0.487126		0.000524779	0.00147684
F4JPK5	RUXF	At4g30220	RUXF At4g30220 AT4G30220 F9N11.70 F9N11_70	Sm protein F OS=Arabidopsis thaliana OX=3702 GN=RUXF PE=1 SV=1	0	5.925	15	1	12	1	116	1	0	High	2.32977e+06		213849	180076	192787	182102	253640	19537	183356	138368	102107	202961	226438	188456		195571	151760	141277	205952		17057.8	119965	40702.5	19167.1		0.469164	0.999516	0.100111		-0.440516	0.316176	0.482863		-0.365899	0.247859
Q9LPC5	BIG3	At1g01960	BIG3 EDA10 At1g01960 F22M8.9	Brefeldin A-inhibited guanine nucleotide-exchange protein 3 OS=Arabidopsis thaliana OX=3702 GN=BIG3 PE=1 SV=1	0	28.895	6	6	11	6	153	6	0	High	4.55504e+06		354561	323088	386180	336867	338685	298952	375646	320812	334526	317922	275037	275783		354610	324835	343661	289581		31546.4	22433.5	28535.7	24547		0.0452435	0.168247	0.678817		0.16574	0.85322	0.14021		-0.126525	0.595835
Q9XI01	PDIL1-1	At1g21750	PDIL1-1 PDI5 At1g21750 F8K7.19	Protein disulfide isomerase-like 1-1 OS=Arabidopsis thaliana OX=3702 GN=PDIL1-1 PE=1 SV=1	0	298.183	62	34	203	29	3669	34	7	High	6.6558e+07		5.07273e+06	5.28178e+06	4.7653e+06	4.59699e+06	4.62858e+06	4.97929e+06	4.91822e+06	4.69568e+06	5.74623e+06	4.01617e+06	4.41553e+06	4.36506e+06		5.03994e+06	4.73495e+06	5.12005e+06	4.26559e+06		259794	212194	553589	217472		-0.0227513	0.0800726	0.831625		0.150607	1.25586	0.0554798		-0.0900548	0.720276
P11832	NIA1	At1g77760	NIA1 At1g77760 T32E8.9	Nitrate reductase [NADH] 1 OS=Arabidopsis thaliana OX=3702 GN=NIA1 PE=1 SV=3	0.006	2.18	1	1	1	1	19	1	0	High	1.68734e+06		85862.9	173461	140129	100339	102525	116226	132567	146671	142171	72626.5	85286.2	130108		133151	106363	140470	96006.7		44213.8	8610.8	7204.16	30202.9		-0.0772003	0.1017	0.791225		0.147794	0.222974	0.598447		-0.324059	0.442249
Q9FY65	RPS15C	At5g09500	RPS15C At5g09500 T5E8_300	40S ribosomal protein S15-3 OS=Arabidopsis thaliana OX=3702 GN=RPS15C PE=2 SV=1	0	45.849	29	3	38	1	944	3	0	High	558892		46343.4	43112.2	42110.1	37664.3	41742.4	37389.7	31885.4	32826.6	39273.1	40847	42771.2	39217.8		43855.3	38932.1	34661.7	40945.3		2212.26	2437.61	4021.23	1778.73		0.339407	1.59185	0.0255947		-0.0727385	0.505588	0.312185		-0.171789	1.21711
Q04836	CP31A	At4g24770	CP31A RBP31 RNPT At4g24770 F22K18.30	31 kDa ribonucleoprotein, chloroplastic OS=Arabidopsis thaliana OX=3702 GN=CP31A PE=1 SV=1	0	7.505	3	1	7	1	91	1	0	High	1.37666e+06		93614.4	89336.3	69237.3	146599	129341	127067	124291	96415.9	103170	71457.4	88906.6	88177		84062.7	134335	107959	82847		13016.1	10680.9	14541.5	9870.39		-0.360947	0.994609	0.101249		0.697318	2.44561	0.00358421		0.676302	2.17749
Q9C9X0	MAP70.1	At1g68060	MAP70.1 At1g68060 T23K23.9	Microtubule-associated protein 70-1 OS=Arabidopsis thaliana OX=3702 GN=MAP70.1 PE=1 SV=1	0	32.91	12	6	12	2	159	6	5	High	6.67047e+06		601788	574529	508648	394019	389922	376786	541749	466098	508288	371494	468983	410363		561655	386909	505378	416946		47886.3	9003.08	37909.1	49076.8		0.15232	0.731115	0.185731		-0.107868	0.448601	0.355958		-0.53769	2.46625
Q9SB42	GEBPL	At4g25210	GEBPL At4g25210 F24A6.50	GLABROUS1 enhancer-binding protein-like OS=Arabidopsis thaliana OX=3702 GN=GEBPL PE=1 SV=1	0	7.345	8	3	3	3	30	3	0	High	2.86714e+06		186356	192998	199843	206130	197459	234573	233868	210604	208583	195901	189340	201939		193066	212721	217685	195727		6743.36	19414.8	14051.5	6301.14		-0.17315	1.28297	0.0521232		0.120121	0.652187	0.222748		0.13987	0.762011
Q9FFD2	RGP5	At5g16510	RGP5 At5g16510 MQK4.26	Probable UDP-arabinopyranose mutase 5 OS=Arabidopsis thaliana OX=3702 GN=RGP5 PE=1 SV=1	0	12.965	8	2	6	2	101	2	0	High	1.65783e+06		125475	122383	106650	119746	114417	112948	105618	119253	113268	119216	135212	128874		118169	115704	112713	127768		10095.4	3576.77	6834.34	8055.18		0.0682017	0.317407	0.481497		-0.143087	1.1149	0.0767537		-0.0304203	0.148462
Q94FB9	ABCD1	At4g39850	ABCD1 ACN2 CTS PED3 PMP2 PXA1 At4g39850 T5J17.20	ABC transporter D family member 1 OS=Arabidopsis thaliana OX=3702 GN=ABCD1 PE=1 SV=1	0	16.513	5	4	5	4	123	4	0	High	1.62038e+06		150155	131461	104786	106839	119177	108052	94039.3	109482	114208	115433	129307	133481		128801	111356	105910	126074		22801.4	6800.42	10548.2	9448.38		0.282306	0.722009	0.189666		-0.179087	1.02819	0.0937149		-0.209962	0.563876
Q9MA74	SDC	At1g43710	SDC EMB1075 SDC1 At1g43710 F2J6.7	Serine decarboxylase OS=Arabidopsis thaliana OX=3702 GN=SDC PE=1 SV=1	0	7.19	6	1	2	1	38	1	0	High	122615		9908.6	9352.02	11037.5	6862.97	11318.6	7725.56	9386.51	7883.23	8618.47	7153.36	6556.12	7888.9		10099.4	8635.71	8629.4	7199.46		858.793	2363.15	751.698	667.583		0.226935	1.04805	0.0895258		0.262427	0.433754	0.368338		-0.22588	0.43137
Q9FLB0	RH18	At5g05450	RH18 At5g05450 K18I23.26	DEAD-box ATP-dependent RNA helicase 18 OS=Arabidopsis thaliana OX=3702 GN=RH18 PE=2 SV=1	0.003	2.858	1	1	3	1	53	1	0	High	554437		37996.7	59187.6	44426.2	33472.3	52407.8	59007.8	54015.9	35434	41373.9	31667.6	25123.6	30823		47203.5	48296	43607.9	29204.7		10865	13255	9490.24	3559.52		0.114303	0.162276	0.688214		0.725702	1.13307	0.0736093		0.0330088	0.0374379
Q8VYV7	DHQS	At5g66120	DHQS AROB At5g66120 K2A18.20	3-dehydroquinate synthase, chloroplastic OS=Arabidopsis thaliana OX=3702 GN=DHQS PE=1 SV=1	0	40.782	22	8	20	8	475	8	0	High	6.83821e+06		455067	461570	518470	517068	528829	457291	492631	427025	458932	545666	542436	487639		478369	501062	459529	525247		34880.6	38360.8	32807.1	32609		0.0579677	0.27328	0.532991		-0.0680053	0.344667	0.452202		0.0668664	0.309272
Q84K82	At5g20400		AT5G20400 F5O24.290 F5O24_290	2-oxoglutarate (2OG) and Fe(II)-dependent oxygenase superfamily protein OS=Arabidopsis thaliana OX=3702 GN=At5g20400 PE=1 SV=1	0	6.467	9	2	3	1	72	2	0	High	185477		22740.8	600	600	25277	600	46155.4	28737.3	26135.4	17364.4	600	600	19067		7980.25	24010.8	24079	6755.66		12783	22804.1	5958.78	10661.9		-1.59327	0.923725	0.1192		1.82952	0.521691	0.300821		1.58918	0.458341
O23628	H2AV	At3g54560	H2AV At3g54560 T14E10.130	Histone H2A variant 1 OS=Arabidopsis thaliana OX=3702 GN=H2AV PE=1 SV=1	0	8.015	14	2	11	1	117	2	1	High	4.1322e+06		307276	231907	324235	227189	216589	257001	351453	363354	283895	261971	283031	265109		287806	233593	332901	270037		49147.1	20953	42855.3	11361.7		-0.209996	0.527079	0.297113		-0.209159	1.24349	0.0570835		-0.301099	0.813438
Q1PER6	APX2	At3g09640	APX2 APX1B At3g09640 F11F8_23	L-ascorbate peroxidase 2, cytosolic OS=Arabidopsis thaliana OX=3702 GN=APX2 PE=2 SV=3	0.003	2.918	3	1	3	1	36	1	0	High	1.6855e+07		1.17839e+06	1.00694e+06	1.35806e+06	1.07873e+06	937335	1.23732e+06	1.43623e+06	1.50673e+06	1.27291e+06	986660	1.24523e+06	1.20442e+06		1.18113e+06	1.08446e+06	1.40529e+06	1.14544e+06		175577	150072	119942	139010		-0.250699	0.848025	0.141898		-0.0789207	0.198681	0.632877		-0.123192	0.293594
Q84P23	4CLL9	At5g63380	4CLL9 At5g63380 K9H21.11 K9H21.8	4-coumarate--CoA ligase-like 9 OS=Arabidopsis thaliana OX=3702 GN=4CLL9 PE=1 SV=2	0.001	3.623	3	2	2	2	25	2	0	High	1.97276e+06		137223	151413	125865	136863	145476	149113	140904	138633	130949	150361	148932	141350		138167	143817	136828	146881		12800.3	6291.42	5217.09	4842.96		0.0140443	0.058021	0.874941		-0.0304145	0.26725	0.540444		0.0578234	0.275459
Q8LF20	At2g25430	At2g25430	At2g25430 F13B15.9	Putative clathrin assembly protein At2g25430 OS=Arabidopsis thaliana OX=3702 GN=At2g25430 PE=1 SV=2	0	60.67	20	10	38	7	420	10	3	High	5.08826e+06		382301	388736	550601	282322	436280	297767	265577	246024	273322	454659	368428	298375		440546	338789	261641	373820		95364.9	84781.3	14068.2	78281.4		0.751703	1.48881	0.0324483		-0.141956	0.202855	0.626824		-0.378903	0.620958
Q8RWF0	RPN9A	At5g45620	RPN9A At5g45620 MRA19.2	26S proteasome non-ATPase regulatory subunit 13 homolog A OS=Arabidopsis thaliana OX=3702 GN=RPN9A PE=1 SV=1	0	24.517	18	7	9	3	93	7	5	High	4.14295e+06		293901	290637	307589	284892	256510	326523	293080	332746	315031	277537	293868	261587		297376	289309	313619	277664		8994.52	35214.8	19870.9	16141		-0.0767244	0.574092	0.266629		0.0592697	0.200594	0.630095		-0.0396776	0.142538
Q9SYP2	PFP-ALPHA1	At1g20950	PFP-ALPHA1 At1g20950 F9H16.6	Pyrophosphate--fructose 6-phosphate 1-phosphotransferase subunit alpha 1 OS=Arabidopsis thaliana OX=3702 GN=PFP-ALPHA1 PE=1 SV=1	0	152.408	39	17	67	10	2047	17	8	High	8.77838e+06		584568	504201	570694	579128	515443	560377	736001	509684	498194	857156	704138	941078		553155	551649	581293	834124		42958.6	32727.2	134105	120137		-0.0715825	0.126851	0.746705		-0.596511	1.76668	0.0171128		-0.00393231	0.016013
Q42521	GAD1	At5g17330	GAD1 GAD GDH1 At5g17330 MKP11.30 MKP11_18	Glutamate decarboxylase 1 OS=Arabidopsis thaliana OX=3702 GN=GAD1 PE=1 SV=2	0	165.92	35	12	134	11	4120	12	3	High	2.50549e+07		1.5976e+06	1.97642e+06	1.94695e+06	1.73765e+06	1.76471e+06	1.87627e+06	1.8218e+06	1.79098e+06	1.75814e+06	1.7593e+06	1.59554e+06	1.62355e+06		1.84033e+06	1.79288e+06	1.79031e+06	1.65946e+06		210721	73477.2	31836	87590.7		0.0397533	0.151703	0.705175		0.111561	0.945615	0.11334		-0.0376828	0.135875
A0A1P8ATB0	IAR1	At1g68100	IAR1 IAA-ALANINE RESISTANT 1 At1g68100 AT1G68100 T23K23.5 T23K23_5	ZIP metal ion transporter family OS=Arabidopsis thaliana OX=3702 GN=IAR1 PE=1 SV=1	0	7.674	8	3	6	3	61	3	0	High	1.69214e+06		114736	129007	118111	134481	127978	146849	105079	84776.7	95040.2	121166	142121	107158		120618	136436	94965.4	123482		7458.41	9586	10151.5	17596		0.344976	1.61456	0.0242906		0.143925	0.48743	0.325514		0.177776	1.06001
Q9FX94	CXE5	At1g49660	CXE5 At1g49660 F14J22.11	Probable carboxylesterase 5 OS=Arabidopsis thaliana OX=3702 GN=CXE5 PE=2 SV=1	0	19.86	10	2	8	2	141	2	0	High	1.93115e+06		120001	130023	141895	123529	138904	140194	151748	145366	169081	113519	145644	114742		130640	134209	155398	124635		10960.2	9271.46	12271.3	18204.6		-0.250377	1.2244	0.059648		0.106771	0.334884	0.462505		0.0388901	0.161843
Q9SD78	F13G24.260	At5g08060 At5g08060/F13G24_260	F13G24.260 At5g08060 At5g08060/F13G24_260 AT5G08060 T22D6.4	Furry OS=Arabidopsis thaliana OX=3702 GN=F13G24.260 PE=1 SV=1	0	9.803	15	2	4	2	58	2	0	High	665406		63788.7	57922.2	47476.6	57398.3	39345.4	46620.4	39440.6	35771.9	37368.7	45992.2	52004.5	40301.2		56395.8	47788	37527.1	46099.3		8262.46	9082.93	1839.46	5852.38		0.587657	1.74153	0.0181331		0.0519036	0.0969006	0.800017		-0.238939	0.535444
Q9C907	GDPD5	At1g74210	GDPD5 At1g74210 F1O17.12	Glycerophosphodiester phosphodiesterase GDPD5 OS=Arabidopsis thaliana OX=3702 GN=GDPD5 PE=2 SV=1	0	25.398	8	2	15	2	406	2	0	High	3.94295e+06		319706	235580	358265	299417	297348	262907	374413	282787	273860	217360	181783	254206		304517	286557	310354	217783		62737.3	20508.1	55656.7	36213.2		-0.0273907	0.0410226	0.909866		0.39593	1.33891	0.0458236		-0.0876997	0.179151
Q8H124	At2g34460	At2g34460	At2g34460 T31E10.20	Uncharacterized protein At2g34460, chloroplastic OS=Arabidopsis thaliana OX=3702 GN=At2g34460 PE=1 SV=1	0	5.969	10	2	2	2	0	2	0	High	2.39025e+06		99874.2	102958	196255	360307	165763	179392	171924	214163	162713	129459	152881	141878		133029	235154	182933	141406		54777.3	108600	27434.9	11718.3		-0.459577	0.636194	0.231103		0.733762	0.675037	0.211331		0.821865	0.658461
Q9XIP2	OTU6	At2g27350	OTU6 OTLD1 At2g27350 F12K2.7	OVARIAN TUMOR DOMAIN-containing deubiquitinating enzyme 6 OS=Arabidopsis thaliana OX=3702 GN=OTU6 PE=1 SV=2	0.002	3.595	3	1	1	1	0	1	0	High	1.74131e+06		51544.7	600	99889.8	261297	149254	253031	105790	28900.2	81019.4	182280	295724	128954		50678.2	221194	71903	202319		49650.6	62438.5	39246.9	85171.9		-0.504689	0.227323	0.592485		0.128678	0.112186	0.77235		2.12588	1.68206
Q944G9	FBA2	At4g38970	FBA2 At4g38970 F19H22.70	Fructose-bisphosphate aldolase 2, chloroplastic OS=Arabidopsis thaliana OX=3702 GN=FBA2 PE=1 SV=2	0	13.466	5	2	4	1	87	2	0	High	2.61904e+06		165498	194153	180218	243085	157424	180481	181843	197534	263826	135724	171625	133642		179956	193664	214401	146997		14329.3	44326	43516.2	21354		-0.252666	0.580427	0.262768		0.397768	0.755067	0.175765		0.105907	0.195775
Q9LUD3	CYP72A7	At3g14610 At3g14610/MIE1.11	CYP72A7 cytochrome P450 family 72 polypeptide 7 subfamily A At3g14610 At3g14610/MIE1.11 AT3G14610	Cytochrome P450 OS=Arabidopsis thaliana OX=3702 GN=CYP72A7 PE=1 SV=1	0	5.574	5	2	3	2	16	2	0	High	1.15597e+06		71266.8	78082.2	90754.6	96311.8	97148.8	70692.6	80223.6	67839	84699.2	90496	89287.4	89509.6		80034.6	88051.1	77587.3	89764.3		9889.51	15038.7	8733.81	643.293		0.0448027	0.116853	0.764095		-0.027802	0.068884	0.853328		0.137718	0.31561
Q9SUT5	SGT1B	At4g11260	SGT1B EDM1 ETA3 RPR1 At4g11260 F8L21.50	Protein SGT1 homolog B OS=Arabidopsis thaliana OX=3702 GN=SGT1B PE=1 SV=1	0	48.794	28	8	25	8	477	8	0	High	6.39372e+06		493555	465220	461222	466136	466467	433511	451233	429100	438079	472132	448450	478508		473332	455371	439471	466364		17627.1	18932.1	11132.1	15837.7		0.107087	1.31733	0.048158		-0.0344115	0.315564	0.483544		-0.0558097	0.529532
Q9LZ08	MOS11	At5g02770	MOS11 At5g02770 F9G14.80	Protein MODIFIER OF SNC1 11 OS=Arabidopsis thaliana OX=3702 GN=MOS11 PE=1 SV=1	0	12.704	10	2	9	2	140	2	0	High	6.5333e+06		518654	481763	510253	429929	493723	416342	474693	520359	504754	477861	424914	391607		503557	446665	499936	431460		19335.9	41316.4	23211.2	43498.3		0.010412	0.0727972	0.845674		0.0499636	0.16535	0.683361		-0.172962	1.0138
Q8GXV5	UGLYAH	At4g17050	UGLYAH UGHY YlbA At4g17050 dl4555w FCAALL.343	(S)-ureidoglycine aminohydrolase OS=Arabidopsis thaliana OX=3702 GN=UGLYAH PE=1 SV=1	0.004	2.618	5	1	1	1	0	1	0	High	658044		49071.3	40600.1	46506.2	50317	58021.2	51170.5	54984.9	43263.6	50441.1	36503.2	42763.7	41325.8		45392.5	53169.6	49563.2	40197.6		4344.06	4223.26	5909.78	3279.19		-0.126813	0.419716	0.380438		0.403493	1.86415	0.0136725		0.228145	1.04441
P46010	NIT3	At3g44320	NIT3 At3g44320 T10D17_110	Nitrilase 3 OS=Arabidopsis thaliana OX=3702 GN=NIT3 PE=1 SV=1	0	57.658	32	7	27	4	959	7	1	High	5.617e+06		422691	367817	366464	418129	427136	364320	423030	381539	388895	419605	438870	436870		385657	403195	397821	431782		32079.1	33966.6	22138.8	10592.6		-0.0448008	0.209351	0.617517		-0.0988256	0.626301	0.236428		0.064157	0.258813
Q9ZV06	At2g39020	At2g39020	GNAT8 At2g39020 T7F6.19	Probable acetyltransferase NATA1-like OS=Arabidopsis thaliana OX=3702 GN=At2g39020 PE=2 SV=1	0	13.016	14	2	4	2	159	2	0	High	439387		27518	29583	28653.4	32255.5	32440.1	32923.8	30653.8	28659.9	30302.6	30742.7	33873.6	33058.9		28584.8	32539.8	29872.1	32558.4		1034.22	345.131	1064.39	1624.35		-0.0635524	0.683178	0.207407		-0.000824583	0.00636625	0.985448		0.186958	2.48452
Q9SSB5	RPT1A	At1g53750	RPT1A At1g53750 F22G10.2 T18A20.1	26S proteasome regulatory subunit 7 homolog A OS=Arabidopsis thaliana OX=3702 GN=RPT1A PE=1 SV=1	0	90.341	43	15	72	15	1452	15	0	High	2.53903e+07		1.58785e+06	1.78597e+06	1.57519e+06	1.78168e+06	1.88076e+06	1.97351e+06	1.57607e+06	1.59169e+06	1.79212e+06	2.15587e+06	2.22371e+06	1.75122e+06		1.64967e+06	1.87865e+06	1.65329e+06	2.0436e+06		118207	95930.6	120482	255470		-0.00316151	0.0122647	0.972155		-0.121416	0.450737	0.354212		0.187518	1.22388
Q9ZUM0	At2g02160	At2g02160	At2g02160 F5O4.7	Zinc finger CCCH domain-containing protein 17 OS=Arabidopsis thaliana OX=3702 GN=At2g02160 PE=1 SV=1	0	12.211	8	4	9	4	73	4	0	High	1.58897e+06		125954	149797	133229	125180	112022	97478.6	116196	105320	106997	81657.6	93759.8	102936		136327	111560	109505	92784.6		12219.4	13856.5	5855.14	10672.9		0.31608	1.57564	0.0265679		0.265864	0.864842	0.136508		-0.289248	1.09171
Q9LMU2	KTI5	At1g17860	KTI5 KTI2 At1g17860 F2H15.9	Kunitz trypsin inhibitor 5 OS=Arabidopsis thaliana OX=3702 GN=KTI5 PE=2 SV=1	0	11.292	16	2	5	2	69	2	0	High	915043		64776.9	64744.4	59249.6	67432.6	68133.2	59594.5	59318.2	64678.2	53334.2	83282.3	81052.8	63453.6		62923.6	65053.4	59110.2	75929.6		3181.82	4740.57	5674.86	10861.8		0.0901944	0.434842	0.367416		-0.223038	0.727831	0.187141		0.0480227	0.256954
A0A2H1ZEM8	AARE	At4g14570	AARE AtAARE DL3325W At4g14570 AT4G14570 FCAALL.258	Acylaminoacyl-peptidase-like protein OS=Arabidopsis thaliana OX=3702 GN=AARE PE=1 SV=1	0	41.669	11	5	23	5	404	5	0	High	1.75388e+06		152782	146012	140108	106131	111703	132419	111952	91827.9	110181	113930	144696	156085		146300	116751	104653	138237		6341.94	13851.7	11142.5	21806.8		0.483312	2.30908	0.00490814		-0.243706	0.651398	0.223153		-0.325497	1.54795
Q42472	GAD2	At1g65960	GAD2 GDH2 At1g65960 F12P19.12	Glutamate decarboxylase 2 OS=Arabidopsis thaliana OX=3702 GN=GAD2 PE=1 SV=1	0	57.157	17	5	39	4	1263	5	0	High	6.21979e+06		421750	488821	449465	458944	488680	456225	440800	447036	432244	416895	398460	342128		453346	467950	440027	385828		33703.6	18004.2	7426.03	38951.5		0.0430206	0.267246	0.540448		0.278396	1.52983	0.0295236		0.0457418	0.26426
A0A1I9LRM3	AIR12	At3g07390	AIR12 At3g07390 AT3G07390	Auxin-induced in root cultures-like protein OS=Arabidopsis thaliana OX=3702 GN=AIR12 PE=1 SV=1	0.001	3.979	6	1	1	1	54	1	0	High	557277		41789.2	70461.4	35366.4	35152.2	40178	33562.2	33798.5	45584.3	39792.5	33727.2	29450.2	30117.7		49205.7	36297.5	39725.1	31098.4		18686	3453.38	5893.22	2301		0.308774	0.347617	0.449141		0.22303	1.0186	0.0958069		-0.438957	0.516265
P0DI76	TPS27	At3g25820	TPS27 TPS-CIN1 At3g25820 K13N2.19	1,8-cineole synthase 1, chloroplastic OS=Arabidopsis thaliana OX=3702 GN=TPS27 PE=1 SV=1	0	31.548	13	7	15	7	227	7	0	High	5.75998e+06		456852	415444	349009	435665	542858	361372	365557	376673	355043	464085	408806	389008		407102	446632	365758	420633		54403.8	91239.1	10816.5	38911		0.154502	0.574694	0.26626		0.086524	0.171741	0.673378		0.133696	0.256232
F4HV50	At1g47900	At1g47900	At1g47900 AT1G47900 T6B12.1 T6B12_1	Filament-like protein (DUF869) OS=Arabidopsis thaliana OX=3702 GN=At1g47900 PE=1 SV=1	0	8.586	4	3	4	3	65	3	0	High	4.07589e+06		121620	315413	262864	299688	302478	274614	329337	289084	318090	254367	268886	294637		233299	292260	312170	272630		100222	15345.1	20769	20394.1		-0.420153	0.597087	0.252879		0.100309	0.595797	0.253632		0.325072	0.430851
Q8L5Y4	EMB2765	At2g38770	EMB2765 EMBRYO DEFECTIVE 2765 At2g38770 AT2G38770 T6A23.3 T6A23_3	P-loop containing nucleoside triphosphate hydrolases superfamily protein OS=Arabidopsis thaliana OX=3702 GN=EMB2765 PE=1 SV=1	0	37.904	8	6	15	6	333	6	0	High	1.98977e+06		177535	143572	130612	141495	136933	96680	152648	144414	144174	151624	157171	163371		150573	125036	147078	157389		24232.3	24662.9	4824.47	5876.33		0.0338803	0.0869729	0.818516		-0.331985	1.03808	0.0916052		-0.268119	0.568685
Q94JQ4	RIDA	At3g20390	RIDA At3g20390 MQC12.15	Reactive Intermediate Deaminase A, chloroplastic OS=Arabidopsis thaliana OX=3702 GN=RIDA PE=1 SV=1	0	19.512	12	2	8	2	234	2	0	High	8.21566e+06		694180	628947	627770	516583	578942	567268	594945	661466	596718	589982	467981	453795		650299	554264	617710	503919		38006.9	33151.1	37904.2	74869.2		0.0741739	0.45306	0.352323		0.137381	0.459787	0.346907		-0.230529	1.52309
Q9LZR5	HDT3	At5g03740	HDT3 HD2C At5g03740 F17C15_160 MED24.1	Histone deacetylase HDT3 OS=Arabidopsis thaliana OX=3702 GN=HDT3 PE=1 SV=2	0	19.74	14	3	22	3	276	3	0	High	916280		39674.4	75491.4	52323.9	54962.1	111904	61383.4	52214.6	46077.1	56979.8	66656.2	73023.8	56337.9		55829.9	76083.1	51757.2	65339.3		18164	31187.2	5465.69	8420.54		0.109279	0.137367	0.728841		0.219625	0.225162	0.595439		0.446538	0.413295
F4IW10	MEFG2	At2g45030	MEFG2 At2g45030 T14P1.16	Elongation factor G-2, mitochondrial OS=Arabidopsis thaliana OX=3702 GN=MEFG2 PE=1 SV=1	0	42.579	8	5	31	2	515	5	3	High	1.35221e+06		98321.3	124385	74102.6	98198.4	112388	84977.6	93450.6	82085.5	94658.2	94973.4	115638	116594		98936.2	98521.2	90064.8	109068		25146.6	13707.9	6936.57	12215.9		0.135534	0.230998	0.587492		-0.146726	0.424716	0.376084		-0.00606333	0.00825033
Q9LKR6	JAL40	At5g28520	JAL40 At5g28520 T26D3.3	Jacalin-related lectin 40 OS=Arabidopsis thaliana OX=3702 GN=JAL40 PE=2 SV=1	0.004	2.725	2	1	1	1	25	1	0	High	2.56856e+06		163075	161380	202777	179409	179028	184029	195936	183425	188436	163682	171930	183859		175744	180822	189266	173157		23426.5	2784	6296.24	10144.5		-0.106936	0.410062	0.38899		0.062494	0.559914	0.275478		0.0410954	0.137754
P92963	RABB1C	At4g17170	RABB1C RAB2 RAB2A At4g17170 dl4620c FCAALL.365	Ras-related protein RABB1c OS=Arabidopsis thaliana OX=3702 GN=RABB1C PE=1 SV=1	0	8.672	6	1	3	1	104	1	0	High	5.4195e+06		311704	306005	323448	378564	441555	360194	474265	491529	421267	373384	410716	422284		313719	393438	462354	402128		8894.4	42670.9	36614.4	25556.2		-0.559523	2.61977	0.0024001		-0.0315199	0.109434	0.77726		0.326661	1.46941
A0A1P8AQ22	VAD1	At1g02120	VAD1 VASCULAR ASSOCIATED DEATH1 At1g02120 AT1G02120 T7I23.28 T7I23_28	GRAM domain family protein OS=Arabidopsis thaliana OX=3702 GN=VAD1 PE=1 SV=1	0.001	3.876	4	1	2	1	33	1	0	High	1.54289e+06		107403	118138	123912	112437	111288	86392.7	106498	98046.7	103532	135554	116769	110777		116484	103373	102692	121033		8377.68	14716.2	4287.62	12927.5		0.181812	1.19321	0.0640907		-0.227548	0.713532	0.193405		-0.172283	0.600379
F4IPW5	EMB2785	At2g31060	EMB2785 EMBRYO DEFECTIVE 2785 At2g31060 AT2G31060 T16B12.13 T16B12_13	Elongation factor family protein OS=Arabidopsis thaliana OX=3702 GN=EMB2785 PE=1 SV=1	0	14.859	10	4	7	4	74	4	0	High	3.76753e+06		315980	269445	245980	278830	255865	263410	231216	256584	253754	285876	271491	339545		277135	266035	247185	298970		35628.2	11705.8	13901.7	35867.1		0.165	0.608232	0.246472		-0.168387	0.68809	0.205074		-0.0589727	0.197088
Q9SD53	At3g47200	At3g47200	At3g47200 F13I12.250	UPF0481 protein At3g47200 OS=Arabidopsis thaliana OX=3702 GN=At3g47200 PE=2 SV=1	0	5.809	3	1	2	1	37	1	0	High	356285		26934.5	24339.8	21723.4	25577.4	22765.8	25220.5	25557.7	25809.9	31183.7	22312.7	24431	19315.4		24332.6	24521.2	27517.1	22019.7		2605.56	1530.66	3177.86	2570.35		-0.177442	0.600945	0.250642		0.155238	0.655415	0.221098		0.0111425	0.0366384
Q940G5	At4g25900	At4g25900	At4g25900 AT4G25900 F14M19.180 F14M19_180	Glucose-6-phosphate 1-epimerase OS=Arabidopsis thaliana OX=3702 GN=At4g25900 PE=1 SV=1	0.002	3.68	6	2	3	2	0	2	0	High	5.31222e+06		343670	401365	359132	347976	347851	433718	390994	473665	378918	359418	339385	326162		368055	376515	414526	341655		29864.8	49539.2	51570.6	16743.8		-0.171538	0.605254	0.248168		0.140167	0.505126	0.312517		0.0327848	0.0901682
A0A1I9LLT8	GCP4	At3g53760	GCP4 ATGCP4 At3g53760 AT3G53760	Gamma-tubulin complex component OS=Arabidopsis thaliana OX=3702 GN=GCP4 PE=1 SV=1	0.003	2.888	1	1	1	1	26	1	0	High	1.30501e+06		100688	115244	70880.1	94984.7	54573.4	97581.9	74799.8	86479.1	96597.2	99220.9	102420	100497		95604.1	82380	85958.7	100713		22614.7	24116.2	10908	1610.64		0.153429	0.265832	0.542211		-0.289879	0.586343	0.259213		-0.214779	0.27856
Q9STS1	ALDH10A9	At3g48170	ALDH10A9 At3g48170 T24C20.50	Betaine aldehyde dehydrogenase 2, mitochondrial OS=Arabidopsis thaliana OX=3702 GN=ALDH10A9 PE=1 SV=1	0	89.945	21	7	26	7	1139	7	0	High	3.28946e+06		271890	212652	214029	244422	201077	223908	222479	207756	157853	373230	247002	269943		232857	223136	196029	296725		33810.6	21682.9	33871.1	67240.7		0.248375	0.596133	0.253435		-0.411206	0.837013	0.145542		-0.0615233	0.157018
Q93Y31	ARL8B	At5g67560	ARL8B ARLA1D At5g67560 K9I9.13	ADP-ribosylation factor-like protein 8b OS=Arabidopsis thaliana OX=3702 GN=ARL8B PE=2 SV=1	0	7.133	5	1	2	1	54	1	0	High	1.74472e+06		114119	91511	125280	127657	128037	120910	131804	132105	127372	140500	132585	137378		110303	125535	130427	136821		17204.7	4009.72	2650.05	3986.85		-0.241766	0.936247	0.115812		-0.124202	1.58694	0.0258856		0.186612	0.678545
O04316	NSP4	At3g16410	NSP4 JAL29 At3g16410 T02O04.10 T2O4.17	Nitrile-specifier protein 4 OS=Arabidopsis thaliana OX=3702 GN=NSP4 PE=2 SV=1	0	283.836	58	29	225	10	4690	29	22	High	6.81306e+07		4.75948e+06	5.29076e+06	4.76995e+06	5.27584e+06	4.96706e+06	4.8057e+06	4.97222e+06	4.73134e+06	4.93575e+06	4.60906e+06	4.67086e+06	4.19038e+06		4.94006e+06	5.0162e+06	4.87977e+06	4.4901e+06		303756	238888	129829	261397		0.0177156	0.114797	0.76772		0.159848	1.20926	0.0617641		0.0220653	0.124888
F4KAS6	MBK5.9	At5g63620	MBK5.9 MBK5_9 At5g63620 AT5G63620	GroES-like zinc-binding alcohol dehydrogenase family protein OS=Arabidopsis thaliana OX=3702 GN=MBK5.9 PE=1 SV=1	0	11.431	9	4	6	4	132	4	0	High	1.00815e+06		58192.9	65917.7	71560.6	72149.8	84191.2	71380.2	76750.6	77384.5	70801.9	72397.3	62208.1	64592		65223.7	75907.1	74979	66399.1		6710.83	7184.59	3631.32	5329.55		-0.20109	1.04011	0.0911772		0.19307	0.855596	0.139445		0.218838	0.876321
A0A1P8B0B7	IQD29	At2g02790	IQD29 At2g02790 T20F6.7	Protein IQ-DOMAIN 29 OS=Arabidopsis thaliana OX=3702 GN=IQD29 PE=1 SV=1	0	8.737	6	3	4	3	24	3	0	High	543342		46790.2	45768.4	45655.2	41267	38384.9	27973.8	42034.9	44608.6	38067.6	31138.9	32137.6	39317		46071.3	35875.2	41570.4	34197.8		625.16	6992.92	3295.13	4461.38		0.148311	1.09286	0.0807487		0.0690834	0.128537	0.743811		-0.360879	1.18257
Q9M1Q2	T17J13.180	At3g62220	T17J13.180 At3g62220 AT3G62220	At3g62220 OS=Arabidopsis thaliana OX=3702 GN=T17J13.180 PE=1 SV=1	0	5.952	7	2	2	1	38	2	1	High	2.24239e+06		144600	137259	158943	152047	156718	149537	181906	217491	158870	155645	142860	135004		146934	152767	186089	144503		11028.8	3644.66	29533.8	10418.5		-0.340823	1.00944	0.0978506		0.080236	0.57769	0.26443		0.0561671	0.363035
Q9LY74	VTE3	At3g63410	VTE3 APG1 IE37 At3g63410 MAA21.40	2-methyl-6-phytyl-1,4-hydroquinone methyltransferase, chloroplastic OS=Arabidopsis thaliana OX=3702 GN=VTE3 PE=1 SV=1	0	11.016	5	1	14	1	382	1	0	High	1.27461e+06		73209.8	92458.3	58761.5	119040	125316	69292.1	84635.7	92220.8	87941.2	97546.8	98832.5	90996		74809.9	104549	88265.9	95791.7		16905.3	30694.5	3803	4202.74		-0.238628	0.602389	0.249811		0.126212	0.187058	0.650044		0.482884	0.666519
Q7DM58	ABCC4	At2g47800	ABCC4 EST3 MRP4 At2g47800 F17A22.19	ABC transporter C family member 4 OS=Arabidopsis thaliana OX=3702 GN=ABCC4 PE=1 SV=2	0	12.095	4	4	6	4	115	4	0	High	850155		57644	75967.5	60303.3	68316.9	53027.5	67192.6	45810	46458.3	54141.1	70093.5	52078.6	73077.8		64638.3	62845.7	48803.1	65083.3		9901.07	8521.32	4634.18	11360.8		0.405415	1.17958	0.0661337		-0.0504742	0.0977612	0.798434		-0.0405751	0.0841752
Q94F09	PDIL5-2	At1g35620	PDIL5-2 PDI8 PDIL7-1 At1g35620 F15O4.20	Protein disulfide-isomerase 5-2 OS=Arabidopsis thaliana OX=3702 GN=PDIL5-2 PE=1 SV=1	0	17.157	17	4	6	4	100	4	0	High	1.00958e+06		78353.3	30370.9	45974.2	68949.4	160455	65700.2	41723.1	51955.2	60535.2	72432.9	59761.7	85520		51566.2	98368.3	51404.5	72571.5		24475	53793.4	9418.12	12879.7		0.00452954	0.00349136	0.991993		0.43879	0.333	0.464515		0.931769	0.616042
Q9MA55	ACBP4	At3g05420	ACBP4 At3g05420 F22F7.13	Acyl-CoA-binding domain-containing protein 4 OS=Arabidopsis thaliana OX=3702 GN=ACBP4 PE=1 SV=1	0	70.641	23	14	63	1	1247	14	13	High	1.57243e+07		1.25004e+06	1.04992e+06	1.14773e+06	1.00388e+06	1.11867e+06	1.11782e+06	968338	1.05436e+06	1.04838e+06	1.20914e+06	1.10069e+06	1.40593e+06		1.14923e+06	1.08012e+06	1.02369e+06	1.23859e+06		100069	66028.9	48032.8	154736		0.166879	0.914641	0.121719		-0.197498	0.749256	0.178133		-0.0894652	0.426401
P59277	SYP81	At1g51740	SYP81 At1g51740 F19C24.5	Syntaxin-81 OS=Arabidopsis thaliana OX=3702 GN=SYP81 PE=1 SV=2	0.002	3.493	8	1	2	1	35	1	0	High	153430		600	600	600	600	600	600	600	35474.5	600	42884.5	35860.1	39210.5		600	600	12224.8	39318.3		0	0	20134.8	3513.44		-4.34871	0.427243	0.373901		-6.0341	4.35274	4.43879e-05		0	#DIV/0!
P23686	SAM1	At1g02500	SAM1 At1g02500 T14P4.17 T14P4_22	S-adenosylmethionine synthase 1 OS=Arabidopsis thaliana OX=3702 GN=SAM1 PE=1 SV=2	0	155.191	63	19	85	8	1691	19	14	High	4.81063e+07		3.25235e+06	3.44449e+06	3.70412e+06	3.07867e+06	3.32896e+06	3.48751e+06	3.30422e+06	3.65846e+06	3.54302e+06	3.09698e+06	3.34885e+06	3.17873e+06		3.46699e+06	3.29838e+06	3.5019e+06	3.20818e+06		226724	206130	180662	128490		-0.0144544	0.0731595	0.844969		0.0400012	0.255608	0.555126		-0.0719254	0.403924
F4IBH5	LETM2	At1g65540	LETM2 AtLETM2 At1g65540 AT1G65540 F5I14.7 F5I14_7	Leucine zipper-EF-hand-containing transmembrane protein 1 OS=Arabidopsis thaliana OX=3702 GN=LETM2 PE=1 SV=1	0	65.23	18	10	35	10	608	10	0	High	3.98259e+06		344710	245267	301711	231212	309158	293110	233037	277114	267068	283236	292184	298332		297229	277827	259073	291251		49872.4	41159	23100.6	7590.81		0.198218	0.52943	0.295509		-0.0680769	0.216005	0.608127		-0.0973909	0.200177
F4KFK7	At5g17010	At5g17010	At5g17010 AT5G17010 F2K13.160 F2K13_160	Major facilitator superfamily protein OS=Arabidopsis thaliana OX=3702 GN=At5g17010 PE=1 SV=1	0	9.683	4	2	4	2	48	2	0	High	461479		28222.3	37340.2	34743.4	31927.6	29842	32254	36762.3	36946.3	33357.4	31183.2	29675.7	34142.7		33435.3	31341.2	35688.7	31667.2		4697.55	1308.56	2021.01	2272.48		-0.0940948	0.311702	0.487864		-0.0149266	0.0756837	0.840072		-0.0933102	0.302493
Q9ZNT0	SKD1	At2g27600	SKD1 VPS4 At2g27600 F10A12.27 F15K20	Protein SUPPRESSOR OF K(+) TRANSPORT GROWTH DEFECT 1 OS=Arabidopsis thaliana OX=3702 GN=SKD1 PE=1 SV=1	0	30.39	19	6	14	6	314	6	0	High	3.64346e+06		307737	289214	258364	301643	245265	244544	231016	269426	284764	236220	209397	217147		285105	263817	261735	220922		24941.5	32759.6	27687.2	13804.1		0.123385	0.470492	0.33846		0.256006	0.979512	0.104831		-0.111955	0.375582
O80480-2	IMPA4	At1g09270	#N/A	Isoform 2 of Importin subunit alpha-4 OS=Arabidopsis thaliana OX=3702 GN=IMPA4	0	21.33	21	5	13	1	141	5	0	High	819450		61083.9	66506.9	51586.9	64916.7	59388	72507.9	42157.2	40641.9	57194.3	57524	65450.6	57511.5		59725.9	65604.2	46664.5	60162		7552.13	6586.92	9150.55	4580.05		0.356033	0.888657	0.129224		0.124936	0.515433	0.305188		0.135431	0.435235
Q9C9H8	F26A9.21	At1g71410	SCYL2B At1g71410 F26A9.21	ARM repeat superfamily protein OS=Arabidopsis thaliana OX=3702 GN=F26A9.21 PE=1 SV=1	0	13.449	5	3	6	3	103	3	0	High	566248		41257.9	39963	25979.7	35268.3	53508.3	38281.4	37870.2	30964.9	32353.8	36178.9	43550.5	43932.8		35733.5	42352.7	33729.6	41220.7		8471.83	9777.8	3652.47	4370.56		0.0832615	0.139147	0.72586		0.0390825	0.0636582	0.863658		0.245175	0.371006
A8MQA6	At1g30240	At1g30240	At1g30240 AT1G30240 F12P21.4 F12P21_4	Proline-, glutamic acid/leucine-rich protein OS=Arabidopsis thaliana OX=3702 GN=At1g30240 PE=1 SV=1	0	6.516	4	2	3	2	34	2	0	High	439074		46834.4	36831.1	600	37601.4	104208	23190.4	22505.2	27916.5	22055.9	28500.6	30376.3	38861.9		28088.5	54999.8	24159.2	32579.6		24325.5	43220.1	3261.68	5520.86		0.217406	0.0994724	0.795294		0.755458	0.373495	0.423161		0.969446	0.397384
Q9LJN8	BUB3.1	At3g19590	BUB3.1 At3g19590 MMB12.5	Mitotic checkpoint protein BUB3.1 OS=Arabidopsis thaliana OX=3702 GN=BUB3.1 PE=1 SV=1	0	5.005	6	2	3	1	0	2	1	High	926035		72505.9	63144.2	67027.9	69064.1	57741.4	67187.7	63279.2	62730.2	67102.7	66690.8	68235	71228.3		67559.3	64664.4	64370.7	68718		4703.46	6068.46	2381.82	2306.98		0.0697507	0.451037	0.353967		-0.0877168	0.468096	0.340333		-0.0631834	0.260156
Q9LIC2	TMN7	At3g13772	TMN7 EMP5 At3g13772 MMM17.20	Transmembrane 9 superfamily member 7 OS=Arabidopsis thaliana OX=3702 GN=TMN7 PE=2 SV=1	0	17.902	9	4	7	4	149	4	0	High	1.20562e+06		86943.1	94337.7	77375.6	79486.7	90867.1	98608.2	101881	105426	37660.7	23982.4	28662.6	39215.8		86218.8	89654	81655.8	30620.3		8504.22	9618.32	38142.1	7803.09		0.078446	0.0707858	0.849599		1.54988	2.93017	0.00117444		0.0563659	0.175781
Q9SE60	MTHFR1	At3g59970	MTHFR1 At3g59970 F24G16.240	Methylenetetrahydrofolate reductase 1 OS=Arabidopsis thaliana OX=3702 GN=MTHFR1 PE=1 SV=1	0	220.407	56	26	91	20	1925	26	6	High	2.46402e+07		2.11947e+06	1.80015e+06	1.68032e+06	1.6762e+06	1.32284e+06	1.90602e+06	1.55827e+06	1.73932e+06	1.7068e+06	1.75265e+06	2.13189e+06	1.95717e+06		1.86665e+06	1.63502e+06	1.66813e+06	1.94724e+06		227003	293762	96519.5	189815		0.162218	0.627483	0.235785		-0.252119	0.705615	0.196963		-0.191138	0.467675
Q9LQF2	CINV1	At1g35580	CINV1 INVG At1g35580 F15O4.33	Alkaline/neutral invertase CINV1 OS=Arabidopsis thaliana OX=3702 GN=CINV1 PE=1 SV=1	0	131.645	31	14	76	13	2518	14	4	High	1.39036e+07		1.03268e+06	993327	970969	1.03305e+06	1.02869e+06	963967	943710	954100	965570	1.05569e+06	968504	1.01588e+06		998992	1.00857e+06	954460	1.01336e+06		31242.6	38687.8	10934.5	43648.3		0.0657872	1.09562	0.080238		-0.00683366	0.0487625	0.893794		0.0137647	0.121791
A4GSN8	NUA	At1g79280	NUA TPR At1g79280 YUP8H12R.11 YUP8H12R.12 YUP8H12R.8 YUP8H12R.9	Nuclear-pore anchor OS=Arabidopsis thaliana OX=3702 GN=NUA PE=1 SV=1	0	37.466	8	14	22	14	177	14	0	High	5.44269e+06		399812	377082	718738	322774	312112	307049	359940	360496	357976	311647	345727	344756		498544	313978	359470	334043		191032	8026.67	1323.77	19402		0.471849	0.559298	0.275869		-0.089371	0.761387	0.173226		-0.667056	0.769928
Q9FFR3	PGD3	At5g41670	PGD3 At5g41670 MBK23.20	6-phosphogluconate dehydrogenase, decarboxylating 3, chloroplastic OS=Arabidopsis thaliana OX=3702 GN=PGD3 PE=1 SV=1	0	210.737	58	21	109	13	2092	21	11	High	6.2047e+07		3.76944e+06	4.53171e+06	4.13441e+06	3.97743e+06	4.77132e+06	5.04241e+06	5.03751e+06	4.71006e+06	4.29067e+06	3.49291e+06	4.43643e+06	3.63419e+06		4.14519e+06	4.59706e+06	4.67941e+06	3.85451e+06		381248	553462	374365	508886		-0.17489	0.800355	0.15836		0.254163	0.789614	0.162325		0.149273	0.510158
O80944	AKR4C8	At2g37760	AKR4C8 At2g37760 F13M22 T8P21.6	Aldo-keto reductase family 4 member C8 OS=Arabidopsis thaliana OX=3702 GN=AKR4C8 PE=1 SV=2	0	14.444	15	4	16	4	328	4	0	High	1.01495e+06		55217.8	63378.8	75762.5	97785.9	52446.2	61494.7	52891.2	43857.2	68212.8	67292.5	95077.3	76173.4		64786.3	70575.6	54987.1	79514.4		10344.4	23995.2	12312.3	14190.5		0.236598	0.455006	0.350747		-0.172046	0.215932	0.60823		0.12348	0.142251
Q9LVT8	RGGC	At5g47210	RGGC At5g47210 MQL5.6	RGG repeats nuclear RNA binding protein C OS=Arabidopsis thaliana OX=3702 GN=RGGC PE=1 SV=1	0	121.234	43	17	221	16	2909	17	2	High	5.85524e+07		3.98652e+06	4.2271e+06	4.40908e+06	4.00493e+06	4.97634e+06	4.22831e+06	4.15275e+06	4.27354e+06	4.80351e+06	4.0413e+06	3.78089e+06	3.13806e+06		4.20756e+06	4.4032e+06	4.40993e+06	3.65342e+06		211952	508770	346160	464918		-0.0677715	0.359979	0.436537		0.269305	0.877386	0.132621		0.0655654	0.242645
Q6DBI9	At5g10460	At5g10460	AT5G10460 F12B17.190 F12B17_190	At5g10460 OS=Arabidopsis thaliana OX=3702 GN=At5g10460 PE=1 SV=1	0.001	3.634	3	1	1	1	45	1	0	High	3.02725e+06		204581	203350	213822	183112	192192	181780	267158	255285	235567	222908	199030	123276		207251	185695	252670	181738		5723.78	5666.19	15957.1	52018.1		-0.285875	2.01186	0.00973056		0.0310753	0.0447396	0.902112		-0.158445	2.01032
P59271	RPS27AA	At1g23410	RPS27AA UBQ16 At1g23410 F26F24.28 F28C11.5	Ubiquitin-40S ribosomal protein S27a-1 OS=Arabidopsis thaliana OX=3702 GN=RPS27AA PE=2 SV=2	0	54.2	39	7	286	1	5774	7	6	High	9.64494e+07		6.83501e+06	7.03171e+06	7.8734e+06	6.06082e+06	5.35416e+06	6.05701e+06	7.41147e+06	7.36373e+06	7.97296e+06	5.43661e+06	6.74816e+06	7.01067e+06		7.24671e+06	5.824e+06	7.58272e+06	6.39848e+06		551571	406892	338803	843279		-0.0653901	0.377333	0.419437		-0.135719	0.458654	0.347813		-0.315316	1.64101
O65370	At1g12080	At1g12080	At1g12080 AT1G12080 F12F1.4 F12F1_4	At1g12080 OS=Arabidopsis thaliana OX=3702 GN=At1g12080 PE=1 SV=1	0	103.7	93	11	89	10	1678	11	1	High	6.36702e+06		600985	579746	486807	312493	348441	404847	546063	440642	606305	434352	344290	430874		555846	355260	531003	403172		60725	46553	83851.6	51022.8		0.0659643	0.15551	0.699021		-0.182519	0.52895	0.295835		-0.645809	1.97911
Q9FL37	MPL12.1		MPL12.1 MPL12_1 AT5G46230	At5g46230 OS=Arabidopsis thaliana OX=3702 GN=MPL12.1 PE=1 SV=1	0.004	2.789	8	1	1	1	29	1	0	High	549424		61483.4	600	80748	64883.7	600	600	44212.3	600	39088.7	78087.3	46796.9	72579		47610.4	22027.9	27967	65821		41836.2	37114.2	23838.6	16704		0.767552	0.284996	0.518805		-1.57922	0.867037	0.13582		-1.11195	0.325575
Q9SZ51	ENODL15	At4g31840	ENODL15 EN15 At4g31840 F11C18.40	Early nodulin-like protein 15 OS=Arabidopsis thaliana OX=3702 GN=ENODL15 PE=1 SV=1	0.001	4.211	5	1	2	1	51	1	0	High	2.75886e+06		159832	231544	214512	214405	221982	164774	211983	207898	271661	158324	133725	203866		201963	200387	230514	165305		37466.9	31073.2	35692.5	35587.6		-0.190765	0.405208	0.393362		0.277661	0.572218	0.267782		-0.0112983	0.0186427
Q9LJ65	At3g19010		AT3G19010	2-oxoglutarate (2OG) and Fe(II)-dependent oxygenase superfamily protein OS=Arabidopsis thaliana OX=3702 GN=At3g19010 PE=1 SV=1	0	31.675	17	3	11	3	282	3	0	High	690313		50720.6	52922.3	57468.9	57788.8	58055.3	35107.2	44245.6	36448.6	28026.6	64938.4	46948.3	47485.5		53704	50317.1	36240.2	53124.1		3441.37	13172.9	8111.49	10235		0.567436	1.57731	0.0264661		-0.078317	0.10502	0.785199		-0.0939798	0.161926
Q94CL6	NAR1	At4g16440	NAR1 GOLLUM At4g16440 dl4245c FCAALL.367	Protein NAR1 OS=Arabidopsis thaliana OX=3702 GN=NAR1 PE=1 SV=1	0	8.659	9	2	5	2	46	2	0	High	2.28613e+06		265362	146725	98159.5	139700	182819	97760.5	132416	150899	129666	236133	256822	147953		170082	140093	137660	213636		86013.4	42530.8	11547.3	57816.1		0.305118	0.257396	0.552846		-0.608767	0.822151	0.150608		-0.279843	0.209697
Q683F9	At4g36195	At4g36195	At4g36195 AT4G36195	Prolyl carboxypeptidase like protein OS=Arabidopsis thaliana OX=3702 GN=At4g36195 PE=1 SV=1	0	22.904	10	3	14	3	435	3	0	High	1.55818e+06		103127	94769	114549	106922	139977	109462	127226	113275	143886	86938.4	103213	114481		104149	118787	128129	101544		9929.57	18395.3	15325.8	13846.7		-0.298956	1.06904	0.0853019		0.226274	0.577839	0.264339		0.189734	0.534767
Q94AZ5	At2g45060		At2g45060 AT2G45060 T14P1.13	Alanine-tRNA ligase OS=Arabidopsis thaliana OX=3702 GN=At2g45060 PE=1 SV=1	0	22.065	15	3	10	3	245	3	0	High	2.4286e+06		150291	141362	158830	203116	218827	170724	166254	157031	173771	198332	187131	172005		150161	197556	165685	185822		8734.69	24528.6	8384.2	13212.2		-0.141937	1.04324	0.0905229		0.0883343	0.295717	0.506154		0.39575	1.46316
Q93Z30	At4g18950		At4g18950 AT4G18950 F13C5.120 F13C5_120	AT4g18950/F13C5_120 OS=Arabidopsis thaliana OX=3702 GN=At4g18950 PE=1 SV=1	0	10.355	9	3	4	3	111	3	0	High	1.18034e+06		88873.4	72559.3	84717.9	92569.4	82047.5	91542.9	84934.9	71797.6	77442	81966	100759	104633		82050.2	88719.9	78058.2	95786.1		8477.88	5801.22	6590.26	12124.3		0.0719574	0.255947	0.554693		-0.110559	0.382979	0.414019		0.112751	0.489866
A0A178W3G2	At1g69070	At1g69070	At1g69070 AT1G69070 F4N2.4 F4N2_4	Nucleolar-like protein OS=Arabidopsis thaliana OX=3702 GN=At1g69070 PE=1 SV=1	0	5.399	2	2	3	2	37	2	0	High	1.03077e+06		88978.5	55130.1	81026.5	51391.1	103810	75871.5	75577.5	54567.2	57785.6	72760.8	84482.4	101932		75045	77024.4	62643.4	86391.7		17699.2	26228.7	11316.2	14678.9		0.260593	0.43848	0.364351		-0.165578	0.209024	0.617983		0.0375583	0.0367139
Q8VWF1	SH3P2	At4g34660	SH3P2 At4g34660 T4L20.240	SH3 domain-containing protein 2 OS=Arabidopsis thaliana OX=3702 GN=SH3P2 PE=1 SV=1	0	35.663	18	5	14	5	345	5	0	High	1.76101e+06		109040	132213	86027.7	99606.6	161299	162358	101912	106447	110996	136945	165228	115122		109094	141088	106452	139099		23092.8	35927.8	4542.12	25122.5		0.0353661	0.0678705	0.855322		0.0204867	0.0263508	0.941129		0.371025	0.578021
F4J504	MSD1	At3g10920	MSD1 ATMSD1 AtSOD1 MEE33 superoxide dismutase 1 At3g10920 AT3G10920	Superoxide dismutase OS=Arabidopsis thaliana OX=3702 GN=MSD1 PE=1 SV=1	0	18.507	17	4	8	4	138	4	0	High	2.47876e+06		185645	162413	196859	170997	174015	198593	167337	160836	170323	187921	190251	168897		181639	181202	166165	182356		17569.3	15136.4	4850.81	11714		0.128456	0.666775	0.21539		-0.00916287	0.0353543	0.921819		-0.00347813	0.0107705
Q9LT09	At5g23535	At5g23535	At5g23535 AT5G23535	50S ribosomal protein L24 OS=Arabidopsis thaliana OX=3702 GN=At5g23535 PE=1 SV=1	0.002	3.196	9	1	1	1	0	1	0	High	801861		61729.3	53340.2	58279.6	55505.8	60896.4	50520.3	56399.6	58429.6	53374.1	59365.1	58854.4	62956.2		57783	55640.8	56067.8	60391.9		4216.56	5189.34	2544	2235.36		0.0434748	0.237433	0.578852		-0.118211	0.659552	0.219002		-0.0545023	0.215726
Q96326	CCME	At3g51790	CCME ATG1 At3g51790	Cytochrome c-type biogenesis protein CcmE homolog, mitochondrial OS=Arabidopsis thaliana OX=3702 GN=CCME PE=1 SV=1	0	6.823	6	1	5	1	71	1	0	High	582713		48861.7	600	85715.3	49136.8	84106.6	600	600	32073.8	38692.4	44604.9	53764.2	53321.9		45059	44614.5	23788.8	50563.7		42684.9	41936.6	20352.9	5165.17		0.921536	0.319249	0.479458		-0.18059	0.0865419	0.819329		-0.0143041	0.00421142
O49686	PYR1	At4g17870	PYR1 ABIP6 RCAR11 At4g17870 T6K21.50	Abscisic acid receptor PYR1 OS=Arabidopsis thaliana OX=3702 GN=PYR1 PE=1 SV=1	0	10.622	15	4	11	4	92	4	0	High	3.67556e+06		224650	224276	203620	227757	393356	206117	221391	206927	244483	310284	304593	234534		217515	275743	224267	283137		12034.8	102429	18942.9	42187.4		-0.0441007	0.200777	0.629829		-0.0381747	0.039274	0.913537		0.342209	0.41624
Q9SU63	ALDH2B4	At3g48000	ALDH2B4 ALDH2 At3g48000 T17F15.130	Aldehyde dehydrogenase family 2 member B4, mitochondrial OS=Arabidopsis thaliana OX=3702 GN=ALDH2B4 PE=1 SV=1	0	71.783	30	12	83	11	1536	12	1	High	1.1562e+07		849739	902150	743556	857953	988355	828631	708932	720880	705151	1.0253e+06	958311	733989		831815	891647	711654	905868		80801.8	85025.5	8210.49	152574		0.225086	1.20433	0.0624699		-0.0228291	0.0483389	0.894666		0.10021	0.369708
P42730	CLPB1	At1g74310	CLPB1 DLT1 HOT1 HSP101 At1g74310 F1O17.2	Chaperone protein ClpB1 OS=Arabidopsis thaliana OX=3702 GN=CLPB1 PE=1 SV=2	0.006	2.115	2	1	1	1	0	1	0	High	229115		12425.5	25283.6	22549.2	30272.5	600	29607.6	600	600	19751.9	16633.1	44815.2	27776.7		20086.1	20160	6983.97	29741.7		6773.69	16942.7	11057.4	14193.4		1.52408	0.809663	0.155002		-0.56099	0.305843	0.494489		0.00529582	0.0022899
F4I8B9	At1g65010	At1g65010	At1g65010 F13O11.30	Putative WEB family protein At1g65010, chloroplastic OS=Arabidopsis thaliana OX=3702 GN=At1g65010 PE=1 SV=1	0	82.16	19	20	35	19	515	20	1	High	6.04896e+06		454944	494849	487693	401122	398704	389895	501693	390822	468893	355640	375679	399030		479162	396573	453803	376783		21276.6	5909.03	56955.1	21716.1		0.0784472	0.292419	0.510012		0.0738544	0.693781	0.202404		-0.272926	2.53365
O48726	RPN13	At2g26590	RPN13 At2g26590 T9J22.26	26S proteasome regulatory subunit RPN13 OS=Arabidopsis thaliana OX=3702 GN=RPN13 PE=1 SV=2	0	7.853	11	2	4	2	40	2	0	High	316676		17256.9	21001.6	36235.1	17823.9	32791.8	20921.9	18724.1	16854.8	15955.2	27348	19274.1	21547.3		24831.2	23845.8	17178	22723.1		10052	7900.73	1412.48	4163.43		0.531589	0.582312	0.26163		0.0695746	0.0766066	0.838288		-0.0584168	0.0456356
A0A1P8AXD8	FTSZ2-1	At2g36250	FTSZ2-1 ATFTSZ2-1 FTSZ At2g36250 AT2G36250 F2H17.14 F2H17_14	Tubulin/FtsZ family protein OS=Arabidopsis thaliana OX=3702 GN=FTSZ2-1 PE=1 SV=1	0.002	3.15	3	1	1	1	0	1	0	High	2.49033e+06		173228	123099	163378	195299	137302	170103	186256	146263	165657	308864	180162	268164		153235	167568	166058	252397		26559.3	29081.8	19999.3	65783.6		-0.115948	0.267074	0.540662		-0.590946	0.956272	0.110593		0.129003	0.249734
Q9LSB4	NAI2	At3g15950	NAI2 At3g15950 MVC8.9	TSA1-like protein OS=Arabidopsis thaliana OX=3702 GN=NAI2 PE=1 SV=1	0	649.297	64	63	877	62	13666	63	1	High	3.09311e+08		2.42692e+07	2.87287e+07	2.51257e+07	2.3978e+07	2.05773e+07	1.95864e+07	2.19107e+07	2.02996e+07	2.69822e+07	1.64019e+07	1.9642e+07	1.86083e+07		2.60412e+07	2.13805e+07	2.30641e+07	1.82174e+07		2.36651e+06	2.30335e+06	3.48744e+06	1.65502e+06		0.175144	0.540163	0.288295		0.23098	0.901087	0.125578		-0.284498	1.14955
F4KHD5	MPO12.160	At5g40450	MPO12.160 MPO12_160 At5g40450 AT5G40450	A-kinase anchor-like protein OS=Arabidopsis thaliana OX=3702 GN=MPO12.160 PE=1 SV=1	0	286.068	28	55	148	55	2275	55	0	High	2.23147e+07		1.73806e+06	1.79931e+06	1.61215e+06	1.53502e+06	1.5083e+06	1.22372e+06	1.533e+06	1.68946e+06	2.26273e+06	1.23548e+06	1.35011e+06	1.41479e+06		1.71651e+06	1.42235e+06	1.8284e+06	1.33346e+06		95422.7	172538	384190	90808		-0.0911033	0.187033	0.65008		0.0931024	0.324307	0.473907		-0.271203	1.21423
Q9LRN8	RPL3B	At3g17465	RPL3B At3g17465 MTO12.6	50S ribosomal protein L3-2, mitochondrial OS=Arabidopsis thaliana OX=3702 GN=RPL3B PE=1 SV=1	0	5.92	10	1	2	1	48	1	0	High	69499.8		4924.01	3634.09	5338.45	7629.39	4973.02	2958.47	5768.39	3809.36	2675.14	9522.49	4934.88	8690.86		4632.18	5186.96	4084.3	7716.08		888.865	2342.8	1564.84	2444.22		0.181605	0.203511	0.625877		-0.572979	0.576148	0.26537		0.163196	0.14214
A0A2P2CLC3	nad1		nad1	NADH-ubiquinone oxidoreductase chain 1 OS=Arabidopsis thaliana OX=3702 GN=nad1 PE=3 SV=1	0	7	6	1	1	1	68	1	0	High	1.22831e+06		79145.2	78168.5	87912.2	92539.2	85124.9	71393.2	120000	95089.9	105391	76065.1	86433.4	96928.1		81742	83019.1	106827	86475.5		5365.86	10729.2	12516.8	10431.6		-0.386124	1.47881	0.0332043		-0.0588487	0.149015	0.709553		0.0223667	0.064155
Q8H0T4	UPL2	At1g70320	UPL2 At1g70320 F17O7.14/F17O7.15	E3 ubiquitin-protein ligase UPL2 OS=Arabidopsis thaliana OX=3702 GN=UPL2 PE=1 SV=3	0	103.815	8	21	48	12	728	21	10	High	5.23642e+06		446040	303377	364933	294993	260735	448434	317710	346983	261610	366156	350934	380323		371450	334721	308768	365804		71554.7	99957.2	43383.6	14697.7		0.266646	0.577989	0.264247		-0.128115	0.205971	0.622341		-0.150211	0.199213
F4I4N5	At1g23170	At1g23170	At1g23170 AT1G23170 T26J12.6 T26J12_6	Uncharacterized protein OS=Arabidopsis thaliana OX=3702 GN=At1g23170 PE=1 SV=1	0.001	4.094	3	2	3	1	31	2	0	High	6.14884e+06		487885	567124	375310	396436	481945	437423	418872	409523	515831	375309	385174	288921		476773	438601	448075	349802		96388.9	42766.5	58863.8	52954.3		0.0895613	0.165835	0.682599		0.326374	1.0619	0.0867171		-0.120392	0.248197
Q8VYJ7	CLPB4	At2g25140	CLPB4 CLPB-M HSP98.7 At2g25140 F13D4.100	Chaperone protein ClpB4, mitochondrial OS=Arabidopsis thaliana OX=3702 GN=CLPB4 PE=2 SV=1	0	17.796	7	4	5	3	88	4	0	High	272681		19288	21503.7	38979.1	115632	600	600	17102.4	600	600	26299.2	14339.5	19536.8		26590.3	38944	6100.8	20058.5		10786.1	66413.8	9527.66	5996.88		2.12383	1.1596	0.069247		0.957188	0.187455	0.649449		0.550503	0.115554
Q9LYT7	SSU3	At3g58990	SSU3 IPMI1 LEUD2 At3g58990 F17J16_40	3-isopropylmalate dehydratase small subunit 3 OS=Arabidopsis thaliana OX=3702 GN=SSU3 PE=1 SV=1	0	11.095	14	3	6	3	74	3	0	High	2.4626e+06		158627	148706	212956	167048	187288	184164	172303	180174	210664	168326	159450	156926		173430	179500	187714	161567		34588.5	10896.4	20261.3	5987.25		-0.114181	0.243733	0.570515		0.151849	1.17462	0.0668926		0.0496324	0.104423
O23034	At1g05350	At1g05350	At1g05350 YUP8H12.3	Ubiquitin-like modifier-activating enzyme 5 OS=Arabidopsis thaliana OX=3702 GN=At1g05350 PE=3 SV=2	0	61.44	23	7	35	7	652	7	0	High	6.67187e+06		481118	503784	566008	488894	495546	365539	555826	470619	542657	331152	484832	419923		516970	449993	523034	411969		43954.4	73214.6	45867.8	77148.1		-0.0168237	0.0571455	0.876707		0.127367	0.244661	0.569297		-0.200179	0.609286
Q9ZVN2	At1g54570	At1g54570	PES1 At1g54570 T22H22.2	Acyltransferase-like protein At1g54570, chloroplastic OS=Arabidopsis thaliana OX=3702 GN=At1g54570 PE=1 SV=1	0	8.093	3	2	5	2	76	2	0	High	758137		40066.5	80437	26158.1	109065	49553	88461.8	22877.5	25992.4	28280.2	29664.5	100549	109037		48887.2	82359.9	25716.7	79750.4		28194	30221.5	2711.93	43582.7		0.926752	0.639275	0.229469		0.0464502	0.0286403	0.936181		0.752484	0.632002
Q9C6B9	NMT3	At1g73600	NMT3 At1g73600 F25P22.1 F6D5.1	Phosphoethanolamine N-methyltransferase 3 OS=Arabidopsis thaliana OX=3702 GN=NMT3 PE=2 SV=2	0	17.136	8	4	7	2	95	4	0	High	2.7924e+06		153734	194982	161567	196095	128255	225527	263433	225575	230072	173550	195536	225888		170094	183292	239693	198324		21906.4	49883.7	20681.6	26280.1		-0.494853	1.79286	0.0161115		-0.113715	0.175067	0.66824		0.107811	0.157175
P93032	IDH2	At2g17130	IDH2 At2g17130 F6P23.14	Isocitrate dehydrogenase [NAD] regulatory subunit 2, mitochondrial OS=Arabidopsis thaliana OX=3702 GN=IDH2 PE=1 SV=2	0	57.81	27	7	37	4	833	7	0	High	5.38417e+06		329422	165479	604183	363700	516904	342779	624546	720790	330673	344345	171812	327651		366361	407794	558670	281269		221672	95069.3	203230	95159.6		-0.608729	0.481278	0.330158		0.53589	0.748115	0.178602		0.154575	0.10742
Q9FLD3	At5g05210	At5g05210	At5g05210 AT5G05210 K2A11.8 K2A11_8	AT5g05210/K2A11_8 OS=Arabidopsis thaliana OX=3702 GN=At5g05210 PE=1 SV=1	0	10.919	9	4	4	4	72	4	0	High	8.56459e+06		604200	673054	596220	597614	581236	610144	681915	611294	633773	550901	571256	618874		624491	596331	642327	580344		42245.3	14496.8	36079.1	34885.4		-0.040628	0.216247	0.607789		0.0392066	0.297403	0.504194		-0.0665664	0.473423
Q9FG71	EMB2731	At5g55940	EMB2731 At5g55940 MYN21.5	ER membrane protein complex subunit 8/9 homolog OS=Arabidopsis thaliana OX=3702 GN=EMB2731 PE=2 SV=1	0	10.895	18	3	3	3	47	3	0	High	3.57376e+06		226967	138716	367972	311561	165080	367972	409531	277155	253982	180137	141629	248977		244552	281538	313556	190247		115635	104725	83920.5	54383.4		-0.358584	0.346856	0.44993		0.56545	0.599778	0.251317		0.203188	0.153421
Q93VC9	CATHB2	At1g02305	CATHB2 At1g02305	Cathepsin B-like protease 2 OS=Arabidopsis thaliana OX=3702 GN=CATHB2 PE=2 SV=1	0	11.759	9	2	4	2	96	2	0	High	1.08022e+06		83823.3	73367.3	80185.8	77081.5	77055.5	75496	87124.6	75003.6	86772.9	66984.6	67461	78869.4		79125.5	76544.3	82967.1	71105		5308.02	907.97	6898.78	6728.41		-0.0683966	0.31227	0.487225		0.106345	0.624249	0.237548		-0.0478469	0.343801
Q39242	NTR2	At2g17420	NTR2 NTRA At2g17420 F5J6.18	Thioredoxin reductase 2 OS=Arabidopsis thaliana OX=3702 GN=NTR2 PE=2 SV=2	0	63.082	37	10	22	8	592	10	2	High	5.13901e+06		392065	382290	384951	379924	408712	272976	382065	272340	364246	456496	435691	383728		386436	353871	339550	425305		5053.8	71520.3	58883.7	37479.2		0.186603	0.617285	0.241387		-0.265277	0.698518	0.200208		-0.127007	0.32289
P29197	CPN60	At3g23990	CPN60 At3g23990 F14O13.18	Chaperonin CPN60, mitochondrial OS=Arabidopsis thaliana OX=3702 GN=CPN60 PE=1 SV=2	0	329.256	70	33	174	21	4135	33	17	High	3.84743e+07		3.26173e+06	2.67579e+06	2.2889e+06	2.6285e+06	2.69721e+06	2.85126e+06	2.80765e+06	2.26792e+06	2.58499e+06	2.75187e+06	3.30127e+06	3.0292e+06		2.74214e+06	2.72566e+06	2.55352e+06	3.02745e+06		489793	114074	271238	274707		0.102813	0.228508	0.59087		-0.151498	0.813334	0.153697		-0.00869857	0.018884
F4JET6	JMJD5	At3g20810	JMJD5 JMJ30 jumonji domain containing 5 At3g20810 AT3G20810	2-oxoglutarate (2OG) and Fe(II)-dependent oxygenase superfamily protein OS=Arabidopsis thaliana OX=3702 GN=JMJD5 PE=1 SV=1	0.005	2.477	3	1	1	1	0	1	0	High	3.11107e+06		204019	210765	231993	242795	213752	213743	236244	227014	228756	227129	217702	208634		215592	223430	230671	217822		14598	16770.7	4904.14	9247.68		-0.0975331	0.78217	0.165132		0.0366781	0.194728	0.638664		0.0515192	0.240736
O04309	JAL35	At3g16470	JAL35 JR1 At3g16470 MDC8.10 T02O04.3	Jacalin-related lectin 35 OS=Arabidopsis thaliana OX=3702 GN=JAL35 PE=1 SV=1	0	159.543	57	17	81	17	2698	17	0	High	2.12639e+07		1.18697e+06	1.62108e+06	1.51155e+06	1.79326e+06	1.79301e+06	1.65014e+06	1.4504e+06	1.52219e+06	1.57048e+06	1.30437e+06	1.4645e+06	1.14394e+06		1.43987e+06	1.74547e+06	1.51436e+06	1.30427e+06		225756	82557.1	60420.9	160281		-0.0727698	0.214463	0.610292		0.420373	1.87684	0.013279		0.277679	1.03412
Q9C8P0	EMB3003	At1g34430	EMB3003 At1g34430 F12K21.24 F7P12.2	Dihydrolipoyllysine-residue acetyltransferase component 5 of pyruvate dehydrogenase complex, chloroplastic OS=Arabidopsis thaliana OX=3702 GN=EMB3003 PE=2 SV=1	0	61.697	30	9	22	7	348	9	3	High	5.7522e+06		400899	522994	544639	405034	379789	378934	382722	443476	378398	370270	350775	317277		489511	387919	401532	346107		77499.4	14828.4	36388.6	26803.1		0.285824	0.824732	0.149716		0.164537	1.11179	0.0773049		-0.335585	1.04766
A0A1P8ARJ0	IRT3	At1g60960	IRT3 ATIRT3 IRON REGULATED TRANSPORTER 3 iron regulated transporter 3 At1g60960 AT1G60960 T7P1.10 T7P1_10	Iron regulated transporter 3 OS=Arabidopsis thaliana OX=3702 GN=IRT3 PE=1 SV=1	0.001	4.195	3	1	2	1	38	1	0	High	5.9131e+06		413277	417681	336649	385022	403611	351935	508567	545749	488542	453838	405276	491838		389202	380189	514286	450318		45565.6	26174.8	29029.2	43388.2		-0.40205	1.79599	0.0159959		-0.244226	1.12732	0.0745903		-0.0338037	0.107245
A0A2H1ZE14	At2g05120	At2g05120	At2g05120 AT2G05120 F5G3.2 F5G3_2	Nucleoporin, Nup133/Nup155-like protein OS=Arabidopsis thaliana OX=3702 GN=At2g05120 PE=1 SV=1	0.001	3.832	2	2	4	2	17	2	0	High	1.57148e+06		63143.9	195890	114438	53926.7	124089	71598.9	161862	65842.7	123425	55572.1	55781.6	62402.7		124491	83205	117043	57918.8		66941.7	36492.8	48326.5	3884.58		0.0890002	0.0538379	0.88341		0.522638	0.524836	0.298651		-0.581297	0.396435
Q9SFU0	At3g07100	At3g07100	SEC24A ERMO2 At3g07100 T1B9.25	Protein transport protein Sec24-like At3g07100 OS=Arabidopsis thaliana OX=3702 GN=At3g07100 PE=2 SV=2	0	33.743	7	5	16	5	431	5	0	High	2.45433e+06		207559	168490	176458	163373	168411	185123	135632	164283	149787	209027	163042	178093		184169	172302	149901	183387		20644.2	11385.3	14326	23444.9		0.297023	1.11077	0.0774868		-0.0899511	0.299123	0.5022		-0.0960878	0.364003
Q8W4F3	OVA9	At1g25350	OVA9 At1g25350 F4F7.26	Glutamine--tRNA ligase, cytoplasmic OS=Arabidopsis thaliana OX=3702 GN=OVA9 PE=2 SV=1	0	52.485	19	12	21	12	295	12	0	High	7.4107e+06		496531	498048	532346	413724	463137	578530	693149	657758	527343	393961	462796	568735		508975	485130	626083	475164		20254.1	84575.6	87323	88041		-0.29876	1.06341	0.0864147		0.0299468	0.0484723	0.894391		-0.0692223	0.1807
Q9SI58	NMD3	At2g03820	NMD3 AtNMD3 Nonsense-Mediated mRNA Decay 3 At2g03820 AT2G03820 T18C20.2 T18C20_2	60S ribosomal export protein NMD3 OS=Arabidopsis thaliana OX=3702 GN=NMD3 PE=1 SV=1	0	13.954	6	3	5	3	111	3	0	High	2.66847e+06		191887	171836	191198	217027	174011	190401	187682	192538	197523	221316	197887	205620		184973	193813	192581	208274		11382.8	21710	4920.41	11937.9		-0.0581471	0.45858	0.347873		-0.103819	0.432719	0.369216		0.0673474	0.247107
Q93Z16	RPN2	At4g21150	RPN2 HAP6 At4g21150 F7J7.90	Dolichyl-diphosphooligosaccharide--protein glycosyltransferase subunit 2 OS=Arabidopsis thaliana OX=3702 GN=RPN2 PE=1 SV=1	0	120.153	37	18	55	18	1268	18	0	High	2.15354e+07		1.76858e+06	1.67033e+06	1.65276e+06	1.50359e+06	1.59209e+06	1.62242e+06	1.31108e+06	1.51661e+06	1.36858e+06	1.56787e+06	1.51924e+06	1.51145e+06		1.69722e+06	1.5727e+06	1.39876e+06	1.53285e+06		62420.3	61739.4	106037	30571.8		0.279032	1.86389	0.0136806		0.0370235	0.428125	0.373143		-0.109932	1.15524
P55737	HSP90-2	At5g56030	HSP90-2 ERD8 HSP81-2 LRA2 MUSE12 At5g56030 MDA7.7	Heat shock protein 90-2 OS=Arabidopsis thaliana OX=3702 GN=HSP90-2 PE=1 SV=1	0	709.632	73	54	597	7	11491	54	0	High	6.79421e+07		5.25401e+06	6.22627e+06	4.98073e+06	3.95298e+06	3.99096e+06	5.15547e+06	4.82095e+06	5.52903e+06	5.26763e+06	3.72366e+06	4.90987e+06	4.44431e+06		5.48701e+06	4.36647e+06	5.20587e+06	4.35928e+06		654644	683561	358054	597660		0.0758792	0.259932	0.549626		0.00237817	0.00449149	0.989711		-0.329552	0.960119
P25701	ACP2	At1g54580	ACP2 A1 ACL1.2 At1g54580 T22H22.3	Acyl carrier protein 2, chloroplastic OS=Arabidopsis thaliana OX=3702 GN=ACP2 PE=1 SV=2	0	18.615	23	2	3	1	174	2	1	High	1.51663e+06		122296	96013.9	123478	100230	108088	83167.1	110612	135277	118618	112859	99334.3	96357.4		113930	97161.9	121502	102850		15526.7	12740.8	12582.9	8794.57		-0.0928381	0.261631	0.547481		-0.0820808	0.252501	0.559113		-0.22968	0.654205
F4K2A1	FPGS1	At5g05980	FPGS1 ATDFB DFB FPGS2 FPGSB At5g05980 K18J17.17	Folylpolyglutamate synthase OS=Arabidopsis thaliana OX=3702 GN=FPGS1 PE=1 SV=1	0	31.757	7	3	13	3	375	3	0	High	3.59094e+06		278626	286045	234664	229371	228306	256390	196953	210064	285833	288361	279419	307193		266445	238022	230950	291658		27772.2	15916.1	47979.9	14177.3		0.206258	0.481984	0.329622		-0.29318	1.91805	0.0120768		-0.162742	0.701415
O49485	PGDH1	At4g34200	PGDH1 EDA9 At4g34200 F10M10.7	D-3-phosphoglycerate dehydrogenase 1, chloroplastic OS=Arabidopsis thaliana OX=3702 GN=PGDH1 PE=1 SV=1	0	174.905	34	18	157	15	3292	18	3	High	1.11368e+08		7.92231e+06	7.42917e+06	8.3239e+06	7.84087e+06	8.10274e+06	8.23012e+06	7.98828e+06	7.47939e+06	8.05072e+06	8.21948e+06	8.24884e+06	8.19464e+06		7.89179e+06	8.05791e+06	7.83946e+06	8.22099e+06		448148	198459	313394	27133.3		0.00959798	0.0572965	0.876402		-0.0289066	0.635821	0.231302		0.0300523	0.230095
Q9M081	At4g32640	At4g32640	SEC24C Lst1B At4g32640 F4D11.160	Protein transport protein Sec24-like At4g32640 OS=Arabidopsis thaliana OX=3702 GN=At4g32640 PE=3 SV=3	0	14.574	5	3	4	3	101	3	0	High	2.4177e+06		171564	168679	231009	171719	209824	163472	157445	135935	123551	170910	167785	151356		190417	181672	138977	163350		35183.2	24726.6	17150.5	10504		0.454319	1.06992	0.0851303		0.153366	0.518634	0.302947		-0.0678328	0.129351
Q9FKE6	CYCT1-5	At5g45190	CYCT1-5 At5g45190 K18C1.7	Cyclin-T1-5 OS=Arabidopsis thaliana OX=3702 GN=CYCT1-5 PE=1 SV=2	0.002	3.154	5	1	1	1	0	1	0	High	397889		33497.3	600	600	57989.4	113385	600	600	600	45640.5	40200.5	59048.9	48127		11565.8	57324.8	15613.5	49125.5		18993.3	56395.4	26004.2	9463.79		-0.432933	0.0765978	0.838305		0.222688	0.0882606	0.816093		2.3093	0.595636
Q9SA87	At1g30720	At1g30720	At1g30720 T5I8.17	Berberine bridge enzyme-like 10 OS=Arabidopsis thaliana OX=3702 GN=At1g30720 PE=2 SV=1	0	10.8	6	3	4	3	47	3	0	High	1.34336e+06		109766	77216.2	75408.5	131482	155360	75201.8	80709.9	94750.8	54828.6	129099	124559	87482.8		87463.7	120681	76763.1	113714		19335.8	41156.3	20251.6	22829.6		0.188271	0.264236	0.544206		0.0857995	0.0913722	0.810266		0.464447	0.561523
Q9T003	ASMT	At4g35160	ASMT At4g35160 T12J5.30	Acetylserotonin O-methyltransferase OS=Arabidopsis thaliana OX=3702 GN=ASMT PE=1 SV=1	0.007	1.999	2	1	2	1	32	1	0	High	4.65697e+06		328544	308976	349500	342976	301736	346917	387456	344332	358393	309401	280876	350312		329007	330543	363394	313530		20266.2	25025.4	21992.8	34901.9		-0.143416	0.930906	0.117245		0.0762354	0.275458	0.530325		0.00672043	0.027742
Q9SIE3	At2g22230	At2g22230	At2g22230 AT2G22230 T26C19.11 T26C19_11	(3R)-hydroxymyristoyl-[acyl-carrier-protein] dehydratase OS=Arabidopsis thaliana OX=3702 GN=At2g22230 PE=1 SV=2	0	8.014	10	2	3	2	66	2	0	High	959057		63382.5	62098.4	65581.9	61185.5	64483.5	60208.7	88187.9	80004.2	72452.9	71317.2	71851.7	67944.4		63687.6	61959.2	80215	70371.1		1761.68	2240.02	7869.65	2118.51		-0.33286	1.62333	0.0238049		-0.183664	2.03936	0.00913346		-0.0396931	0.452503
Q941B2	At1g09870	At1g09870	AT1G09870 F21M12.26 F21M12_26	At1g09870/F21M12_26 OS=Arabidopsis thaliana OX=3702 GN=At1g09870 PE=1 SV=1	0	11.809	6	2	6	2	142	2	0	High	2.59362e+06		192394	187393	164093	165058	230555	201746	161196	175120	169825	200823	180269	177587		181293	199120	168714	186226		15104	32827.3	7028.17	12711.7		0.103748	0.583349	0.261007		0.0965791	0.251581	0.560298		0.135309	0.355552
F4KDI6	At5g58100	At5g58100	At5g58100 AT5G58100 K21L19.10 K21L19_10	Transmembrane protein OS=Arabidopsis thaliana OX=3702 GN=At5g58100 PE=1 SV=1	0	6.038	4	3	3	3	16	3	0	High	1.11486e+06		72199	78433.9	79316.7	85212.4	84310.2	78259.9	97939	48985.6	51522.6	105994	101018	93579.9		76649.9	82594.2	66149.1	100197		3879.77	3780.57	27560.1	6247.71		0.212563	0.26035	0.549099		-0.278731	1.85473	0.0139724		0.107756	0.885558
Q9FI36	MDN11.10	At5g48020	MDN11.10 MDN11_10 At5g48020 AT5G48020	2-oxoglutarate (2OG) and Fe(II)-dependent oxygenase superfamily protein OS=Arabidopsis thaliana OX=3702 GN=MDN11.10 PE=1 SV=1	0	5.073	3	1	2	1	33	1	0	High	1.34836e+07		852999	914051	983888	989731	994647	941192	935757	1.03505e+06	1.07081e+06	950186	925686	891210		916979	975190	1.01387e+06	922361		65493.3	29545.3	69973.8	29627.9		-0.144916	0.810159	0.154825		0.0803527	1.02679	0.094018		0.0887944	0.632279
F4K1C7	At5g26850	At5g26850	AT5G26850 F2P16.24 F2P16_24	Uncharacterized protein OS=Arabidopsis thaliana OX=3702 GN=At5g26850 PE=1 SV=1	0.01	1.902	1	1	7	1	0	1	0	High	1.04029e+07		736853	556876	889223	705973	738887	670005	764967	851493	724904	694839	709594	701702		727650	704955	780455	702045		166364	34452.3	64699.7	7383.24		-0.101069	0.196963	0.635385		0.00596801	0.0490697	0.893162		-0.0457145	0.0817728
Q9LV11	AHA11	At5g62670	AHA11 At5g62670 MRG21.9	ATPase 11, plasma membrane-type OS=Arabidopsis thaliana OX=3702 GN=AHA11 PE=1 SV=1	0	104.694	16	14	66	2	1909	14	2	High	1.90148e+06		127247	100528	115066	125555	207269	179229	133491	86731	99394.7	139314	127460	147367		114280	170684	106539	138047		13376.8	41521.7	24185	10013.7		0.101195	0.185121	0.652949		0.306173	0.591347	0.256243		0.578755	1.05222
Q8L518	At1g74320	At1g74320	At1g74320 F1O17.1	Probable choline kinase 2 OS=Arabidopsis thaliana OX=3702 GN=At1g74320 PE=2 SV=1	0.008	1.956	5	1	1	1	0	1	0	High	119783		13778.8	7994.66	12183.3	16045.4	600	9429.04	6579.09	6896.36	10405	10329	10800.1	15342		11318.9	8691.48	7960.14	12157		2987.39	7749.07	2123.23	2768.31		0.507869	0.726689	0.187634		-0.484118	0.29573	0.506139		-0.381062	0.21264
O22126	FLA8	At2g45470	FLA8 At2g45470 F4L23.2	Fasciclin-like arabinogalactan protein 8 OS=Arabidopsis thaliana OX=3702 GN=FLA8 PE=2 SV=1	0	56.911	26	8	28	6	517	8	3	High	1.06845e+07		730882	801250	864417	728404	697267	687510	802990	813908	909201	676088	745243	798845		798849	704394	842033	740058		66799.9	21358.2	58425	61542.5		-0.0759535	0.349911	0.446775		-0.0712568	0.401546	0.396693		-0.181541	1.09687
Q9M266	F21F14.160	At3g61990	F21F14.160 O-MTase family 3 protein OMTF3 At3g61990 AT3G61990	S-adenosyl-L-methionine-dependent methyltransferases superfamily protein OS=Arabidopsis thaliana OX=3702 GN=F21F14.160 PE=1 SV=1	0.001	4.165	7	2	3	2	28	2	0	High	4.20974e+06		274065	256540	307921	419644	371449	378863	267763	211788	250125	268443	284820	284736		279509	389986	243225	279333		26119.2	25951.3	28618.2	9431.29		0.200598	0.744418	0.180128		0.481435	2.64538	0.00226266		0.480528	2.18512
Q8LE47	PPR336	At1g61870	PPR336 At1g61870 F8K4.8	Pentatricopeptide repeat-containing protein At1g61870, mitochondrial OS=Arabidopsis thaliana OX=3702 GN=PPR336 PE=2 SV=2	0	24.773	8	3	11	3	242	3	0	High	1.377e+06		87749.4	87810.7	89415.1	75409.2	95750.5	92976.9	103713	86182.1	88385.1	135400	96042.7	134910		88325.1	88045.5	92760.2	122118		944.503	11030.9	9549.48	22583		-0.0706823	0.329512	0.468261		-0.471952	1.10414	0.078679		-0.0045734	0.0144782
Q8W4H7	A2	At1g07930	A2 At1g07930 T6D22.31	Elongation factor 1-alpha 2 OS=Arabidopsis thaliana OX=3702 GN=A2 PE=1 SV=2	0	197.955	43	17	110	17	1950	17	0	High	2.98649e+07		1.94648e+06	2.40218e+06	2.13729e+06	2.0081e+06	2.72905e+06	2.36537e+06	2.29151e+06	2.23043e+06	2.16195e+06	1.38816e+06	2.19952e+06	1.29968e+06		2.16198e+06	2.36751e+06	2.22796e+06	1.62912e+06		228855	360480	64815.1	495956		-0.043371	0.183104	0.655988		0.539274	0.977506	0.105316		0.131014	0.345492
P59169	HTR4	At4g40030; At4g40040; At5g10980	HTR4 At4g40030 T5J17.200; HTR5 At4g40040 T5J17.210; HTR8 At5g10980 T30N20_250 T5K6.6	Histone H3.3 OS=Arabidopsis thaliana OX=3702 GN=HTR4 PE=1 SV=2	0	9.726	18	3	12	3	65	3	0	High	1.62552e+07		732653	943028	1.32759e+06	1.29742e+06	1.18797e+06	1.32554e+06	1.32409e+06	1.2654e+06	1.35417e+06	1.07779e+06	940889	1.28395e+06		1.00109e+06	1.27031e+06	1.31455e+06	1.10088e+06		301689	72680.2	45145.6	172691		-0.392998	0.824731	0.149716		0.20653	0.715945	0.192334		0.34361	0.683299
Q9C5Z2	TIF3H1	At1g10840	TIF3H1 At1g10840 T16B5.2	Eukaryotic translation initiation factor 3 subunit H OS=Arabidopsis thaliana OX=3702 GN=TIF3H1 PE=1 SV=2	0	85.339	23	6	32	6	958	6	0	High	3.28985e+06		224515	201913	266044	234460	281206	259131	221239	192955	179234	246207	211456	235829		230824	258266	197809	231164		32527.5	23384.9	21418.7	17839.2		0.222684	0.665651	0.215948		0.15994	0.731128	0.185726		0.162063	0.521291
F4HQ87	At1g73450	At1g73450	At1g73450 AT1G73450 T9L24.36 T9L24_36	Protein kinase superfamily protein OS=Arabidopsis thaliana OX=3702 GN=At1g73450 PE=1 SV=1	0.008	1.959	1	1	1	1	0	1	0	High	301548		38730.4	44059.2	20855.4	17354.9	600	22666.6	29186	25602	37152.4	19030.4	20127.3	26783.4		34548.3	13540.5	30646.8	21980.4		12154.1	11517.2	5912.16	4195.57		0.17288	0.19156	0.64334		-0.698933	0.524416	0.29894		-1.35133	1.02009
Q9LTX9	HSP70-7	At5g49910	HSP70-7 CPHSC70-2 HSC70-7 At5g49910 K9P8.5	Heat shock 70 kDa protein 7, chloroplastic OS=Arabidopsis thaliana OX=3702 GN=HSP70-7 PE=2 SV=1	0	134.885	33	20	90	5	2563	20	0	High	5.11999e+06		409410	545706	315355	467280	344499	287498	265378	329792	365258	440913	405734	353751		423490	366426	320142	400133		115819	91874.6	50634.2	43850.4		0.403615	0.638877	0.22968		-0.126958	0.224012	0.597019		-0.208808	0.267309
P56763	rpoC1	AtCg00180	rpoC1 AtCg00180	DNA-directed RNA polymerase subunit beta' OS=Arabidopsis thaliana OX=3702 GN=rpoC1 PE=3 SV=1	0.002	3.556	2	1	2	1	24	1	0	High	211850		16906.1	17014.9	19987.3	13978.5	17244	13057	18109.3	9899.63	18604.5	8111.26	9336.56	10949.4		17969.4	14759.8	15537.8	9465.73		1748.39	2200.17	4889.07	1423.45		0.209764	0.334622	0.462784		0.640892	1.60356	0.0249136		-0.283869	0.924271
Q9ASS2	FREE1	At1g20110	FREE1 FYVE1 At1g20110 T20H2.10	Protein FREE1 OS=Arabidopsis thaliana OX=3702 GN=FREE1 PE=1 SV=1	0	37.964	14	6	17	6	251	6	0	High	2.80752e+06		250128	268273	184515	182810	172696	223117	154413	157493	161500	194666	218238	162030		234305	192875	157802	191645		44063.8	26674.6	3553.22	28225.1		0.570274	1.39748	0.0400426		0.00923037	0.0182357	0.95888		-0.280726	0.627087
P48491	CTIMC	At3g55440	CTIMC At3g55440 T22E16.100	Triosephosphate isomerase, cytosolic OS=Arabidopsis thaliana OX=3702 GN=CTIMC PE=1 SV=2	0	180.763	64	13	98	12	2700	13	1	High	1.43863e+07		1.0093e+06	932386	1.05839e+06	984281	1.06934e+06	1.02368e+06	987396	1.05358e+06	1.02306e+06	962672	997601	916305		1.00002e+06	1.02577e+06	1.02134e+06	958859		63509.5	42568.3	33124.6	40781.5		-0.0304369	0.198367	0.633334		0.0973132	0.918145	0.120741		0.0366723	0.228392
Q42403	TRX3	At5g42980	TRX3 At5g42980 MBD2.18	Thioredoxin H3 OS=Arabidopsis thaliana OX=3702 GN=TRX3 PE=1 SV=1	0	48.697	53	8	31	8	560	8	0	High	8.78756e+06		630284	624198	670673	527152	584413	502508	634688	744999	637724	620365	541584	590372		641718	538025	672470	584107		25259.4	42020.8	62830	39762.4		-0.0675314	0.322836	0.475514		-0.118561	0.620171	0.239789		-0.254267	1.66718
Q9ZVA5	At1g78860	At1g78860	At1g78860 F9K20.9	EP1-like glycoprotein 4 OS=Arabidopsis thaliana OX=3702 GN=At1g78860 PE=3 SV=1	0	58.281	17	6	47	1	1541	6	0	High	4.29405e+06		279015	241646	314829	285668	364818	319792	307093	300274	294387	356904	315171	421217		278497	323426	300585	364431		36594.6	39700.2	6358.81	53422.2		-0.110113	0.442246	0.361205		-0.172209	0.460841	0.346066		0.215775	0.651797
P57751	UGP1	At5g17310	UGP1 At5g17310 MKP11.16	UTP--glucose-1-phosphate uridylyltransferase 1 OS=Arabidopsis thaliana OX=3702 GN=UGP1 PE=2 SV=1	0	89.888	37	13	23	4	617	13	0	High	2.16284e+06		148498	158459	148128	168211	180141	145745	142084	136002	154183	153217	156712	155800		151695	164699	144090	155243		5860.79	17465	9255.01	1813.06		0.0742055	0.529451	0.295494		0.0853015	0.393882	0.403755		0.118658	0.539735
P46286	RPL8A	At2g18020	RPL8A EMB2296 RPL2 At2g18020 T27K22.11	60S ribosomal protein L8-1 OS=Arabidopsis thaliana OX=3702 GN=RPL8A PE=1 SV=2	0	82.315	43	10	89	3	2569	10	8	High	1.72943e+07		1.04225e+06	839969	1.33076e+06	1.50899e+06	1.64978e+06	1.3176e+06	1.40794e+06	1.27208e+06	1.28827e+06	1.28647e+06	912335	1.04842e+06		1.07099e+06	1.49212e+06	1.32276e+06	1.08241e+06		246654	166728	74210.6	189366		-0.304607	0.780663	0.165706		0.463122	1.31707	0.0481866		0.478419	1.15216
O80852	GSTF9	At2g30860	GSTF9 GLUTTR GSTF7 Phi9 At2g30860 F7F1.7	Glutathione S-transferase F9 OS=Arabidopsis thaliana OX=3702 GN=GSTF9 PE=1 SV=1	0	114.982	52	9	29	8	800	9	0	High	4.6391e+07		3.0101e+06	2.94126e+06	3.65384e+06	3.18861e+06	3.57875e+06	3.38602e+06	3.62084e+06	3.62007e+06	3.46234e+06	3.01129e+06	3.54222e+06	2.94557e+06		3.20173e+06	3.38446e+06	3.56775e+06	3.16636e+06		393049	195075	91291.7	327159		-0.156161	0.718389	0.191254		0.0961003	0.42313	0.377459		0.080071	0.291872
Q9SKN1	MON1	At2g28390	MON1 At2g28390	Vacuolar fusion protein MON1 homolog OS=Arabidopsis thaliana OX=3702 GN=MON1 PE=1 SV=2	0.006	2.155	1	1	3	1	41	1	0	High	6.6193e+06		457145	512659	407273	474370	392433	517968	487378	473380	419170	495834	518633	604191		459026	461591	459976	539553		52717.7	63735.6	36025.5	57127		-0.00298298	0.00847556	0.980673		-0.22515	0.721759	0.189776		0.00803844	0.0178447
Q9M2V1	NCA1	At3g54360	NCA1 At3g54360 T12E18.50	Protein NCA1 OS=Arabidopsis thaliana OX=3702 GN=NCA1 PE=1 SV=1	0.001	3.905	2	1	3	1	105	1	0	High	1.41584e+06		144831	600	600	600	600	600	312214	206590	235521	600	235923	600		48677.1	600	251441	79041		83272	0	54581.9	135864		-2.36891	1.61457	0.0242899		-7.04149	0.427243	0.373901		-6.34214	0.427243
F4JHW1	At4g02860	At4g02860	At4g02860 AT4G02860 T5J8.18 T5J8_18	Phenazine biosynthesis PhzC/PhzF protein OS=Arabidopsis thaliana OX=3702 GN=At4g02860 PE=1 SV=1	0.001	3.882	7	2	2	2	17	2	0	High	1.74533e+06		119533	120741	107957	126421	101307	152316	102191	135612	113884	156889	147073	127507		116077	126682	117229	143823		7058.01	25505.5	16959.4	14958.1		-0.0142489	0.0368145	0.918725		-0.183087	0.429295	0.372139		0.126129	0.279155
Q05153	SSRP1	At3g28730	SSRP1 HMGB8 NFD8 At3g28730 T19N8.2	FACT complex subunit SSRP1 OS=Arabidopsis thaliana OX=3702 GN=SSRP1 PE=1 SV=2	0	15.133	5	3	7	3	106	3	0	High	3.12988e+06		222529	275840	239838	224026	160095	202266	214337	225293	189420	221705	241501	262199		246069	195462	209683	241802		27195.8	32503.9	18383.4	20248.8		0.230851	0.8952	0.127292		-0.306936	0.982405	0.104135		-0.332174	0.968823
A0A1P8ARN1	At1g60200	At1g60200	At1g60200 AT1G60200 T13D8.9 T13D8_9	Splicing factor PWI domain-containing protein / RNA recognition motif (RRM)-containing protein OS=Arabidopsis thaliana OX=3702 GN=At1g60200 PE=1 SV=1	0	10.088	3	2	4	2	99	2	0	High	3.68439e+06		307809	313469	225271	269928	271875	242248	237507	226837	255998	246074	289174	280809		282183	261351	240114	272019		49368.3	16571.8	14754.1	22855.1		0.232911	0.637864	0.230216		-0.0577199	0.260826	0.548497		-0.110645	0.278599
Q7DMA9	PAS1	At3g54010	PAS1 DEI1 FKBP70 FKBP72 At3g54010 F5K20.310	Peptidyl-prolyl cis-trans isomerase PASTICCINO1 OS=Arabidopsis thaliana OX=3702 GN=PAS1 PE=1 SV=2	0	14.923	8	3	9	3	223	3	0	High	1.26879e+06		69364.5	53889.4	149056	74857	96209.6	65328.6	42070.9	46520.3	80218	90131.9	91213.1	71020.7		90770	78798.4	56269.7	84121.9		51066.9	15813.3	20858.8	11358.9		0.689857	0.469007	0.33962		-0.0943146	0.180132	0.660493		-0.204049	0.143956
F4JB06	MGH6.2	At3g12915	MGH6.2 At3g12915 AT3G12915	Ribosomal protein S5/Elongation factor G/III/V family protein OS=Arabidopsis thaliana OX=3702 GN=MGH6.2 PE=1 SV=2	0	177.978	20	14	156	1	2602	14	0	High	826471		67233.2	57154.2	48957.8	64194.7	69893.4	67765.7	48460.4	49661	49223.4	63361.7	72829.4	50542.4		57781.8	67284.6	49114.9	62244.5		9153.82	2879.62	607.608	11185.4		0.234452	0.75174	0.177117		0.11233	0.308185	0.49183		0.219662	0.791962
Q9FIK7	At5g47720	At5g47720	ACCT1 At5g47720 MCA23.4	Probable acetyl-CoA acetyltransferase, cytosolic 2 OS=Arabidopsis thaliana OX=3702 GN=At5g47720 PE=2 SV=1	0	33.853	33	7	20	7	353	7	0	High	6.96548e+06		405915	569082	420972	496571	505763	335348	877262	504145	706993	365199	318074	583457		465323	445894	696133	422244		90172.9	95846.1	186795	141590		-0.581132	0.898947	0.126198		0.0786248	0.0849004	0.822431		-0.0615312	0.0910973
Q9ZPI1	At3g11710	At3g11710	At3g11710 T19F11.11	Lysine--tRNA ligase, cytoplasmic OS=Arabidopsis thaliana OX=3702 GN=At3g11710 PE=1 SV=1	0	169.765	30	16	122	16	5542	16	0	High	1.3482e+07		979650	986852	928337	938479	1.03468e+06	960280	897332	900943	966008	1.0329e+06	947333	986180		964946	977811	921428	988805		31908.5	50437.6	38649.6	42845		0.0665782	0.683965	0.207031		-0.0161305	0.103563	0.787838		0.0191072	0.137968
F4JYL8	At5g47690		AT5G47690	Binding protein OS=Arabidopsis thaliana OX=3702 GN=At5g47690 PE=1 SV=1	0	12.598	3	5	8	5	50	5	0	High	2.63663e+06		227033	225157	190853	168720	193610	182030	179214	181145	202303	159189	162166	180689		214348	181454	187554	167348		20368.5	12455.1	12809.4	11649		0.192648	0.899636	0.125998		0.116749	0.64735	0.225243		-0.240354	1.12227
Q9C6M1	At1g25520	At1g25520	At1g25520 F2J7.20	GDT1-like protein 4 OS=Arabidopsis thaliana OX=3702 GN=At1g25520 PE=2 SV=1	0	4.806	9	1	2	1	63	1	0	High	176838		17604.4	600	600	32060	600	17310.6	22150.4	24730.1	26575	600	19219.9	17188.1		6268.12	16656.9	24485.1	12336		9817.47	15740.2	2222.45	10214.3		-1.9658	1.45558	0.0350286		0.433241	0.148508	0.710382		1.41001	0.412303
Q9LV60	CRRSP55	At5g48540	CRRSP55 At5g48540 MJE7.18	Cysteine-rich repeat secretory protein 55 OS=Arabidopsis thaliana OX=3702 GN=CRRSP55 PE=2 SV=1	0.001	4.156	5	1	1	1	36	1	0	High	431458		30838.8	32250.8	30918.8	28557.3	35378.5	28736.6	31778.6	28620.4	27288.4	33667.9	30470.3	35326.8		31336.1	30890.8	29229.1	33155		793.142	3887.48	2306.16	2468.55		0.100419	0.6801	0.208882		-0.102051	0.354181	0.442404		-0.0206487	0.0678629
P29976	DHS1	At4g39980	DHS1 At4g39980 T5J17.150	Phospho-2-dehydro-3-deoxyheptonate aldolase 1, chloroplastic OS=Arabidopsis thaliana OX=3702 GN=DHS1 PE=2 SV=2	0	53.668	24	11	43	9	685	11	1	High	1.32788e+07		946814	783339	935067	1.0715e+06	1.05191e+06	941925	922724	945220	909337	950816	977824	940694		888407	1.02178e+06	925760	956445		91180.5	69844.4	18133.3	19194.6		-0.0594179	0.280013	0.524791		0.0953272	0.713852	0.193263		0.201788	0.940674
P14891	HMG1	At1g76490	HMG1 HMGR1 At1g76490 F14G6.9 F15M4.1	3-hydroxy-3-methylglutaryl-coenzyme A reductase 1 OS=Arabidopsis thaliana OX=3702 GN=HMG1 PE=1 SV=1	0	19.637	9	3	14	3	334	3	0	High	1.56365e+06		185046	139331	71519.3	93413.4	93108.5	96589.6	102536	102705	97281	108608	121983	154063		131965	94370.5	100841	128218		57120.4	1927.84	3083.78	23360.4		0.388082	0.398657	0.39934		-0.44219	1.17595	0.0666878		-0.483749	0.49735
Q6ICZ8	At5g13850	At5g13850	At5g13850 MAC12.19	Nascent polypeptide-associated complex subunit alpha-like protein 3 OS=Arabidopsis thaliana OX=3702 GN=At5g13850 PE=1 SV=1	0	36.016	39	4	10	2	189	4	0	High	325053		25221.2	21445.7	23648	21940.9	17323.6	28238.1	20362.2	16591.8	20097.3	21616.2	20919.7	24796.7		23438.3	22500.9	19017.1	22444.2		1896.48	5478.78	2104.52	2066.84		0.30157	1.26824	0.0539217		0.0036378	0.00549369	0.98743		-0.0588875	0.100551
Q944H0	NMT2	At1g48600	NMT2 PMEAMT At1g48600 T1N15.22/T1N15.23 T1N15_20	Phosphomethylethanolamine N-methyltransferase OS=Arabidopsis thaliana OX=3702 GN=NMT2 PE=1 SV=2	0	149.992	45	18	90	12	1907	18	6	High	1.70587e+07		1.1566e+06	1.21869e+06	1.22883e+06	1.23165e+06	862887	1.25086e+06	1.34485e+06	1.39744e+06	1.26472e+06	976252	1.2733e+06	1.17931e+06		1.20137e+06	1.11513e+06	1.33567e+06	1.14295e+06		39103.9	218660	66835.1	151822		-0.152882	1.40029	0.0397842		-0.0355518	0.062907	0.865153		-0.107469	0.269105
Q9T076	At4g27520	At4g27520	ENODL2 EN2 At4g27520 T29A15.10	Early nodulin-like protein 2 OS=Arabidopsis thaliana OX=3702 GN=At4g27520 PE=1 SV=1	0	16.021	7	3	24	3	331	3	0	High	5.33863e+06		387663	397899	418098	434955	382665	337805	407730	386915	429052	260522	338633	388317		401220	385142	407899	329157		15486.7	48622.1	21068.8	64422.2		-0.0238201	0.166828	0.681038		0.226612	0.528914	0.29586		-0.0590028	0.211646
P42798	RPS15AA	At1g07770; At5g59850	RPS15AA At1g07770 F24B9.12; RPS15AF At5g59850 MMN10.16 MMN10.8	40S ribosomal protein S15a-1 OS=Arabidopsis thaliana OX=3702 GN=RPS15AA PE=2 SV=2	0	30.524	40	6	27	6	275	6	0	High	1.80576e+07		831238	846488	1.65628e+06	1.52999e+06	1.80298e+06	1.28002e+06	1.6852e+06	1.21176e+06	1.36842e+06	523454	1.2491e+06	966290		1.11134e+06	1.53766e+06	1.42179e+06	912947		471998	261565	241192	365750		-0.355416	0.434471	0.36773		0.752137	1.13168	0.073844		0.468445	0.614369
F4HYD7	RANBPM	At1g35470	RANBPM At1g35470 F12A4.1	Ran-binding protein M homolog OS=Arabidopsis thaliana OX=3702 GN=RANBPM PE=1 SV=1	0	10.457	7	3	4	3	51	3	0	High	1.21324e+07		813004	777493	930596	857221	858401	823987	969895	901491	910078	828686	884560	891568		840365	846536	927155	868271		80134.5	19537	37262	34460.6		-0.141795	0.784729	0.164161		-0.0365739	0.402572	0.395757		0.0105566	0.0442462
Q9FI97	UGT76C5	At5g05890	UGT76C5 At5g05890 K18J17.4	UDP-glycosyltransferase 76C5 OS=Arabidopsis thaliana OX=3702 GN=UGT76C5 PE=2 SV=1	0	16.78	8	3	14	3	331	3	0	High	2.85259e+06		207698	199736	206689	217160	201214	188992	235421	200634	242536	187732	174086	212949		204708	202456	226197	191589		4335.21	14124.9	22422.2	19716.4		-0.144015	0.748423	0.178475		0.0795903	0.317794	0.481067		-0.0159577	0.0942879
Q9LUC6	CYP72A14	At3g14680	CYP72A14 At3g14680 MIE1.18	Cytochrome P450 72A14 OS=Arabidopsis thaliana OX=3702 GN=CYP72A14 PE=2 SV=1	0	5.079	4	2	2	2	18	2	0	High	2.16422e+06		143733	137379	149520	180453	187218	168497	149051	130259	151161	156652	153801	169877		143544	178723	143490	160110		6073.2	9479.62	11507.2	8577.72		0.000540003	0.00233543	0.994637		0.15866	1.18549	0.0652395		0.316231	2.24824
Q9T041	TOR1	At4g27060	TOR1 CN SPR2 At4g27060 T24A18.10	Microtubule-associated protein TORTIFOLIA1 OS=Arabidopsis thaliana OX=3702 GN=TOR1 PE=1 SV=2	0.008	1.969	1	1	1	1	0	1	0	High	1.73988e+06		112358	127366	114315	118769	110251	141922	152851	119147	135234	101052	112154	123595		118013	123647	135744	112267		8158.9	16389.3	16857.4	11272.2		-0.201937	0.753523	0.176391		0.139295	0.422723	0.377813		0.0672823	0.206032
Q93ZH3	At4g11790	At4g11790	At4g11790 AT4G11790 T26M18.3	AT4g11790/T5C23_220 OS=Arabidopsis thaliana OX=3702 GN=At4g11790 PE=1 SV=1	0	6.6	3	1	4	1	43	1	0	High	841897		63279.2	57510.4	65876.2	58132.7	61117.9	52339.7	59497.7	44994.8	54233.5	64014.1	57929.3	66562.7		62221.9	57196.8	52908.6	62835.4		4281.98	4463.34	7341.67	4435.76		0.23392	0.884243	0.130544		-0.135644	0.708619	0.195605		-0.12149	0.634298
Q9SRN1	NHL2	At3g11650	NHL2 At3g11650 T19F11.5	NDR1/HIN1-like protein 2 OS=Arabidopsis thaliana OX=3702 GN=NHL2 PE=2 SV=1	0.001	3.959	8	1	1	1	41	1	0	High	1.6195e+06		600	600	600	791649	600	600	600	600	600	600	415794	412056		600	264283	600	276150		0	456712	0	238641		0	#DIV/0!	#DIV/0!		-0.0633683	0.0131861	0.970094		8.78291	0.427243
Q9FL54	ATJ6	At5g06910	ATJ6 C6 J6 At5g06910 MOJ9.8	Chaperone protein dnaJ 6 OS=Arabidopsis thaliana OX=3702 GN=ATJ6 PE=2 SV=1	0	4.796	7	1	2	1	41	1	0	High	389257		85462.4	600	126351	600	600	600	600	87856.2	89586.8	600	600	600		70804.6	600	59347.7	600		64144.3	0	50884.3	0		0.254651	0.0859656	0.820417		0	#DIV/0!	#DIV/0!		-6.88274	0.883102
Q0WTB4	At3g49725	At3g49725	At3g49725 T16K5.80	GTP-binding protein At3g49725, chloroplastic OS=Arabidopsis thaliana OX=3702 GN=At3g49725 PE=2 SV=2	0.005	2.48	3	1	1	1	0	1	0	High	2.93493e+06		600	591977	1.35595e+06	600	600	600	600	498769	488232	600	600	600		649510	600	329200	600		679505	0	284625	0		0.980385	0.306884	0.493305		0	#DIV/0!	#DIV/0!		-10.0802	0.760807
O22130	AHL22	At2g45430	AHL22 At2g45430 F4L23.6	AT-hook motif nuclear-localized protein 22 OS=Arabidopsis thaliana OX=3702 GN=AHL22 PE=1 SV=1	0.001	4.209	7	1	1	1	32	1	0	High	39677.2		6865.07	600	600	8597.37	600	10120.2	600	7193.76	6900.84	600	600	600		2688.36	6439.18	4898.2	600		3617.14	5113.87	3725.23	0		-0.865526	0.299353	0.501934		3.42384	0.924039	0.119114		1.26015	0.445825
Q9FGL2	TIP2-3	At5g47450	TIP2-3 At5g47450 MNJ7.4	Aquaporin TIP2-3 OS=Arabidopsis thaliana OX=3702 GN=TIP2-3 PE=1 SV=1	0	7.466	7	2	2	2	46	2	0	High	1.03025e+06		63269.2	79562.2	75372.4	74337.8	75246.2	69494.3	86310.5	73627.8	99025.5	70487	61287.4	76146.4		72734.6	73026.1	86321.3	69306.9		8460.76	3092.19	12698.9	7499.45		-0.247074	0.703576	0.19789		0.0754125	0.326443	0.471582		0.00577021	0.0186381
Q9S7J8	RAN1	At5g44790	RAN1 HMA7 At5g44790 K23L20.14 T19K24.18	Copper-transporting ATPase RAN1 OS=Arabidopsis thaliana OX=3702 GN=RAN1 PE=1 SV=1	0	5.512	3	2	2	2	29	2	0	High	1.39966e+06		71779.8	61217.5	66218.2	77330.9	52963.9	53080.6	212098	179462	165586	178718	60260.7	88889.4		66405.2	61125.1	185715	109289		5283.64	14034.7	23878.6	61807.5		-1.48373	2.96875	0.00107461		-0.838317	0.58761	0.258458		-0.11953	0.240397
Q9C5G7	PUX13	At4g23040	PUX13 At4g23040 F7H19.230	Plant UBX domain-containing protein 13 OS=Arabidopsis thaliana OX=3702 GN=PUX13 PE=1 SV=1	0.002	3.461	3	1	1	1	27	1	0	High	483898		166189	600	600	600	600	600	164690	600	153019	600	600	600		55796.5	600	106103	600		95603.1	0	91554.2	0		-0.927216	0.262539	0.546337		0	#DIV/0!	#DIV/0!		-6.53907	0.427243
P21276	FSD1	At4g25100	FSD1 SODB At4g25100 F13M23.240	Superoxide dismutase [Fe] 1, chloroplastic OS=Arabidopsis thaliana OX=3702 GN=FSD1 PE=1 SV=4	0	5.154	8	2	4	2	34	2	0	High	5.91836e+06		404136	398886	501107	454547	483374	451360	382538	480021	389123	356064	367422	326235		434710	463094	417227	349907		57561.2	17635.3	54480.7	21272.6		0.0592193	0.141556	0.721845		0.404334	2.68106	0.00208419		0.0912518	0.337256
Q9FNG6	At5g06420	At5g06420	At5g06420 MHF15.6	Zinc finger CCCH domain-containing protein 51 OS=Arabidopsis thaliana OX=3702 GN=At5g06420 PE=2 SV=1	0.003	2.988	7	1	1	1	16	1	0	High	62710.9		600	600	600	600	600	600	600	600	600	33130.9	600	29580		600	600	600	21103.6		0	0	0	17845.2		0	#DIV/0!	#DIV/0!		-5.13639	0.930183	0.11744		0	#DIV/0!
Q9LVC5	MJB24.14	At5g57330	MJB24.14 MJB24_14 At5g57330 AT5G57330	Glucose-6-phosphate 1-epimerase OS=Arabidopsis thaliana OX=3702 GN=MJB24.14 PE=1 SV=1	0	4.682	10	3	3	3	0	3	0	High	3.56056e+06		126155	128023	120002	434754	139869	434311	128419	419707	128115	424990	387287	455918		124727	336311	225414	422732		4196.84	170124	168263	34371		-0.853802	0.445302	0.358673		-0.329945	0.359432	0.437088		1.43102	1.01056
F4JDC3	ECT2	At3g13460	ECT2 At3g13460 AT3G13460	Evolutionarily conserved C-terminal region 2 OS=Arabidopsis thaliana OX=3702 GN=ECT2 PE=1 SV=1	0	84.17	20	9	51	9	1138	9	0	High	1.40225e+07		954323	900170	857137	890551	933241	1.07658e+06	1.14344e+06	939827	1.14268e+06	883318	887372	995335		903877	966792	1.07532e+06	922008		48698.6	97449.1	117339	63535		-0.250564	1.09904	0.0796092		0.0684259	0.266479	0.541403		0.0970798	0.427394
Q9LV28	RACK1C	At3g18130	RACK1C At3g18130 MRC8.11	Receptor for activated C kinase 1C OS=Arabidopsis thaliana OX=3702 GN=RACK1C PE=1 SV=1	0	25.096	24	8	14	7	100	8	0	High	8.70019e+06		654046	531618	573853	638579	496084	650111	655750	675352	681061	643349	626569	663619		586506	594924	670721	644512		62186.6	85792.7	13275.5	18552.5		-0.193568	1.07833	0.0834961		-0.115502	0.416541	0.38323		0.0205612	0.0471134
Q9ZPI6	AIM1	At4g29010	AIM1 At4g29010 F19B15.40	Peroxisomal fatty acid beta-oxidation multifunctional protein AIM1 OS=Arabidopsis thaliana OX=3702 GN=AIM1 PE=1 SV=1	0	72.283	17	8	18	8	468	8	0	High	7.92819e+06		673193	550421	546622	567700	551479	539951	498679	517736	584589	565520	598078	644703		590078	553044	533668	602767		72004.1	13940.3	45116.4	39799.2		0.144964	0.502697	0.31427		-0.124208	0.956035	0.110653		-0.093513	0.36537
O64725	At2g02510	At2g02510	At2g02510 T8K22.19	NADH dehydrogenase [ubiquinone] 1 beta subcomplex subunit 3-A OS=Arabidopsis thaliana OX=3702 GN=At2g02510 PE=3 SV=1	0.006	2.192	8	1	2	1	39	1	0	High	3.56267e+06		208739	128232	306156	297988	331800	172408	390678	264398	359844	252983	157614	284026		214376	267399	338307	231541		89095.7	83983.5	65837.5	65877.3		-0.658191	0.90408	0.124715		0.207726	0.227773	0.591871		0.318851	0.305467
P51427	RPS5B	At3g11940	RPS5B AML1 At3g11940 F26K24.23 MEC18.4	40S ribosomal protein S5-2 OS=Arabidopsis thaliana OX=3702 GN=RPS5B PE=1 SV=2	0	51.807	35	6	26	1	554	6	7	High	3.17098e+06		84261.5	69780.1	311175	122511	269584	485683	99709.9	178936	76512.5	350379	151691	241778		155072	292593	118386	247950		135383	182676	53704.9	99487.4		0.389441	0.164215	0.685149		0.238848	0.137305	0.728945		0.915955	0.451051
Q8LAD2	At5g23250	At5g23250	At5g23250 MKD15.11	Succinate--CoA ligase [ADP-forming] subunit alpha-2, mitochondrial OS=Arabidopsis thaliana OX=3702 GN=At5g23250 PE=1 SV=2	0	31.505	23	6	15	2	205	6	0	High	2.32818e+06		170142	154536	154289	162331	159112	184904	170769	158355	157092	167477	172640	180499		159656	168782	162072	173539		9082.3	14054.6	7558.24	6557.53		-0.0216678	0.130118	0.741109		-0.0400965	0.205241	0.623389		0.0801989	0.399762
Q9FHI9	MFC19.14	At5g45470	MFC19.14 MFC19_14 At5g45470 AT5G45470	Transmembrane protein, putative (DUF594) OS=Arabidopsis thaliana OX=3702 GN=MFC19.14 PE=1 SV=1	0	6.122	4	2	2	2	27	2	0	High	2.22845e+06		187266	175005	157958	158196	160222	162114	155610	157037	174904	153068	144793	150067		173410	160177	162517	149309		14718.9	1959.68	10751.2	4189.13		0.0935972	0.444799	0.359088		0.101365	1.81756	0.0152208		-0.114516	0.704257
O65782	CYP83B1	At4g31500	CYP83B1 ATR4 RED1 RNT1 RUNT1 SUR2 At4g31500 F3L17.70	Cytochrome P450 83B1 OS=Arabidopsis thaliana OX=3702 GN=CYP83B1 PE=1 SV=1	0	49.698	21	9	35	9	586	9	0	High	6.20888e+06		397779	453885	438158	444061	361851	525558	408538	489195	434449	385941	411383	384282		429940	443823	444060	393869		28941.6	81853.8	41178.5	15190.5		-0.0466193	0.185453	0.65245		0.172269	0.446897	0.357358		0.0458481	0.0993411
F4I8M8	gpmA2	At1g78050	gpmA2 At1g78050 F28K19.30	2,3-bisphosphoglycerate-dependent phosphoglycerate mutase 2 OS=Arabidopsis thaliana OX=3702 GN=gpmA2 PE=2 SV=1	0	6.878	3	1	2	1	34	1	0	High	2.92015e+06		187534	192659	222296	210074	203080	233047	239690	221565	206432	196800	183005	212118		200830	215401	222563	197308		18766.5	15677.2	16651.5	14563		-0.148238	0.682122	0.207911		0.126572	0.663724	0.216908		0.101049	0.443273
Q9FMQ0	MXC9.8	At5g12120	MXC9.8 MXC9_8 At5g12120 AT5G12120	AT5g12120/MXC9_8 OS=Arabidopsis thaliana OX=3702 GN=MXC9.8 PE=1 SV=1	0.001	4.007	3	1	1	1	41	1	0	High	2.10785e+06		131440	127389	142793	144180	182976	123929	167992	123747	166371	179592	175397	205303		133874	150362	152703	186764		7984.88	30004.9	25090.1	16191.7		-0.189855	0.547904	0.283202		-0.312776	0.859775	0.13811		0.167564	0.387489
Q9SE96	FIP1	At1g28200	FIP1 At1g28200 F3H9.14	GEM-like protein 1 OS=Arabidopsis thaliana OX=3702 GN=FIP1 PE=1 SV=1	0	11.098	24	3	3	3	75	3	0	High	2.15555e+06		135427	151060	133472	135007	111785	175733	150817	160535	146345	162354	188678	163393		139986	140842	152566	171475		9640.08	32371	7254.41	14907.3		-0.124146	0.837946	0.145229		-0.283923	0.676184	0.210774		0.00878998	0.0145241
A0A1P8ARR3	SYP52	At1g79590	SYP52 ATSYP52 syntaxin of plants 52 At1g79590 AT1G79590 F20B17.2 F20B17_2	Syntaxin of plants 52 OS=Arabidopsis thaliana OX=3702 GN=SYP52 PE=1 SV=1	0	5.512	6	1	2	1	57	1	0	High	77313.8		11354.2	13815.5	18215.2	600	600	600	600	600	600	18482	15447	600		14461.6	600	600	11509.7		3475.86	0	0	9569.14		4.59112	2.63747	0.00230427		-4.26174	0.922539	0.119526		-4.59112	2.63747
Q8L7N0	CCT6B	At5g16070	CCT6B At5g16070 F1N13.210	T-complex protein 1 subunit zeta 2 OS=Arabidopsis thaliana OX=3702 GN=CCT6B PE=1 SV=1	0	97.255	34	14	29	1	800	14	0	High	2.38351e+06		552247	600	600	600	600	600	600	600	600	561080	462830	600		184482	600	600	341503		318493	0	0	299290		8.2643	0.427243	0.373901		-9.15272	0.921635	0.119775		-8.2643	0.427243
Q9SRZ6	CICDH	At1g65930	CICDH At1g65930 F12P19.10	Cytosolic isocitrate dehydrogenase [NADP] OS=Arabidopsis thaliana OX=3702 GN=CICDH PE=1 SV=1	0	353.964	67	28	264	24	5546	28	4	High	4.31362e+07		3.22107e+06	2.83953e+06	2.73331e+06	3.13278e+06	3.49415e+06	3.58571e+06	2.60107e+06	2.73612e+06	2.51935e+06	3.85531e+06	3.38672e+06	2.6762e+06		2.9313e+06	3.40421e+06	2.61885e+06	3.30608e+06		256502	239484	109468	593677		0.16261	0.905534	0.124299		0.0422016	0.0948911	0.803728		0.215779	1.09751
F4I035	At1g48860	At1g48860	At1g48860 AT1G48860 T24P22.2	3-phosphoshikimate 1-carboxyvinyltransferase OS=Arabidopsis thaliana OX=3702 GN=At1g48860 PE=1 SV=1	0	70.236	26	9	24	2	411	9	0	High	765091		49734.5	46344.1	60703.4	58260.7	51983.1	51529.9	55074.2	55796.9	59701.5	53083.9	53485.1	54900.6		52260.7	53924.6	56857.5	53823.2		7505.58	3762.03	2489.35	954.376		-0.121626	0.430672	0.370961		0.00271556	0.0149896	0.966074		0.0452175	0.125706
O49326	NSP2	At2g33070	NSP2 JAL21 At2g33070 F25I18.19	Nitrile-specifier protein 2 OS=Arabidopsis thaliana OX=3702 GN=NSP2 PE=2 SV=1	0	16.187	7	3	6	1	135	3	0	High	1.84626e+07		1.05486e+06	1.59391e+06	1.37883e+06	1.52153e+06	1.57017e+06	1.17517e+06	1.24283e+06	1.35996e+06	1.37802e+06	1.17885e+06	1.2146e+06	841785		1.34253e+06	1.42229e+06	1.32694e+06	1.07841e+06		271355	215389	73395.4	205701		0.0168572	0.0324201	0.928068		0.39931	0.935021	0.116139		0.0832555	0.14846
O23593	RGGB	At4g17520	RGGB At4g17520 dl4795w FCAALL.142	RGG repeats nuclear RNA binding protein B OS=Arabidopsis thaliana OX=3702 GN=RGGB PE=1 SV=1	0	81.72	42	12	71	11	1398	12	0	High	4.56468e+06		381744	292177	348746	357373	298670	259964	292233	388330	392738	308459	294733	235888		340889	305336	357767	279693		45297.7	49045.2	56797	38552.5		-0.0697175	0.149985	0.707971		0.126551	0.287503	0.515819		-0.158907	0.388772
Q9LTT9	VCR	At3g13290	VCR At3g13290 MDC11.12	Varicose-related protein OS=Arabidopsis thaliana OX=3702 GN=VCR PE=2 SV=1	0	27.938	5	6	17	4	140	6	0	High	3.64683e+06		205826	220001	213781	180378	244989	209772	278016	243628	244003	368471	298358	276255		213203	211713	255216	314361		7105.17	32349.1	19746.8	48145.7		-0.259491	1.59103	0.025643		-0.570313	1.42632	0.0374695		-0.0101168	0.0261154
Q8VZB9	RPL10AA	At1g08360	RPL10AA At1g08360 T27G7.6	60S ribosomal protein L10a-1 OS=Arabidopsis thaliana OX=3702 GN=RPL10AA PE=1 SV=1	0	38.121	25	6	31	1	470	6	7	High	1.03591e+07		796521	611159	678369	766381	636319	935545	527661	723126	554310	1.08651e+06	882202	655382		695350	779415	601699	874697		93840.7	150038	106000	215661		0.208697	0.500622	0.315775		-0.166392	0.248743	0.563971		0.164653	0.340223
Q9FUP0	OPR3	At2g06050	OPR3 DDE1 At2g06050 F5K7.19	12-oxophytodienoate reductase 3 OS=Arabidopsis thaliana OX=3702 GN=OPR3 PE=1 SV=2	0	5.617	5	2	5	2	54	2	0	High	8.28368e+06		529693	464306	671660	529825	696952	511842	667231	637243	592769	590800	543560	599288		555220	579540	632414	577883		106008	102079	37465.3	30026		-0.187811	0.522687	0.300132		0.00413158	0.00887604	0.97977		0.0618491	0.102971
Q8LEG3	MAP65-2	At4g26760	MAP65-2 At4g26760 F10M23.100	65-kDa microtubule-associated protein 2 OS=Arabidopsis thaliana OX=3702 GN=MAP65-2 PE=1 SV=1	0	19.169	6	2	8	2	192	2	0	High	2.07296e+06		165062	164676	137431	136105	130562	137478	144867	175226	170134	157335	104781	121034		155723	134715	163409	127716		15842.4	3661.87	16258.4	26906.7		-0.0695039	0.229822	0.589085		0.0769662	0.168508	0.67841		-0.209074	1.05142
Q9S762	HISN1A	At1g58080	HISN1A At1g58080 T15M6.9	ATP phosphoribosyltransferase 1, chloroplastic OS=Arabidopsis thaliana OX=3702 GN=HISN1A PE=1 SV=1	0	14.27	8	3	5	3	150	3	0	High	4.22374e+06		293790	271441	269289	317467	299647	258332	395946	399850	315681	324880	296826	320150		278174	291815	370492	313952		13567.2	30335.7	47508.3	15019		-0.413457	1.4978	0.0317837		-0.105489	0.493992	0.320633		0.0690697	0.287065
Q9CAJ9	At1g63850	At1g63850	At1g63850 T12P18.13	BTB/POZ domain-containing protein At1g63850 OS=Arabidopsis thaliana OX=3702 GN=At1g63850 PE=1 SV=1	0.002	3.384	3	1	2	1	25	1	0	High	47267.5		600	13152.1	600	600	17646.6	600	9117.95	7350.86	600	600	600	600		4784.02	6282.2	5689.6	600		7246.93	9841.85	4495.41	0		-0.250104	0.0639793	0.86302		3.38823	0.427243	0.373901		0.393046	0.0745627
Q9FYA6	BCAT5	At5g65780	BCAT5 At5g65780 F6H11.110 MPA24.13	Branched-chain-amino-acid aminotransferase 5, chloroplastic OS=Arabidopsis thaliana OX=3702 GN=BCAT5 PE=1 SV=1	0	19.173	11	2	5	1	137	2	0	High	581107		42250.8	38662.1	43847.1	47600	44759.9	36408.4	38044.2	36889.3	39527	40775.3	48675.4	40963.6		41586.7	42922.8	38153.5	43471.4		2655.56	5817.61	1322.21	4507.75		0.124305	0.937339	0.115521		-0.0183235	0.0440735	0.903497		0.0456227	0.13327
Q9M0V4	YAO	At4g05410	YAO At4g05410	U3 snoRNP-associated protein-like YAO OS=Arabidopsis thaliana OX=3702 GN=YAO PE=2 SV=1	0	23.605	12	5	11	5	228	5	0	High	1.45474e+06		159242	105270	88935.4	107463	97900.3	83298.6	97015.2	72832.3	98303.1	104803	115805	102093		117816	96220.7	89383.5	107567		36794.3	12169.6	14348.2	7261.49		0.398453	0.55216	0.28044		-0.160816	0.623802	0.237792		-0.292114	0.409909
Q940N7	At4g05150	At4g05150	At4g05150 AT4G05150 C17L7.70 C17L7_70	AT4g05150/C17L7_70 OS=Arabidopsis thaliana OX=3702 GN=At4g05150 PE=1 SV=1	0.001	4.225	6	1	1	1	42	1	0	High	36788.7		600	600	600	600	600	600	600	600	600	16252.4	600	20536.3		600	600	600	12462.9		0	0	0	10494.5		0	#DIV/0!	#DIV/0!		-4.37653	0.914182	0.121848		0	#DIV/0!
Q9FFN4	BGAL6	At5g63800	BGAL6 At5g63800 MBK5.28	Beta-galactosidase 6 OS=Arabidopsis thaliana OX=3702 GN=BGAL6 PE=2 SV=1	0.001	4.539	5	2	3	2	21	2	0	High	837060		6427.75	90895	77493.1	75521	77316.7	95097.1	106253	92732.1	7023.27	7395.55	6157.97	9933.71		58272	82644.9	68669.6	7829.08		45395.7	10821.2	53813.7	1924.84		-0.23687	0.0911284	0.810721		3.40001	3.52845	0.000296173		0.504124	0.380033
Q570C8	KAT5	At5g48880	KAT5 At5g48880 K24G6.22	3-ketoacyl-CoA thiolase 5, peroxisomal OS=Arabidopsis thaliana OX=3702 GN=KAT5 PE=1 SV=2	0	10.044	6	3	13	3	115	3	0	High	5.60872e+06		336647	401813	461349	415374	402020	449033	438236	405872	352559	359316	351256	286129		399937	422142	398889	332234		62372.2	24226.4	43262.8	40130.7		0.00378457	0.00785698	0.982071		0.345531	1.53281	0.029322		0.0779571	0.224601
O04922	GPX2	At2g31570	GPX2 At2g31570 T9H9.9	Probable glutathione peroxidase 2 OS=Arabidopsis thaliana OX=3702 GN=GPX2 PE=1 SV=1	0	16.58	12	2	6	2	172	2	0	High	3.7397e+06		266418	259036	283232	270849	289017	236526	292227	302732	282922	290898	236790	219158		269562	265464	292627	248949		12400.6	26656.6	9910.86	37383.9		-0.118445	1.18313	0.0655948		0.0926688	0.246393	0.567032		-0.0220997	0.0856017
Q8VZP3	At2g35810		AT2G35810 F11F19.28 F11F19_28	Ureidoglycolate hydrolase OS=Arabidopsis thaliana OX=3702 GN=At2g35810 PE=1 SV=1	0	19.773	22	2	6	2	220	2	0	High	2.43138e+06		148284	174139	185478	159464	172766	211785	182567	158636	182653	164882	139195	155484		169300	181338	174619	153187		19063.2	27193.7	13841.7	12996.6		-0.0446217	0.145251	0.715729		0.243391	0.742275	0.181019		0.099097	0.248582
F4JY11	CAND7	At5g18520	CAND7 At5g18520 T28N17.5	Protein CANDIDATE G-PROTEIN COUPLED RECEPTOR 7 OS=Arabidopsis thaliana OX=3702 GN=CAND7 PE=2 SV=1	0	10.47	8	3	10	3	129	3	0	High	1.22309e+06		95952.2	61679.7	114915	47422.8	156731	62962.1	108693	45096.3	133283	34590.2	35853.9	56937		90849.1	89038.8	95691	42460.4		26982.3	59136.2	45508.6	12553		-0.0749112	0.0546633	0.881732		1.06832	0.596988	0.252937		-0.0290387	0.0159959
Q6NQ79	ARID4	At3g43240	ARID4 At3g43240 F7K15.90	AT-rich interactive domain-containing protein 4 OS=Arabidopsis thaliana OX=3702 GN=ARID4 PE=1 SV=1	0.001	4.223	3	2	5	2	38	2	0	High	4.16128e+06		283763	486632	235738	153807	439193	398902	295145	249494	291940	274407	132977	162782		335377	330634	278860	190055		133173	154456	25481.4	74555.5		0.266246	0.292208	0.510261		0.798816	0.640709	0.228713		-0.0205498	0.0133191
Q9SEI4	RPT3	At5g58290	RPT3 BIM409 At5g58290 MCK7.16	26S proteasome regulatory subunit 6B homolog OS=Arabidopsis thaliana OX=3702 GN=RPT3 PE=1 SV=1	0	120.358	38	12	84	11	2549	12	0	High	9.56726e+06		764046	641347	661109	757336	780643	675084	664702	579586	627222	676833	735521	657848		688834	737688	623837	690067		65880.7	55455.1	42659.1	40492.3		0.142987	0.648246	0.224778		0.0962735	0.52881	0.29593		0.0988542	0.418591
F4J153	At3g03570	At3g03570	AT3G03570 T12J13.15 T12J13_15	Signal transducer, putative (DUF3550/UPF0682) OS=Arabidopsis thaliana OX=3702 GN=At3g03570 PE=1 SV=1	0	5.228	2	1	2	1	45	1	0	High	3.44331e+06		283656	264721	234164	248821	262929	218733	239479	218971	202067	255686	280102	230072		260847	243494	220172	255287		24972.5	22574.4	18735.1	25017.8		0.244572	1.06048	0.0870009		-0.0682292	0.238715	0.577145		-0.0993166	0.374271
A0A1I9LMU3	At3g48410	At3g48410	At3g48410 AT3G48410	Alpha/beta-Hydrolases superfamily protein OS=Arabidopsis thaliana OX=3702 GN=At3g48410 PE=1 SV=1	0	11.562	3	1	13	1	380	1	0	High	1.74795e+06		105313	123515	129498	110127	164751	135762	118324	106095	121568	126136	129242	121181		119442	136880	115329	125520		12596.6	27329.3	8159.73	4065.46		0.0505604	0.180621	0.65975		0.124996	0.28759	0.515715		0.196599	0.429077
Q9SEX2	AAA1	At1g80350	AAA1 BOT1 ERH3 FRA2 FTR KSS KTN1 LUE1 At1g80350 F5I6.10	Katanin p60 ATPase-containing subunit A1 OS=Arabidopsis thaliana OX=3702 GN=AAA1 PE=1 SV=1	0	5.844	3	1	2	1	50	1	0	High	841094		44650.6	80467.2	83125.9	48309	74893.7	73403.7	99181.1	54221.1	57816.2	39275	30792.1	50940		69414.6	65535.5	70406.1	40335.7		21487.4	14937.1	24984.6	10115.7		-0.0204623	0.017306	0.960935		0.700218	1.13783	0.0728061		-0.0829629	0.0914936
A0A1P8BAT6	MNF13.5	At5g40510	MNF13.5 MNF13_5 At5g40510 AT5G40510	Sucrase/ferredoxin-like family protein OS=Arabidopsis thaliana OX=3702 GN=MNF13.5 PE=1 SV=1	0	7.414	8	2	2	2	48	2	0	High	814641		52569.6	60926.5	61127.8	50734.4	56941.8	65536.9	68836.2	56358.8	63269.1	54083.1	57401.5	55335.9		58208	57737.7	62821.4	55606.8		4884.01	7433.29	6250.77	1675.7		-0.110038	0.430895	0.370771		0.0542519	0.184787	0.653451		-0.0117032	0.0308477
Q6GKU7	At1g64880	At1g64880	AT1G64880 F13O11.18 F13O11_18	At1g64880 OS=Arabidopsis thaliana OX=3702 GN=At1g64880 PE=1 SV=1	0	47.286	19	9	19	9	319	9	0	High	2.66501e+06		158643	161546	371569	152830	264422	171266	163078	120617	147558	156959	196034	175361		230586	196173	143751	176118		122103	59820.6	21484.9	19548.5		0.681729	0.534884	0.291821		0.155585	0.214408	0.610368		-0.233181	0.165103
Q08A97	MPA22.7	At5g37530	MPA22.7 MPA22_7 At5g37530 AT5G37530	At5g37530 OS=Arabidopsis thaliana OX=3702 GN=MPA22.7 PE=1 SV=1	0	5.004	5	1	2	1	75	1	0	High	157415		11646.7	12160.1	12756.2	12574.2	11695.8	11397.9	10663.6	8847.34	9854.1	10422.8	11857.4	10971.5		12187.7	11889.3	9788.36	11083.9		555.271	611.53	909.933	723.879		0.316286	1.75541	0.0175628		0.101197	0.667618	0.214972		-0.0357638	0.247631
Q9FN52	MAM3	At5g23020	MAM3 IMS2 IPMS_AT1 MAM-L MAM1 At5g23020 MYJ24.1	Methylthioalkylmalate synthase 3, chloroplastic OS=Arabidopsis thaliana OX=3702 GN=MAM3 PE=1 SV=1	0	67.207	23	8	29	6	862	8	2	High	6.61215e+06		407957	367375	453585	478263	480907	459158	533495	466865	480975	544038	527554	530630		409639	472776	493778	534074		43129.6	11867.5	35111.5	8764.75		-0.269511	1.23082	0.0587733		-0.175883	2.70426	0.00197578		0.206805	1.14966
F4JYX9	ALP	At5g60360	ALP AALP aleurain-like protease MUF9.4 MUF9_4 SAG2 SENESCENCE ASSOCIATED GENE2 At5g60360 AT5G60360	Aleurain-like protease OS=Arabidopsis thaliana OX=3702 GN=ALP PE=1 SV=1	0	9.938	5	2	7	1	54	2	1	High	5.77775e+06		439166	392536	412640	383739	645784	453791	366119	456396	425493	400415	307998	289626		414781	494438	416003	332680		23388.8	135669	45880.8	59375.5		-0.00424381	0.0135918	0.969188		0.571656	0.88119	0.131465		0.253441	0.428331
Q96262	PCAP1	At4g20260	PCAP1 MDP25 At4g20260 F1C12.180	Plasma membrane-associated cation-binding protein 1 OS=Arabidopsis thaliana OX=3702 GN=PCAP1 PE=1 SV=1	0	113.362	72	15	68	15	1090	15	0	High	1.7443e+07		1.36421e+06	1.24974e+06	985452	1.0551e+06	1.03034e+06	1.22068e+06	1.57716e+06	1.17007e+06	1.65491e+06	1.12438e+06	986583	1.28866e+06		1.1998e+06	1.10204e+06	1.46738e+06	1.13321e+06		194257	103486	260394	151230		-0.290446	0.644253	0.226854		-0.0402343	0.106256	0.782967		-0.12262	0.314605
Q05758	At3g58610	At3g58610	At3g58610 F14P22.200	Ketol-acid reductoisomerase, chloroplastic OS=Arabidopsis thaliana OX=3702 GN=At3g58610 PE=1 SV=2	0	211.16	42	17	105	17	2492	17	0	High	3.23906e+07		2.37965e+06	2.24727e+06	2.27589e+06	2.4409e+06	2.28019e+06	2.30498e+06	2.20612e+06	2.21588e+06	2.37527e+06	2.33739e+06	2.38768e+06	2.52684e+06		2.30094e+06	2.34202e+06	2.26576e+06	2.4173e+06		69651.9	86520.5	94970	98138.4		0.0222289	0.19916	0.63218		-0.0456427	0.425552	0.37536		0.0255333	0.254461
Q9SZD6	PETs	At4g29060	PETs EFTS EMB2726 PSRP-7 At4g29060 F19B15.90	Polyprotein of EF-Ts, chloroplastic OS=Arabidopsis thaliana OX=3702 GN=PETs PE=1 SV=1	0	15.982	8	4	7	4	160	4	0	High	1.18692e+06		97695.9	133736	71514.2	96301.5	88441	56195.5	86488.4	88966.6	82564.5	71524.7	80659.5	82995		100982	80312.7	86006.5	78393.1		31240.7	21252.6	3228.13	6061.72		0.231581	0.341717	0.455285		0.0349014	0.0517357	0.887696		-0.330398	0.401165
Q9LK22	PUX1	At3g27310	PUX1 At3g27310 K17E12.13	Plant UBX domain-containing protein 1 OS=Arabidopsis thaliana OX=3702 GN=PUX1 PE=1 SV=1	0	8.92	10	1	8	1	394	1	0	High	459620		34319.8	31539.2	30020	41081.7	48891.3	37226	32518.1	42872.1	29565.7	26219.5	25823.7	28986.9		31959.7	42399.7	34985.3	27010.1		2180.5	5943.29	6987.86	1723.41		-0.130496	0.289358	0.51362		0.650556	1.90065	0.0125705		0.4078	1.33631
F4IUD7	At2g20050	At2g20050	At2g20050 AT2G20050 T2G17.15 T2G17_15	Protein-serine/threonine phosphatase OS=Arabidopsis thaliana OX=3702 GN=At2g20050 PE=1 SV=1	0	10.09	6	3	6	3	85	3	0	High	915041		69499.3	65514.8	74937.6	35512.7	67269.6	67926	84842.7	57773.7	73815.9	60554.8	57839.4	45815.1		69983.9	56902.8	72144.1	54736.4		4730.05	18527.3	13611.7	7844.5		-0.0438578	0.0926137	0.807953		0.0559977	0.0649303	0.861132		-0.298525	0.520506
O81030	GULLO5	At2g46740	GULLO5 At2g46740 F19D11.2	L-gulonolactone oxidase 5 OS=Arabidopsis thaliana OX=3702 GN=GULLO5 PE=1 SV=1	0	5.566	4	2	5	1	42	2	0	High	639040		45459.8	69100.1	39571.2	34091.3	64443.7	40709.7	54371.6	39820.7	37608.9	57212.1	56314.3	50699.5		51377	46414.9	43933.7	54742		15628.4	15960.2	9106.84	3529.53		0.225796	0.287876	0.515376		-0.238059	0.369147	0.427418		-0.146535	0.142668
Q38906	TOC34	At5g05000	TOC34 OEP34 PPI3 At5g05000 MUG13.14	Translocase of chloroplast 34, chloroplastic OS=Arabidopsis thaliana OX=3702 GN=TOC34 PE=1 SV=2	0.002	3.454	3	1	2	1	27	1	0	High	8.43191e+06		568378	520926	740256	616575	552191	625893	609858	641123	545763	538193	525778	560976		609853	598219	598915	541649		115397	40133.2	48612.5	17851.7		0.0261125	0.052049	0.887056		0.143317	1.04798	0.0895398		-0.0277877	0.057001
Q8GW56	At2g03640	At2g03640 At2g03640/F19B11.9	At2g03640 At2g03640/F19B11.9 AT2G03640 F19B11.9 F19B11_9	At2g03640 OS=Arabidopsis thaliana OX=3702 GN=At2g03640 PE=1 SV=1	0	19.373	13	4	7	4	67	4	0	High	2.26666e+06		109870	318395	218576	155459	150061	107712	224096	94323.2	197721	87076.3	86507	110786		215614	137744	172047	94789.7		104294	26148.3	68590.2	13855.9		0.325649	0.237987	0.578114		0.539187	1.18198	0.0657686		-0.646461	0.555957
Q8L3W1	VRN1	At3g18990	VRN1 At3g18990 K13E13.10	B3 domain-containing transcription factor VRN1 OS=Arabidopsis thaliana OX=3702 GN=VRN1 PE=1 SV=1	0	14.11	16	3	8	3	158	3	0	High	2.89897e+06		187390	227043	204161	175668	220222	180756	202613	253956	202618	192226	183826	183679		206198	192215	219729	186577		19904.8	24387.3	29641.9	4892.76		-0.0916968	0.261689	0.547408		0.0429504	0.145917	0.714632		-0.101305	0.314613
P42744	AXR1	At1g05180	AXR1 At1g05180 YUP8H12.21	NEDD8-activating enzyme E1 regulatory subunit AXR1 OS=Arabidopsis thaliana OX=3702 GN=AXR1 PE=1 SV=1	0	7.439	2	1	9	1	115	1	0	High	3.61967e+06		305951	262345	310542	275065	254942	217929	311783	258536	290224	208953	239163	273588		292946	249312	286847	240568		26600.5	28980.9	26783.6	32340.4		0.0303526	0.100467	0.793475		0.051507	0.127927	0.744858		-0.232684	0.895879
Q2HIG7	At4g26550	At4g26550	AT4G26550 T15N24.12	Vesicle transport protein OS=Arabidopsis thaliana OX=3702 GN=At4g26550 PE=1 SV=1	0.001	3.817	8	1	1	1	34	1	0	High	3.59463e+06		600	600	600	478110	1.13616e+06	600	600	600	600	600	757759	524893		600	538289	600	427751		0	570165	0	387814		0	#DIV/0!	#DIV/0!		0.33161	0.0996121	0.795038		9.8092	0.750254
Q8L7U5	BSL1	At4g03080	BSL1 At4g03080 T4I9.4	Serine/threonine-protein phosphatase BSL1 OS=Arabidopsis thaliana OX=3702 GN=BSL1 PE=1 SV=2	0	43.667	14	6	17	6	491	6	0	High	1.02216e+06		83579.9	82546.7	70925.8	62625.6	77395.2	62211.2	67542.7	52270	69616.8	79451	75627.6	69638.2		79017.5	67410.7	63143.2	74905.6		7026.59	8649.36	9473.37	4946.08		0.323545	1.09607	0.080154		-0.152097	0.580784	0.262553		-0.229195	0.836966
A0A1P8BBW1	At5g15270	At5g15270	At5g15270 AT5G15270 F8M21.160 F8M21_160	RNA-binding KH domain-containing protein OS=Arabidopsis thaliana OX=3702 GN=At5g15270 PE=1 SV=1	0	6.742	9	3	4	3	18	3	0	High	1.14131e+06		96561.3	94169.8	63956.6	96509.1	70500.2	63083.8	57938.8	83937.5	69158.8	115363	82470.2	86316.9		84895.9	76697.7	70345	94716.6		18173.3	17553.3	13039.9	17983.1		0.271246	0.49098	0.322864		-0.304434	0.54959	0.282105		-0.146512	0.218881
F4HUX0	At1g34220	At1g34220	At1g34220 AT1G34220 F23M19.10 F23M19_10	Regulator of Vps4 activity in the MVB pathway protein OS=Arabidopsis thaliana OX=3702 GN=At1g34220 PE=1 SV=1	0	5.75	5	2	3	2	35	2	0	High	703148		48846.1	54522	38615.5	44541.3	64938.7	49967.6	49831	36536.3	38026.3	43544	60499.5	67796.2		47327.9	53149.2	41464.5	57279.9		8061.23	10564.4	7283.78	12442.5		0.190812	0.394874	0.402834		-0.107981	0.165083	0.683781		0.167358	0.309582
A8MQR0	WIT2	At1g68910	WIT2 At1g68910 T6L1.9	WPP domain-interacting tail-anchored protein 2 OS=Arabidopsis thaliana OX=3702 GN=WIT2 PE=1 SV=1	0.005	2.471	3	1	1	1	23	1	0	High	2.57918e+06		341560	501127	600	600	600	600	600	600	600	495206	337187	600		281096	600	600	277664		255683	0	0	252618		8.87188	0.885328	0.130218		-8.85416	0.88509	0.13029		-8.87188	0.885328
O24457	PDH-E1 ALPHA	At1g01090	PDH-E1 ALPHA At1g01090 T25K16.8	Pyruvate dehydrogenase E1 component subunit alpha-3, chloroplastic OS=Arabidopsis thaliana OX=3702 GN=PDH-E1 ALPHA PE=2 SV=1	0	73.818	26	11	55	11	1498	11	0	High	5.65265e+06		401936	444066	453887	375619	473276	438924	395585	339741	322877	386051	397346	402996		433297	429273	352734	395464		27599.5	49538.8	38056	8627.61		0.296773	1.38493	0.0412167		0.118348	0.510149	0.308924		-0.0134596	0.0418577
F4KGQ0-2	FBA4	At5g03690	#N/A	Isoform 2 of Fructose-bisphosphate aldolase 4, cytosolic OS=Arabidopsis thaliana OX=3702 GN=FBA4	0	86.011	23	7	34	1	800	7	0	High	749210		39235.8	44336.2	28753.7	72044.4	55355.8	47440.2	70433.3	38051.9	46356.4	81875.7	59046.2	92801.8		37441.9	58280.1	51613.9	77907.9		7944.6	12560.1	16818.7	17224.1		-0.463106	0.589374	0.25741		-0.418766	0.730512	0.185989		0.638351	1.14211
A0A1P8B9J5	MFC19.17	At5g45500	MFC19.17 MFC19_17 At5g45500 AT5G45500	RNI-like superfamily protein OS=Arabidopsis thaliana OX=3702 GN=MFC19.17 PE=1 SV=1	0	30.42	10	5	12	5	412	5	0	High	1.24329e+06		79055.9	85054.7	82219.2	73830.4	203926	67920	63800.1	52158.7	60311.3	63541.2	70339.1	87784.6		82109.9	115225	58756.7	73888.3		3000.88	76873.8	5974.35	12505.3		0.482803	2.42413	0.00376593		0.641042	0.387253	0.409965		0.488831	0.30333
Q43731	PER50	At4g37520	PER50 P50 At4g37520 F19F18.10 F6G17.9	Peroxidase 50 OS=Arabidopsis thaliana OX=3702 GN=PER50 PE=1 SV=1	0	19.617	12	4	7	4	282	4	0	High	1.78252e+06		133900	98419.5	126500	147274	179495	102980	127662	107381	122356	145977	135046	125006		119606	143250	119133	135343		18717.6	38415.9	10518	10488.6		0.00571959	0.0126127	0.971376		0.081912	0.12596	0.748238		0.260237	0.406517
O80492	At1g09160	At1g09160	At1g09160 T12M4.15	Probable protein phosphatase 2C 5 OS=Arabidopsis thaliana OX=3702 GN=At1g09160 PE=2 SV=1	0.004	2.721	5	1	1	1	19	1	0	High	3264.84		600	600	600	600	600	600	600	600	600	600	1840.94	1423.9		600	600	600	1288.28		0	0	0	631.489		0	#DIV/0!	#DIV/0!		-1.10241	0.879155	0.132082		0	#DIV/0!
Q9SA06	At1g31130	At1g31130	At1g31130 AT1G31130 F28K20.6 F28K20_6	F28K20.6 protein OS=Arabidopsis thaliana OX=3702 GN=At1g31130 PE=1 SV=1	0	7.806	9	2	7	2	151	2	0	High	1.00887e+06		61573.2	77411.1	60146.1	73474.3	114821	73727.1	70980.4	53210.8	72965.1	79279.3	74888.2	79557.2		66376.8	87340.7	65718.8	77908.3		9582.59	23798.8	10877.6	2619.11		0.0143731	0.026359	0.941111		0.164878	0.2737	0.532476		0.395976	0.638459
Q9LKA5	MORF8	At3g15000	MORF8 RIP1 At3g15000 K15M2.14	Multiple organellar RNA editing factor 8, chloroplastic/mitochondrial OS=Arabidopsis thaliana OX=3702 GN=MORF8 PE=1 SV=1	0	28.862	13	5	24	5	328	5	0	High	3.10646e+06		204781	212743	233005	239902	280810	212197	321987	321147	183983	146811	187993	212050		216843	244303	275706	182285		14551.8	34517.4	79435.7	32992.3		-0.34648	0.560085	0.275369		0.422478	1.05711	0.0876775		0.172021	0.563787
Q8RUD6	HAC1	At2g21045	HAC1 ATQ1 STR19 At2g21045 F26H11 F5H14	Protein HIGH ARSENIC CONTENT 1, mitochondrial OS=Arabidopsis thaliana OX=3702 GN=HAC1 PE=1 SV=1	0	6.561	8	1	3	1	87	1	0	High	1.92008e+06		147103	165115	130805	109537	147497	147672	147428	125520	155472	126755	130178	112460		147674	134902	142806	123131		17162.1	21967.1	15501.5	9398.68		0.0483583	0.134374	0.733881		0.131714	0.354979	0.441591		-0.130509	0.326198
Q9SR40	LAC7	At3g09220	LAC7 At3g09220 F3L24.9	Laccase-7 OS=Arabidopsis thaliana OX=3702 GN=LAC7 PE=2 SV=1	0	6.543	5	2	2	2	56	2	0	High	1.22342e+06		89387.5	88957.2	92189	76733.6	84817.9	89808.2	95831.5	85016.9	101595	68555.2	82872.9	88137.8		90177.9	83786.6	94147.9	79855.3		1754.87	6598.02	8416.47	10134.1		-0.0621556	0.329172	0.468628		0.069331	0.219363	0.603444		-0.106055	0.744136
Q7Y222	CYP82F1	At2g25160	CYP82F1 cytochrome P450 family 82 polypeptide 1 subfamily F At2g25160 AT2G25160 F13D4.120 F13D4_120	At2g25160 OS=Arabidopsis thaliana OX=3702 GN=CYP82F1 PE=1 SV=1	0	15.479	6	3	8	3	136	3	0	High	4.23792e+06		272070	290519	294123	296217	277632	288026	369092	336589	320343	322042	266815	311960		285571	287291	342008	300273		11829.6	9314.03	24822.5	29409.9		-0.260182	1.62539	0.0236923		-0.0637578	0.295432	0.506487		0.0086674	0.0691885
P48641	At3g24170	At3g24170	At3g24170 MUJ8.7	Glutathione reductase, cytosolic OS=Arabidopsis thaliana OX=3702 GN=At3g24170 PE=1 SV=1	0	83.444	30	12	54	12	897	12	0	High	3.77174e+07		2.90396e+06	2.48462e+06	2.87518e+06	2.82454e+06	2.83317e+06	2.45805e+06	2.83394e+06	2.70439e+06	2.92431e+06	2.52122e+06	2.55868e+06	2.78923e+06		2.75459e+06	2.70526e+06	2.82088e+06	2.62305e+06		234242	214130	110540	145136		-0.0343087	0.167191	0.68047		0.0445222	0.213744	0.611302		-0.0260713	0.0963307
F4IFZ9	P5CS1	At2g39800	P5CS1 ATP5CS At2g39800 AT2G39800 T5I7.10 T5I7_10	Delta-1-pyrroline-5-carboxylate synthase OS=Arabidopsis thaliana OX=3702 GN=P5CS1 PE=1 SV=1	0	76.001	24	13	28	8	823	13	0	High	1.54272e+06		121168	116762	80732.8	119236	158337	117599	101785	82172.7	82086.7	139638	88757.4	144587		106221	131724	88681.6	124328		22183.1	23062.3	11348.3	30903.9		0.260363	0.537983	0.289746		0.0833715	0.12125	0.756397		0.310449	0.620544
O80912	PER23	At2g38390	PER23 P23 At2g38390 T19C21.12	Peroxidase 23 OS=Arabidopsis thaliana OX=3702 GN=PER23 PE=2 SV=1	0	30.801	18	4	14	2	519	4	0	High	1.83554e+06		131323	134139	138899	142820	136806	136454	127090	121574	148018	115031	122645	107630		134787	138693	132227	115102		3829.09	3578.57	13950.3	7507.84		0.0276603	0.110955	0.774542		0.268982	2.09855	0.00796989		0.0412173	0.574676
F4JRR1	COG2	At4g24840	COG2 At4g24840 F6I7.50	Conserved oligomeric Golgi complex subunit 2 OS=Arabidopsis thaliana OX=3702 GN=COG2 PE=1 SV=1	0	6.757	6	3	3	3	31	3	0	High	753103		55361.3	49504.2	61465.3	46633.4	60560.3	42565.9	56742.3	57433.1	53810.9	51165	47004.5	55181.2		55443.6	49919.9	55995.4	51116.9		5981	9436.64	1923.12	4088.57		-0.0142883	0.0523485	0.886444		-0.034185	0.0705447	0.850071		-0.151405	0.356466
O65271	FOLD4	At4g00620	FOLD4 DHC4 EMB3127 At4g00620 F6N23.26	Bifunctional protein FolD 4, chloroplastic OS=Arabidopsis thaliana OX=3702 GN=FOLD4 PE=1 SV=1	0	20.297	10	2	8	2	239	2	0	High	3.97025e+06		296317	209942	211835	354083	451770	293720	278827	180779	244009	328897	309108	261609		239365	366524	234538	299872		49331	79756.1	49705	34581.9		0.0293866	0.0406072	0.910737		0.289564	0.593663	0.254881		0.614699	1.10437
O64743	MEE23	At2g34790	MEE23 EDA28 At2g34790 F19I3.2	Berberine bridge enzyme-like 15 OS=Arabidopsis thaliana OX=3702 GN=MEE23 PE=1 SV=1	0	6.713	7	3	3	2	33	3	0	High	481918		27342.8	57514.1	21910.3	62392.2	26638.9	19374.3	28632.2	19844.7	24381.4	23949.8	54452.4	65312.5		35589.1	36135.1	24286.1	47904.9		19180.9	23027.6	4394.51	21444.6		0.551304	0.424697	0.3761		-0.406771	0.257758	0.552386		0.0219677	0.0104007
A9LLI7	RRP6L2	At5g35910	RRP6L2 At5g35910 MIK22.22	Protein RRP6-like 2 OS=Arabidopsis thaliana OX=3702 GN=RRP6L2 PE=2 SV=1	0	17.319	8	6	7	6	81	6	0	High	1.45553e+06		127121	140622	73403.8	98047.3	96193.8	110958	97517.9	79152.7	104915	127759	135596	96993.3		113716	101733	93861.9	120116		35557.9	8042.61	13264.6	20404.7		0.276821	0.380775	0.416126		-0.239642	0.657167	0.220208		-0.160644	0.222143
F4JXM9	At5g65950		AT5G65950 K14B20.12 K14B20_12	Trafficking protein particle complex subunit-like protein OS=Arabidopsis thaliana OX=3702 GN=At5g65950 PE=1 SV=1	0	7.113	1	1	3	1	54	1	0	High	761487		63053.1	65436.2	53520.2	50773.6	43618.1	49279.4	55303.4	54779.2	58267.2	49555.9	50395.9	55821.1		60669.8	47890.4	56116.6	51924.3		6305.34	3774.59	1880.8	3400.76		0.112552	0.527463	0.29685		-0.116675	0.617883	0.241056		-0.341244	1.40371
Q9FKL6	CBP60B	At5g57580	CBP60B At5g57580 MUA2.16	Calmodulin-binding protein 60 B OS=Arabidopsis thaliana OX=3702 GN=CBP60B PE=2 SV=1	0	13.434	9	4	7	4	67	4	0	High	2.45768e+06		207028	108740	221822	277398	119374	321218	600	91227.9	118656	94144.3	292892	202438		179196	239330	70161.4	196492		61464.1	106171	61783.3	99507.4		1.35279	1.01714	0.0961305		0.284535	0.195888	0.636959		0.417461	0.352909
Q94F08	HIPL2	At5g62630	HIPL2 At5g62630 MRG21.4	HIPL2 protein OS=Arabidopsis thaliana OX=3702 GN=HIPL2 PE=2 SV=2	0	11.189	5	3	3	3	70	3	0	High	2.99769e+06		219027	244380	260961	170310	102226	246319	277496	205171	249373	178409	174014	227500		241456	172952	244013	193308		21119.1	72082.8	36459.2	29692.8		-0.0151985	0.0355791	0.921342		-0.16053	0.171003	0.674524		-0.481394	0.722777
Q9M0I7	At4g28200	At4g28200	At4g28200 AT4G28200 F26K10.80 F26K10_80	At4g28200 OS=Arabidopsis thaliana OX=3702 GN=At4g28200 PE=1 SV=1	0	12.457	3	1	5	1	224	1	0	High	488342		37883.3	38473.7	34888.2	35656.3	26690.3	30949.4	34487.6	28430	36557.7	35179.2	45686.3	40374.2		37081.7	31098.7	33158.4	40413.2		1922.48	4484.85	4223.72	5253.63		0.161334	0.663624	0.216958		-0.377975	1.09821	0.0797616		-0.253856	0.996051
Q9MAH0	PPC1	At1g53310	PPC1 p107 At1g53310 F12M16.21	Phosphoenolpyruvate carboxylase 1 OS=Arabidopsis thaliana OX=3702 GN=PPC1 PE=1 SV=1	0	377.353	54	45	312	20	6291	45	4	High	3.58124e+07		3.22335e+06	2.8655e+06	2.53693e+06	2.36415e+06	2.66897e+06	2.31438e+06	2.43479e+06	2.22645e+06	2.29831e+06	2.53364e+06	2.42988e+06	2.95258e+06		2.87526e+06	2.44917e+06	2.31985e+06	2.6387e+06		343315	191974	105827	276732		0.309662	1.25683	0.0553573		-0.107536	0.414654	0.384898		-0.231401	0.873351
Q9SYI5	At4g01870	At4g01870	At4g01870 AT4G01870 T7B11.13 T7B11_13	TolB protein-like protein OS=Arabidopsis thaliana OX=3702 GN=At4g01870 PE=1 SV=1	0	27.611	12	4	11	4	227	4	0	High	1.26327e+06		79021.5	94960.6	74358.7	68290	127239	92389.2	96325.8	87800.8	92057.6	82037.6	65294.7	88216		82780.3	95972.9	92061.4	78516.1		10803	29637.6	4262.49	11859.5		-0.153309	0.622482	0.238516		0.289639	0.40101	0.397183		0.21334	0.293333
Q9LFS3	At5g16010	At5g16010	At5g16010 AT5G16010 F1N13.150 F1N13_150	3-oxo-5-alpha-steroid 4-dehydrogenase family protein OS=Arabidopsis thaliana OX=3702 GN=At5g16010 PE=1 SV=1	0.006	2.254	3	1	1	1	33	1	0	High	468631		33829.2	33110	31871.3	32858.2	29773	32759.7	40371.6	30841.1	37449.7	31476	28580.9	31875.8		32936.8	31797	36220.8	30644.2		990.373	1753.54	4882.66	1798.08		-0.137116	0.498545	0.317289		0.0532747	0.326857	0.471133		-0.0508122	0.417452
A8MR47	MST1	At1g79230	MST1 ATMST1 ATRDH1 ST1 STR1 SULFURTRANSFERASE 1 YUP8H12R.17 YUP8H12R_17 At1g79230 AT1G79230	Sulfurtransferase OS=Arabidopsis thaliana OX=3702 GN=MST1 PE=1 SV=1	0	43.059	33	6	21	6	420	6	0	High	5.76882e+06		388562	277960	294934	515656	511589	378899	395807	402176	273674	795871	494966	439631		320485	468714	357219	576823		59563.8	77809.3	72421.7	191708		-0.15655	0.271915	0.534669		-0.299419	0.38025	0.41663		0.548451	1.23065
Q94A08	RFS2	At3g57520	RFS2 RS2 SIP2 At3g57520 T8H10.120	Probable galactinol--sucrose galactosyltransferase 2 OS=Arabidopsis thaliana OX=3702 GN=RFS2 PE=2 SV=2	0	28.975	9	5	14	3	328	5	2	High	1.10945e+06		73074.2	51504.2	102674	100119	30851.9	95294.7	95015	49403.3	52662.6	87669.9	90183.6	109744		75750.8	75421.7	65693.6	95865.7		25689.6	38673.8	25445.3	12084.2		0.205506	0.183658	0.655152		-0.346035	0.365036	0.431483		-0.00628047	0.00401673
Q8RWZ3	IBR3	At3g06810/At3g06800	IBR3 At3g06810/At3g06800 F3E22.5/F3E22.6	Probable acyl-CoA dehydrogenase IBR3 OS=Arabidopsis thaliana OX=3702 GN=IBR3 PE=1 SV=1	0	13.431	3	2	9	2	210	2	0	High	3.23927e+06		257388	197777	241907	239549	217061	162012	243864	162714	225943	246051	261296	346873		232358	206208	210841	284740		30931.6	39891.7	42630.9	54346.1		0.140195	0.285461	0.51825		-0.465546	0.943854	0.113801		-0.17225	0.376443
F4IQS9	emb1381		emb1381 embryo defective 1381 AT2G31340 T28P16.17 T28P16_17	Embryo defective 1381 OS=Arabidopsis thaliana OX=3702 GN=emb1381 PE=1 SV=1	0.002	3.205	3	1	1	1	18	1	0	High	438283		36481.9	28934.3	32152.3	30666.8	33179.6	26307.9	34083.6	32793.8	31670.4	28791.8	26001.7	32538.9		32522.8	30051.4	32849.3	29110.8		3787.41	3476.95	1207.54	3280.23		-0.0144077	0.0487702	0.893778		0.0458793	0.124721	0.750376		-0.11402	0.344956
Q94A32	FAX2	At3g43520	FAX2 At3g43520 T18D12.90	Protein FATTY ACID EXPORT 2, chloroplastic OS=Arabidopsis thaliana OX=3702 GN=FAX2 PE=2 SV=1	0	20.647	8	1	8	1	316	1	0	High	1.95763e+06		155421	134811	173047	107519	203646	132269	139004	100627	121009	174900	129439	151689		154427	147811	120213	152009		19137.2	49912.4	19200.9	22732.1		0.361323	1.02633	0.094118		-0.040403	0.0453087	0.900931		-0.0631622	0.0753248
Q56WK6	PATL1	At1g72150	PATL1 At1g72150 T9N14.1	Patellin-1 OS=Arabidopsis thaliana OX=3702 GN=PATL1 PE=1 SV=2	0	197.823	51	30	157	28	2300	30	0	High	4.44704e+07		3.08383e+06	3.83232e+06	5.25733e+06	2.44617e+06	2.19815e+06	2.36161e+06	3.3002e+06	3.40481e+06	3.92432e+06	2.08766e+06	2.24124e+06	3.53597e+06		4.05783e+06	2.33531e+06	3.54311e+06	2.62162e+06		1.10416e+06	126084	334256	795564		0.195692	0.316256	0.482775		-0.166849	0.243046	0.571419		-0.797095	1.25991
F4JQH3	APP1	At4g36760	APP1 At4g36760 AP22.64 C7A10.600	Aminopeptidase P1 OS=Arabidopsis thaliana OX=3702 GN=APP1 PE=1 SV=1	0	81.577	29	11	31	11	831	11	0	High	4.79446e+06		268663	414740	355480	395529	381617	351649	385980	188359	288090	393492	366148	442744		346294	376265	287477	400795		73470.2	22424.1	98811.9	38816.7		0.268555	0.342435	0.454533		-0.0911146	0.401303	0.396915		0.11975	0.270643
Q9SIV0	SUR1	At2g20610	SUR1 ALF1 HLS3 RTY RTY1 At2g20610 F23N11.7	S-alkyl-thiohydroximate lyase SUR1 OS=Arabidopsis thaliana OX=3702 GN=SUR1 PE=1 SV=1	0	64.02	21	9	30	9	1004	9	0	High	5.63548e+06		378647	408459	404791	413914	376992	379966	445222	413327	423061	419956	388765	351862		397299	390291	427203	386861		16257.2	20512.5	16346.3	34086.8		-0.104699	1.05569	0.0879648		0.0127346	0.051333	0.88852		-0.0256753	0.175919
Q8RXN1	TPR3		TPR3 tetratricopeptide repeat 3 AT1G04190 F20D22.4 F20D22_4	Tetratricopeptide repeat (TPR)-like superfamily protein OS=Arabidopsis thaliana OX=3702 GN=TPR3 PE=1 SV=1	0	13.503	10	3	10	3	137	3	0	High	7.23392e+06		434952	442430	589479	540389	552042	419187	550086	569015	585304	562782	520666	486627		488954	503873	568135	523358		87137.4	73571	17625.6	38148.8		-0.216537	0.703822	0.197778		-0.0547387	0.152006	0.704683		0.0433621	0.0799546
Q9SRN6	At3g03320	At3g03320	At3g03320 AT3G03320 T21P5.26 T21P5_26	At3g03320 OS=Arabidopsis thaliana OX=3702 GN=At3g03320 PE=1 SV=1	0.006	2.159	5	1	1	1	0	1	0	High	255778		600	600	600	600	600	600	88316.2	600	54228	600	600	600		600	600	47714.7	600		0	0	44219.3	0		-6.31333	0.85787	0.138717		0	#DIV/0!	#DIV/0!		0	#DIV/0!
Q8VWF6	SSL3	At1g08470	SSL3 SS9 At1g08470 T27G7.16	Protein STRICTOSIDINE SYNTHASE-LIKE 3 OS=Arabidopsis thaliana OX=3702 GN=SSL3 PE=2 SV=1	0	11.144	8	2	6	1	132	2	0	High	1.17047e+06		78107.2	84735.1	68054.5	93913.7	86366.5	88031.4	80860.4	77436.3	95148.4	77777.5	70636.2	72811.8		76965.6	89437.2	84481.7	73741.8		8398.72	3965.09	9394.95	3660.38		-0.134425	0.443766	0.359944		0.278391	2.13705	0.0072938		0.216661	1.09356
Q9FVT2	At1g57720	At1g57720	At1g57720 T8L23.18	Probable elongation factor 1-gamma 2 OS=Arabidopsis thaliana OX=3702 GN=At1g57720 PE=1 SV=1	0	229.287	45	15	165	10	3911	15	10	High	5.47535e+07		3.91057e+06	3.63003e+06	3.74502e+06	4.1735e+06	4.02345e+06	3.80194e+06	3.83831e+06	3.71884e+06	3.87936e+06	3.94162e+06	4.20578e+06	3.89112e+06		3.76187e+06	3.99963e+06	3.81217e+06	4.01284e+06		141027	186923	83391.9	168989		-0.0191614	0.205462	0.623072		-0.00475578	0.0305676	0.932035		0.0884167	0.814045
Q84JV6	At3g19630	At3g19630	At3g19630 AT3G19630	Radical SAM superfamily protein OS=Arabidopsis thaliana OX=3702 GN=At3g19630 PE=1 SV=1	0.006	2.059	2	1	1	1	40	1	0	High	77270.5		600	600	600	600	600	600	31867.3	600	19663.4	600	600	600		600	600	17376.9	600		0	0	15758.6	0		-4.85606	0.857123	0.138956		0	#DIV/0!	#DIV/0!		0	#DIV/0!
A2RVJ8	HIT4	At5g10010	HIT4 At5g10010 T31P16.7	Protein HEAT INTOLERANT 4 OS=Arabidopsis thaliana OX=3702 GN=HIT4 PE=1 SV=1	0	50.453	26	8	31	8	791	8	0	High	6.12604e+06		299721	369860	407342	411848	576862	462227	492359	418623	497917	432314	424608	352166		358974	483645	469633	403030		54629.6	84566.7	44263.2	44217.2		-0.387654	1.27851	0.0526605		0.263064	0.663043	0.217249		0.430069	1.00634
A0A1I9LQ42	PLDP1	At3g16785	PLDP1 PHOSPHOLIPASE D PHOSPHOLIPASE D P1 phospholipase D P1 PHOSPHOLIPASE D ZETA 1 PHOSPHOLIPASE D ZETA1 PLD ZETA 1 PLDZ1 PLDZETA1 At3g16785 AT3G16785	Phospholipase OS=Arabidopsis thaliana OX=3702 GN=PLDP1 PE=1 SV=1	0.002	3.763	2	1	5	1	78	1	0	High	73619.6		20699.1	600	600	600	600	600	600	600	600	600	20129.1	32791.4		7299.69	600	600	17840.2		11604.2	0	0	16217.3		3.6048	0.427243	0.373901		-4.89402	0.855771	0.139389		-3.6048	0.427243
O04379	AGO1	At1g48410	AGO1 At1g48410 F11A17.3 T1N15.2	Protein argonaute 1 OS=Arabidopsis thaliana OX=3702 GN=AGO1 PE=1 SV=1	0	16.881	4	4	9	4	156	4	0	High	2.99793e+06		236726	369051	196182	197278	199480	198095	219331	189668	178575	154818	166923	183985		267320	198284	195858	168575		90404.3	1113.25	21071.3	14653.1		0.448759	0.596415	0.253271		0.23418	1.60452	0.0248588		-0.430995	0.590852
Q38950	PP2AA2	At3g25800	PP2AA2 DF1 At3g25800 K13N2.14	Serine/threonine-protein phosphatase 2A 65 kDa regulatory subunit A beta isoform OS=Arabidopsis thaliana OX=3702 GN=PP2AA2 PE=1 SV=2	0	68.628	22	9	26	4	736	9	1	High	2.40663e+06		191417	164417	149394	170545	203153	172934	157534	163387	151403	159355	176906	170106		168409	182211	157441	168789		21294.1	18175.9	5992.55	8849.62		0.0971582	0.357653	0.438881		0.110388	0.502743	0.314237		0.113636	0.355258
Q9SSG3	HIPL1	At1g74790	HIPL1 At1g74790 F25A4.24	HIPL1 protein OS=Arabidopsis thaliana OX=3702 GN=HIPL1 PE=3 SV=2	0	8.582	2	1	2	1	70	1	0	High	1.25e+06		87418.1	107214	89492.6	91914	103437	67377.8	92786.7	86080.8	98766.5	77445.7	80284.7	90346.5		94708.3	87576.4	92544.7	82692.3		10879.9	18417	6346.33	6778.99		0.0333407	0.107416	0.780879		0.0827891	0.162008	0.68864		-0.112948	0.225804
P43296	RD19A	At4g39090	RD19A At4g39090 F19H22.190	Cysteine protease RD19A OS=Arabidopsis thaliana OX=3702 GN=RD19A PE=1 SV=1	0	14.014	8	3	5	3	97	3	0	High	1.29169e+06		106767	95936.8	87609.3	89564.6	77279.9	105074	100864	78490.4	100347	78438.4	76151.3	82994.5		96771.2	90639.7	93233.7	79194.7		9606.26	13928.4	12770.7	3483.71		0.0537256	0.142113	0.720921		0.194738	0.620684	0.239506		-0.0944348	0.248512
P53496	ACT11	At3g12110	ACT11 At3g12110 T21B14.7 T21B14_108 T23B7.5	Actin-11 OS=Arabidopsis thaliana OX=3702 GN=ACT11 PE=1 SV=1	0	177.086	43	12	143	2	3100	12	0	High	3.34097e+06		263062	229597	237345	239811	243355	262015	217610	228666	242534	248560	239061	243630		243335	248394	229604	243750		17517.7	11929	12488.4	4750.48		0.0837962	0.480217	0.330966		0.0272246	0.247917	0.565045		0.0296871	0.154605
Q9LJK5	At3g19240		AT3G19240	Dem protein OS=Arabidopsis thaliana OX=3702 GN=At3g19240 PE=1 SV=1	0	6.981	4	2	5	2	110	2	0	High	1.96765e+06		141036	150935	129418	153378	168778	123810	140561	115567	135215	146825	139221	151232		140463	148655	130448	145760		10769.9	22853	13161.5	6075.65		0.106716	0.437234	0.365398		0.0283789	0.0744792	0.842405		0.0817792	0.218722
Q9FLP0	MAP65-1	At5g55230	MAP65-1 At5g55230 MCO15.18	65-kDa microtubule-associated protein 1 OS=Arabidopsis thaliana OX=3702 GN=MAP65-1 PE=1 SV=1	0	18.895	7	3	10	3	105	3	0	High	1.99947e+06		152117	155230	163829	142126	153126	139887	157613	128908	191959	113761	136485	121772		157059	145046	159493	124006		6066.51	7086.24	31567.8	11525.5		-0.0221914	0.0448088	0.901968		0.226101	1.26393	0.0544589		-0.114791	1.04784
B9DG17	P40	At1g72370	P40 40s ribosomal protein SA AP40 RP40 RPSAA At1g72370 AT1G72370 T10D10.16 T10D10_16	40S ribosomal protein SA OS=Arabidopsis thaliana OX=3702 GN=P40 PE=1 SV=1	0	88.288	44	11	25	11	623	11	0	High	1.0195e+06		70217.7	59007.9	51966.8	69230.6	73875.4	80886.3	67200.5	77546.9	54997.6	99092.3	68869.9	94324.7		60397.5	74664.1	66581.7	87429		9204.47	5867.71	11287.4	16248.4		-0.140637	0.298547	0.502867		-0.227697	0.568964	0.269796		0.305926	1.06388
Q9SCT4	IMK2	At3g51740	IMK2 At3g51740 T18N14.120	Probably inactive leucine-rich repeat receptor-like protein kinase IMK2 OS=Arabidopsis thaliana OX=3702 GN=IMK2 PE=1 SV=1	0.002	3.271	2	2	2	2	16	2	0	High	3.32743e+06		53956	237378	294178	240849	48766.1	279604	285448	252203	293938	179054	232373	265665		195171	189740	277196	225697		125550	123615	22057.3	43689.8		-0.506172	0.484793	0.327496		-0.250368	0.180758	0.659541		-0.0407143	0.0177368
Q9FT52	At3g52300	At3g52300	At3g52300 T25B15.70	ATP synthase subunit d, mitochondrial OS=Arabidopsis thaliana OX=3702 GN=At3g52300 PE=1 SV=3	0	27.84	38	6	13	6	252	6	0	High	6.94667e+06		464813	433497	509057	427479	615015	606750	513309	595259	497868	524860	408113	392310		469122	549748	535479	441761		37963.8	105969	52343.7	72398.5		-0.190866	0.823538	0.150128		0.315505	0.660063	0.218745		0.228807	0.548917
A0A1P8ANC2	CPK33	At1g50700	CPK33 At1g50700 AT1G50700 F17J6.22 F17J6_22	Calcium-dependent protein kinase 33 OS=Arabidopsis thaliana OX=3702 GN=CPK33 PE=1 SV=1	0	27.461	14	5	11	1	238	5	0	High	2.54389e+06		179537	159590	139672	200027	380760	159919	137519	154210	148228	223998	170988	158074		159600	246902	146652	184353		19932.6	117646	8456.54	34935		0.122057	0.445091	0.358847		0.421463	0.369348	0.427221		0.629481	0.562533
Q9S7L9	COX6B-1	At1g22450	COX6B-1 At1g22450 F12K8.20	Cytochrome c oxidase subunit 6b-1 OS=Arabidopsis thaliana OX=3702 GN=COX6B-1 PE=1 SV=1	0	57.314	63	8	77	8	905	8	0	High	1.03637e+07		822691	741636	798556	712727	635067	716664	747591	750054	964968	626993	606540	758490		787628	688153	820871	664008		41617.9	46015.7	124798	82460.6		-0.0596412	0.164808	0.684215		0.0515291	0.167009	0.680756		-0.194785	1.30127
O22769	At4g02580	At4g02580	At4g02580 T10P11.14	NADH dehydrogenase [ubiquinone] flavoprotein 2, mitochondrial OS=Arabidopsis thaliana OX=3702 GN=At4g02580 PE=1 SV=3	0	15.422	9	2	4	2	67	2	0	High	3.26401e+06		229107	224965	228883	229173	260058	212838	263778	231641	260652	214248	240520	231615		227652	234023	252024	228794		2329.41	23980.6	17720.7	13361.2		-0.146729	1.11064	0.0775096		0.0325976	0.120308	0.758039		0.0398195	0.173451
Q9FME4	PNM1	At5g60960	PNM1 At5g60960 MSL3.8	Pentatricopeptide repeat-containing protein PNM1, mitochondrial OS=Arabidopsis thaliana OX=3702 GN=PNM1 PE=1 SV=1	0	17.869	4	2	9	2	232	2	0	High	7.35154e+06		497454	474089	525400	603907	534623	531094	491538	499684	490089	591660	540799	497590		498981	556541	493770	543349		25689.5	41057.9	5172.8	47086.8		0.0151446	0.126163	0.74789		0.0346087	0.134849	0.733079		0.157505	0.964017
Q9LIA2	EXO70E1	At3g29400	EXO70E1 ATEXO70E1 At3g29400 AT3G29400	Exocyst subunit Exo70 family protein OS=Arabidopsis thaliana OX=3702 GN=EXO70E1 PE=1 SV=1	0.004	2.711	3	1	2	1	15	1	0	High	646564		62927.9	68188.6	600	90140.2	600	98513.2	44554.7	42453.7	29588.7	43019.2	66999.3	100178		43905.5	63084.5	38865.7	70065.6		37595.8	54274.8	8102.49	28702.6		0.175905	0.0801003	0.831572		-0.151422	0.0688094	0.853475		0.522883	0.19293
P55034	RPN10	At4g38630	RPN10 MBP1 MCB1 At4g38630 F20M13.190 T9A14.7	26S proteasome non-ATPase regulatory subunit 4 homolog OS=Arabidopsis thaliana OX=3702 GN=RPN10 PE=1 SV=1	0	25.82	16	7	27	7	186	7	0	High	1.36797e+07		925856	1.13057e+06	966489	897984	921024	1.10013e+06	824316	777111	882457	859378	1.12369e+06	952735		1.00764e+06	973045	827962	978601		108382	110657	52767.5	134042		0.283341	1.21312	0.0612187		-0.00821414	0.0184063	0.958504		-0.0503984	0.143522
Q9LQK0	DRG1	At1g17470	DRG1 DRG2A At1g17470 F1L3.17 F28G4.4	Developmentally-regulated G-protein 1 OS=Arabidopsis thaliana OX=3702 GN=DRG1 PE=1 SV=1	0	19.946	14	4	9	4	221	4	0	High	738849		51882.3	44143	54335.9	48779.3	44544.1	52593.7	65977.7	53376.6	56817	53517.7	52164	48565.9		50120.4	48639	58723.8	51415.9		5319.95	4026.63	6513.35	2559.23		-0.228546	0.820724	0.151104		-0.0800993	0.431272	0.370448		-0.0432842	0.142591
Q9SKU1	At2g20760	At2g20760	At2g20760 F5H14.27	Clathrin light chain 1 OS=Arabidopsis thaliana OX=3702 GN=At2g20760 PE=2 SV=1	0	22.335	17	4	12	4	121	4	0	High	4.88008e+06		328637	349980	361423	360217	398851	326690	359392	317319	403970	305571	321825	315178		346680	361919	360227	314191		16640.3	36110.5	43331.4	8171.7		-0.0553036	0.193974	0.639773		0.204025	1.049	0.0893299		0.0620648	0.265137
F4K5K6	PMIR1	At5g20610	PMIR1 At5g20610 T1M15	Protein PLASTID MOVEMENT IMPAIRED 1-RELATED 1 OS=Arabidopsis thaliana OX=3702 GN=PMIR1 PE=2 SV=1	0	9.2	3	2	5	2	40	2	0	High	427873		35548.2	15384.9	600	600	600	58536.2	119922	109643	16115.5	600	41917.4	12225		17177.7	19912.1	81893.7	18247.5		17542.9	33449.5	57197	21306.9		-2.25322	0.872017	0.134271		0.125946	0.0243219	0.945536		0.213109	0.0427457
Q9LXS6	CSY2	At3g58750	CSY2 At3g58750 T20N10.100	Citrate synthase 2, peroxisomal OS=Arabidopsis thaliana OX=3702 GN=CSY2 PE=2 SV=1	0	46.014	21	9	38	6	309	9	4	High	9.19058e+06		929421	523221	603014	672503	654561	590567	696635	596880	613123	739734	679620	684417		685219	639210	635546	701257		215216	43070.9	53524.3	33408.5		0.108568	0.143987	0.717816		-0.133652	0.920981	0.119955		-0.100273	0.133758
O64642	URT1	At2g45620	URT1 At2g45620 F17K2.15	UTP:RNA uridylyltransferase 1 OS=Arabidopsis thaliana OX=3702 GN=URT1 PE=1 SV=2	0	6.474	2	1	3	1	82	1	0	High	766576		53810.7	52445.4	46581.8	70138	62890.8	56781.1	51055.8	36318.3	46768.7	57716.5	47570.2	64881.1		50946	63270	44714.3	56722.6		3840.66	6686.52	7580.47	8698.12		0.188233	0.56402	0.272885		0.157597	0.444064	0.359696		0.312552	1.29737
F4IYK3	At3g08943		AT3G08943 T16O11.11	ARM repeat superfamily protein OS=Arabidopsis thaliana OX=3702 GN=At3g08943 PE=1 SV=2	0	60.519	15	9	25	2	701	9	8	High	4.49084e+06		337561	212711	521814	324739	394818	150646	309660	272788	262812	141169	264401	228048		357362	290068	281753	211206		155500	125724	24677.5	63318.6		0.342955	0.344563	0.452311		0.457737	0.41248	0.38683		-0.300997	0.228228
Q5PP29	PBL4	At1g26970	PBL4 At1g26970 T7N9.2	Probable serine/threonine-protein kinase PBL4 OS=Arabidopsis thaliana OX=3702 GN=PBL4 PE=2 SV=1	0.008	1.938	6	1	3	1	0	1	0	High	649185		26925.1	2732.45	2979.63	601174	600	2555.2	2457.51	2090.53	600	2565.64	2970.03	2734.87		10879.1	201443	1716.01	2756.85		13896.8	346179	983.759	203.085		2.66442	0.497284	0.318211		6.19121	0.4243	0.376443		4.21074	0.403738
O65655	At4g39680	At4g39680	At4g39680 AT4G39680 T19P19.70 T19P19_70	SAP domain-containing protein OS=Arabidopsis thaliana OX=3702 GN=At4g39680 PE=1 SV=1	0	14.126	7	4	8	4	137	4	0	High	3.76462e+06		279779	312333	251113	284097	254810	220466	293901	263026	276843	232456	203647	275535		281075	253125	277923	237213		30630.4	31848.8	15465.9	36179.1		0.0162678	0.0548703	0.881312		0.0936667	0.223252	0.598065		-0.151107	0.475214
P32826	SCPL49	At3g10410	SCPL49 At3g10410 F13M14.32	Serine carboxypeptidase-like 49 OS=Arabidopsis thaliana OX=3702 GN=SCPL49 PE=2 SV=2	0	16.513	10	3	5	3	104	3	0	High	2.48232e+06		192027	178568	178999	185658	176592	173263	169403	174022	177084	176788	186243	177656		183198	178504	173503	180229		7649.15	6414.69	3866.79	5226.47		0.0784386	0.914773	0.121682		-0.0138723	0.132922	0.736339		-0.0374434	0.336153
O82768	HISN2	At1g31860	HISN2 At1g31860 F5M6.13	Histidine biosynthesis bifunctional protein hisIE, chloroplastic OS=Arabidopsis thaliana OX=3702 GN=HISN2 PE=1 SV=1	0.005	2.352	4	1	2	1	36	1	0	High	5.6198e+06		372444	309566	451423	461581	528321	453820	380057	364146	437319	345740	361879	246279		377811	481241	393841	317966		71080.6	40957.2	38484.3	62605		-0.0599479	0.125794	0.748524		0.597885	1.71145	0.0194337		0.349094	1.02526
A7WM73	HEXO1	At3g55260	HEXO1 HEX2 At3g55260 T26I12.140	Beta-hexosaminidase 1 OS=Arabidopsis thaliana OX=3702 GN=HEXO1 PE=1 SV=1	0	10.129	3	2	9	1	114	2	0	High	3.10072e+06		207819	229812	218904	243521	268969	198440	210027	223291	240355	197358	216702	203452		218845	236977	224558	205838		10996.8	35716.9	15203.8	9890.21		-0.037175	0.203511	0.625877		0.203239	0.658989	0.219286		0.114834	0.348707
O48646	GPX6	At4g11600	GPX6 GPX1 At4g11600 T5C23.30	Probable phospholipid hydroperoxide glutathione peroxidase 6, mitochondrial OS=Arabidopsis thaliana OX=3702 GN=GPX6 PE=2 SV=2	0	15.929	17	4	6	4	90	4	0	High	1.39719e+07		1.05322e+06	914842	1.0183e+06	934651	1.10122e+06	921575	1.11761e+06	1.16294e+06	992753	980879	1.0292e+06	796575		995453	985814	1.0911e+06	935551		71961.8	100155	88135.4	122758		-0.132358	0.659345	0.219106		0.0754998	0.213322	0.611896		-0.0140375	0.0463093
O49513	RABA1E	At4g18430	RABA1E At4g18430 F28J12.90	Ras-related protein RABA1e OS=Arabidopsis thaliana OX=3702 GN=RABA1E PE=2 SV=1	0	9.615	8	2	5	2	98	2	0	High	2.10773e+06		128533	113664	141272	148625	176649	154879	165393	151360	138323	190653	165133	162757		127823	160051	151692	172848		13817.5	14710.2	13538.1	15465.7		-0.247003	1.00262	0.0993975		-0.11097	0.446464	0.357714		0.32439	1.29634
Q39232	SUC1	At1g71880	SUC1 At1g71880 F17M19.3	Sucrose transport protein SUC1 OS=Arabidopsis thaliana OX=3702 GN=SUC1 PE=1 SV=1	0	12.82	6	2	16	2	389	2	0	High	3.62127e+06		235676	235299	266954	241796	220643	327998	237310	286885	278394	260538	212145	208945		245976	263479	267530	227209		18168.3	56867.2	26513.2	28907.8		-0.12118	0.508605	0.310024		0.213668	0.419658	0.380489		0.0991677	0.194967
Q9LPZ1	MORF9	At1g11430	MORF9 RIP9 At1g11430 T23J18.10	Multiple organellar RNA editing factor 9, chloroplastic OS=Arabidopsis thaliana OX=3702 GN=MORF9 PE=1 SV=1	0.009	1.91	4	1	2	1	17	1	0	High	1.70662e+06		102111	137415	123734	132877	182845	79961.2	162356	118397	116909	106931	113904	81079.6		121087	131894	132554	100638		17800.2	51448.7	25820.4	17293.3		-0.13054	0.251095	0.560925		0.390206	0.425958	0.37501		0.123343	0.125939
Q9SQZ9	At3g04780	At3g04780	At3g04780 F7O18.27 T9J14.27	PITH domain-containing protein At3g04780 OS=Arabidopsis thaliana OX=3702 GN=At3g04780 PE=1 SV=2	0	5.073	5	1	5	1	38	1	0	High	1.0079e+07		669734	579017	774818	654715	592005	682744	936257	849886	702175	725611	715589	672159		674523	643155	829439	704453		97988.3	46460.8	118373	28412.8		-0.298268	0.807653	0.155721		-0.131336	0.910004	0.123026		-0.0687021	0.192005
Q94AX4	DLD	At5g06580	DLD GDH At5g06580 F15M7.11	D-lactate dehydrogenase [cytochrome], mitochondrial OS=Arabidopsis thaliana OX=3702 GN=DLD PE=1 SV=1	0	7.137	2	1	4	1	74	1	0	High	1.39299e+06		50170.6	112278	103693	64121.9	117663	134933	182371	59470.6	168518	30027.1	38538.1	101953		88713.9	105572	136787	56839.3		33654.3	36921.3	67314.9	39300.4		-0.624695	0.480666	0.330624		0.893273	0.715443	0.192556		0.251002	0.228951
Q0WSE9	At5g15610	At5g15610	At5g15610 AT5G15610 T20K14.220 T20K14_220	Eukaryotic translation initiation factor 3 subunit M OS=Arabidopsis thaliana OX=3702 GN=At5g15610 PE=1 SV=1	0	33.855	23	5	12	5	320	5	0	High	3.25402e+06		210661	208311	279798	202876	253680	240000	269650	233074	249477	204533	215701	245656		232923	232185	250734	221963		40611.6	26288	18320	21264.6		-0.106303	0.278378	0.526771		0.0649547	0.201896	0.628208		-0.00457565	0.00868639
P31168	COR47	At1g20440	COR47 RD17 At1g20440 F5M15.22	Dehydrin COR47 OS=Arabidopsis thaliana OX=3702 GN=COR47 PE=1 SV=2	0	73.682	54	11	53	9	663	11	2	High	1.19316e+07		998566	984287	988168	760393	688073	797699	1.01147e+06	770680	902431	630284	761303	818408		990340	748721	894860	736665		7383.08	55736.9	120573	96451.7		0.146262	0.614693	0.242833		0.0234204	0.0652861	0.860427		-0.403495	2.75946
A0A1P8AT46	WLIM1	At1g10200	WLIM1 AtWLIM1 At1g10200 AT1G10200 F14N23.8 F14N23_8	GATA type zinc finger transcription factor family protein OS=Arabidopsis thaliana OX=3702 GN=WLIM1 PE=1 SV=1	0	11.292	10	1	3	1	87	1	0	High	1.32784e+06		96421.2	86203.2	97051.7	97986.8	93703	105662	98454.4	107314	91856.5	96294.6	85972.8	84213.8		93225.3	99117.3	99208.3	88827.1		6089.53	6059.08	7756.36	6526.63		-0.0897392	0.452702	0.352612		0.158137	0.935772	0.115939		0.0884142	0.522065
F4K8Y4	CPI1	At5g50375	CPI1 CYCLOEUCALENOL CYCLOISOMERASE cyclopropyl isomerase At5g50375 AT5G50375	Cyclopropyl isomerase OS=Arabidopsis thaliana OX=3702 GN=CPI1 PE=1 SV=1	0.002	3.103	3	1	3	1	48	1	0	High	6.79524e+06		505206	522122	381174	508256	438838	491394	444622	480651	479757	532915	488428	653762		469501	479496	468343	558368		76959	36206.2	20548.4	85555.7		0.00356094	0.00827478	0.981127		-0.219698	0.666791	0.215382		0.0303919	0.0712786
Q38946	GDH2	At5g07440	GDH2 At5g07440 T2I1_150	Glutamate dehydrogenase 2 OS=Arabidopsis thaliana OX=3702 GN=GDH2 PE=1 SV=1	0	89.819	32	11	48	9	858	11	3	High	3.75569e+07		1.85356e+06	2.82559e+06	3.36408e+06	2.93061e+06	3.10572e+06	3.2828e+06	2.4282e+06	2.72014e+06	2.45405e+06	2.33083e+06	2.3446e+06	1.70622e+06		2.68108e+06	3.10638e+06	2.53413e+06	2.12721e+06		765558	176094	161610	364660		0.081322	0.118465	0.761263		0.546268	1.85923	0.0138282		0.212419	0.396344
Q9SJT9	At2g21390	At2g21390	At2g21390 F3K23.15	Coatomer subunit alpha-2 OS=Arabidopsis thaliana OX=3702 GN=At2g21390 PE=2 SV=1	0	180.388	25	27	128	12	2386	27	18	High	3.99201e+07		3.37167e+06	3.21991e+06	2.79132e+06	2.68258e+06	2.62169e+06	2.63818e+06	2.58598e+06	2.84178e+06	2.65219e+06	3.03264e+06	2.70682e+06	3.10034e+06		3.12763e+06	2.64748e+06	2.69331e+06	2.9466e+06		300982	31494.3	132766	210395		0.215689	1.07492	0.0841559		-0.15443	1.14527	0.0715695		-0.240449	1.2884
A8MRW5	At4g21580	At4g21580	At4g21580 AT4G21580 F17L22.40	Oxidoreductase, zinc-binding dehydrogenase family protein OS=Arabidopsis thaliana OX=3702 GN=At4g21580 PE=1 SV=1	0	7.968	5	1	7	1	70	1	0	High	1.33339e+07		868995	677647	878396	1.04034e+06	1.37936e+06	866817	920956	827977	822168	1.14466e+06	1.1416e+06	841995		808346	1.09551e+06	857034	1.04275e+06		113286	260689	55434.6	173868		-0.0843796	0.267338	0.540333		0.0712017	0.105081	0.785089		0.438555	0.80955
F4IWV2	At3g55410	At3g55410	At3g55410 AT3G55410	Oxoglutarate dehydrogenase (succinyl-transferring) OS=Arabidopsis thaliana OX=3702 GN=At3g55410 PE=1 SV=1	0	178.999	28	21	96	16	2179	21	6	High	1.21559e+07		830499	849854	1.14056e+06	785528	1.07168e+06	715842	813351	702812	755296	811425	804243	931272		940304	857682	757153	848980		173696	188571	55292.8	71357		0.312543	0.804695	0.156785		0.0147118	0.025028	0.944		-0.132685	0.217181
Q42600	CYP84A1	At4g36220	CYP84A1 FAH1 At4g36220 F23E13.110	Cytochrome P450 84A1 OS=Arabidopsis thaliana OX=3702 GN=CYP84A1 PE=1 SV=1	0	20.853	8	2	9	2	221	2	0	High	1.14948e+06		66097.3	61310.5	89767.1	51667	104356	85770.2	73417.2	78001.9	82205	99694.3	80615.8	86120.3		72391.6	80597.7	77874.7	88810.2		15236.7	26722.6	4395.3	9819.57		-0.105332	0.235434	0.581522		-0.139985	0.191406	0.643568		0.154917	0.175188
Q0WW26	At4g34450	At4g34450	At4g34450 T4L20.30	Coatomer subunit gamma OS=Arabidopsis thaliana OX=3702 GN=At4g34450 PE=1 SV=2	0	237.58	43	27	171	27	3500	27	0	High	2.75176e+07		2.21316e+06	2.15521e+06	1.93651e+06	1.88581e+06	1.80944e+06	2.05969e+06	1.65841e+06	1.79582e+06	1.87168e+06	1.7957e+06	2.18163e+06	2.02625e+06		2.10163e+06	1.91831e+06	1.7753e+06	2.00119e+06		145903	128254	108106	194182		0.24344	1.44631	0.0357837		-0.0610212	0.243584	0.570711		-0.131667	0.750787
Q9SK84	At1g22410		AT1G22410 F12K8.24 F12K8_24	Phospho-2-dehydro-3-deoxyheptonate aldolase OS=Arabidopsis thaliana OX=3702 GN=At1g22410 PE=1 SV=1	0	102.807	31	13	56	12	1299	13	1	High	9.74355e+06		678173	585937	855655	686232	662852	721945	746934	630113	570757	714716	752372	765401		706589	690343	649268	744163		137086	29760	89637	26320.7		0.122057	0.238729	0.577127		-0.108305	1.10331	0.0788297		-0.0335567	0.0701678
Q93ZV7	LA1	At4g32720	LA1 At4g32720 F4D11.80	La protein 1 OS=Arabidopsis thaliana OX=3702 GN=LA1 PE=1 SV=1	0	66.106	36	14	42	14	551	14	0	High	1.08388e+07		799256	753087	775804	731389	784178	832159	799530	836632	761640	768934	718403	767095		776049	782575	799267	751478		23085.9	50403.8	37496.5	28657.9		-0.0425308	0.384309	0.412754		0.0584995	0.392022	0.405488		0.0120823	0.0714089
Q9LU74	MUL3.6	At5g57120	MUL3.6 MUL3_6 AT5G57120	AT5g57120/MUL3_6 OS=Arabidopsis thaliana OX=3702 GN=MUL3.6 PE=1 SV=1	0	48.504	34	9	16	9	324	9	0	High	5.1756e+06		409867	314276	390886	395611	299615	412544	389775	370648	438607	363260	297501	373718		371676	369256	399677	344827		50607.9	60903.1	35044.7	41317.3		-0.104788	0.323452	0.47484		0.0987525	0.224669	0.596116		-0.00942219	0.0175789
F4IVR2	HSP60-2	At2g33210	HSP60-2 heat shock protein 60-2 At2g33210 AT2G33210 F25I18.5 F25I18_5	Heat shock protein 60-2 OS=Arabidopsis thaliana OX=3702 GN=HSP60-2 PE=1 SV=1	0	227.409	50	23	129	11	2602	23	0	High	9.42095e+06		751338	676902	561642	620723	700833	709713	567898	672846	610749	742368	832243	627419		663294	677090	617164	734010		95577	49016.5	52767.2	102667		0.103994	0.296852	0.504833		-0.116453	0.361449	0.435062		0.029698	0.0783875
O80568	ITPK4	At2g43980	ITPK4 At2g43980 F6E13.11	Inositol 1,3,4-trisphosphate 5/6-kinase 4 OS=Arabidopsis thaliana OX=3702 GN=ITPK4 PE=1 SV=2	0	9.766	8	2	5	2	119	2	0	High	506659		51939.7	24474.5	34878.1	33404.7	21819.1	31925.3	43845.6	40207.9	54468.4	39191.7	29841.6	40742.9		37097.4	29049.7	46174	36592.1		13866.5	6305.44	7409.87	5897.33		-0.31576	0.427208	0.373931		-0.333007	0.688683	0.204794		-0.352795	0.385179
Q9LK99	RABA1G	At3g15060	RABA1G At3g15060 K15M2.21	Ras-related protein RABA1g OS=Arabidopsis thaliana OX=3702 GN=RABA1G PE=2 SV=1	0	8.741	15	3	4	1	41	3	0	High	1.3903e+06		98369.9	80767.1	92358.4	102166	114888	94022.5	118321	83294.9	88976.7	118294	108770	126794		90498.5	103692	96864.2	117953		8947.59	10516	18798	9016.89		-0.0980699	0.204525	0.624418		-0.185904	0.82639	0.149146		0.196339	0.7613
F4IC87	ARK3	At1g12430	ARK3 armadillo repeat kinesin 3 AtKINUa gene A PAK phosphatidic acid kinase At1g12430 AT1G12430	Kinesin-like protein OS=Arabidopsis thaliana OX=3702 GN=ARK3 PE=1 SV=1	0.005	2.345	1	1	1	1	18	1	0	High	106396		10079.1	6725.56	8954.13	10703	10545.4	9104.45	10457	9200.87	8585.72	9120.43	600	5265.97		8586.26	10117.6	9414.52	4995.47		1706.77	880.95	953.74	4266.65		-0.132857	0.297747	0.503794		1.01818	0.953112	0.111401		0.236767	0.62081
F4IPJ1	At2g17930	At2g17930	At2g17930 AT2G17930 T13L16.5 T13L16_5	Phosphatidylinositol 3-and 4-kinase family protein with FAT domain-containing protein OS=Arabidopsis thaliana OX=3702 GN=At2g17930 PE=1 SV=1	0	22.034	2	5	9	2	146	5	0	High	931925		80987.6	69856.8	53071.8	60684.2	84709	58673.3	70355	60436.2	51250.5	60997.9	88783.3	89135.1		67972.1	68022.2	60680.5	79638.8		14053	14486.2	9554.59	16144.5		0.163709	0.302207	0.498647		-0.227466	0.39135	0.406116		0.00106293	0.00140265
O81147	PAA2	At2g05840	PAA2 At2g05840 T6P5.4	Proteasome subunit alpha type-6-B OS=Arabidopsis thaliana OX=3702 GN=PAA2 PE=1 SV=1	0	31.742	28	6	27	2	336	6	0	High	6.51702e+06		446660	423493	481888	436033	483411	443185	457885	465749	445322	620332	496576	483041		450680	454210	456318	533316		29404.6	25540.6	10303.1	75660.9		-0.0179359	0.113718	0.769629		-0.231633	0.792258	0.16134		0.0112535	0.0540934
Q8VZM1	NAA15	At1g80410	NAA15 EMB2753 MUSE6 OMA At1g80410 T21F11.26	N-terminal acetyltransferase A complex auxiliary subunit NAA15 OS=Arabidopsis thaliana OX=3702 GN=NAA15 PE=1 SV=1	0	107.041	20	15	53	15	1198	15	0	High	1.36862e+07		1.13028e+06	1.08892e+06	1.0643e+06	902987	970178	887979	972873	863677	833764	906751	1.04839e+06	1.1678e+06		1.0945e+06	920381	890105	1.04098e+06		33342.4	43773.3	73223.4	130684		0.298226	1.93219	0.0116899		-0.17764	0.689956	0.204194		-0.249969	2.26794
Q9FLP6	SUMO2	At5g55160	SUMO2 SUM2 At5g55160 MCO15.11	Small ubiquitin-related modifier 2 OS=Arabidopsis thaliana OX=3702 GN=SUMO2 PE=1 SV=1	0.005	2.408	10	1	1	1	22	1	0	High	2.16227e+06		170660	156325	151985	149437	167056	143729	151673	152675	145991	144107	147311	146871		159657	153407	150113	146096		9773.34	12159.7	3604.84	1736.77		0.0889259	0.72647	0.187728		0.0704464	0.442694	0.360833		-0.0576057	0.279039
Q9SRK7	AZG1	At3g10960	AZG1 At3g10960 F9F8.22	Adenine/guanine permease AZG1 OS=Arabidopsis thaliana OX=3702 GN=AZG1 PE=2 SV=1	0.006	2.223	1	1	2	1	40	1	0	High	3.22314e+06		185096	278397	249692	218824	338401	213238	178857	218572	183832	274350	197088	352636		237728	256821	193754	274691		47787.2	70705.7	21636.8	77774.8		0.295088	0.657277	0.220152		-0.097048	0.106213	0.783046		0.111449	0.143803
O48676	UGT74B1	At1g24100	UGT74B1 At1g24100 F3I6.2	UDP-glycosyltransferase 74B1 OS=Arabidopsis thaliana OX=3702 GN=UGT74B1 PE=1 SV=1	0	26.554	10	4	14	4	170	4	0	High	2.7647e+06		180381	189748	218946	184106	212661	194860	229414	196495	209625	204174	167030	189376		196358	197209	211845	186860		20114.1	14421.6	16571.6	18698.9		-0.109518	0.44185	0.361535		0.0777685	0.309738	0.490074		0.006237	0.0198232
Q93YN3	MUG13.4		MUG13.4 MUG13_4 AT5G05100	Single-stranded nucleic acid binding R3H protein OS=Arabidopsis thaliana OX=3702 GN=MUG13.4 PE=1 SV=1	0.003	2.961	4	1	1	1	25	1	0	High	316511		20690.9	19790	33933.7	20815.2	24414.4	20900.2	31068.5	24372.5	19242.5	18382	19430.6	19030.5		24804.9	22043.3	24894.5	18947.7		7918.64	2053.93	5930.25	529.213		-0.00520322	0.0051409	0.988232		0.218316	1.18836	0.0648096		-0.170286	0.229045
Q8VZQ4	B''GAMMA	At5g28900	B''GAMMA At5g28900 F7P1.80	Probable serine/threonine protein phosphatase 2A regulatory subunit B''gamma OS=Arabidopsis thaliana OX=3702 GN=B''GAMMA PE=1 SV=1	0	10.35	12	4	6	4	37	4	0	High	9.54792e+06		688328	621106	690406	693947	624310	741717	670436	713127	701952	674316	645710	679691		666613	686658	695172	666572		39423.9	59041.9	22138.5	18266.2		-0.0605192	0.474416	0.335416		0.0428305	0.219286	0.60355		0.0427411	0.186802
Q8RWL2	CPK29	At1g76040	CPK29 At1g76040 T4O12.25	Calcium-dependent protein kinase 29 OS=Arabidopsis thaliana OX=3702 GN=CPK29 PE=2 SV=2	0	6.774	3	1	2	1	71	1	0	High	765149		44889	38748.5	93861.7	43388.3	44228.1	44277.5	34390	37936.7	37103.7	47930.8	36170.8	44092.8		59166.4	43964.6	36476.8	42731.5		30203.5	499.753	1854.57	5997.04		0.697799	0.57864	0.263852		0.0410444	0.130436	0.740566		-0.428434	0.363916
Q8GZQ3	PNP1	At3g03710	PNP1 PDE326 RIF10 At3g03710 F20H23.26 T12J13.1	Polyribonucleotide nucleotidyltransferase 1, chloroplastic OS=Arabidopsis thaliana OX=3702 GN=PNP1 PE=1 SV=1	0.002	3.597	3	2	3	2	23	2	0	High	207830		13526.2	15464.9	8535.08	21834.1	14617.8	13902.3	13181.2	18284	15150.8	11592	12712.3	13891.4		12508.7	16784.8	15538.7	12731.9		3575.19	4387.46	2573.42	1149.81		-0.312929	0.523794	0.299369		0.398706	0.7064	0.196608		0.424219	0.583715
Q9FM97	MCD7.8	At5g56350 At5g56350/MCD7.8	MCD7.8 MCD7_8 At5g56350 At5g56350/MCD7.8 AT5G56350	Pyruvate kinase OS=Arabidopsis thaliana OX=3702 GN=MCD7.8 PE=1 SV=1	0	97.217	30	9	32	8	910	9	0	High	1.48701e+06		106190	119976	109478	133813	132752	91287.3	107983	81118	95374.3	103747	112579	110601		111881	119284	94825.2	108976		7200.33	24251.5	13441	4634.99		0.238626	0.90397	0.124747		0.130392	0.292747	0.509627		0.0924309	0.194543
P92942	CLC-B	At3g27170	CLC-B CBSCLC7 At3g27170 MYF5.4	Chloride channel protein CLC-b OS=Arabidopsis thaliana OX=3702 GN=CLC-B PE=1 SV=1	0	14.536	8	3	5	3	66	3	0	High	212472		33676.4	12745.2	12068.6	14686.8	6426.62	7558.74	7041.78	14648	16327.6	30262.1	11925.2	33963.9		19496.7	9557.38	12672.5	25383.7		12284.6	4478.11	4948.1	11801.5		0.621534	0.374106	0.422566		-1.40922	1.0194	0.0956306		-1.02854	0.587824
Q9SDS7	VHA-C	At1g12840	VHA-C DET3 VATC At1g12840 F13K23.9	V-type proton ATPase subunit C OS=Arabidopsis thaliana OX=3702 GN=VHA-C PE=1 SV=1	0	116.714	50	16	89	16	2156	16	0	High	3.79667e+07		2.45597e+06	2.03698e+06	2.61016e+06	2.84833e+06	3.39424e+06	3.02463e+06	2.75962e+06	2.81359e+06	2.66186e+06	2.74677e+06	2.49048e+06	2.52315e+06		2.3677e+06	3.08907e+06	2.74502e+06	2.5868e+06		296606	278602	76906.4	139496		-0.213331	1.00049	0.0998864		0.256004	1.30799	0.0492048		0.383683	1.42854
Q8W4J2	MPK16	At5g19010	MPK16 At5g19010 T16G12.50	Mitogen-activated protein kinase 16 OS=Arabidopsis thaliana OX=3702 GN=MPK16 PE=2 SV=2	0.005	2.482	3	1	1	1	0	1	0	High	469348		35077.4	22163	26761.1	36114.9	43194.9	32571.4	21793.1	31030.3	34556.6	36817.8	41476.6	32671.1		28000.5	37293.7	29126.7	36988.5		6545.77	5408.93	6591.24	4405.2		-0.056887	0.0736847	0.843947		0.0118551	0.0253805	0.943234		0.413479	0.883056
Q9C7F7	LTPG1	At1g27950	LTPG1 LTPG At1g27950 F13K9.6	Non-specific lipid transfer protein GPI-anchored 1 OS=Arabidopsis thaliana OX=3702 GN=LTPG1 PE=2 SV=1	0.001	4.111	4	1	2	1	33	1	0	High	4.00542e+06		445010	235792	285610	237165	280051	234164	321186	263948	398313	197976	242032	295909		322137	250460	327815	245306		109287	25670.3	67427.4	49048.9		-0.0252078	0.0256584	0.942631		0.0299976	0.0556596	0.879712		-0.363098	0.480424
Q9M214	T8B10_110	At3g60450	T8B10_110 AT3G60450	At3g60450 OS=Arabidopsis thaliana OX=3702 GN=T8B10_110 PE=1 SV=1	0	10.072	9	2	8	2	75	2	0	High	1.81631e+06		154785	119724	102949	141260	162949	127695	102399	121034	111489	139666	149605	111077		125819	143968	111641	133450		26450	17782.4	9318.41	20002.2		0.172492	0.365906	0.430619		0.109455	0.272938	0.533411		0.194399	0.420417
Q84L30	RAD23D	At5g38470	RAD23D RAD23 RAD23-4 At5g38470 MXI10.20	Ubiquitin receptor RAD23d OS=Arabidopsis thaliana OX=3702 GN=RAD23D PE=1 SV=2	0	38.521	14	4	21	4	329	4	0	High	2.97741e+06		40987.2	91485.3	183276	194421	525029	375639	68267.8	219834	182671	84628.6	70543.2	80939.2		105250	365030	156924	78703.7		72136.3	165559	78995.1	7303.98		-0.576251	0.346928	0.449855		2.21351	1.39539	0.0402356		1.7942	1.17151
Q9M0G0	GGT3	At4g29210	GGT3 GGT4 At4g29210 F17A13.30	Glutathione hydrolase 3 OS=Arabidopsis thaliana OX=3702 GN=GGT3 PE=2 SV=1	0	13.186	9	5	5	5	64	5	0	High	5.87614e+06		427954	386362	402358	378947	512995	385542	499665	410064	487927	429437	330787	420932		405558	425828	465886	393719		20979.8	75561.1	48697.5	54666.3		-0.200068	0.920508	0.120086		0.113106	0.234284	0.583064		0.0703625	0.169062
Q8VXX5	SKS1	At4g25240	SKS1 At4g25240 F24A6.80	Monocopper oxidase-like protein SKS1 OS=Arabidopsis thaliana OX=3702 GN=SKS1 PE=2 SV=1	0.001	4.252	5	1	1	1	42	1	0	High	415588		31584.3	31966	34005	30156.6	30942.4	31898.6	30416.5	29097.1	32193.9	25074.9	28680.6	29559		32518.4	30999.2	30569.2	27771.5		1301.46	872.39	1554.01	2376.24		0.0891808	0.766707	0.171117		0.158625	1.03727	0.0917757		-0.0690274	0.773767
Q9LFB2	LAX1	At5g01240	LAX1 At5g01240 F7J8_220	Auxin transporter-like protein 1 OS=Arabidopsis thaliana OX=3702 GN=LAX1 PE=2 SV=1	0	5.81	3	1	4	1	56	1	0	High	2.14562e+06		112246	195140	208587	271529	197303	184034	176769	171061	173820	170218	126847	158063		171991	217622	173884	151709		52175.5	47154.3	2854.87	22372.5		-0.0157874	0.0209108	0.952992		0.520516	1.02702	0.0939674		0.339491	0.489499
O49213	GER1	At1g73250	GER1 FX At1g73250 T18K17.8	GDP-L-fucose synthase 1 OS=Arabidopsis thaliana OX=3702 GN=GER1 PE=1 SV=3	0	5.149	6	2	2	1	36	2	1	High	1.07862e+06		81668	75292.2	65548.6	78843	85909.1	79493.5	61934.5	74171.4	65568	98098.4	85625.1	67251.9		74169.6	81415.2	67224.6	83658.5		8118.09	3905.41	6284.4	15517		0.141839	0.51379	0.306345		-0.0392136	0.0861426	0.820082		0.13447	0.627043
Q9FV49	MAP2A	At2g44180	MAP2A At2g44180 F6E13.31	Methionine aminopeptidase 2A OS=Arabidopsis thaliana OX=3702 GN=MAP2A PE=2 SV=2	0	5.217	5	1	2	1	17	1	0	High	634834		46766.3	57001	83382.5	50004.6	32974.5	50428.5	49974.5	43196.1	49040.8	38494.7	34793	47249		62383.3	44469.2	47403.8	40178.9		18892.2	9956.97	3673.76	6396.49		0.396156	0.603947	0.248916		0.14637	0.248624	0.564125		-0.488351	0.657775
Q9C920	KDSB	At1g53000	KDSB CKS KDO1 At1g53000 F14G24.28	3-deoxy-manno-octulosonate cytidylyltransferase, mitochondrial OS=Arabidopsis thaliana OX=3702 GN=KDSB PE=1 SV=1	0	8.914	12	2	2	2	62	2	0	High	430582		31253.4	38417.9	28044.5	32210.7	44453.3	23367.4	24708.1	27987.9	22362.5	29957.4	29114.3	26144.8		32571.9	33343.8	25019.5	28405.5		5310.88	10588.5	2825.6	2002.68		0.380578	1.02077	0.0953296		0.231247	0.326255	0.471786		0.0337885	0.0383033
F4JD48	At3g01380	At3g01380	At3g01380 AT3G01380 T13O15.2 T13O15_2	GPI ethanolamine phosphate transferase 1 OS=Arabidopsis thaliana OX=3702 GN=At3g01380 PE=1 SV=2	0	7.848	4	2	3	2	90	2	0	High	1.02552e+06		83228.7	83082.1	54502.6	81675.3	58111.2	60343.2	68832.2	68640.4	76582	69855.1	91007.1	93951.1		73604.5	66709.9	71351.5	84937.8		16542.8	13008.4	4530.74	13144.6		0.0448487	0.0803015	0.831186		-0.348505	0.787878	0.162975		-0.141892	0.221309
Q9LFR0	GMII	At5g14950	GMII HGL1 At5g14950 F2G14.70	Alpha-mannosidase 2 OS=Arabidopsis thaliana OX=3702 GN=GMII PE=1 SV=1	0	11.287	3	3	6	3	79	3	0	High	4.15478e+06		299751	269968	269832	423551	265533	260657	270854	247074	293302	418035	271213	347470		279850	316580	270410	345573		17234.8	92671.5	23117.3	73429.3		0.0495085	0.221147	0.60097		-0.126417	0.159331	0.692898		0.177916	0.270246
P46637	ARGAH1	At4g08900	ARGAH1 At4g08900 T3H13.7	Arginase 1, mitochondrial OS=Arabidopsis thaliana OX=3702 GN=ARGAH1 PE=1 SV=1	0	9.579	6	2	4	2	70	2	0	High	1.83559e+06		125477	130633	135907	125197	140537	130579	143858	129653	138817	114977	134225	127571		130673	132104	137443	125591		5215.12	7782.56	7201.3	9775.5		-0.0728738	0.588948	0.257663		0.0729455	0.37919	0.417647		0.0157216	0.0945752
A0A1P8B407	At4g14240	At4g14240	DL3160C At4g14240 AT4G14240 FCAALL.149	CBS domain protein with a domain protein (DUF21) OS=Arabidopsis thaliana OX=3702 GN=At4g14240 PE=1 SV=1	0	9.048	5	1	3	1	96	1	0	High	563637		47408.5	36610	36602.8	39815.4	39260.6	38806.2	36828.4	35665.6	41347.1	41875.9	41594	55965.4		40207.1	39294.1	37947	46478.4		6236.63	505.422	3001.42	8217.19		0.0834638	0.22048	0.601893		-0.242249	0.68783	0.205196		-0.0331387	0.0899493
Q29Q34	At5g19440	At5g19440	At5g19440 AT5G19440 F7K24.190 F7K24_190	At5g19440 OS=Arabidopsis thaliana OX=3702 GN=At5g19440 PE=1 SV=1	0	34.456	25	6	12	6	281	6	0	High	5.05616e+06		108080	468563	596897	88940.2	511293	588476	505583	557199	108028	212103	98779.2	119807		391180	396236	390270	143563		253430	268910	245788	60281.5		0.00335958	0.00145643	0.996652		1.46468	0.727072	0.187468		0.0185281	0.00778825
Q93Z83	At5g26280	At5g26280	At5g26280 AT5G26280 F9D12.7	AT5g26280/T19G15_130 OS=Arabidopsis thaliana OX=3702 GN=At5g26280 PE=1 SV=1	0	161.124	61	15	45	14	1321	15	1	High	1.48472e+07		998716	993600	1.09113e+06	1.27714e+06	1.19516e+06	1.21005e+06	901307	931862	1.06906e+06	1.04242e+06	1.04601e+06	1.08259e+06		1.02782e+06	1.22745e+06	967410	1.057e+06		54892.9	43672.9	89347.2	22228.4		0.0873827	0.42612	0.374869		0.215686	2.41737	0.00382502		0.256085	2.10368
F4JBY2	AtTKL1	At3g60750	AtTKL1 TKL1 transketolase 1 At3g60750 AT3G60750	Transketolase OS=Arabidopsis thaliana OX=3702 GN=AtTKL1 PE=1 SV=1	0	233.185	50	23	107	17	3021	23	6	High	4.01336e+07		2.80798e+06	3.36348e+06	3.2666e+06	2.46681e+06	2.42313e+06	2.71339e+06	3.15817e+06	3.06132e+06	3.03961e+06	2.32817e+06	2.58578e+06	3.13236e+06		3.14602e+06	2.53445e+06	3.08637e+06	2.6821e+06		296731	156506	63120.7	410656		0.0276159	0.124606	0.750575		-0.0816952	0.227813	0.591817		-0.311856	1.46515
Q8VY08	LCMT1	At1g02100	LCMT1 SBI1 At1g02100 T7I23.16	Leucine carboxyl methyltransferase 1 homolog OS=Arabidopsis thaliana OX=3702 GN=LCMT1 PE=1 SV=1	0.001	3.87	4	1	1	1	31	1	0	High	138787		10275.2	10291.3	12851	11345.6	8608.01	11462.1	9930.4	9033.96	8973.1	9820.44	9655.8	10536.1		11139.2	10471.9	9312.49	10004.1		1482.52	1615.23	535.994	468.023		0.258404	0.93858	0.115191		0.0659298	0.183678	0.655122		-0.0891185	0.203444
P55228	APS1	At5g48300	APS1 ADG1 APS At5g48300 K23F3.2	Glucose-1-phosphate adenylyltransferase small subunit, chloroplastic OS=Arabidopsis thaliana OX=3702 GN=APS1 PE=2 SV=2	0	13.798	8	3	13	3	200	3	0	High	2.50647e+06		169067	175130	190693	189628	181352	177220	179832	163765	147208	189057	169006	214740		178297	182733	163601	190935		11155.2	6318.48	16312.9	22924.8		0.124094	0.573127	0.267223		-0.0633389	0.23475	0.582438		0.0354594	0.235666
Q7DLR9	PBG1	At1g56450	PBG1 PRCH At1g56450 F13N6.3	Proteasome subunit beta type-4 OS=Arabidopsis thaliana OX=3702 GN=PBG1 PE=1 SV=2	0	32.126	14	2	13	2	388	2	0	High	2.27919e+06		163363	129195	157342	183608	177383	162720	171592	179168	135768	196207	190413	174656		149967	174570	162176	187092		18238.9	10723.9	23181.7	11152.4		-0.112918	0.28984	0.51305		-0.0999397	0.631517	0.233605		0.219165	0.9421
P0C1T5	PEP7	At5g09978	PEP7 PROPEP7 At5g09978 MYH9	Elicitor peptide 7 OS=Arabidopsis thaliana OX=3702 GN=PEP7 PE=3 SV=1	0	9.997	31	1	6	1	188	1	0	High	431799		44515.2	44177.1	600	27992.2	39718.9	600	45341.9	41544.4	48031.9	34650.4	14151.3	42549.1		29764.1	22770.4	44972.7	30450.3		25257.4	20075.4	3259.46	14657.4		-0.595478	0.444425	0.359397		-0.419297	0.206967	0.620916		-0.386415	0.138832
F4J9K9	At3g05900	At3g05900	AT3G05900 F2O10.14	Neurofilament protein-like protein OS=Arabidopsis thaliana OX=3702 GN=At3g05900 PE=1 SV=1	0	242.605	65	37	148	37	2476	37	0	High	2.99457e+07		2.24886e+06	1.94505e+06	2.15406e+06	1.85381e+06	2.18305e+06	1.77676e+06	2.35988e+06	2.06784e+06	3.246e+06	1.68797e+06	1.92353e+06	2.1568e+06		2.11599e+06	1.93788e+06	2.55791e+06	1.92277e+06		155443	215794	613536	234415		-0.273629	0.532954	0.29312		0.0112923	0.0275724	0.938486		-0.126859	0.507855
Q5XF75	EFTS	At4g11120	EFTS At4g11120 F2P3.12	Elongation factor Ts, mitochondrial OS=Arabidopsis thaliana OX=3702 GN=EFTS PE=1 SV=1	0	35.256	18	6	39	6	730	6	0	High	7.59109e+06		558029	320774	609911	637830	736369	565077	487559	399732	562704	577942	525173	622553		496238	646426	483331	575223		154155	85969.1	81568.5	48746.8		0.0380195	0.0437383	0.904194		0.168363	0.552635	0.280133		0.381452	0.668484
Q9ZW35	PCNA2	At2g29570	PCNA2 At2g29570 F16P2.5	Proliferating cell nuclear antigen 2 OS=Arabidopsis thaliana OX=3702 GN=PCNA2 PE=1 SV=1	0	49.762	38	6	23	3	544	6	0	High	3.13396e+06		215407	224401	235258	219291	345947	207958	235636	201651	222496	184460	209530	203306		225022	257732	219928	199099		9940.25	76606.4	17137.2	13053.6		0.0330376	0.168079	0.67908		0.372387	0.582805	0.261333		0.195804	0.297591
F4JW16	NST-K1	At4g39390	NST-K1 ATNST-KT1 UDP-Rha/UDP-Gal transporter 4 URGT4 At4g39390 AT4G39390 F23K16.20 F23K16_20	Nucleotide sugar transporter-KT 1 OS=Arabidopsis thaliana OX=3702 GN=NST-K1 PE=1 SV=1	0	6.66	3	1	5	1	58	1	0	High	3.61703e+06		264607	253168	207953	261572	233865	284259	283098	239956	252488	274595	277543	314459		241909	259898	258514	288866		29958.5	25238.5	22193.4	22213.3		-0.0957742	0.315583	0.483523		-0.152452	0.677977	0.209905		0.103481	0.327059
Q9LTH9	ZIP2	At5g59520	ZIP2 At5g59520 F2O15.19	Zinc transporter 2 OS=Arabidopsis thaliana OX=3702 GN=ZIP2 PE=2 SV=1	0	5.903	5	2	3	2	34	2	0	High	3.13998e+06		221797	246472	259839	249473	192111	199898	246240	223591	209920	184970	164576	225633		242703	213827	226583	191726		19299	31114.6	18344	31084		0.0991492	0.451554	0.353546		0.157396	0.363294	0.433218		-0.182746	0.613139
Q1EBV4	DDI1	At3g13235	DDI1 At3g13235 MDC11.6	Protein DNA-DAMAGE INDUCIBLE 1 OS=Arabidopsis thaliana OX=3702 GN=DDI1 PE=1 SV=1	0	57.239	38	7	19	7	433	7	0	High	4.90117e+06		329842	323451	335131	352418	388403	439752	266533	281186	310357	317269	400701	304565		329474	393524	286025	340845		5848.62	43891.6	22309.1	52224.8		0.204023	1.50876	0.0309914		0.207337	0.598518	0.252047		0.256286	1.17794
Q9MAT3	F13M7.16	At1g04850	F13M7.16 At1g04850 AT1G04850 F13M7.16 F13M7_16	F13M7.16 protein OS=Arabidopsis thaliana OX=3702 GN=F13M7.16 PE=1 SV=1	0	15.181	9	2	3	2	139	2	0	High	1.62614e+06		128142	120401	122612	114052	119132	104533	104690	107323	116036	118894	112301	116570		123718	112573	109350	115922		3987.58	7411.29	5938.44	3343.78		0.178111	1.5957	0.0253688		-0.0422965	0.288218	0.514971		-0.136202	1.0783
P26568	At1g06760	At1g06760	At1g06760 F4H5.15	Histone H1.1 OS=Arabidopsis thaliana OX=3702 GN=At1g06760 PE=1 SV=1	0	7.889	6	2	2	1	52	2	0	High	1.57101e+06		105225	101074	98753.6	109963	101203	118655	133718	143970	111592	125535	97120.7	101397		101684	109940	129760	108017		3278.52	8726.2	16547.5	15320.4		-0.351752	1.34785	0.0448905		0.0254542	0.0658145	0.859381		0.112625	0.699398
Q43727	G6PD1	At5g35790	G6PD1 APG1 At5g35790 MIK22.2 MWP19.3	Glucose-6-phosphate 1-dehydrogenase 1, chloroplastic OS=Arabidopsis thaliana OX=3702 GN=G6PD1 PE=1 SV=2	0	12.193	5	3	19	1	231	3	0	High	2.80059e+06		199058	217663	210304	206620	201340	224615	182619	125430	195581	184131	217637	229213		209008	210858	167877	210327		9369.88	12202.9	37326.9	23413.4		0.316154	0.86073	0.137807		0.00363974	0.0115007	0.973866		0.0127133	0.0730427
Q8L745	At5g42220		AT5G42220 K5J14.2 K5J14_2	AT5g42220/K5J14_2 OS=Arabidopsis thaliana OX=3702 GN=At5g42220 PE=1 SV=1	0	12.035	3	2	11	2	95	2	0	High	2.48643e+06		261641	222850	187690	183319	192727	150340	187426	174382	141485	140976	135071	153581		224060	175462	167764	143209		36990.1	22259.3	23674.7	9454.66		0.417451	1.04293	0.0905881		0.293034	1.08598	0.0820385		-0.35273	0.910148
Q96511	PER69	At5g64100	PER69 P69 At5g64100 MHJ24.8	Peroxidase 69 OS=Arabidopsis thaliana OX=3702 GN=PER69 PE=1 SV=1	0	30.77	18	6	22	5	312	6	1	High	1.00278e+07		598090	708740	616996	659830	973372	954211	555529	666196	565853	722667	781554	601675		641275	862471	595859	701965		59185.8	175753	61131.3	91709		0.105972	0.389811	0.407557		0.297076	0.631803	0.233452		0.427532	0.96766
Q93W34	RBP45C	At4g27000	RBP45C At4g27000 F10M23.340	Polyadenylate-binding protein RBP45C OS=Arabidopsis thaliana OX=3702 GN=RBP45C PE=2 SV=1	0	22.75	8	3	8	3	146	3	0	High	1.64216e+06		116012	126245	105995	125781	104799	114474	120890	115877	131127	89744.3	91182.5	125053		116084	115018	122631	101993		10125.4	10501.4	7772.6	19983.4		-0.0791547	0.372084	0.424537		0.173383	0.426902	0.374195		-0.0133114	0.0431714
Q9LNB6	HOP1	At1g12270	HOP1 At1g12270 F5O11.2	Hsp70-Hsp90 organizing protein 1 OS=Arabidopsis thaliana OX=3702 GN=HOP1 PE=2 SV=1	0	58.269	25	11	45	8	520	11	0	High	6.15209e+06		519695	482242	439627	415806	442803	469645	416922	404075	494166	370104	413794	374553		480521	442751	438388	386150		40061.9	26919.5	48730.9	24043.2		0.132393	0.506227	0.311726		0.197335	1.27412	0.0531964		-0.118104	0.607704
A0A1P8ATN7	At1g50380	At1g50380	At1g50380 AT1G50380 F14I3.4 F14I3_4	Prolyl endopeptidase OS=Arabidopsis thaliana OX=3702 GN=At1g50380 PE=1 SV=1	0	19.053	12	5	8	5	205	5	0	High	882200		41850.6	42003.4	92865.2	42937	115054	74273.2	44208.1	81695.3	51550.2	42330.6	39105.4	38431.7		58906.4	77421.5	59151.2	39955.9		29409.3	36161.5	19865.9	2083.97		-0.00598404	0.00390949	0.991038		0.954326	0.830661	0.147686		0.39431	0.276329
Q9FQ04	XRN4	At1g54490	XRN4 AIN1 EIN5 At1g54490 F20D21.30	5'-3' exoribonuclease 4 OS=Arabidopsis thaliana OX=3702 GN=XRN4 PE=1 SV=1	0	18.068	4	3	17	3	263	3	0	High	3.19971e+06		220094	281005	238361	272285	164118	217559	285675	257809	219832	218342	227552	221364		246487	217987	254438	222420		31258.3	54084.4	33050.8	4694.7		-0.0458071	0.109487	0.777164		-0.0290406	0.0484791	0.894377		-0.177265	0.324573
F4HNU6	At1g06900	At1g06900	At1g06900 F4H5.4	Nardilysin-like OS=Arabidopsis thaliana OX=3702 GN=At1g06900 PE=2 SV=1	0	38.745	12	7	24	7	489	7	0	High	1.35257e+06		38112.9	116160	77225.1	165803	119711	145135	89228	107520	79823.4	63011.7	49389.3	90956.7		77165.9	143550	92190.5	67785.9		39023.5	23087.1	14084	21190.9		-0.256654	0.248326	0.564514		1.08249	1.85903	0.0138347		0.895514	1.19204
A0A1I9LSC3	At3g25580	At3g25580	At3g25580 AT3G25580	Thioredoxin superfamily protein OS=Arabidopsis thaliana OX=3702 GN=At3g25580 PE=1 SV=1	0.004	2.547	5	1	1	1	14	1	0	High	1.69778e+06		106808	70227.5	74350.6	132835	102118	110073	135462	90417.7	91821.9	286286	137279	145723		83795.3	115009	105901	189763		20035.7	15942.1	25610.8	83698.2		-0.337771	0.516724	0.304282		-0.722453	0.692011	0.20323		0.456801	0.990044
Q9ZVW2	HEN2	At2g06990	HEN2 At2g06990 T4E14.10	DExH-box ATP-dependent RNA helicase DExH10 OS=Arabidopsis thaliana OX=3702 GN=HEN2 PE=1 SV=2	0	42.244	10	7	22	7	332	7	0	High	5.87413e+06		466464	375957	403193	347321	385563	407629	421005	418042	391265	421123	434685	491397		415205	380171	410104	449068		46433.6	30513.3	16382	37279.3		0.0178336	0.062321	0.866321		-0.240287	1.1648	0.0684229		-0.127176	0.473473
P59223	RPS13A	At3g60770	RPS13A At3g60770 T4C21_180	40S ribosomal protein S13-1 OS=Arabidopsis thaliana OX=3702 GN=RPS13A PE=2 SV=1	0	41.105	46	7	19	1	386	7	6	High	4.96846e+06		308840	277133	337553	389358	434159	371232	314839	397735	257088	479266	399431	359164		307842	398250	323220	412620		30222.2	32392.3	70697.1	61127.8		-0.0703274	0.126986	0.746473		-0.0511406	0.132416	0.737197		0.371483	1.61745
Q9C8G9	ABCC1	At1g30400	ABCC1 EST1 MRP1 At1g30400 T4K22.12	ABC transporter C family member 1 OS=Arabidopsis thaliana OX=3702 GN=ABCC1 PE=1 SV=1	0	46.482	9	9	21	7	451	9	2	High	2.5887e+06		112531	185423	160611	258763	229778	143348	194863	171434	182947	155417	182983	140892		152855	210629	183081	159764		37060	60042.8	11714.9	21379.6		-0.26032	0.60338	0.249241		0.398765	0.621509	0.239051		0.462541	0.639949
O82399	PMDH1	At2g22780	PMDH1 At2g22780 T30L20.4	Malate dehydrogenase 1, peroxisomal OS=Arabidopsis thaliana OX=3702 GN=PMDH1 PE=1 SV=1	0	52.293	25	6	20	6	436	6	0	High	3.83072e+06		280463	236812	247485	244415	313282	297491	256297	273712	275554	310012	296559	267826		254920	285062	268521	291465		22755.4	36076.4	10626.3	21549.2		-0.0749877	0.396468	0.401358		-0.0320468	0.0942662	0.804885		0.161231	0.540429
Q93VQ0	VCL1	At2g38020	VCL1 At2g38020 T8P21.7	Protein VACUOLELESS1 OS=Arabidopsis thaliana OX=3702 GN=VCL1 PE=1 SV=1	0	5.745	2	1	2	1	117	1	0	High	3.31273e+06		204357	279295	600	260501	346031	329247	260349	192853	228995	306788	247101	465465		161417	311926	227399	339784		144224	45319.2	33776	112860		-0.494432	0.315657	0.483441		-0.123414	0.147634	0.711813		0.950412	0.796628
P21238	CPN60A1	At2g28000	CPN60A1 Cpn60-A(2) SLP At2g28000 T1E2.8	Chaperonin 60 subunit alpha 1, chloroplastic OS=Arabidopsis thaliana OX=3702 GN=CPN60A1 PE=1 SV=2	0	216.972	57	24	165	24	3952	24	0	High	3.31966e+07		2.47557e+06	2.35009e+06	2.36424e+06	2.40781e+06	2.34493e+06	2.62249e+06	2.16961e+06	2.00967e+06	2.32875e+06	2.2739e+06	2.65039e+06	2.32501e+06		2.39663e+06	2.45841e+06	2.16934e+06	2.41643e+06		68723.7	145536	159541	204219		0.143753	1.0651	0.0860793		0.024847	0.104427	0.786273		0.0367165	0.265575
Q9LYR4	TRA2	At5g13420	TRA2 transaldolase 2 At5g13420 AT5G13420 T22N19.70 T22N19_70	Transaldolase OS=Arabidopsis thaliana OX=3702 GN=TRA2 PE=1 SV=1	0	245.704	56	18	214	18	6612	18	0	High	3.7043e+07		2.37088e+06	2.4976e+06	2.75353e+06	2.46389e+06	2.84536e+06	2.68717e+06	2.95648e+06	2.62001e+06	2.77818e+06	2.5405e+06	2.58517e+06	2.69598e+06		2.54067e+06	2.66547e+06	2.78489e+06	2.60721e+06		194931	191659	168338	80052.9		-0.132411	0.754829	0.175862		0.0318823	0.185413	0.65251		0.0691822	0.324827
Q56Z59	PATL3	At1g72160	PATL3 At1g72160 T9N14.8	Patellin-3 OS=Arabidopsis thaliana OX=3702 GN=PATL3 PE=1 SV=2	0	74.19	38	11	55	10	955	11	1	High	9.19094e+06		600601	793527	648582	528201	658713	606376	637687	541439	606111	655754	626761	794547		680903	597763	595079	692354		100442	65680.8	49062.9	89680.9		0.194368	0.594576	0.254346		-0.211936	0.668527	0.214522		-0.187875	0.528148
Q8L719	ALY2	At5g02530	ALY2 THO4B At5g02530	THO complex subunit 4B OS=Arabidopsis thaliana OX=3702 GN=ALY2 PE=1 SV=1	0.001	4.397	6	1	2	1	34	1	0	High	1.17542e+06		70440.8	54336	78898.4	78079.5	88563.3	66143.6	103574	77141.1	96727.9	73570.1	82346.8	80255.6		67891.7	77595.5	92480.9	78724.1		12478.1	11217.7	13718.5	4584.39		-0.44592	1.07962	0.0832484		-0.0208338	0.0556845	0.879661		0.192737	0.428083
O04294	IMPA3	At4g02150	IMPA3 KAP2 MOS6 At4g02150 T10M13.16	Importin subunit alpha-3 OS=Arabidopsis thaliana OX=3702 GN=IMPA3 PE=1 SV=2	0	16.406	11	5	30	2	150	5	0	High	1.72247e+06		106358	98126.6	138904	102629	149846	81514.8	92987	114871	128045	120669	132077	160697		114463	111330	111968	137814		21563.2	34986.5	17708.2	20621.7		0.0317991	0.0533492	0.884404		-0.307881	0.492381	0.321825		-0.0400382	0.045116
Q9SAD7	EIF4B2	At1g13020	EIF4B2 SNS At1g13020 F3F19.4	Eukaryotic translation initiation factor 4B2 OS=Arabidopsis thaliana OX=3702 GN=EIF4B2 PE=1 SV=1	0	39.761	19	10	29	8	200	10	2	High	8.17675e+06		612848	573652	676162	626386	606816	535297	594698	499611	694960	395067	471318	559077		620887	589500	596423	475154		51725.7	47950.1	97685.9	82072.1		0.0579955	0.142086	0.720965		0.311097	0.976373	0.105591		-0.0748409	0.315304
A0A1P8BEG1	SPP	At5g42390	SPP MDH9.8 MDH9_8 stromal processing peptidase At5g42390 AT5G42390	Insulinase (Peptidase family M16) family protein OS=Arabidopsis thaliana OX=3702 GN=SPP PE=1 SV=1	0	11.216	5	4	5	4	46	4	0	High	2.75895e+06		211636	249721	199697	191745	189044	176543	172463	188104	196365	196114	193706	214637		220351	185777	185644	201486		26125.9	8110.51	12139.1	11452.6		0.247265	0.977892	0.105222		-0.117104	0.90464	0.124555		-0.246228	1.02783
Q9M0B2	TPR1	At4g30480	TPR1 AtTPR1 tetratricopeptide repeat 1 At4g30480 AT4G30480 F17I23.180 F17I23_180	AT4G30480 protein OS=Arabidopsis thaliana OX=3702 GN=TPR1 PE=1 SV=1	0	10.272	8	2	6	2	74	2	0	High	1.144e+06		80326.6	72810.6	97484.3	66493.7	107164	79290.9	99629.8	66888.9	74460.7	62976.5	68228.5	59370.2		83540.5	84316.3	80326.5	63525.1		12646.9	20795.9	17140.5	4454.52		0.0566003	0.0932692	0.806735		0.408486	0.780785	0.165659		0.0133361	0.0183537
Q9M330	At3g53970	At3g53970	At3g53970 F5K20_270	Probable proteasome inhibitor OS=Arabidopsis thaliana OX=3702 GN=At3g53970 PE=1 SV=1	0	15.828	16	3	6	3	170	3	0	High	1.47619e+06		104032	96589.3	119228	105935	116699	99594.2	104433	86624.7	103188	100069	125409	114529		106616	107409	98082	113335		11538.5	8647.41	9941.83	12712.1		0.120369	0.412581	0.38674		-0.0774781	0.26686	0.540928		0.0106923	0.0321321
Q9ZVT6	At1g03350		AT1G03350 F15K9.5 F15K9_5	BSD domain-containing protein OS=Arabidopsis thaliana OX=3702 GN=At1g03350 PE=1 SV=1	0	13.335	12	3	5	3	109	3	0	High	716152		51130.6	58587.1	55188.4	50626.3	60422.6	43239.5	49005.8	46504.5	52746.3	43079.1	49156.4	38913.4		54968.7	51429.5	49418.8	43716.3		3733.11	8619.64	3141.34	5151.15		0.153548	0.920312	0.12014		0.234425	0.594901	0.254155		-0.0960138	0.259936
A0A1P8B9L6	MAM1	At5g23010	MAM1 2-ISOPROPYLMALATE SYNTHASE 2-ISOPROPYLMALATE SYNTHASE 3 IMS3 METHYLTHIOALKYLMALATE SYNTHASE At5g23010 AT5G23010 T20O7.3 T20O7_3	Methylthioalkylmalate synthase 1 OS=Arabidopsis thaliana OX=3702 GN=MAM1 PE=1 SV=1	0	28.332	18	7	13	5	253	7	0	High	2.99847e+06		172389	241711	256477	261195	171850	152459	260225	263054	264734	252855	157461	234246		223526	195168	262671	214854		44896.8	57997.1	2278.96	50567		-0.232816	0.686156	0.205989		-0.138636	0.167113	0.680592		-0.195723	0.267816
F4KHN5	At5g52882	At5g52882	At5g52882 AT5G52882	P-loop containing nucleoside triphosphate hydrolases superfamily protein OS=Arabidopsis thaliana OX=3702 GN=At5g52882 PE=1 SV=1	0	7.574	4	2	2	1	81	2	0	High	133239		20059.2	22480.7	600	600	600	29714	600	600	600	600	18357.4	42628.2		14380	10304.7	600	20528.5		11995.1	16808.9	0	21098		4.58295	0.930038	0.11748		-0.994334	0.261716	0.547374		-0.480765	0.12512
Q6NQ66	GULLO2	At2g46750	GULLO2 At2g46750 F19D11.3	L-gulonolactone oxidase 2 OS=Arabidopsis thaliana OX=3702 GN=GULLO2 PE=1 SV=1	0	17.942	7	3	7	2	120	3	1	High	2.41015e+06		148371	150160	145534	137810	280574	124473	260395	158424	245156	107055	147990	202460		148022	180953	221325	152502		2332.39	86532.3	55003.8	47862.5		-0.580357	1.08421	0.0823736		0.246786	0.190839	0.644407		0.289801	0.262844
O23627	At1g29880	At1g29880	At1g29880 F1N18.8	Glycine--tRNA ligase, mitochondrial 1 OS=Arabidopsis thaliana OX=3702 GN=At1g29880 PE=1 SV=1	0	122.257	34	20	67	20	1047	20	0	High	8.70699e+06		457459	704577	847700	732714	552491	763523	556104	441503	532883	593662	538312	591719		669912	682909	510163	574564		197416	113991	60584.6	31410.8		0.393012	0.599749	0.251334		0.249226	0.726583	0.187679		0.027723	0.0333496
P52410	KAS1	At5g46290	KAS1 At5g46290 MPL12.7	3-oxoacyl-[acyl-carrier-protein] synthase I, chloroplastic OS=Arabidopsis thaliana OX=3702 GN=KAS1 PE=1 SV=2	0	65.462	27	8	15	8	431	8	0	High	2.88287e+06		235570	246080	215510	190972	153181	241937	146577	150370	176244	301326	191102	177894		232387	195363	157731	223441		15531.9	44540.7	16145	67772.9		0.559065	2.34939	0.00447314		-0.193733	0.235788	0.581048		-0.250369	0.609782
F4JQ75	EMB140		EMB140 EMBRYO DEFECTIVE 140 At4g24270 AT4G24270 T22A6.100 T22A6_100	EMBRYO DEFECTIVE 140 OS=Arabidopsis thaliana OX=3702 GN=EMB140 PE=1 SV=1	0	20.115	6	4	14	4	304	4	0	High	4.04016e+06		311547	291122	408455	289908	294106	286717	256656	302793	277862	269665	250979	234659		337041	290243	279104	251768		62683.7	3705.99	23093.9	17516.4		0.272124	0.683066	0.20746		0.20517	1.6896	0.0204363		-0.215663	0.574614
P92947	MDAR5	At1g63940	MDAR5 MDAR6 MDHAR6 PMDAR-L PMDAR-S At1g63940 T12P18.4	Monodehydroascorbate reductase, chloroplastic/mitochondrial OS=Arabidopsis thaliana OX=3702 GN=MDAR5 PE=1 SV=3	0	212.461	57	21	128	21	3213	21	0	High	3.43607e+07		2.12588e+06	2.6532e+06	2.58795e+06	2.26759e+06	2.27443e+06	2.46654e+06	2.86157e+06	2.36587e+06	2.37797e+06	2.14111e+06	2.05393e+06	2.4343e+06		2.45568e+06	2.33619e+06	2.53514e+06	2.20978e+06		287473	112938	282766	199264		-0.045944	0.124917	0.750038		0.0802548	0.405338	0.393244		-0.0719635	0.267999
O49607	SBT1.6	At4g34980	SBT1.6 SLP2 At4g34980 M4E13.40	Subtilisin-like protease SBT1.6 OS=Arabidopsis thaliana OX=3702 GN=SBT1.6 PE=2 SV=1	0	7.904	5	1	2	1	36	1	0	High	329406		29909.2	27954.9	21640.4	26712.3	24320.7	19924.9	20042.4	20127.4	24193.3	22584.2	24109.3	28001.5		26501.5	23652.6	21454.4	24898.3		4321.74	3442.68	2372.35	2793.52		0.304804	0.821374	0.150878		-0.0740482	0.185779	0.65196		-0.164074	0.374375
Q56YU0	ALDH2C4	At3g24503	ALDH2C4 REF1 At3g24503 MOB24.3	Aldehyde dehydrogenase family 2 member C4 OS=Arabidopsis thaliana OX=3702 GN=ALDH2C4 PE=1 SV=2	0	128.294	44	18	91	18	1631	18	0	High	1.14215e+07		900748	938256	1.04497e+06	967927	896921	732929	737216	639485	736747	745277	747344	812438		961325	865926	704482	768353		74826.7	120526	56290.3	38192.6		0.44846	2.04749	0.00896425		0.172474	0.598104	0.252287		-0.150781	0.510252
Q42553	IPP2	At3g02780	IPP2 At3g02780 F13E7.28	Isopentenyl-diphosphate Delta-isomerase II, chloroplastic OS=Arabidopsis thaliana OX=3702 GN=IPP2 PE=1 SV=1	0	81.201	29	9	47	7	1220	9	2	High	9.36688e+06		634187	607840	713485	615655	906928	742386	650907	674282	677432	671811	554765	606389		651837	754990	667541	610989		54989.6	146045	14490.6	58658.4		-0.0343437	0.182164	0.65741		0.305311	0.725383	0.188199		0.211945	0.500171
Q9ZST4	GLB1	At4g01900	GLB1 GLNB1 At4g01900 T7B11.16	Nitrogen regulatory protein P-II homolog OS=Arabidopsis thaliana OX=3702 GN=GLB1 PE=1 SV=1	0	6.269	11	2	3	2	33	2	0	High	2.31231e+06		150427	158479	189843	158632	166939	153012	176192	190120	153951	170143	140267	138262		166250	159528	173421	149557		20825.3	7006.42	18243.3	17855.9		-0.060928	0.169466	0.676915		0.0931078	0.377931	0.41886		-0.0595447	0.20465
Q42290	MPPbeta	At3g02090	MPPbeta At3g02090 F1C9.12	Probable mitochondrial-processing peptidase subunit beta, mitochondrial OS=Arabidopsis thaliana OX=3702 GN=MPPbeta PE=1 SV=2	0	250.691	56	22	152	22	4258	22	0	High	5.26013e+07		3.96317e+06	3.8438e+06	3.51482e+06	3.91092e+06	3.67158e+06	3.96997e+06	3.36924e+06	3.73903e+06	3.56935e+06	3.72007e+06	3.91236e+06	3.67389e+06		3.77393e+06	3.85083e+06	3.55921e+06	3.76878e+06		232196	158010	185102	126475		0.0845114	0.554959	0.278638		0.0310716	0.282924	0.521286		0.0291009	0.180411
A0A2P2CLF9	atp1		atp1	ATP synthase subunit alpha OS=Arabidopsis thaliana OX=3702 GN=atp1 PE=3 SV=1	0	290.407	61	22	147	21	4018	22	1	High	6.47e+07		3.67148e+06	4.83972e+06	6.01508e+06	4.09117e+06	5.41652e+06	5.15864e+06	3.74015e+06	5.27444e+06	5.10628e+06	3.95394e+06	3.68885e+06	4.06038e+06		4.84209e+06	4.88878e+06	4.70696e+06	3.90105e+06		1.1718e+06	702676	841492	191329		0.0408355	0.0560208	0.87898		0.32561	1.10464	0.0785885		0.0138424	0.0197017
Q8L733	At4g12130	At4g12130	At4g12130 F16J13.200	Putative transferase At4g12130, mitochondrial OS=Arabidopsis thaliana OX=3702 GN=At4g12130 PE=1 SV=1	0.004	2.692	3	1	1	1	20	1	0	High	432860		33708	36523.9	30111.3	24834.1	25508.4	29152.2	32705.2	47026	34102.3	34217.2	21633.8	29593.6		33447.7	26498.2	37944.5	28481.5		3214.18	2323	7895.77	6364.98		-0.181982	0.38447	0.4126		-0.104131	0.194612	0.638834		-0.336014	1.4136
O80846	At2g45730	At2g45730 At2g45730/F4I18.29	At2g45730 At2g45730/F4I18.29 AT2G45730 F4I18.29	tRNA (adenine(58)-N(1))-methyltransferase non-catalytic subunit TRM6 OS=Arabidopsis thaliana OX=3702 GN=At2g45730 PE=1 SV=1	0	5.707	4	1	5	1	88	1	0	High	740312		44816	46908.8	42071.4	52739.9	64087.5	40528	43771.8	40398.7	47067.7	43255.7	55136.1	65955.4		44598.7	52451.8	43746.1	54782.4		2425.99	11782.4	3334.58	11354		0.027849	0.131742	0.738343		-0.0627203	0.087628	0.817282		0.23399	0.492981
Q8LA16	AL7	At1g14510	AL7 At1g14510 F14L17.29 T5E21.1	PHD finger protein ALFIN-LIKE 7 OS=Arabidopsis thaliana OX=3702 GN=AL7 PE=1 SV=1	0	7.901	4	1	4	1	106	1	0	High	3.64998e+06		245697	232256	234989	264140	306099	271301	262467	245505	253850	298468	278291	252986		237648	280514	253941	276582		7103.77	22445.2	8481.23	22789		-0.0956678	1.19895	0.0632491		0.0203643	0.0747848	0.841812		0.239247	1.46355
P17745	TUFA	At4g20360	TUFA RAB8D RABE1B At4g20360 F9F13.10	Elongation factor Tu, chloroplastic OS=Arabidopsis thaliana OX=3702 GN=TUFA PE=1 SV=1	0	86.584	38	13	34	13	1056	13	0	High	8.11123e+06		515475	577812	655737	662172	670575	613615	565125	507937	366192	568513	553140	619474		583008	648787	479751	580376		70275.3	30748.5	102418	34722		0.281229	0.65107	0.223321		0.160759	1.20078	0.062982		0.15423	0.674388
Q9LHG9	At3g12390	At3g12390	At3g12390 T2E22.29	Nascent polypeptide-associated complex subunit alpha-like protein 1 OS=Arabidopsis thaliana OX=3702 GN=At3g12390 PE=1 SV=1	0	80.771	54	7	44	5	1353	7	2	High	5.99381e+06		474913	377806	401989	396960	430831	524570	462238	465842	444061	244967	406645	433846		418236	450787	457381	361819		50550.9	66104.1	11674.7	102107		-0.129078	0.5828	0.261337		0.317176	0.56233	0.273949		0.108128	0.271442
A2RVM0	TIC32	At4g23430	TIC32 At4g23430 F16G20.130	Short-chain dehydrogenase TIC 32, chloroplastic OS=Arabidopsis thaliana OX=3702 GN=TIC32 PE=2 SV=1	0	5.037	3	1	5	1	226	1	0	High	5.0083e+06		334628	326291	313788	329660	525058	367567	251110	368878	211497	448651	427313	288367		324902	407428	277161	388110		10488.8	103619	81860.7	87036.5		0.229279	0.428208	0.373071		0.0700792	0.0878413	0.816881		0.32654	0.616459
Q8H0Z0	At2g32850	At2g32850	AT2G32850 T21L14.21 T21L14_21	Protein kinase superfamily protein OS=Arabidopsis thaliana OX=3702 GN=At2g32850 PE=1 SV=1	0	10.161	6	4	4	4	54	4	0	High	1.72793e+06		132544	77742	122600	127017	117987	142652	114882	73558.2	120132	127969	149556	116200		110962	129219	102857	131242		29195.8	12478.8	25509.3	16916.8		0.109417	0.133345	0.735622		-0.0224112	0.0576419	0.875706		0.219751	0.425217
Q9M1S4	T5N23_120	At3g54760	T5N23_120 AT3G54760	Dentin sialophosphoprotein-like protein OS=Arabidopsis thaliana OX=3702 GN=T5N23_120 PE=1 SV=1	0	13.882	5	2	10	2	302	2	0	High	926028		67908.4	53799.5	79913.5	39305.2	69372.8	54321.8	64494.2	73619.5	51837.1	67393.4	79529.3	78890.8		67207.2	54333.3	63316.9	75271.2		13071.1	15033.8	10938.8	6829.79		0.0860241	0.147045	0.712779		-0.470261	1.03133	0.0930408		-0.306778	0.487204
Q94AK8	RDP1	At1g25260	RDP1 At1g25260 AT1G25260 F4F7.35 F4F7_35	Ribosome assembly factor mrt4 OS=Arabidopsis thaliana OX=3702 GN=RDP1 PE=1 SV=1	0	31.675	33	5	17	5	488	5	0	High	1.05152e+06		80454	90367.4	71618.3	102117	43624.3	60624.1	65662.3	81854.1	64118.2	84245.2	74245.3	85213.8		80813.2	68788.4	70544.9	81234.8		9379.71	30088.7	9824.45	6072.36		0.19605	0.584104	0.260553		-0.239932	0.282994	0.521201		-0.232427	0.263736
P69834	ISPD	At2g02500	ISPD MCT MECT MEPCT At2g02500 T8K22.20	2-C-methyl-D-erythritol 4-phosphate cytidylyltransferase, chloroplastic OS=Arabidopsis thaliana OX=3702 GN=ISPD PE=1 SV=1	0.002	3.103	5	1	1	1	27	1	0	High	159918		32429.9	600	600	600	600	600	20816.2	31958.7	31040.1	600	17952.9	25719.9		11210	600	27938.3	14757.6		18377	0	6185.04	12861.2		-1.31746	0.679012	0.209406		-4.62035	0.888587	0.129245		-4.22367	0.427243
Q9FE29	At4g15610	At4g15610	At4g15610 Dl3845w FCAALL.139	CASP-like protein 1D1 OS=Arabidopsis thaliana OX=3702 GN=At4g15610 PE=2 SV=1	0	9.145	9	2	12	2	82	2	0	High	1.4021e+07		893376	999897	858001	1.04929e+06	1.28284e+06	780507	944234	1.12016e+06	947281	1.26214e+06	1.16221e+06	1.02229e+06		917091	1.03755e+06	1.00389e+06	1.14888e+06		73860.7	251374	100701	120479		-0.130465	0.530151	0.295018		-0.14705	0.278071	0.527143		0.17804	0.3275
O80501	RABH1B	At2g44610	RABH1B RAB6A At2g44610 F16B22.10	Ras-related protein RABH1b OS=Arabidopsis thaliana OX=3702 GN=RABH1B PE=1 SV=1	0	14.326	12	2	5	2	136	2	0	High	1.07442e+06		88716.1	88356.4	81076.5	89950.4	30438.7	79324.7	81221	86568.7	84091.3	83902.8	78577.8	76054.2		86049.7	66571.3	83960.4	79511.6		4310.65	31739.6	2676.28	4006.72		0.0354614	0.2881	0.51511		-0.256266	0.282195	0.522161		-0.37027	0.453913
F4I0P8	VPS35B	At1g75850	VPS35B At1g75850 T4O12.9	Vacuolar protein sorting-associated protein 35B OS=Arabidopsis thaliana OX=3702 GN=VPS35B PE=1 SV=1	0	7.771	6	3	6	3	32	3	0	High	237977		19031.8	29849.9	600	18306	17348.9	17634.6	15188.8	11969.5	15266.4	19265.4	14296	26154.9		16493.9	17763.2	14141.6	19905.4		14789.2	491.375	1881.48	5955.31		0.221992	0.097912	0.798156		-0.164276	0.245452	0.568261		0.106954	0.0510568
Q9MAB3	NOP5-2	At3g05060	NOP5-2 NOP58-2 At3g05060 T12H1.2	Probable nucleolar protein 5-2 OS=Arabidopsis thaliana OX=3702 GN=NOP5-2 PE=1 SV=1	0	136.89	33	16	63	13	1707	16	3	High	7.92335e+06		621273	461112	560443	590874	473342	658277	521427	497984	582576	633951	532691	644648		547609	574164	533996	603763		80847.7	93592.7	43673.7	61782.9		0.0363188	0.0914392	0.810141		-0.0725197	0.173089	0.671292		0.0683168	0.137371
O04314	PBP1	At3g16420	PBP1 JAL30 JIP PBPI At3g16420 MDC8.5 T02O04.8	PYK10-binding protein 1 OS=Arabidopsis thaliana OX=3702 GN=PBP1 PE=1 SV=1	0	207.114	73	17	142	12	3468	17	6	High	6.31508e+07		3.72525e+06	4.14275e+06	4.30499e+06	4.56078e+06	6.3357e+06	5.48441e+06	5.28337e+06	4.6764e+06	3.9977e+06	4.19847e+06	4.16476e+06	2.99768e+06		4.05766e+06	5.4603e+06	4.65249e+06	3.78697e+06		299091	887710	643167	683756		-0.197355	0.657556	0.220011		0.527935	1.21535	0.0609039		0.428331	1.21853
A0A1P8BE58	HEMG2	At5g14220	HEMG2 MEE61 PPO2 At5g14220 AT5G14220 F18O22.10 F18O22_10	Protoporphyrinogen oxidase OS=Arabidopsis thaliana OX=3702 GN=HEMG2 PE=1 SV=1	0	8.744	4	2	4	2	114	2	0	High	1.96604e+06		141418	143457	141036	146379	141895	139018	146936	153405	134313	124754	134144	140873		141970	142431	144884	133257		1301.55	3709.57	9709.68	8096		-0.029312	0.1982	0.633577		0.0960503	0.82698	0.148943		0.00466973	0.0709914
Q9ZVH4	CUL3A	At1g26830	CUL3A CUL3 At1g26830 T2P11.2	Cullin-3A OS=Arabidopsis thaliana OX=3702 GN=CUL3A PE=1 SV=1	0	19.128	9	7	11	3	124	7	4	High	3.56852e+06		290053	281498	289297	257601	211065	243146	232075	226236	243745	252031	243179	310066		286950	237270	234019	268426		4736.26	23817.8	8914.66	36332.6		0.294171	3.08885	0.000814983		-0.17799	0.549686	0.282042		-0.274265	1.62084
Q9SD85	CYP75B1	At5g07990	CYP75B1 F3'H TT7 At5g07990 F13G24.190	Flavonoid 3'-monooxygenase OS=Arabidopsis thaliana OX=3702 GN=CYP75B1 PE=1 SV=1	0	13.861	5	2	7	2	202	2	0	High	7.13711e+06		540560	544653	480819	486561	430726	490429	672681	503476	577768	467434	411427	561525		522011	469239	584642	480129		35731.9	33409.2	84811.7	75849.9		-0.163474	0.517363	0.303834		-0.0330987	0.0803278	0.831136		-0.153757	0.869462
O04527	At1g70190	At1g70190	At1g70190 AT1G70190 F20P5.9 F20P5_9	F20P5.9 protein OS=Arabidopsis thaliana OX=3702 GN=At1g70190 PE=1 SV=1	0	8.405	16	2	4	2	60	2	0	High	1.09118e+06		158208	110060	188402	146590	600	136526	18905.5	11033.7	14146.8	1187.58	177810	110875		152223	94572.1	14695.3	96624.2		39512.4	81537.7	3964.46	89169.5		3.37276	2.41048	0.00388611		-0.0309699	0.00968703	0.977942		-0.686699	0.478487
F4KC69	EMBRYO DEFECTIVE 2780	At5g63960	EMBRYO DEFECTIVE 2780 MBM17.6 MBM17_6 At5g63960 AT5G63960	DNA polymerase OS=Arabidopsis thaliana OX=3702 GN=EMBRYO DEFECTIVE 2780 PE=1 SV=1	0	10.934	5	2	3	2	53	2	0	High	585970		49904.3	41789.1	48392.3	40074	35158.1	41027	45160.2	39064.8	48745.4	36962.1	31687.4	43352.4		46695.2	38753	44323.5	37333.9		4315.55	3149.54	4894.22	5841.39		0.0752038	0.249376	0.56315		0.0538218	0.136748	0.72988		-0.268966	1.20997
Q9LUJ5	EBP2	At3g22660	EBP2 At3g22660 MWI23.3	Probable rRNA-processing protein EBP2 homolog OS=Arabidopsis thaliana OX=3702 GN=EBP2 PE=1 SV=1	0	15.463	11	2	9	2	172	2	0	High	2.60073e+06		205139	179340	167572	205330	242270	179856	257385	177031	187629	171251	172735	155134		184017	209152	207348	166373		19215.1	31382.1	43655.7	9761.98		-0.172216	0.352049	0.444581		0.330128	1.05943	0.0872098		0.184713	0.519586
Q8W465	At4g31360	At4g31360	At4g31360 AT4G31360 F8F16.180 F8F16_180	Selenium binding protein OS=Arabidopsis thaliana OX=3702 GN=At4g31360 PE=1 SV=1	0	4.825	7	1	2	1	55	1	0	High	304021		19849.9	20555.4	24871.1	24988.9	22156.1	17117.8	26555.1	20727.1	21069.7	19850.4	20475.4	18717.5		21758.8	21420.9	22784	19681.1		2718.32	3986.69	3270.4	891.098		-0.0664184	0.156314	0.697728		0.122211	0.299608	0.50164		-0.0225797	0.0412881
Q93ZR3	PRP39	At1g04080	PRP39-1 PRP39a At1g04080 F20D22.14	Tetratricopeptide repeat (TPR)-like superfamily protein OS=Arabidopsis thaliana OX=3702 GN=PRP39 PE=1 SV=1	0	93.283	23	11	43	11	1219	11	0	High	4.43632e+06		329580	375175	305326	335979	312664	271886	330822	296121	361707	268050	319657	285596		336694	306843	329550	291101		35464.1	32440.3	32811.6	26240.6		0.0309389	0.091242	0.810509		0.0759821	0.260345	0.549104		-0.133936	0.465204
Q9SI61	ASE1	At2g16570	ASE1 GPRAT1 At2g16570 F1P15	Amidophosphoribosyltransferase 1, chloroplastic OS=Arabidopsis thaliana OX=3702 GN=ASE1 PE=2 SV=1	0	24.178	10	4	6	4	194	4	0	High	1.64857e+06		148871	150548	75010	148687	79774.6	143825	77037.4	152943	79240	139555	145940	142508		124810	124096	103074	142667		43136.1	38460.1	43202.5	3195.58		0.276057	0.243503	0.570817		-0.201202	0.345401	0.451439		-0.00827855	0.00702733
Q8L5U0	CSN4	At5g42970	CSN4 COP8 FUS4 At5g42970 MBD2.17	COP9 signalosome complex subunit 4 OS=Arabidopsis thaliana OX=3702 GN=CSN4 PE=1 SV=2	0	11.381	9	3	6	3	103	3	0	High	2.64436e+06		226182	89940.4	263921	100196	216387	106574	255285	235715	261433	98754.6	212476	236443		193348	141053	250811	182558		91519.8	65319.3	13430.1	73558.4		-0.375402	0.465336	0.342503		-0.37212	0.296348	0.505419		-0.454965	0.331942
Q9FJT8	HAG2	At5g56740	HAG2 HAT1 At5g56740 MIK19.19	Histone acetyltransferase type B catalytic subunit OS=Arabidopsis thaliana OX=3702 GN=HAG2 PE=2 SV=1	0	36.622	16	4	11	4	200	4	0	High	1.44569e+06		105039	97523.6	70962.8	133693	86215.1	94202.1	110984	96832.5	94584.1	100077	131217	120893		91175.3	104703	100800	117396		17903.3	25421.1	8890.69	15862		-0.144784	0.345635	0.451195		-0.165075	0.297723	0.503822		0.199592	0.307131
Q9FLG1	BXL4	At5g64570	BXL4 At5g64570 MUB3.9	Beta-D-xylosidase 4 OS=Arabidopsis thaliana OX=3702 GN=BXL4 PE=1 SV=1	0	17.854	8	4	14	4	116	4	0	High	2.9179e+06		210120	186248	275100	184870	183173	203496	232883	178253	244191	178033	182978	195012		223823	190513	218442	185341		45983.4	11275.6	35261.6	8732.99		0.0351026	0.0555003	0.880035		0.0397093	0.248729	0.56399		-0.232466	0.537661
P59224	RPS13B	At4g00100	RPS13B At4g00100 F6N15.7	40S ribosomal protein S13-2 OS=Arabidopsis thaliana OX=3702 GN=RPS13B PE=2 SV=1	0	45.458	46	7	22	1	488	7	0	High	5.48463e+06		322258	242303	173043	392861	476726	332792	251878	399592	193219	1.18996e+06	642872	287509		245868	400793	281563	706782		74671	72294	106341	454610		-0.195573	0.181092	0.659035		-0.818407	0.503445	0.313729		0.704975	1.21318
O04951	PP2A5	At1g69960	PP2A5 At1g69960 F20P5.30 T17F3.1	Serine/threonine-protein phosphatase PP2A-5 catalytic subunit OS=Arabidopsis thaliana OX=3702 GN=PP2A5 PE=1 SV=1	0.002	3.106	5	2	6	1	35	2	0	High	3.58015e+06		203791	164556	327065	238967	414859	315982	267523	272807	240553	207041	264693	206080		231804	323269	260294	225938		84798.7	88172.4	17299.4	33566.3		-0.167239	0.222535	0.599052		0.516809	0.828298	0.148492		0.479832	0.576748
Q9LQ81	ADF10	At1g01750	ADF10 At1g01750 T1N6.16	Actin-depolymerizing factor 10 OS=Arabidopsis thaliana OX=3702 GN=ADF10 PE=2 SV=1	0	7.45	26	2	3	2	53	2	0	High	725591		53922.9	51053.4	50514.8	51835.8	40147.4	43091	61221.3	51884.5	65968.5	56075.9	52819.4	40927.6		51830.4	45024.7	59691.5	49941		1832.12	6079.38	7165.57	7973.8		-0.203727	0.855599	0.139445		-0.149506	0.353015	0.443593		-0.20308	0.86342
P92966	RS41	At5g52040	RS41 RSP41 At5g52040 MSG15.12	Serine/arginine-rich splicing factor RS41 OS=Arabidopsis thaliana OX=3702 GN=RS41 PE=1 SV=2	0	16.806	15	4	6	4	88	4	0	High	2.10007e+06		146303	150668	150386	155806	138455	144086	174689	163197	171397	120036	157255	164733		149119	146116	169761	147341		2442.48	8852	5917.94	23941		-0.187042	2.29737	0.00504232		-0.0120501	0.0279274	0.937719		-0.0293523	0.220875
P68209	At5g08300	At5g08300	At5g08300 F8L15_30	Succinate--CoA ligase [ADP-forming] subunit alpha-1, mitochondrial OS=Arabidopsis thaliana OX=3702 GN=At5g08300 PE=1 SV=1	0	52.907	28	7	22	3	302	7	5	High	1.30429e+07		886869	885060	1.05333e+06	809236	996416	906935	880331	1.02692e+06	980665	947906	829145	838721		941752	904196	962639	871924		96631.9	93620	74939.3	65976.3		-0.0316471	0.106751	0.782076		0.0524327	0.186376	0.651065		-0.0587126	0.184403
P25269	TSB2	At4g27070	TSB2 At4g27070 T24A18.20	Tryptophan synthase beta chain 2, chloroplastic OS=Arabidopsis thaliana OX=3702 GN=TSB2 PE=1 SV=2	0	19.871	10	4	14	1	165	4	0	High	5.98205e+06		558536	785521	600	600	600	961364	569808	461400	600	893194	366544	1.38568e+06		448219	320855	343936	881807		403921	554697	302238	509665		0.382064	0.131703	0.738409		-1.45854	0.574077	0.266639		-0.482283	0.116943
Q9M9T2	At1g14300		AT1G14300 F14L17.6 F14L17_6	Protein HGH1 homolog OS=Arabidopsis thaliana OX=3702 GN=At1g14300 PE=1 SV=1	0	7.038	12	2	4	2	26	2	0	High	850780		44596.1	81426.2	80341.8	77338.2	45603.1	94588.7	39631.3	28785.2	32212.3	69690.6	31509.6	53703.5		68788	72510	33542.9	51634.6		20957.8	24847.1	5544.13	19174.4		1.03615	1.31853	0.0480253		0.489843	0.503802	0.313471		0.0760226	0.0693245
Q9SIR5	At2g25280	At2g25280	AT2G25280 T22F11.13 T22F11_13	AmmeMemoRadiSam system protein B OS=Arabidopsis thaliana OX=3702 GN=At2g25280 PE=1 SV=1	0	5.472	5	1	1	1	45	1	0	High	851540		67393.1	57850.2	66269.5	63739.1	60356.6	57922.6	58139.4	52877.8	59031.5	58086.8	60151.7	64564.7		63837.6	60672.8	56682.9	60934.4		5215.57	2921.1	3325.35	3309.14		0.171492	0.936812	0.115661		-0.00620746	0.0347164	0.923174		-0.0733569	0.38612
Q9FME2	NTF2	At5g60980	NTF2 At5g60980 MSL3.12	Nuclear transport factor 2 OS=Arabidopsis thaliana OX=3702 GN=NTF2 PE=1 SV=1	0	40.634	20	8	59	8	1207	8	0	High	2.47555e+07		2.04016e+06	2.16175e+06	2.06348e+06	1.64311e+06	1.74684e+06	1.68596e+06	1.77131e+06	1.78599e+06	1.50805e+06	1.45861e+06	1.49409e+06	1.62569e+06		2.08847e+06	1.69197e+06	1.68845e+06	1.52613e+06		64531.5	52126.7	156403	88027.2		0.306742	1.8264	0.0149141		0.148826	1.31491	0.0484272		-0.303739	2.93478
Q9LDI9	F23O10.17	At1g69250	F23O10.17 At1g69250 AT1G69250 F4N2.20	At1g69250 OS=Arabidopsis thaliana OX=3702 GN=F23O10.17 PE=1 SV=1	0	20.78	14	5	7	5	107	5	0	High	2.404e+06		167377	172838	151172	182641	163545	171148	176117	184111	170901	173242	169584	150040		163795	172445	177043	164288		11268.3	9614	6653.42	12474.6		-0.112205	0.811371	0.154393		0.0699025	0.376302	0.420435		0.0742368	0.432914
O65282	CPN20	At5g20720	CPN20 CHCPN10 CPN21 At5g20720 T1M15.120	20 kDa chaperonin, chloroplastic OS=Arabidopsis thaliana OX=3702 GN=CPN20 PE=1 SV=2	0	22.282	31	6	16	6	114	6	0	High	7.04196e+06		520459	488981	502443	479394	561267	545515	474969	546604	497061	501117	444567	433122		503961	528725	506211	459602		15793.9	43442.1	36683.5	36405.4		-0.00642669	0.0329375	0.926963		0.202133	0.99045	0.102223		0.0692061	0.391511
O65719	HSP70-3	At3g09440	HSP70-3 HSC70-3 HSC70-G7 At3g09440 F11F8 F3L24.33	Heat shock 70 kDa protein 3 OS=Arabidopsis thaliana OX=3702 GN=HSP70-3 PE=1 SV=1	0	491.119	71	37	606	13	16142	37	2	High	2.99102e+07		2.39963e+06	2.34268e+06	2.04711e+06	2.17078e+06	2.06161e+06	2.08684e+06	1.56989e+06	2.09016e+06	2.16065e+06	2.10169e+06	2.3916e+06	2.2862e+06		2.26314e+06	2.10641e+06	1.94024e+06	2.25983e+06		189245	57157.3	322656	146744		0.222095	0.679468	0.209186		-0.101427	0.777774	0.166812		-0.103539	0.616834
Q9SBB2	ABC1	At4g01660	ABC1 AtATH10 At4g01660 T15B16.14	Protein ABC transporter 1, mitochondrial OS=Arabidopsis thaliana OX=3702 GN=ABC1 PE=2 SV=1	0	9.518	5	2	2	2	70	2	0	High	2.14831e+06		157567	172941	168674	143272	181553	145713	135885	136121	142075	153519	149355	136710		166394	156846	138027	146528		7936.7	21431.5	3507.99	8753.91		0.269656	2.31912	0.00479605		0.0981689	0.315851	0.483224		-0.0852564	0.292991
A8MRW9	HXK2	At2g19860	HXK2 ATHXK2 HEXOKINASE 2 hexokinase 2 At2g19860 AT2G19860 F6F22.11 F6F22_11	Phosphotransferase OS=Arabidopsis thaliana OX=3702 GN=HXK2 PE=1 SV=1	0	30.419	16	5	7	1	193	5	0	High	16047.1		2165.93	1150.05	600	1760.08	600	1590.63	1578.17	1711.05	1603.47	600	1301.75	1598.19		1305.33	1316.91	1630.89	1166.65		794.428	626.613	70.5563	512.625		-0.321254	0.285204	0.518557		0.174784	0.116934	0.763952		0.0127415	0.00650435
Q9FM19	HIR1	At5g62740	HIR1 P31 At5g62740 MQB2.6	Hypersensitive-induced response protein 1 OS=Arabidopsis thaliana OX=3702 GN=HIR1 PE=1 SV=1	0	16.561	9	3	9	1	77	3	0	High	4.13971e+06		237454	268791	321378	225129	334769	273408	379260	295707	327936	320053	271477	277654		275874	277769	334301	289728		42408.1	54949.7	42138.4	26443.4		-0.277135	0.780516	0.165762		-0.0608153	0.124254	0.751183		0.00987259	0.015669
O23087	ECA2	At4g00900	ECA2 ACA5 At4g00900 A_TM018A10.4	Calcium-transporting ATPase 2, endoplasmic reticulum-type OS=Arabidopsis thaliana OX=3702 GN=ECA2 PE=1 SV=1	0	29.765	9	5	10	5	260	5	0	High	1.01985e+06		52710.9	112449	43779.1	73426.7	79121.4	58140.5	58301.5	67089	64975.8	64331.5	106322	78397.4		69646.3	70229.5	63455.4	83017.1		37336.1	10849.7	4586.79	21373.2		0.134303	0.102509	0.789752		-0.241331	0.389594	0.407761		0.0120316	0.00854551
Q9LVJ1	SBT1.4	At3g14067	SBT1.4 At3g14067 MDC16.21	Subtilisin-like protease SBT1.4 OS=Arabidopsis thaliana OX=3702 GN=SBT1.4 PE=2 SV=1	0	58.741	9	5	21	5	937	5	0	High	2.84856e+06		216218	223208	174848	190231	257051	182754	205254	216046	226756	181703	219142	183779		204758	210012	216019	194875		26137.5	40908.1	10751	21041.5		-0.0772384	0.277312	0.528066		0.107927	0.22243	0.599198		0.0365551	0.0652923
A0A1P8B930	At4g00170	At4g00170	At4g00170 AT4G00170 F6N15.21 F6N15_21	Plant VAMP (Vesicle-associated membrane protein) family protein OS=Arabidopsis thaliana OX=3702 GN=At4g00170 PE=1 SV=1	0.003	2.844	4	1	3	1	15	1	0	High	3.09462e+06		168397	199936	242276	214524	234269	227579	251524	264546	217219	238827	207397	203329		203536	225457	244430	216518		37070.9	10042.3	24448.3	19427.1		-0.264134	0.730631	0.185938		0.0583693	0.285664	0.518007		0.147569	0.421554
A8MQ78	ALY4	At5g37720	ALY4 ALWAYS EARLY 4 AtALY4 DIP2 At5g37720 AT5G37720 K12B20.19 K12B20_19	ALWAYS EARLY 4 OS=Arabidopsis thaliana OX=3702 GN=ALY4 PE=1 SV=1	0	8.155	8	2	6	2	90	2	0	High	1.14095e+06		62393.5	72585.4	73833.9	83728.3	118644	52588.2	111293	67139.5	91952.1	61289.8	61785.4	80883		69604.3	84986.9	90128.1	67986.1		6275.85	33046	22133	11171.8		-0.372801	0.705119	0.197188		0.322002	0.350548	0.44612		0.288065	0.325478
F4IFD0	At2g04865	At2g04865	At2g04865	Protein MAIN-LIKE 2 OS=Arabidopsis thaliana OX=3702 GN=At2g04865 PE=1 SV=1	0.006	2.225	3	1	1	1	14	1	0	High	294148		37119.9	36649.5	29244.7	27994.5	600	26776.7	24228.7	600	21809.5	18809.7	36990.9	34523.6		34338	18457.1	15546.1	30108.1		4417.23	15476.7	13000.1	9862.11		1.14326	1.11481	0.076769		-0.705975	0.477257	0.333229		-0.895632	0.78882
Q9XEE2	ANN2	At5g65020	ANN2 ANNAT2 At5g65020 MXK3.27	Annexin D2 OS=Arabidopsis thaliana OX=3702 GN=ANN2 PE=1 SV=1	0	137.212	56	16	126	15	2409	16	1	High	3.22704e+07		2.03116e+06	2.10983e+06	1.96873e+06	2.23439e+06	2.89168e+06	3.16522e+06	1.84378e+06	2.08312e+06	1.91833e+06	2.61336e+06	2.34007e+06	1.90403e+06		2.03657e+06	2.76377e+06	1.94841e+06	2.28582e+06		70708.4	478420	122473	357765		0.0638451	0.467242	0.341003		0.273925	0.623271	0.238083		0.440491	1.22351
Q8LCL3	RPL27B	At3g22230	RPL27B At3g22230 MKA23.13	60S ribosomal protein L27-2 OS=Arabidopsis thaliana OX=3702 GN=RPL27B PE=2 SV=2	0	5.045	19	3	3	1	30	3	0	High	3.25592e+06		224062	223624	231407	203640	211853	228607	243947	270062	227367	220354	228434	232726		226364	214700	247125	227171		4372.44	12724.7	21524.3	6281.9		-0.126598	0.752203	0.176928		-0.0814583	0.693309	0.202624		-0.0763242	0.682723
Q9M9K1	PGM2	At3g08590	PGM2 At3g08590 F17O14.6	Probable 2,3-bisphosphoglycerate-independent phosphoglycerate mutase 2 OS=Arabidopsis thaliana OX=3702 GN=PGM2 PE=1 SV=1	0	205.616	45	18	91	12	2517	18	0	High	1.66064e+07		1.07317e+06	1.31899e+06	1.39809e+06	1.04265e+06	1.03357e+06	1.23242e+06	1.32531e+06	1.19971e+06	1.2473e+06	878697	1.15191e+06	1.22547e+06		1.26342e+06	1.10288e+06	1.25744e+06	1.08536e+06		169436	112277	63412	182717		0.0068388	0.0190302	0.957128		0.0231028	0.0485105	0.894313		-0.196051	0.614153
Q93Z55	At3g58470	At3g58470	AT3G58470	Protein-lysine N-methyltransferase At3g58470 OS=Arabidopsis thaliana OX=3702 GN=At3g58470 PE=1 SV=1	0	14.315	21	3	10	3	206	3	0	High	2.49665e+06		144098	156324	216300	192965	272406	203580	182088	189373	215271	128416	109553	205524		172241	222984	195577	147831		38642.9	43128.9	17439.9	50845.7		-0.183313	0.404086	0.394379		0.592991	0.911404	0.12263		0.372513	0.691037
Q8GXR9	NDC1	At5g08740	NDC1 At5g08740 T2K12.12 T2K12_90	Alternative NAD(P)H-ubiquinone oxidoreductase C1, chloroplastic/mitochondrial OS=Arabidopsis thaliana OX=3702 GN=NDC1 PE=1 SV=2	0	5.039	4	1	1	1	60	1	0	High	107034		600	600	600	600	600	600	78940.8	600	28093.2	600	600	600		600	600	35878	600		0	0	39746.4	0		-5.90199	0.701085	0.199028		0	#DIV/0!	#DIV/0!		0	#DIV/0!
Q9LT78	RD21C	At3g19390	RD21C At3g19390 MLD14.12	Probable cysteine protease RD21C OS=Arabidopsis thaliana OX=3702 GN=RD21C PE=1 SV=1	0	19.332	4	1	20	1	599	1	0	High	2.824e+06		251520	198183	203112	190603	204864	199970	225002	193284	203208	189510	188543	198055		217605	198479	207165	192036		29474.7	7246.26	16225.2	5235.19		0.0709341	0.207992	0.619452		0.0476111	0.552885	0.279973		-0.132726	0.473118
Q39258	VHA-E1	At4g11150	VHA-E1 EMB2448 TUF TUFF VATE At4g11150 F2P3.10 T22B4.130	V-type proton ATPase subunit E1 OS=Arabidopsis thaliana OX=3702 GN=VHA-E1 PE=1 SV=2	0	62.63	50	12	40	9	582	12	3	High	1.06758e+07		712742	669689	806431	721858	790258	835423	755980	757741	670350	1.00339e+06	775941	777367		729621	782513	728024	852232		69915.8	57177.5	49954.3	130907		0.00316104	0.0106108	0.975864		-0.123132	0.351134	0.445518		0.100968	0.434392
Q8L7K9	NAD-ME2	At4g00570	NAD-ME2 At4g00570 F6N23.16	NAD-dependent malic enzyme 2, mitochondrial OS=Arabidopsis thaliana OX=3702 GN=NAD-ME2 PE=1 SV=1	0	58.899	19	9	26	9	765	9	0	High	8.42172e+06		604662	558764	814406	607599	676350	548338	586203	503105	579913	572726	606299	667979		659277	610762	556407	615668		136291	64064.7	46267.9	48312.7		0.244745	0.547547	0.283435		-0.0115417	0.0358521	0.920763		-0.110274	0.21709
F4JY24	CHR17	At5g18620	CHR17 At5g18620	ISWI chromatin-remodeling complex ATPase CHR17 OS=Arabidopsis thaliana OX=3702 GN=CHR17 PE=1 SV=1	0	22.581	7	6	16	1	254	6	0	High	7.91121e+06		491405	676026	629047	572316	512425	639542	579504	447118	527105	599943	535993	700459		598826	574761	517909	612132		95948.7	63594	66670.3	82907.6		0.209438	0.527962	0.296509		-0.0908798	0.244776	0.569146		-0.059175	0.133363
A0A1P8BEG9	MCK7.28	At5g58410	MCK7.28 MCK7_28 At5g58410 AT5G58410	E3 ubiquitin-protein ligase listerin OS=Arabidopsis thaliana OX=3702 GN=MCK7.28 PE=1 SV=1	0	5.046	1	2	3	2	32	2	0	High	2.18891e+06		205099	227637	131547	186215	162376	148247	131692	131219	147711	131631	178199	217031		188094	165613	136874	175620		50251.3	19189.9	9388.24	42758		0.458609	0.802227	0.157679		-0.0846471	0.136534	0.730241		-0.183642	0.293113
Q9SIU2	ABH1	At2g13540	ABH1 CBP80 ENS At2g13540 T10F5.8	Nuclear cap-binding protein subunit 1 OS=Arabidopsis thaliana OX=3702 GN=ABH1 PE=1 SV=2	0	30.183	9	6	21	5	188	6	0	High	3.94362e+06		320626	338391	240878	250808	245133	308853	281266	248663	193866	245369	311003	364222		299965	268265	241265	306865		51936.3	35264.7	44167	59534.2		0.314175	0.677463	0.210154		-0.193947	0.410444	0.388648		-0.161138	0.365373
F4KC57	VPS20.1	At5g63880	VPS20.1 MGI19.8 MGI19_8 VPS20 At5g63880 AT5G63880	SNF7 family protein OS=Arabidopsis thaliana OX=3702 GN=VPS20.1 PE=1 SV=1	0	11.054	16	3	5	3	160	3	0	High	1.31018e+06		77966.7	73291.7	102254	96664.1	91609	82169.9	91548.2	87081	138417	85582.6	76318.8	78791.6		84504.3	90147.6	105682	80231		15548.8	7356.75	28437.1	4796.73		-0.322634	0.493517	0.320984		0.16813	0.913109	0.122149		0.0932655	0.221669
Q9SPK5	THFS	At1g50480	THFS At1g50480 F11F12.17 F17J6.2	Formate--tetrahydrofolate ligase OS=Arabidopsis thaliana OX=3702 GN=THFS PE=2 SV=1	0	47.416	17	7	22	7	500	7	0	High	1.00997e+07		824543	798906	575024	737104	852273	682046	537373	650418	617847	793157	806431	578354		732824	757141	601879	725981		137259	86864.2	58189.9	128021		0.283993	0.692871	0.202829		0.0606312	0.12797	0.744783		0.0470949	0.0924764
F4I7I0	ALAAT1	At1g17290	ALAAT1 AOAT4 At1g17290 T13M22.3	Alanine aminotransferase 1, mitochondrial OS=Arabidopsis thaliana OX=3702 GN=ALAAT1 PE=1 SV=1	0	55.648	20	8	37	3	525	8	5	High	1.34083e+07		998461	822099	918832	1.084e+06	1.05444e+06	827049	948848	839373	971847	963758	1.02969e+06	975704		913131	988497	920023	989718		88319.4	140597	70784.7	35129.8		-0.0108482	0.0357021	0.921081		-0.00178135	0.00478043	0.989053		0.114415	0.322659
F4JY37	RUK	At5g18700	RUK EMB3013 At5g18700 T1A4.80	Serine/threonine-protein kinase RUNKEL OS=Arabidopsis thaliana OX=3702 GN=RUK PE=1 SV=1	0.006	2.233	2	1	2	1	0	1	0	High	927707		42289.8	44038.5	72921.9	78929.1	83342.6	57783.7	50265.5	68066.2	89252	56509.1	52901.6	600		53083.4	73351.8	69194.6	36670.2		17202.8	13661.8	19517.7	31289.8		-0.382398	0.463621	0.343858		1.00022	0.865622	0.136263		0.466571	0.732192
Q9FX83	At1g16700	At1g16700	At1g16700 F19K19.1	NADH dehydrogenase [ubiquinone] iron-sulfur protein 8-B, mitochondrial OS=Arabidopsis thaliana OX=3702 GN=At1g16700 PE=1 SV=1	0	9.954	8	1	7	1	87	1	0	High	741333		45220.6	37713.7	45094.2	60083.6	84530.5	51686.3	48770.5	51294.6	42465.4	57787	50786.1	50294.5		42676.2	65433.5	47510.1	52955.9		4298.07	17063.1	4547.53	4191.1		-0.154805	0.598818	0.251873		0.305237	0.543504	0.286086		0.616598	1.0525
P16180	RPS17	At1g79850	RPS17 At1g79850 F19K16.19	30S ribosomal protein S17, chloroplastic OS=Arabidopsis thaliana OX=3702 GN=RPS17 PE=1 SV=1	0.003	2.848	13	1	1	1	24	1	0	High	532513		35508.3	35857	47795.1	37156	22859.7	41512.9	43202.7	41054.5	28018.6	41792.6	54486.3	44086.8		39720.1	33842.9	37425.3	46788.6		6995.29	9757.94	8216.94	6764.4		0.085858	0.135912	0.731287		-0.467305	0.879494	0.131979		-0.231019	0.352355
Q9SAA9	CYP51G1	At1g11680	CYP51G1 CYP51A2 EMB1738 At1g11680 F25C20.17	Sterol 14-demethylase OS=Arabidopsis thaliana OX=3702 GN=CYP51G1 PE=1 SV=1	0	6.062	5	2	4	2	58	2	0	High	774279		67262.7	62180.4	29500.4	72871.2	39425.2	36179.6	72034.1	56285.2	60114.4	68950.8	67628.9	79136.4		52981.1	49492	62811.2	71905.4		20493.1	20311.9	8213.47	6297.07		-0.245544	0.315496	0.48362		-0.538905	0.847829	0.141962		-0.0982844	0.0734868
Q9XI36	MBD10	At1g15340	MBD10 At1g15340 F9L1.28	Methyl-CpG-binding domain-containing protein 10 OS=Arabidopsis thaliana OX=3702 GN=MBD10 PE=1 SV=1	0	37.144	30	7	21	7	342	7	0	High	6.08947e+06		456091	488482	510776	360032	356244	379542	508120	399461	618222	344271	406672	452946		485116	365272	508601	401296		27497.4	12501.9	109381	54536.8		-0.068204	0.132772	0.736593		-0.135696	0.485116	0.327253		-0.409358	2.62913
Q9FK25	OMT1	At5g54160	OMT1 COMT COMT1 At5g54160 K18G13.3	Flavone 3'-O-methyltransferase 1 OS=Arabidopsis thaliana OX=3702 GN=OMT1 PE=1 SV=1	0	65.832	28	8	31	8	557	8	0	High	8.2545e+06		582852	569844	545709	622908	657327	674802	530426	542613	559277	581506	621652	541448		566135	651679	544105	581535		18847.1	26404	14483.5	40102.2		0.0572596	0.735872	0.183708		0.164294	1.18949	0.0646412		0.203015	1.98794
Q9SUL1	RD19C	At4g16190	RD19C RDL2 At4g16190 dl4135w	Probable cysteine protease RD19C OS=Arabidopsis thaliana OX=3702 GN=RD19C PE=2 SV=1	0.004	2.548	4	1	1	1	14	1	0	High	2.13544e+06		140138	204260	175178	152128	180896	163674	130336	131645	153024	111106	107353	139457		173192	165566	138335	119305		32107.1	14477.2	12737.8	17552.8		0.324208	0.808549	0.1554		0.47275	1.61235	0.0244148		-0.0649667	0.138662
F4JFF2	At3g61690		AT3G61690	Nucleotidyltransferase OS=Arabidopsis thaliana OX=3702 GN=At3g61690 PE=1 SV=1	0.001	3.613	2	2	2	2	26	2	0	High	1.32938e+06		83726.2	111612	111361	90436.6	91377.1	103833	91089.1	86185.2	81018.7	65930.8	62650	89280.7		102233	95215.5	86097.7	72620.5		16028	7477.59	5035.78	14521.1		0.247817	0.765617	0.171547		0.390819	1.12683	0.0746744		-0.102595	0.275968
Q8L838	COG4	At4g01395	COG4 At4g01395 F3D13.1	Conserved oligomeric Golgi complex subunit 4 OS=Arabidopsis thaliana OX=3702 GN=COG4 PE=1 SV=1	0	20.785	10	4	12	4	237	4	0	High	1.33139e+06		122222	90101.2	94336.2	80469.3	107169	90195.9	57688.6	81596.2	89996.2	83316.7	105449	93294.8		102220	92611.5	76427	94020.3		17451.5	13512.9	16762.6	11084.1		0.419521	0.858247	0.138597		-0.0217807	0.0478315	0.895712		-0.142413	0.307333
A0A1P8BA79	TAF5	At5g25150	TAF5 TBP-associated factor 5 At5g25150 AT5G25150 F21J6.5	TBP-associated factor 5 OS=Arabidopsis thaliana OX=3702 GN=TAF5 PE=1 SV=1	0.001	4.137	5	2	2	2	25	2	0	High	2.32061e+06		87779.6	179179	144640	145306	179616	129289	247125	210427	143355	207087	78454.5	72647		137199	151404	200303	119396		46151.5	25711.5	52620.7	75997.8		-0.545909	0.713512	0.193414		0.342645	0.277718	0.527572		0.142127	0.176746
Q0WUY5	At3g07660		AT3G07660	Flocculation protein (DUF1296) OS=Arabidopsis thaliana OX=3702 GN=At3g07660 PE=1 SV=1	0	11.776	5	3	9	3	133	3	0	High	3.49508e+06		336816	234719	287088	275433	243049	214805	244054	216388	265854	202090	215567	232466		286207	244429	242099	216708		51054.3	30337.5	24791	15220.2		0.241465	0.602935	0.249497		0.173664	0.638108	0.230087		-0.227647	0.537616
O22287	CYT1	At2g39770	CYT1 EMB101 GMP1 HSN1 SOZ1 VTC1 At2g39770 T5I7.7	Mannose-1-phosphate guanylyltransferase 1 OS=Arabidopsis thaliana OX=3702 GN=CYT1 PE=1 SV=1	0	12.196	14	3	4	3	42	3	0	High	1.10466e+06		76238.8	74350.2	78446.7	80374.1	86840.9	103690	66737.6	79417.9	73140.6	70778.9	95427.8	91541.8		76345.2	90301.7	73098.7	85916.2		2050.34	12037.1	6340.27	13252.4		0.0626929	0.350421	0.446251		0.071823	0.159151	0.693185		0.242215	0.925038
Q8W569	At4g26650	At4g26650	At4g26650 AT4G26650 T15N24.100 T15N24_100	AT4g26650/T15N24_100 OS=Arabidopsis thaliana OX=3702 GN=At4g26650 PE=1 SV=1	0.001	4.318	4	2	3	2	25	2	0	High	3.19386e+06		241140	246855	260244	225173	218118	211774	292563	242950	216680	195146	162921	245686		249413	218355	250731	201251		9805.64	6702.9	38535.4	41718.5		-0.00760199	0.0190965	0.956981		0.11768	0.282439	0.521868		-0.191861	1.97529
Q9SU58	AHA4	At3g47950	AHA4 At3g47950 T17F15.180	ATPase 4, plasma membrane-type OS=Arabidopsis thaliana OX=3702 GN=AHA4 PE=2 SV=2	0	89.915	16	13	59	1	1734	13	0	High	233514		21365.2	15629.6	19275.3	17381	14349.5	12531.3	17441.8	12539	17253.9	20970.2	15697.4	22007.4		18756.7	14753.9	15744.9	19558.4		2902.71	2450.03	2777.97	3383.67		0.252521	0.57846	0.263961		-0.406688	0.931125	0.117186		-0.346309	0.847669
A0A1I9LPJ2	CAM7	At3g43810	CAM7 AtCAM7 CALMODULIN 7 calmodulin 7 Z-box Binding Factor 3 ZBF3 At3g43810 AT3G43810	Calmodulin 7 OS=Arabidopsis thaliana OX=3702 GN=CAM7 PE=1 SV=1	0	17.45	31	3	10	3	261	3	0	High	768737		61677.2	58332.1	41107.7	27127.6	59368.7	53464.3	53563.1	48865.5	66780.7	56302.9	31712.7	40654.7		53705.7	46653.5	56403.1	42890.1		11037.6	17165.7	9289.14	12446.6		-0.0707007	0.117892	0.762269		0.121342	0.111338	0.773859		-0.203088	0.235273
Q9LW17	At3g15610	At3g15610	At3g15610 AT3G15610	Expressed protein OS=Arabidopsis thaliana OX=3702 GN=At3g15610 PE=1 SV=1	0	11.9	13	3	8	1	84	3	0	High	671702		48555.2	45713.6	24291.9	49323.6	43771.9	38383.7	44725.9	49299.7	39569.6	66739	64044.7	41353.5		39520.2	43826.4	44531.7	57379.1		13264.4	5470.12	4867.95	13943.8		-0.172243	0.242438	0.572219		-0.388726	0.716387	0.192138		0.149209	0.200227
A0A178VCG8	NAC052		NAC052 ANAC051 ANAC052 At3g10490 AT3G10490	NAC domain containing protein 52 OS=Arabidopsis thaliana OX=3702 GN=NAC052 PE=1 SV=1	0.002	3.671	7	1	1	1	33	1	0	High	135735		13965.9	9641.04	11385.7	8822.38	5231.67	7455.64	9218.07	7984.22	9622.28	9452.84	9585.33	10317.7		11664.2	7169.9	8941.52	9785.29		2175.84	1812.33	853.326	465.818		0.383494	0.943888	0.113792		-0.448662	1.13849	0.0726959		-0.702062	1.28879
Q8LBA6	PIS1	At1g68000	PIS1 At1g68000 T23K23.15	CDP-diacylglycerol--inositol 3-phosphatidyltransferase 1 OS=Arabidopsis thaliana OX=3702 GN=PIS1 PE=1 SV=2	0.003	3.009	6	1	1	1	25	1	0	High	1.02299e+06		83301.9	67278.3	67871.3	70632.5	76009.4	54555.1	74570.8	61021.8	79210.3	99199.2	71577.2	87675.9		72817.2	67065.7	71601	86150.8		9084.84	11163.1	9450.98	13874		0.0242997	0.0554547	0.880127		-0.361289	0.863341	0.136981		-0.118705	0.278254
P34790	CYP18-3	At4g38740	CYP18-3 ROC1 At4g38740 T9A14.20	Peptidyl-prolyl cis-trans isomerase CYP18-3 OS=Arabidopsis thaliana OX=3702 GN=CYP18-3 PE=1 SV=1	0	40.284	31	5	44	4	611	5	0	High	1.68108e+07		1.28345e+06	1.17991e+06	1.14012e+06	948939	1.1691e+06	1.16874e+06	1.14559e+06	1.50563e+06	1.20778e+06	1.14463e+06	1.17452e+06	937182		1.20116e+06	1.09559e+06	1.28633e+06	1.08544e+06		73989.5	127005	192445	129266		-0.0988355	0.289174	0.513838		0.0134249	0.032733	0.9274		-0.132715	0.550628
Q93ZH7	IQD2	At5g03040	IQD2 At5g03040 F15A17.70	Protein IQ-DOMAIN 2 OS=Arabidopsis thaliana OX=3702 GN=IQD2 PE=1 SV=1	0	25.412	21	6	14	6	178	6	0	High	1.95473e+06		165830	97041.9	127291	108158	211412	115970	137532	159914	123832	100604	123575	132962		130054	145180	140426	119047		34477.1	57491.7	18214	16647.5		-0.110699	0.174618	0.668933		0.286312	0.30839	0.491598		0.158731	0.145173
Q9LFU5	At5g15810	At5g15810	At5g15810 F14F8_190	Probable tRNA (guanine(26)-N(2))-dimethyltransferase 1 OS=Arabidopsis thaliana OX=3702 GN=At5g15810 PE=2 SV=3	0	11.754	10	3	8	3	106	3	0	High	4.58078e+06		316817	296773	403975	255447	242807	276821	451267	321335	431461	287673	266620	394828		339189	258358	401354	316374		56994.9	17193.1	70002.8	68754		-0.242788	0.524519	0.298869		-0.292256	0.639769	0.229209		-0.392715	1.10587
Q93YP9	At1g19450	At1g19450	At1g19450 F18O14.22	Sugar transporter ERD6-like 4 OS=Arabidopsis thaliana OX=3702 GN=At1g19450 PE=2 SV=1	0.002	3.405	5	2	2	1	0	2	1	High	2.67087e+06		196881	180265	68507	186145	62153.6	256052	307649	240060	224082	235488	178718	219561		148551	168117	257264	211256		69816.1	98198.1	44360.3	29282		-0.792293	1.06994	0.0851247		-0.329526	0.295592	0.5063		0.178507	0.101025
Q9C778	ELP4	At3g11220	ELP4 ELO1 At3g11220 F11B9.14	Elongator complex protein 4 OS=Arabidopsis thaliana OX=3702 GN=ELP4 PE=1 SV=1	0.003	2.943	2	1	2	1	38	1	0	High	1.15672e+06		135819	118011	600	60833.3	600	98763.8	163362	75902.1	156748	77667.3	100695	87706.8		84810	53399	132004	88689.7		73469.5	49502.4	48698.1	11545.3		-0.638277	0.391238	0.40622		-0.731953	0.529478	0.295476		-0.66742	0.242343
Q42396	CPK12	At5g23580	CPK12 CDPK9 At5g23580 MQM1.15	Calcium-dependent protein kinase 12 OS=Arabidopsis thaliana OX=3702 GN=CPK12 PE=1 SV=1	0	17.976	6	3	4	1	117	3	0	High	303814		17417.9	22221.5	27913.5	19028.5	18727.7	19944	19705.1	17889.4	23294.3	21687.3	24077.1	35302.7		22517.6	19233.4	20296.3	27022.3		5254.08	633.524	2750.54	7269.85		0.149842	0.258179	0.55185		-0.490539	0.859509	0.138195		-0.227442	0.464783
Q9SCV3	BGAL9	At2g32810	BGAL9 At2g32810 F24L7.5	Beta-galactosidase 9 OS=Arabidopsis thaliana OX=3702 GN=BGAL9 PE=2 SV=1	0	7.972	3	2	3	2	63	2	0	High	1.1092e+06		71377.9	80810.9	92516.3	80857	71965.4	75300.6	89422.8	77135.8	81523.4	66645.8	71040.6	83061.5		81568.4	76041	82694	73582.6		10589.5	4491.81	6226.56	8497.97		-0.0197728	0.0547337	0.881589		0.0474125	0.16706	0.680676		-0.101232	0.344813
Q9SA96	ADT1	At1g11790	ADT1 PDT1 At1g11790 F25C20.4	Arogenate dehydratase/prephenate dehydratase 1, chloroplastic OS=Arabidopsis thaliana OX=3702 GN=ADT1 PE=1 SV=1	0	8.213	6	1	1	1	97	1	0	High	179523		13836.2	12184.3	13715.3	15331.8	17643.8	13056.9	11131.5	10792.1	12082.3	10968.2	10706.7	10486.7		13245.3	15344.2	11335.3	10720.5		920.784	2293.47	668.816	241.059		0.224655	1.35837	0.0438153		0.517314	1.5931	0.0255213		0.212213	0.667044
Q84TE2	At4g33120	At4g33120	AT4G33120 F4I10.50 F4I10_50	At4g33120 OS=Arabidopsis thaliana OX=3702 GN=At4g33120 PE=1 SV=1	0	8.374	7	1	2	1	101	1	0	High	122584		7271.47	7009.76	10746.6	7211.15	8607.34	8638.08	10638.5	9026.19	10184	6129.2	5606.2	10632.7		8342.6	8152.19	9949.59	7456.03		2086.02	815.11	831.349	2763.47		-0.254139	0.548343	0.282916		0.12878	0.156723	0.697072		-0.0333103	0.0505855
Q8VY78	SAE1A	At4g24940	SAE1A SAE1-1 At4g24940 F13M23.80	SUMO-activating enzyme subunit 1A OS=Arabidopsis thaliana OX=3702 GN=SAE1A PE=1 SV=1	0.002	3.224	3	1	2	1	23	1	0	High	427157		30941.5	19028.9	600	64306.4	600	60923.9	33324.8	27695.8	44984.5	46869	36988.2	62094.5		16856.8	41943.4	35335	48650.6		15286.9	35844.4	8817.91	12647.6		-1.06777	0.841784	0.143951		-0.214011	0.110624	0.775132		1.31512	0.485054
Q9LU40	MSR1	At3g21190	MSR1 OFUT25 At3g21190 MXL8.4	Protein MANNAN SYNTHESIS-RELATED 1 OS=Arabidopsis thaliana OX=3702 GN=MSR1 PE=2 SV=1	0	28.241	15	5	13	5	242	5	0	High	4.18424e+06		215963	217570	346896	330511	349235	352906	368209	217836	339403	253875	195516	252160		260143	344217	308483	233850		75134.6	12011.1	79812.8	33209.3		-0.245887	0.311996	0.487533		0.557735	2.2485	0.00564286		0.404016	0.892188
Q9LV03	GLT1	At5g53460	GLT1 At5g53460 MYN8.7	Glutamate synthase 1 [NADH], chloroplastic OS=Arabidopsis thaliana OX=3702 GN=GLT1 PE=1 SV=2	0	294.746	27	45	145	45	2493	45	0	High	2.93972e+07		2.40329e+06	3.00354e+06	2.501e+06	1.74008e+06	1.36371e+06	2.11274e+06	2.18916e+06	1.9095e+06	2.08593e+06	1.61147e+06	1.65306e+06	2.1125e+06		2.63595e+06	1.73884e+06	2.06153e+06	1.79235e+06		322074	374516	141420	278045		0.354605	1.32404	0.0474202		-0.0437203	0.0694521	0.852212		-0.600193	1.46019
Q9FQ03	XRN3	At1g75660	XRN3 At1g75660 F10A5.15	5'-3' exoribonuclease 3 OS=Arabidopsis thaliana OX=3702 GN=XRN3 PE=1 SV=1	0	52.499	13	9	19	8	412	9	1	High	4.63315e+06		571202	229524	117494	465140	102444	205754	280704	457544	426170	422878	481109	576904		306073	257779	388139	493630		236342	186861	94355.2	77772.9		-0.342697	0.217346	0.606253		-0.937295	0.944177	0.113716		-0.247742	0.0996046
Q9LJH9	EXO70D3	At3g14090	EXO70D3 ATEXO70D3 MAG2.5 AT3G14090	Exocyst subunit Exo70 family protein OS=Arabidopsis thaliana OX=3702 GN=EXO70D3 PE=1 SV=1	0.004	2.788	3	2	2	2	0	2	0	High	2.22104e+06		112975	119980	126874	150948	114118	120143	196936	146618	149285	136358	113599	153295		119943	128403	164279	134417		6949.99	19755.6	28312.4	19919.2		-0.453804	1.23707	0.057934		-0.0660441	0.137143	0.729218		0.0983266	0.281755
P49690	RPL23A	At1g04480; At2g33370; At3g04400	RPL23A At1g04480 F19P19.5; RPL23B At2g33370 F4P9.14; RPL23C EMB2171 At3g04400 T27C4.4	60S ribosomal protein L23 OS=Arabidopsis thaliana OX=3702 GN=RPL23A PE=2 SV=3	0	31.442	49	7	19	7	424	7	0	High	5.88176e+06		390262	363669	497901	360235	385465	430372	437509	378663	336008	452376	420206	419904		417277	392024	384060	430829		71076.9	35525.5	50965.5	18660.9		0.119674	0.262343	0.546584		-0.136172	0.771442	0.169262		-0.0900641	0.213746
Q8GUN2	HINT1	At3g56490	HINT1 HIT3 At3g56490 5P19_140	Adenylylsulfatase HINT1 OS=Arabidopsis thaliana OX=3702 GN=HINT1 PE=1 SV=1	0.008	1.959	8	1	1	1	19	1	0	High	1.85118e+06		135773	135282	125388	126032	98754.1	117608	159871	135417	157348	108132	128192	150939		132148	114132	150879	129088		5859.18	13967.6	13449.4	21417.6		-0.191238	1.0387	0.0914736		-0.177651	0.433776	0.368319		-0.211453	0.96484
O82638	At4g32960	At4g32960	At4g32960 AT4G32960 F26P21.80 F26P21_80	BRISC and BRCA1-A complex member 1 OS=Arabidopsis thaliana OX=3702 GN=At4g32960 PE=1 SV=1	0.004	2.585	3	1	1	1	22	1	0	High	1.09505e+06		78033	70123.3	87535.5	68807.1	76864.2	84913.1	86385.3	86577.9	81411.4	86875.1	57657.3	71313.1		78563.9	76861.4	84791.5	71948.5		8718.23	8052.99	2928.83	14619.3		-0.110053	0.514359	0.305944		0.0952958	0.195856	0.637006		-0.0316075	0.0883034
Q9SRI1	SEC13A	At3g01340	SEC13A At3g01340 T22N4.3	Protein transport protein SEC13 homolog A OS=Arabidopsis thaliana OX=3702 GN=SEC13A PE=1 SV=1	0	31.369	19	5	17	4	237	5	0	High	1.02792e+06		65045.7	59304.9	82982	75472.2	56646.3	73770.1	84691.2	65926.2	73446	65529	58830.8	70833.2		69110.8	68629.5	74687.8	65064.3		12350.9	10412.6	9443.95	6014.66		-0.11196	0.245599	0.568069		0.0769621	0.197466	0.634649		-0.0100829	0.0171338
O04310	JAL34	At3g16460	JAL34 At3g16460 T02O04.4	Jacalin-related lectin 34 OS=Arabidopsis thaliana OX=3702 GN=JAL34 PE=1 SV=1	0	480.864	63	32	276	32	9526	32	0	High	4.41697e+07		3.59391e+06	3.79748e+06	3.10726e+06	3.28988e+06	3.32994e+06	2.83101e+06	3.09935e+06	3.2108e+06	3.28164e+06	2.4504e+06	3.10041e+06	3.06773e+06		3.49955e+06	3.15028e+06	3.19726e+06	2.87285e+06		354652	277217	91895.8	366211		0.130333	0.645554	0.226176		0.132997	0.450355	0.354523		-0.151691	0.601822
A0A1P8AQR2	SULTR1;2	At1g78000	SULTR1:2 SEL1 SELENATE RESISTANT 1 SULFATE TRANSPORTER sulfate transporter 1:2 At1g78000 AT1G78000 F28K19.22 F28K19_22	Sulfate transporter 12 OS=Arabidopsis thaliana OX=3702 GN=SULTR1;2 PE=1 SV=1	0.001	3.842	2	1	2	1	59	1	0	High	1.36654e+06		81608.6	74542.7	118275	107412	86483.7	92879.2	122948	88526.5	98047.9	72178.8	80609	98937.2		91475.5	95591.6	103174	83908.3		23476.6	10724.5	17774.2	13680.9		-0.173625	0.276381	0.529199		0.18807	0.509924	0.309083		0.0634982	0.0990523
F4I378	At1g29980	At1g29980	At1g29980 AT1G29980 T1P2.9 T1P2_9	Uncharacterized protein OS=Arabidopsis thaliana OX=3702 GN=At1g29980 PE=1 SV=1	0	4.746	4	1	2	1	37	1	0	High	2.41022e+06		129850	123105	136776	148775	164252	153082	159185	125043	251210	130205	124114	111190		129911	155370	178479	121836		6835.63	7988	65259	9709.94		-0.458238	0.570112	0.269084		0.350761	2.005	0.00988562		0.258185	1.8614
Q84K16	GAMMA-ADR	At1g23900	GAMMA-ADR At1g23900 T23E23.7	AP-1 complex subunit gamma-1 OS=Arabidopsis thaliana OX=3702 GN=GAMMA-ADR PE=1 SV=1	0	11.141	4	3	16	2	136	3	0	High	3.36971e+06		206269	233145	278163	219843	227250	206759	216603	211917	236989	269175	213803	281490		239192	217951	221836	254823		36326.5	10376	13330.1	36053.6		0.108675	0.318205	0.480612		-0.225493	0.785379	0.163916		-0.134168	0.414225
F4J5T2	LTA3	At3g52200	LTA3 At3g52200 AT3G52200	Dihydrolipoamide acetyltransferase component of pyruvate dehydrogenase complex OS=Arabidopsis thaliana OX=3702 GN=LTA3 PE=1 SV=1	0	105.411	24	12	53	12	825	12	0	High	8.22798e+06		533466	789261	458347	526308	552590	607516	548692	451807	466350	996510	550816	577182		593692	562138	488950	708169		173483	41437.4	52247	250058		0.280027	0.427899	0.373337		-0.33317	0.426191	0.374808		-0.0787889	0.110934
Q94EJ6	At4g18030	At4g18030	At4g18030 T6K21.210	Probable methyltransferase PMT14 OS=Arabidopsis thaliana OX=3702 GN=At4g18030 PE=2 SV=1	0	37.154	11	5	21	5	528	5	0	High	9.8812e+06		810264	694538	625887	736901	653585	662091	674747	686254	723279	714597	721699	838327		710230	684193	694760	758208		93184.8	45844.8	25359.5	69476.5		0.0317717	0.0995345	0.79518		-0.148191	0.702515	0.198374		-0.0538835	0.163358
Q9LVQ4	At5g55860	At5g55860	At5g55860 MWJ3.4	WEB family protein At5g55860 OS=Arabidopsis thaliana OX=3702 GN=At5g55860 PE=1 SV=1	0	15.321	10	4	5	4	149	4	0	High	378995		38029.5	31850	30168.2	28619.4	20954.4	19121.5	30990.6	28736.5	29717.2	17536.9	25374.7	30031.1		33349.2	22898.4	29814.8	24314.2		4139.51	5038.57	1130.25	6314.26		0.161627	0.644289	0.226835		-0.0865499	0.109802	0.776601		-0.542403	1.30077
Q9SJT7	VHA-a2	At2g21410	VHA-a2 At2g21410 F3K23.17	V-type proton ATPase subunit a2 OS=Arabidopsis thaliana OX=3702 GN=VHA-a2 PE=1 SV=1	0	62.606	15	8	48	3	965	8	0	High	911184		55691.7	104629	72732.2	75761.2	83025.4	53449.2	68800.6	32453.4	34289.1	66956.3	52648.3	77816.2		77684.3	70745.3	45181	65806.9		24841.6	15412.9	20475.8	12623.3		0.781905	0.808997	0.15524		0.104394	0.161282	0.689792		-0.134989	0.153625
Q9C8D8	At1g66070		AT1G66070 F15E12.10 F15E12_10	Eukaryotic translation initiation factor 3 subunit J OS=Arabidopsis thaliana OX=3702 GN=At1g66070 PE=1 SV=1	0	9.567	34	4	6	4	46	4	0	High	3.58428e+06		257791	258055	245294	229529	278998	327474	252732	271426	292693	226803	273202	235156		253713	278667	272284	245054		7292.28	48973.5	19994.2	24732.6		-0.101911	0.687744	0.205237		0.185445	0.457875	0.348438		0.135342	0.364535
Q9FPS3	UBP24	At4g30890	UBP24 At4g30890 F6I18.200	Ubiquitin carboxyl-terminal hydrolase 24 OS=Arabidopsis thaliana OX=3702 GN=UBP24 PE=1 SV=1	0	6.29	4	1	3	1	68	1	0	High	707709		63155.5	52879.2	52647.2	50703	47054.6	61585.4	40026.5	26766.2	48711	46582.2	62259.8	44458.6		56227.3	53114.4	38501.2	51100.2		6001.14	7559.54	11051.6	9722.68		0.546366	1.14811	0.0711025		0.0557729	0.101808	0.791029		-0.0821692	0.217375
Q9M1G8	DJ1F	At3g54600	DJ1F At3g54600 T14E10.170	DJ-1 protein homolog F OS=Arabidopsis thaliana OX=3702 GN=DJ1F PE=1 SV=1	0	15.573	8	3	18	3	271	3	0	High	7.12015e+06		255696	621648	570608	689540	582877	257817	213887	718057	221712	849032	638783	521308		482651	510078	384552	669708		198199	224880	288850	166036		0.327801	0.185074	0.653019		-0.392813	0.421811	0.378607		0.0797388	0.0546511
F4JAM3	BGLU16	At3g60130	BGLU16 beta glucosidase 16 At3g60130 AT3G60130	Beta glucosidase 16 OS=Arabidopsis thaliana OX=3702 GN=BGLU16 PE=1 SV=1	0	20.034	15	4	5	4	126	4	0	High	959026		78603.7	32076.3	84766.5	92334.4	83491.5	68789.3	79292.9	69851.9	87490	29667.1	44708	85172.2		65148.9	81538.4	78878.3	53182.4		28806.9	11893.4	8826.36	28706.5		-0.275888	0.324129	0.474101		0.61653	0.723259	0.189121		0.323739	0.38311
F4KCR8	MQK4.2	At5g16300	MQK4.2 MQK4_2 At5g16300 AT5G16300	Conserved oligomeric Golgi complex subunit 1 OS=Arabidopsis thaliana OX=3702 GN=MQK4.2 PE=1 SV=1	0	6.584	2	2	4	2	29	2	0	High	3.67025e+06		229802	234345	238973	245252	264448	242390	324272	253394	296243	259165	272716	161977		234373	250697	291303	231286		4585.27	11994.5	35696.3	60404.3		-0.313712	1.2847	0.0519153		0.116265	0.211738	0.614133		0.0971355	1.034
O81149	PAE1	At1g53850	PAE1 At1g53850 T18A20.8	Proteasome subunit alpha type-5-A OS=Arabidopsis thaliana OX=3702 GN=PAE1 PE=1 SV=1	0	18.593	24	4	6	4	227	4	0	High	1.59419e+06		142077	92307.4	121057	99722.9	114793	110112	123048	121547	121107	107187	125068	97299.6		118481	108209	121901	109851		24984.9	7713.33	1017.56	14074.6		-0.0410548	0.0838745	0.824376		-0.0217254	0.0614939	0.867973		-0.130826	0.272769
O23299	ECI2	At4g14430	ECI2 IBR10 At4g14430 dl3255c	Enoyl-CoA delta isomerase 2, peroxisomal OS=Arabidopsis thaliana OX=3702 GN=ECI2 PE=1 SV=1	0	12.363	12	2	3	2	100	2	0	High	549585		61493.6	26689.4	27135.3	54242.9	39960.3	600	48653.1	31605.9	39544.2	40474.4	52699.1	59532.2		38439.4	31601.1	39934.4	50901.9		19966.7	27781.2	8530.31	9655.19		-0.055045	0.0405665	0.910822		-0.687746	0.495988	0.319163		-0.282613	0.126893
O22224	NUP93A	At2g41620	NUP93A At2g41620 T32G6.14	Nuclear pore complex protein NUP93A OS=Arabidopsis thaliana OX=3702 GN=NUP93A PE=1 SV=2	0	12.695	4	4	10	4	135	4	0	High	5.48687e+06		429547	440725	311503	426331	260761	319823	401918	357931	421319	445583	395833	457173		393925	335638	393723	432863		71598.2	83910	32479	32588.4		0.000740314	0.00145257	0.996661		-0.367003	0.870589	0.134713		-0.231013	0.385261
P24636	TUBB4	At5g44340	TUBB4 TUB4 At5g44340 K9L2.12	Tubulin beta-4 chain OS=Arabidopsis thaliana OX=3702 GN=TUBB4 PE=2 SV=2	0	163.803	50	15	101	4	2085	15	4	High	7.62787e+06		511837	516234	531590	570969	545160	538893	654240	488912	641941	473635	456566	571636		519887	551674	595031	500612		10371	17001.6	92107.1	62097.4		-0.194767	0.632749	0.232944		0.140122	0.617085	0.241499		0.0856175	1.29574
Q9LIA1	TPS25	At3g29410	TPS25 At3g29410 MUO10.2	Terpenoid synthase 25 OS=Arabidopsis thaliana OX=3702 GN=TPS25 PE=2 SV=2	0	13.985	9	5	5	5	73	5	0	High	2.27488e+06		100106	223305	273956	226858	275318	71107.3	238921	209218	60420.3	86076.9	74387.9	102067		199122	191095	169520	87510.6		89412.6	106700	95643.1	13895.1		0.232202	0.145505	0.715312		1.12676	0.767607	0.170763		-0.0593697	0.0337445
F4J8K6	RRP5	At3g11964	RRP5 At3g11964 F26K24.26 T21B14.19	rRNA biogenesis protein RRP5 OS=Arabidopsis thaliana OX=3702 GN=RRP5 PE=2 SV=2	0	27.642	5	6	14	6	154	6	0	High	3.92678e+06		176504	139781	332716	757521	858772	107710	150306	142726	255116	102999	100820	161802		216334	574668	182716	121874		102449	407554	62814.9	34595.8		0.243653	0.184856	0.653348		2.23734	0.893979	0.12765		1.40947	0.670094
Q9M9V7	NPF2.9	At1g18880	NPF2.9 NRT1.9 At1g18880 F6A14.2	Protein NRT1/ PTR FAMILY 2.9 OS=Arabidopsis thaliana OX=3702 GN=NPF2.9 PE=1 SV=1	0	5.136	2	1	2	1	25	1	0	High	4.28446e+06		283718	344945	268301	304886	253418	352838	293438	355294	360319	265122	331662	283332		298988	303714	336350	293372		40539.2	49720.3	37247.9	34387.1		-0.169877	0.515709	0.304994		0.049984	0.106941	0.781733		0.0226269	0.0435334
Q8GXW5	GLN1-5	At1g48470	GLN1-5 At1g48470 T1N15.8 T1N15_7	Glutamine synthetase cytosolic isozyme 1-5 OS=Arabidopsis thaliana OX=3702 GN=GLN1-5 PE=1 SV=1	0	21.26	12	4	26	1	337	4	0	High	5.89385e+06		412799	472540	440944	371532	357458	424305	493685	433014	443685	393218	352793	461803		442094	384432	456795	402605		29887.3	35241	32390.3	55108.2		-0.0471923	0.225916	0.594407		-0.066636	0.183416	0.655518		-0.201625	1.01441
Q8GWC7	At1g72165/T9N14_2	At1g72165/T9N14_2 At1g72170	At1g72165/T9N14_2 AT1G72170	MICOS complex subunit, putative (DUF543) OS=Arabidopsis thaliana OX=3702 GN=At1g72165/T9N14_2 PE=1 SV=1	0	13.029	15	1	9	1	169	1	0	High	703791		31327.3	54650.2	43397.4	58419.8	72250.7	36570.2	52905.8	43556.2	48130.8	43848.8	45778.6	42289.5		43125	55746.9	48197.6	43972.3		11663.8	17989.8	4675.17	1747.8		-0.160437	0.281537	0.522954		0.342296	0.49178	0.32227		0.370367	0.437065
Q9SHP0	PSAT2	At2g17630	PSAT2 At2g17630 T19E12.3	Phosphoserine aminotransferase 2, chloroplastic OS=Arabidopsis thaliana OX=3702 GN=PSAT2 PE=1 SV=1	0	66.689	25	8	24	4	602	8	0	High	4.49884e+06		332434	292903	310414	355728	329314	305963	322543	287850	335648	330967	335231	345238		311917	330335	315347	337145		19808.3	24898.2	24698.1	7325.61		-0.0157782	0.0653573	0.860286		-0.0294396	0.17195	0.673054		0.0827669	0.428562
Q8LPJ3	At5g13980	At5g13980	At5g13980 MAC12.5	Probable alpha-mannosidase At5g13980 OS=Arabidopsis thaliana OX=3702 GN=At5g13980 PE=2 SV=1	0	15.896	8	4	8	4	106	4	0	High	5.00521e+06		344017	406734	368416	358144	340850	343629	343871	368115	379335	325622	358898	344419		373055	347541	363774	342980		31614.8	9286.97	18126.1	16684.9		0.036349	0.166278	0.681902		0.0190608	0.154729	0.700278		-0.102206	0.6004
Q8RY22	DEGP7	At3g03380	DEGP7 At3g03380 T21P5.19 T21P5.20	Protease Do-like 7 OS=Arabidopsis thaliana OX=3702 GN=DEGP7 PE=2 SV=1	0	48.267	17	12	22	12	237	12	0	High	3.79882e+06		274733	269115	313972	257516	335614	243775	210707	237536	257152	244648	263503	346916		285940	278968	235132	285022		24438.5	49535.2	23315.5	54424		0.282245	1.22399	0.0597047		-0.030972	0.0488618	0.89359		-0.0356114	0.0769372
F4HS76	NHO1	At1g80460	NHO1 GLI1 At1g80460 AT1G80460 T21F11.21 T21F11_21	Glycerol kinase OS=Arabidopsis thaliana OX=3702 GN=NHO1 PE=1 SV=1	0	56.502	20	8	33	8	812	8	0	High	5.59622e+06		383720	390313	390282	418704	417396	397618	351342	381193	377540	443299	407253	365793		388105	411239	370025	405448		3797.71	11814.8	16282.7	38784.6		0.0688244	0.8717	0.134369		0.0204591	0.0878873	0.816794		0.0835306	1.49468
Q84W65	SUFE1	At4g26500	SUFE1 EMB1374 SUFE At4g26500 M3E9.70	SufE-like protein 1, chloroplastic/mitochondrial OS=Arabidopsis thaliana OX=3702 GN=SUFE1 PE=1 SV=2	0.002	3.197	4	1	1	1	24	1	0	High	658132		61741.3	40592.7	39616.6	37723.5	47406.1	50487.9	59954.8	50823.4	49218.2	25628.3	47902.8	49635.8		47316.9	45205.9	53332.1	41055.6		12501.4	6660.58	5791.26	13388.5		-0.17265	0.308371	0.49162		0.138931	0.183208	0.655832		-0.0658443	0.0920258
A0A1I9LRG2	ELC	At3g12400	ELC ATELC At3g12400 AT3G12400	Ubiquitin-conjugating enzyme/RWD-like protein OS=Arabidopsis thaliana OX=3702 GN=ELC PE=1 SV=1	0	4.899	4	1	2	1	65	1	0	High	2.55469e+06		257005	239968	49042.3	172217	45576.4	270274	52498.9	152718	191045	183204	185705	212369		182005	162689	132087	193759		115464	112651	71540	16165.3		0.462489	0.252563	0.559032		-0.252149	0.17983	0.660953		-0.161862	0.0727174
F4K2Y3	MAB16.20	At5g36210	MAB16.20 At5g36210 AT5G36210	Alpha/beta-Hydrolases superfamily protein OS=Arabidopsis thaliana OX=3702 GN=MAB16.20 PE=1 SV=1	0	41.811	13	7	20	7	335	7	0	High	2.63263e+06		217639	184974	182835	215895	185855	180510	126913	172434	188102	214717	180300	185299		195149	194087	162483	193439		19505.7	19074.6	31785.2	18596.4		0.26429	0.690746	0.203823		0.00482489	0.0139396	0.968412		-0.00787786	0.0225293
O64765	GLCNAC1PUT2	At2g35020	GLCNAC1PUT2 ATUAP1 At2g35020 F19I3.25	UDP-N-acetylglucosamine diphosphorylase 2 OS=Arabidopsis thaliana OX=3702 GN=GLCNAC1PUT2 PE=1 SV=1	0	21.216	14	6	17	1	239	6	5	High	4.36905e+06		285826	290850	297787	323191	279599	260864	424402	329836	378283	252356	259916	390839		291488	287885	377507	301037		6005.61	31979.2	47287.4	77862.8		-0.373068	1.4518	0.0353345		-0.0644486	0.0968742	0.800066		-0.0179437	0.0668929
Q9FQ24	TON1B	At3g55005	TON1B At3g55005 F28P10.20	Protein TONNEAU 1b OS=Arabidopsis thaliana OX=3702 GN=TON1B PE=1 SV=1	0.002	3.312	5	1	1	1	35	1	0	High	1.22458e+06		600	600	600	600	600	600	224879	129700	170775	267851	175865	255509		600	600	175118	233075		0	0	47737.8	49927.9		-8.18915	2.49697	0.0031844		-8.60162	2.89148	0.00128387		0	#DIV/0!
Q9LUL4	SRF7	At3g14350	SRF7 At3g14350 MLN21.15	Protein STRUBBELIG-RECEPTOR FAMILY 7 OS=Arabidopsis thaliana OX=3702 GN=SRF7 PE=1 SV=1	0	8.87	6	4	6	4	24	4	0	High	3.3244e+06		236613	261458	257111	229270	207701	236237	219262	251534	241434	219612	219384	229344		251727	224403	237410	222780		13269	14877.5	16507.8	5685.56		0.0844804	0.513356	0.30665		0.0104709	0.0612336	0.868493		-0.165772	1.11645
A8R7K9	VPS35C	At3g51310	VPS35C At3g51310 F24M12.350	Vacuolar protein sorting-associated protein 35C OS=Arabidopsis thaliana OX=3702 GN=VPS35C PE=2 SV=1	0	26.228	8	3	15	3	645	3	0	High	1.50325e+06		61646.2	62755.2	271241	56760.1	159265	226932	45592.9	53991.9	47845.3	60471.1	84218.6	49071.3		131881	147652	49143.4	64587		120691	85678.1	4347.35	17931.5		1.42417	0.521372	0.301043		1.19289	0.755475	0.1756		0.162966	0.0642132
Q8RXK6	RH8	At4g00660	RH8 At4g00660 F6N23.6	DEAD-box ATP-dependent RNA helicase 8 OS=Arabidopsis thaliana OX=3702 GN=RH8 PE=2 SV=1	0	25.617	11	4	10	3	135	4	0	High	1.40261e+06		115411	118838	101610	106428	83799.8	89932.1	101865	99917.5	79837.9	95740.7	116402	109991		111953	93386.7	93873.4	107378		9119.93	11703.2	12194.1	10575.8		0.254102	0.963025	0.108887		-0.20141	0.700575	0.199262		-0.261601	1.01731
Q41975	TIP2-2	At4g17340	TIP2-2 At4g17340 dl4705w FCAALL.412	Probable aquaporin TIP2-2 OS=Arabidopsis thaliana OX=3702 GN=TIP2-2 PE=1 SV=2	0.003	2.909	6	1	1	1	17	1	0	High	852385		61500.8	56420.1	53229.9	68514.9	55161.8	61770.6	68895.2	59754.6	65460.4	55629.3	59349.9	63718.8		57050.3	61815.8	64703.4	59566		4171.32	6676.65	4617.1	4049.08		-0.181608	0.99926	0.100171		0.0534855	0.191145	0.643954		0.115742	0.451494
Q9LYA5	At5g14240	At5g14240	AT5G14240 F18O22.30 F18O22_30	Thioredoxin superfamily protein OS=Arabidopsis thaliana OX=3702 GN=At5g14240 PE=1 SV=1	0	5.911	5	1	4	1	57	1	0	High	2.43944e+06		171531	152785	180951	158524	183698	146689	194554	160021	175025	188901	185341	210666		168422	162970	176533	194969		14338.1	18901.1	17315.8	13709.6		-0.0678571	0.247248	0.565916		-0.258637	1.11625	0.0765159		-0.0474723	0.148167
Q9FJY6	At5g66530	At5g66530	At5g66530 AT5G66530 K1F13.19 K1F13_19	Glucose-6-phosphate 1-epimerase OS=Arabidopsis thaliana OX=3702 GN=At5g66530 PE=1 SV=1	0	7.062	6	2	3	2	44	2	0	High	1.68363e+06		108626	115654	131509	110658	126098	126926	118686	131260	119047	123523	111016	101672		118596	121228	122998	112070		11722	9162.69	7158	10963.7		-0.0525724	0.215786	0.608435		0.113314	0.482526	0.32921		0.0316596	0.110902
Q8LPS4	At3g06670	At3g06670	At3g06670 AT3G06670	At3g06670/T8E24.10 OS=Arabidopsis thaliana OX=3702 GN=At3g06670 PE=1 SV=1	0	6.872	3	2	2	2	74	2	0	High	2619.01		1016.93	600	600	600	600	600	600	600	600	600	689.915	912.165		738.976	600	600	734.026		240.714	0	0	160.689		0.300565	0.427243	0.373901		-0.29087	0.653526	0.222062		-0.300565	0.427243
A0A1P8AZ83	RIP2		RIP2 ROP interactive partner 2 ROP interactive partner 3 At2g37080 AT2G37080 T2N18.16 T2N18_16	ROP interactive partner 3 OS=Arabidopsis thaliana OX=3702 GN=RIP2 PE=1 SV=1	0	17.323	11	5	9	5	79	5	0	High	2.3475e+06		133783	187162	153866	164310	157803	152065	230610	145049	181560	139356	118113	172410		158270	158059	185740	143293		26960.7	6126.95	42933.3	27361.9		-0.230893	0.396722	0.401124		0.141496	0.383734	0.413301		-0.00192588	0.00432963
Q9SAJ6	GAPCP1	At1g79530	GAPCP1 At1g79530 T8K14.5	Glyceraldehyde-3-phosphate dehydrogenase GAPCP1, chloroplastic OS=Arabidopsis thaliana OX=3702 GN=GAPCP1 PE=1 SV=1	0	137.157	38	12	102	7	3040	12	4	High	2.71585e+07		1.86362e+06	1.8757e+06	2.14413e+06	1.83387e+06	1.99937e+06	1.91662e+06	2.04834e+06	2.00084e+06	1.85942e+06	1.88898e+06	1.6635e+06	1.92489e+06		1.96115e+06	1.91662e+06	1.96953e+06	1.82579e+06		158582	82747.5	98270.8	141689		-0.00615259	0.0260814	0.941713		0.070044	0.406769	0.39195		-0.0331367	0.16207
F4JSM3	ABCB28	At4g25450	ABCB28 AT4G25460 ATNAP8 ATP-binding cassette B28 NAP8 non-intrinsic ABC protein 8 At4g25450 AT4G25450 T30C3.5	Non-intrinsic ABC protein 8 OS=Arabidopsis thaliana OX=3702 GN=ABCB28 PE=1 SV=1	0	8.63	5	2	2	2	79	2	0	High	1.24075e+06		59960.6	64373.4	86444.7	60438.5	75723.2	316889	62876.3	52716.5	66693.6	73410	59985.5	84637		70259.6	151017	60762.1	72677.5		14189.4	143853	7224.43	12342.1		0.209522	0.443801	0.359914		1.05513	0.397359	0.400535		1.10394	0.411156
Q9SR33	ORP3B	At3g09300	ORP3B At3g09300 F3L24.17	Oxysterol-binding protein-related protein 3B OS=Arabidopsis thaliana OX=3702 GN=ORP3B PE=2 SV=1	0	66.43	31	9	60	5	1205	9	4	High	4.44134e+06		348395	287759	333652	289031	415153	338121	347777	254163	355291	285156	278001	241832		323269	347435	319077	268329		31623.7	63574.7	56342.5	23224.7		0.0188307	0.0381342	0.915937		0.372738	0.947154	0.112939		0.104008	0.231198
P42792	MT-CYB	AtMg00220; At2g07727	MT-CYB COB CYTB MTCYB AtMg00220; At2g07727	Cytochrome b OS=Arabidopsis thaliana OX=3702 GN=MT-CYB PE=1 SV=2	0	22.312	6	2	42	2	1113	2	0	High	8.53713e+06		474290	588424	646523	577881	666865	518423	684709	486567	570758	657801	631904	733673		569746	587723	580678	674459		87622.4	74708.9	99442.8	52890		-0.0274202	0.0490008	0.893304		-0.198595	0.754258	0.176093		0.0448179	0.0967892
F4J550	At3g17340	At3g17340	AT3G17340	ARM repeat superfamily protein OS=Arabidopsis thaliana OX=3702 GN=At3g17340 PE=1 SV=1	0	5.899	1	1	3	1	113	1	0	High	199226		25895.3	18150	600	16092	600	600	34328.4	31368.9	24367	600	17684.2	31340.5		14881.8	5764.01	30021.4	16541.6		12960.5	8944.32	5115.58	15402.1		-1.01244	0.876225	0.132977		-1.52095	0.451305	0.353748		-1.3684	0.428676
Q9ZW34	ENO3	At2g29560	ENO3 ENOC At2g29560 F16P2.6	Cytosolic enolase 3 OS=Arabidopsis thaliana OX=3702 GN=ENO3 PE=1 SV=1	0	26.17	7	2	9	2	368	2	0	High	4.0181e+06		292501	243095	283185	309558	314435	252548	313577	231270	248664	265546	350822	332574		272927	292180	264504	316314		26251.4	34409.1	43379.4	44903		0.0452263	0.10356	0.787843		-0.114498	0.300185	0.500974		0.0983456	0.315181
Q9SQR3	D14	At3g03990	D14 At3g03990 T11I18.10	Strigolactone esterase D14 OS=Arabidopsis thaliana OX=3702 GN=D14 PE=1 SV=1	0.002	3.311	7	1	1	1	29	1	0	High	752361		58145.8	54723.1	49174	52823.4	55355.7	44677.9	53887.3	48102.8	46206.1	60534.6	67455.8	47420.7		54014.3	50952.3	49398.7	58470.4		4527.73	5579.4	4001.24	10175.8		0.128867	0.591114	0.256381		-0.198558	0.488606	0.324634		-0.0841937	0.299801
P30302	PIP2-3	At2g37180	PIP2-3 PIP2C RD28 At2g37180 T2N18.6	Aquaporin PIP2-3 OS=Arabidopsis thaliana OX=3702 GN=PIP2-3 PE=1 SV=1	0	26.814	14	3	20	2	311	3	0	High	4.3908e+06		227219	300586	290015	316796	343202	270238	378743	335140	366289	341036	268221	347766		272607	310079	360057	319008		39660.4	36943	22459	44111.2		-0.401405	1.5333	0.0292886		-0.0409565	0.0961572	0.801388		0.185814	0.526901
Q93XY1	MNC6.16		MNC6.16 MNC6_16 AT5G53620	At5g53620 OS=Arabidopsis thaliana OX=3702 GN=MNC6.16 PE=1 SV=1	0	8.105	4	2	4	2	49	2	0	High	980077		84104.3	66752	68210	61877.5	69961.1	76666.1	53832.2	67337.9	70227	50633.3	57710.7	58690.2		73022.1	69501.6	63799	55678.1		9625.14	7405	8751.57	4396.25		0.194798	0.542466	0.28677		0.319937	1.30274	0.0498034		-0.071287	0.192486
P56765	accD	AtCg00500	accD AtCg00500	Acetyl-coenzyme A carboxylase carboxyl transferase subunit beta, chloroplastic OS=Arabidopsis thaliana OX=3702 GN=accD PE=1 SV=2	0	44.591	22	7	16	7	401	7	0	High	8.3171e+06		625059	665915	520976	589913	609027	666168	460199	603708	456142	601223	654960	526856		603983	621703	506683	594346		74732.2	39676.5	84050.9	64327.8		0.253425	0.681135	0.208384		0.0649208	0.248171	0.564715		0.0417165	0.133617
Q945K7	IDH5	At5g03290	IDH5 At5g03290 F12E4_20 MOK16.20	Isocitrate dehydrogenase [NAD] catalytic subunit 5, mitochondrial OS=Arabidopsis thaliana OX=3702 GN=IDH5 PE=1 SV=1	0	59.763	37	12	42	5	975	12	8	High	1.31491e+07		894313	838912	871903	1.10227e+06	882808	1.07605e+06	903563	873535	877726	1.07567e+06	930954	892001		868376	1.02037e+06	884942	966208		27868.4	119855	16262.5	96776.1		-0.0272621	0.372505	0.424126		0.0786926	0.240028	0.575403		0.232707	1.00373
Q8L748	NUP107	At3g14120	NUP107 At3g14120 MAG2.7	Nuclear pore complex protein NUP107 OS=Arabidopsis thaliana OX=3702 GN=NUP107 PE=1 SV=1	0	17.47	4	3	7	3	133	3	0	High	692778		50058.9	49214.1	59176.6	45180.7	62898.5	37643.1	47339.6	52624.1	47757.6	48555.9	46161.9	41712.4		52816.5	48574.1	49240.4	45476.7		5524.18	12965.1	2937.79	3472.8		0.101146	0.422244	0.37823		0.0950579	0.14886	0.709806		-0.120802	0.20092
O22704	CB5LP	At1g60660	CB5LP CB5-F At1g60660 F8A5.18	Cytochrome B5-like protein OS=Arabidopsis thaliana OX=3702 GN=CB5LP PE=2 SV=1	0	9.293	12	1	4	1	75	1	0	High	248047		22363	11840.8	16082	16387.1	14954.1	19729	18804.1	22691.6	22154.4	18386.1	19722.2	19923.4		16761.9	17023.4	21216.7	19343.9		5293.93	2450.21	2106.53	835.548		-0.340011	0.6071	0.247116		-0.184357	0.708883	0.195486		0.0223314	0.0260203
Q9C9B9	TTM1	At1g73980	TTM1 At1g73980 F2P9.15	Inorganic pyrophosphatase TTM1 OS=Arabidopsis thaliana OX=3702 GN=TTM1 PE=1 SV=1	0.001	4.564	3	2	3	2	39	2	0	High	3.5987e+06		277176	256815	221746	256332	241144	258091	268928	231389	254742	262550	266953	275114		251912	251856	251686	268206		28038.1	9318.37	18955.4	6375.02		0.00129449	0.00378247	0.991328		-0.0907446	1.17929	0.0661771		-0.000324649	0.00108365
Q9LVW7	CARA	At3g27740	CARA VEN6 At3g27740 MGF10.15	Carbamoyl-phosphate synthase small chain, chloroplastic OS=Arabidopsis thaliana OX=3702 GN=CARA PE=1 SV=1	0	16.092	8	3	11	3	130	3	0	High	3.09586e+06		214157	206800	225499	250002	221292	222383	243131	200477	240846	178598	213293	214538		215485	231226	228151	202143		9419.96	16270.1	23993.8	20399.8		-0.082401	0.353915	0.442675		0.193924	0.900497	0.125749		0.101712	0.65634
Q93VG5	RPS8A	At5g20290	RPS8A At5g20290 F5O24_180	40S ribosomal protein S8-1 OS=Arabidopsis thaliana OX=3702 GN=RPS8A PE=1 SV=1	0	158.376	47	12	159	12	4002	12	0	High	2.59909e+07		1.57513e+06	1.58221e+06	1.67353e+06	2.01152e+06	2.05707e+06	1.79658e+06	1.90632e+06	1.89331e+06	1.79254e+06	2.16108e+06	1.97831e+06	1.8595e+06		1.61029e+06	1.95506e+06	1.86405e+06	1.99963e+06		54883.2	139124	62273.7	151918		-0.211123	2.21415	0.00610734		-0.0325226	0.138556	0.726848		0.27989	1.78975
O49006	PME3	At3g14310	PME3 ARATH27 At3g14310 MLN21.10	Pectinesterase/pectinesterase inhibitor 3 OS=Arabidopsis thaliana OX=3702 GN=PME3 PE=1 SV=2	0	73.598	21	10	31	8	634	10	2	High	1.36657e+07		906002	910818	1.04694e+06	928430	969852	1.06584e+06	934695	1.02533e+06	1.02525e+06	976902	945147	908368		954585	988040	995090	943472		80014.4	70486.5	52303.3	34298		-0.0599526	0.297824	0.503705		0.0665888	0.419649	0.380497		0.0496948	0.210617
Q9C5R0	At4g27720	At4g27720	At4g27720 AT4G27720 T29A15.210 T29A15_210	AT4g27720/T29A15_210 OS=Arabidopsis thaliana OX=3702 GN=At4g27720 PE=1 SV=1	0	9.395	6	3	16	2	263	3	0	High	3.86443e+06		281191	309767	238471	243845	271271	296291	251064	254912	271049	318644	318410	246375		276476	270469	259008	294476		35880.7	26232.1	10603.4	41657.2		0.094158	0.333422	0.464064		-0.122687	0.350803	0.445858		-0.0316928	0.0828085
Q940Y3	ARID3	At2g17410	ARID3 At2g17410 F5J6.17	AT-rich interactive domain-containing protein 3 OS=Arabidopsis thaliana OX=3702 GN=ARID3 PE=1 SV=1	0.001	3.815	2	2	4	2	29	2	0	High	2.95086e+06		230564	228070	241755	271779	191685	149998	242047	202084	270237	164714	164269	243833		233463	204487	238123	190939		7288.47	61892.1	34245.5	45808.1		-0.0285127	0.0814487	0.828994		0.0989003	0.11028	0.775748		-0.191182	0.331818
F4JYB8	At5g35160	At5g35160	At5g35160 AT5G35160 T25C13.40 T25C13_40	Transmembrane 9 superfamily member OS=Arabidopsis thaliana OX=3702 GN=At5g35160 PE=1 SV=1	0	34.674	8	4	18	3	354	4	1	High	1.63626e+06		99301	110219	112934	125394	151449	115249	108849	103476	103107	104777	116087	140741		107484	130697	105144	120535		7215.96	18673.8	3214.08	18390.2		0.0317574	0.197287	0.634912		0.116775	0.268697	0.538645		0.282099	0.93923
Q9T0I8	MTN1	At4g38800	MTN1 MTAN MTAN1 At4g38800 T9A14.80	5'-methylthioadenosine nucleosidase OS=Arabidopsis thaliana OX=3702 GN=MTN1 PE=1 SV=1	0	18.06	15	2	6	2	150	2	0	High	540171		34832.6	34282.8	42990.5	43137.6	41735.9	38962.6	41254.5	45859.8	35526.7	36987.5	38620.1	29717.4		37368.6	41278.7	40880.3	35108.3		4876.46	2124.72	5176.7	4739.53		-0.129581	0.355949	0.440607		0.233585	0.963606	0.108741		0.143572	0.565586
Q84W92-3	PRMT13	At3g06930	#N/A	Isoform 2 of Probable histone-arginine methyltransferase 1.3 OS=Arabidopsis thaliana OX=3702 GN=PRMT13	0	5.561	9	1	2	1	19	1	0	High	70001.5		6279.78	7001.48	3901.55	5900.12	4553.71	3033.11	5991.25	3971.33	2736.71	7033.19	6961.39	4283.25		5727.6	4495.65	4233.1	6092.61		1622.05	1434.38	1642.99	1567.36		0.436218	0.488157	0.32497		-0.438532	0.580262	0.262868		-0.349403	0.42
Q8LCE1	GLN1-2	At1g66200	GLN1-2 GSR2 At1g66200 F15E12.14	Glutamine synthetase cytosolic isozyme 1-2 OS=Arabidopsis thaliana OX=3702 GN=GLN1-2 PE=1 SV=2	0	215.176	66	16	83	7	1459	16	13	High	4.55429e+07		2.99348e+06	3.17005e+06	3.87451e+06	2.62778e+06	3.10372e+06	3.8737e+06	3.50349e+06	3.00958e+06	3.13141e+06	2.43831e+06	3.15347e+06	2.94909e+06		3.34601e+06	3.20173e+06	3.21482e+06	2.84695e+06		466126	628716	257305	368356		0.0577036	0.160202	0.69151		0.169433	0.350142	0.446537		-0.063591	0.116067
Q9ASS4	At5g48380	At5g48380	At5g48380 K23F3.10 MJE7.1	Probably inactive leucine-rich repeat receptor-like protein kinase At5g48380 OS=Arabidopsis thaliana OX=3702 GN=At5g48380 PE=1 SV=1	0	7.585	9	3	5	3	53	3	0	High	1.57977e+06		98641.3	108700	137210	158547	98174.8	82663.4	91735.2	114167	193477	101583	76852.9	86111.3		114851	113128	133126	88182.3		20006.6	40091	53454.9	12494.3		-0.213039	0.215587	0.608714		0.3594	0.441703	0.361657		-0.0217964	0.0222229
Q9LTX7	emb1441	At5g49930	emb1441 embryo defective 1441 At5g49930 AT5G49930 K9P8.7 K9P8_7	Gb|AAF56406.1 OS=Arabidopsis thaliana OX=3702 GN=emb1441 PE=1 SV=1	0	12.993	4	4	4	4	62	4	0	High	3.07367e+06		237472	182284	212574	221942	200564	205545	228400	242918	240032	206135	226068	236701		210777	209350	237117	222968		27637.9	11185.6	7685.38	15517.1		-0.169883	0.728259	0.186957		-0.0909168	0.545053	0.285067		-0.0097958	0.0278223
P92948	CDC5	At1g09770	CDC5 MAC1 MYBCD5 At1g09770 F21M12.15	Cell division cycle 5-like protein OS=Arabidopsis thaliana OX=3702 GN=CDC5 PE=1 SV=2	0	42.24	13	7	25	7	500	7	0	High	1.66407e+06		160316	133343	95367.3	118634	95242.6	128283	94106.4	89319.9	124149	112537	134370	115319		129675	114053	102525	120742		32629.5	16989.9	18879.3	11883.9		0.338927	0.552405	0.280282		-0.0822236	0.21745	0.606107		-0.1852	0.298594
Q940B0	RPL18C	At5g27850	RPL18C At5g27850 F14I23.10	60S ribosomal protein L18-3 OS=Arabidopsis thaliana OX=3702 GN=RPL18C PE=2 SV=1	0	41.17	34	6	16	6	373	6	0	High	1.53106e+06		88160.8	70990.2	98430	104472	125144	86209.2	149169	96030.9	81760.9	198608	132018	127040		85860.4	105275	108987	152555		13863.8	19479.8	35522.9	39960.5		-0.344093	0.452497	0.35278		-0.535167	0.856176	0.139259		0.294102	0.633907
Q9LD57	PGK1	At3g12780	PGK1 At3g12780 MBK21.15	Phosphoglycerate kinase 1, chloroplastic OS=Arabidopsis thaliana OX=3702 GN=PGK1 PE=1 SV=1	0	89.542	40	13	41	9	1321	13	3	High	4.75007e+06		353088	254841	336698	440138	361836	303091	355568	277118	327454	372061	326141	384612		314876	368355	320047	360938		52633.7	68755.5	39746	30781.7		-0.0235	0.0464615	0.898542		0.0293442	0.059048	0.872875		0.226314	0.462194
Q9ZV07	PIP2-6	At2g39010	PIP2-6 PIP2E At2g39010 T7F6.18	Probable aquaporin PIP2-6 OS=Arabidopsis thaliana OX=3702 GN=PIP2-6 PE=1 SV=1	0	5.487	4	1	1	1	73	1	0	High	1.08407e+06		80662.8	69495.7	59687.3	78826.4	79800.5	76041.8	65572.5	80347.9	80635.8	98407.2	78673.9	82521.6		69948.6	78222.9	75518.7	86534.3		10495.1	1950.64	8614.92	10460.7		-0.110539	0.286843	0.516604		-0.145681	0.606397	0.247516		0.161296	0.601113
Q9FKK7	XYLA	At5g57655	XYLA At5g57655 MUA2.25	Xylose isomerase OS=Arabidopsis thaliana OX=3702 GN=XYLA PE=2 SV=2	0	67.773	25	11	28	11	594	11	0	High	7.03592e+06		411177	488025	599202	568303	507644	570861	465639	495994	533066	416395	410081	509504		499468	548936	498233	445327		94533.4	35782.6	33769.4	55668.7		0.00357231	0.00699746	0.984017		0.301773	1.27213	0.0534399		0.136245	0.352255
O04658	NOP5-1	At5g27120	NOP5-1 NOP58-1 At5g27120 T21B4_30 TM021B04.12	Probable nucleolar protein 5-1 OS=Arabidopsis thaliana OX=3702 GN=NOP5-1 PE=1 SV=2	0	89.926	35	14	26	11	744	14	0	High	4.32146e+06		360455	282200	295333	337238	298838	310528	312598	269400	311043	301193	325496	368297		312663	315535	297680	331662		41906.8	19683.6	24504	33974.1		0.0708438	0.206711	0.621282		-0.071916	0.287259	0.516109		0.0131918	0.0363959
Q9SVY0	NRPA1	At3g57660	NRPA1 RPA1 At3g57660 F15B8.150	DNA-directed RNA polymerase I subunit 1 OS=Arabidopsis thaliana OX=3702 GN=NRPA1 PE=3 SV=1	0	9.91	4	3	7	3	33	3	0	High	1.27281e+06		136017	85686.3	57993.1	86710.8	159944	101976	59419.3	90020.3	110258	67319	56196.7	71166.9		93232.1	116210	86565.8	64894.2		39555.4	38636.1	25594.7	7774.08		0.107029	0.0870028	0.81846		0.840578	1.05982	0.0871327		0.317841	0.291181
Q94FN2	MOR1	At2g35630	MOR1 GEM1 RID5 At2g35630 T20F21.17	Protein MOR1 OS=Arabidopsis thaliana OX=3702 GN=MOR1 PE=1 SV=1	0	34.005	7	7	22	7	434	7	0	High	2.45968e+06		125219	138148	99643.9	112279	150564	460615	156700	126600	160079	111346	129346	143377		121004	241153	147793	128023		19595	191021	18431	16056.7		-0.28853	0.796868	0.159636		0.913541	0.43832	0.364485		0.994897	0.469243
P42742	PBF1	At3g60820	PBF1 PRC5 At3g60820 T4C21_230	Proteasome subunit beta type-1 OS=Arabidopsis thaliana OX=3702 GN=PBF1 PE=1 SV=2	0	41.018	31	5	16	5	389	5	0	High	3.12446e+06		175392	259598	132064	311742	437386	299546	204782	301021	132986	173122	143459	98182.7		189018	349558	212930	138255		64850	76305.3	84313.5	37739.9		-0.171853	0.144573	0.716848		1.3382	1.89781	0.012653		0.887008	1.30116
Q9LJN2	MRS2-3	At3g19640	MRS2-3 MGT4 At3g19640 MMB12.11	Magnesium transporter MRS2-3 OS=Arabidopsis thaliana OX=3702 GN=MRS2-3 PE=2 SV=1	0	5.1	5	1	2	1	77	1	0	High	373668		58090	41744.6	600	600	600	600	50636.2	600	49514.1	48141.1	67259.1	58283.3		33478.2	600	33583.4	57894.5		29623	0	28570	9564.93		-0.00452814	0.00144507	0.996678		-6.59232	3.31224	0.000487254		-5.80211	0.896458
P55826	PPOX1	At4g01690	PPOX1 HEMG1 PPOP1 At4g01690 T15B16.13	Protoporphyrinogen oxidase 1, chloroplastic OS=Arabidopsis thaliana OX=3702 GN=PPOX1 PE=1 SV=1	0.004	2.614	2	1	1	1	25	1	0	High	9.88954e+06		794673	616389	484070	866024	516115	836260	625970	521198	777379	726148	910931	703117		631711	739466	641515	780065		155867	193999	128796	113916		-0.0222197	0.0282136	0.937101		-0.0771103	0.113382	0.770226		0.22722	0.30542
P48348	GRF8	At5g65430	GRF8 At5g65430 MNA5.16	14-3-3-like protein GF14 kappa OS=Arabidopsis thaliana OX=3702 GN=GRF8 PE=1 SV=2	0	138.088	50	11	95	1	1858	11	0	High	1.74391e+06		109821	146189	152608	177874	155058	86700.5	103902	129342	89370.4	71580.6	102200	87566.1		136206	139878	107538	87115.5		23074.2	47444.6	20232.5	15314.5		0.340943	0.742399	0.180968		0.683163	0.851616	0.140729		0.0383722	0.0410187
F4HTM3	GCS1	At1g67490	GCS1 KNF MUC RSW At1g67490 F12B7.4 T1F15.4	Mannosyl-oligosaccharide glucosidase GCS1 OS=Arabidopsis thaliana OX=3702 GN=GCS1 PE=1 SV=1	0	5.721	3	2	8	2	80	2	0	High	3.25524e+06		280218	298192	183592	254791	210966	196081	256396	256522	263511	213997	269838	161227		254000	220613	258810	215021		61634.1	30520.6	4072.45	54312.9		-0.0270601	0.0461237	0.899241		0.0370418	0.0535577	0.88398		-0.203314	0.348941
O81108	ACA2	At4g37640	ACA2 At4g37640 F19F18.130	Calcium-transporting ATPase 2, plasma membrane-type OS=Arabidopsis thaliana OX=3702 GN=ACA2 PE=1 SV=1	0	25.411	9	6	14	6	207	6	0	High	3.00512e+06		222235	194635	144679	178121	221670	179718	248670	226805	156428	338106	237115	238422		187183	193170	210634	271214		39310.8	24695	48199.9	57933.5		-0.170293	0.260152	0.549349		-0.489564	1.00712	0.0983738		0.0454204	0.0787323
Q9M0R2	PATL5	At4g09160	PATL5 At4g09160 T8A17.90	Patellin-5 OS=Arabidopsis thaliana OX=3702 GN=PATL5 PE=1 SV=2	0	8.763	4	2	8	1	47	2	0	High	273779		22207.7	23026.9	24176.1	20856.4	20116.7	17614.2	17823.8	19637.9	18765	18420.4	14129.1	17721.7		23136.9	19529.1	18742.2	16757.1		988.821	1699.09	907.261	2302.54		0.303905	2.32187	0.00476578		0.220859	0.772951	0.168674		-0.244569	1.47394
P34893	CPN10	At1g14980	CPN10 At1g14980 T15D22.2	10 kDa chaperonin, mitochondrial OS=Arabidopsis thaliana OX=3702 GN=CPN10 PE=1 SV=1	0	13.057	38	3	6	3	67	3	0	High	818228		74736.3	48366	15170.9	55188.7	61285.8	16037.8	62423.7	79707.7	138749	83092.8	46718.5	39666.4		46091.1	44170.8	93626.9	56492.6		29847.8	24553.8	40021.2	23304.8		-1.02244	0.758292	0.174465		-0.354969	0.249776	0.562632		-0.0613944	0.0289295
Q9STW6	HSP70-6	At4g24280	HSP70-6 CPHSC70-1 At4g24280 T22A6.110	Heat shock 70 kDa protein 6, chloroplastic OS=Arabidopsis thaliana OX=3702 GN=HSP70-6 PE=1 SV=1	0	141.814	36	23	98	8	2567	23	18	High	7.37301e+06		564620	690046	494345	404093	433158	656993	515569	458684	503925	454458	639911	696356		583004	498081	492726	596908		99137	138387	30050.7	126552		0.24272	0.686784	0.205691		-0.261129	0.384062	0.412989		-0.227125	0.360223
Q9SJD4	LACS8	At2g04350	LACS8 At2g04350 T1O3 T23O15.3	Long chain acyl-CoA synthetase 8 OS=Arabidopsis thaliana OX=3702 GN=LACS8 PE=1 SV=1	0	5.484	6	2	3	2	14	2	0	High	3.71361e+06		304160	287300	263271	264606	267636	248791	221796	247112	261921	290862	254112	255633		284910	260344	243610	266869		20549.2	10119.6	20290.5	20792.7		0.225936	1.16479	0.0684248		-0.0357124	0.186673	0.650619		-0.130087	0.863974
O23044	PER3	At1g05260	PER3 P3 RCI3 At1g05260 YUP8H12.13	Peroxidase 3 OS=Arabidopsis thaliana OX=3702 GN=PER3 PE=2 SV=1	0	56.466	32	8	29	8	673	8	0	High	8.37915e+06		504638	542721	634793	659979	558237	625230	580118	677482	738292	499778	538392	670271		560717	614482	665297	569480		66917.8	51715.7	79787.9	89396.9		-0.246726	0.804273	0.156937		0.109725	0.307666	0.492419		0.132099	0.478011
Q9M9M9	At3g03100	At3g03100	At3g03100 T17B22.21	Probable NADH dehydrogenase [ubiquinone] 1 alpha subcomplex subunit 12 OS=Arabidopsis thaliana OX=3702 GN=At3g03100 PE=1 SV=1	0	6.521	9	1	2	1	35	1	0	High	2.16125e+06		143456	128000	175376	134874	135576	147260	195740	171712	168270	128778	165862	173438		148944	139237	178574	156026		24160.3	6957.38	14965.4	23899.6		-0.261751	0.837869	0.145255		-0.164245	0.512031	0.307588		-0.0972298	0.267383
Q9FJH6	ABCF1	At5g60790	ABCF1 GCN1 At5g60790 MAE1.10	ABC transporter F family member 1 OS=Arabidopsis thaliana OX=3702 GN=ABCF1 PE=2 SV=1	0	85.735	22	11	91	10	2031	11	1	High	1.07251e+07		786103	684133	799623	735121	703348	683360	719431	630736	750930	777779	715049	1.01132e+06		756620	707276	700366	834717		63138.5	26103.4	62323.6	156128		0.111461	0.476574	0.333753		-0.239013	0.627743	0.235644		-0.0972948	0.554187
Q9LV21	CCT4	At3g18190	CCT4 At3g18190 MRC8	T-complex protein 1 subunit delta OS=Arabidopsis thaliana OX=3702 GN=CCT4 PE=1 SV=1	0	177.712	47	17	68	17	1494	17	0	High	1.76072e+07		1.20903e+06	1.15853e+06	1.25259e+06	1.23143e+06	1.2096e+06	1.2711e+06	1.29171e+06	1.24612e+06	1.27294e+06	1.29685e+06	1.2763e+06	1.37952e+06		1.20672e+06	1.23737e+06	1.27026e+06	1.31756e+06		47073.2	31178.6	22913.3	54636.2		-0.074032	0.985451	0.103407		-0.0905842	1.03689	0.0918561		0.036193	0.397666
Q9FI78	HST	At5g48930	HST HCT At5g48930 K19E20.4	Shikimate O-hydroxycinnamoyltransferase OS=Arabidopsis thaliana OX=3702 GN=HST PE=1 SV=1	0	15.664	8	3	7	3	136	3	0	High	6.96182e+06		479843	469268	472758	560103	544343	501542	474746	467560	387186	606144	473597	469401		473957	535329	443164	516381		5388.39	30303.5	48611.2	77765.8		0.0969136	0.472639	0.336792		0.0519918	0.146178	0.714204		0.175672	1.58559
Q9FFG6	MOP10.2	At5g05480	MOP10.2 MOP10_2 At5g05480 AT5G05480	AT5g05480/MOP10_2 OS=Arabidopsis thaliana OX=3702 GN=MOP10.2 PE=1 SV=1	0.003	3.063	4	2	2	2	0	2	0	High	2.41355e+06		256223	145474	150537	182148	134543	182128	160357	164107	164878	190705	217030	155582		184078	166273	163114	187772		62530.8	27479	2418.6	30828.6		0.174436	0.227044	0.592865		-0.175428	0.378607	0.418209		-0.146758	0.170677
Q9LIB2	PHS1	At3g29320	PHS1 At3g29320 MUO10.17	Alpha-glucan phosphorylase 1 OS=Arabidopsis thaliana OX=3702 GN=PHS1 PE=1 SV=1	0	47.896	12	7	19	7	475	7	0	High	1.61712e+06		127808	123758	126882	104217	101238	119640	107970	107076	117173	107990	126333	150182		126149	108365	110740	128168		2121.89	9877.45	5589.33	21155.4		0.187957	1.95375	0.0111236		-0.242142	0.666084	0.215733		-0.219234	1.41947
Q94F20	DGR2	At5g25460	DGR2 At5g25460 F18G18.200	At5g25460 OS=Arabidopsis thaliana OX=3702 GN=DGR2 PE=1 SV=1	0.002	3.217	4	1	1	1	49	1	0	High	621510		37432.2	53833.9	50935.6	39599.3	39949.8	56798.9	41988.3	37149.9	44924.2	34242.6	36912.9	40721.7		47400.6	45449.3	41354.1	37292.4		8753.66	9830.59	3925.72	3256.19		0.196873	0.473223	0.336339		0.285378	0.612262	0.244196		-0.0606455	0.0914959
O82355	At2g46140	At2g46140	At2g46140 T3F17.21	Desiccation-related protein At2g46140 OS=Arabidopsis thaliana OX=3702 GN=At2g46140 PE=1 SV=1	0.001	4.279	15	2	3	2	27	2	0	High	5.95205e+06		422006	416188	418526	403594	488448	376918	425526	474810	402329	302916	395090	427124		418907	422987	434221	375043		2927.65	58239.1	37014.5	64485.2		-0.0518026	0.288658	0.514449		0.173555	0.405217	0.393353		0.0139837	0.0412526
O80738	TPS10	At1g60140	TPS10 TPS3 At1g60140 T13D8.4	Probable alpha,alpha-trehalose-phosphate synthase [UDP-forming] 10 OS=Arabidopsis thaliana OX=3702 GN=TPS10 PE=2 SV=1	0	5.306	4	2	4	2	34	2	0	High	9.22687e+06		710469	836293	649652	737271	636683	604279	592843	477371	650968	545419	769721	798065		732138	659411	573727	704402		95188.4	69347.9	88363.3	138410		0.35175	0.990552	0.102199		-0.095222	0.193034	0.64116		-0.150938	0.462118
Q93YV7	At4g14360	At4g14360	At4g14360 dl3220c FCAALL.222	Probable methyltransferase PMT3 OS=Arabidopsis thaliana OX=3702 GN=At4g14360 PE=2 SV=1	0	27.178	14	6	17	2	243	6	4	High	847329		61983.6	55789.1	55801.7	45268.7	59763.2	156437	50795.8	49241.8	46568	49070.2	51569.5	57553.1		57858.1	87156.3	48868.5	52731		3572.73	60435	2138.45	4359.07		0.243614	1.69615	0.0201304		0.724955	0.419307	0.380797		0.591086	0.347679
F4JTD2	At4g25730	At4g25730	At4g25730 AT4G25730 F14M19.10 F14M19_10	Putative rRNA methyltransferase OS=Arabidopsis thaliana OX=3702 GN=At4g25730 PE=1 SV=1	0	20.626	6	4	12	4	178	4	0	High	3.95642e+06		314992	278682	343691	276730	244675	263466	349213	255384	308446	251828	236537	292722		312455	261624	304348	260362		32579	16107	47048.4	29048.2		0.0379276	0.0871186	0.818241		0.00697161	0.021948	0.950719		-0.256155	1.13928
Q42534	PME2	At1g53830	PME2 ARATH8 At1g53830 T18A20.6	Pectinesterase 2 OS=Arabidopsis thaliana OX=3702 GN=PME2 PE=2 SV=2	0	32.89	13	5	7	3	309	5	0	High	1.4829e+06		96827.1	111604	106384	108031	98062.9	113276	104962	103941	108936	108460	106522	113740		104938	106457	105946	109574		7493.57	7727.68	2638.8	3735.65		-0.0137965	0.0773968	0.836765		-0.0416394	0.249148	0.563446		0.020725	0.0867122
F4IM73	At2g01070	At2g01070	At2g01070 AT2G01070 F23H14.4 F23H14_4	Lung seven transmembrane receptor family protein OS=Arabidopsis thaliana OX=3702 GN=At2g01070 PE=1 SV=1	0	4.649	4	1	1	1	64	1	0	High	1.2627e+06		67902.3	99322	57579.2	106996	122937	97321.1	104657	93602.8	94239.4	47518.7	82759.8	98451.7		74934.5	109085	97499.9	76243.4		21741.8	12935.2	6206.8	26084.3		-0.379771	0.798763	0.158941		0.516767	0.912095	0.122435		0.54175	1.09938
Q9SIE7	PLAT2	At2g22170	PLAT2 At2g22170	PLAT domain-containing protein 2 OS=Arabidopsis thaliana OX=3702 GN=PLAT2 PE=2 SV=1	0	15.865	28	4	7	4	74	4	0	High	5.20087e+06		372199	359547	364130	347247	394619	377891	353315	414107	413362	378339	370708	306329		365292	373252	393595	351792		6405.55	24024.3	34885	39556.7		-0.107661	0.62143	0.239095		0.0854275	0.330773	0.466904		0.0311008	0.215553
Q9FFE6	AAE5	At5g16370	AAE5 AMPBP5 At5g16370 MQK4.9	Probable acyl-activating enzyme 5, peroxisomal OS=Arabidopsis thaliana OX=3702 GN=AAE5 PE=1 SV=1	0	11.334	3	1	6	1	129	1	0	High	1.49755e+06		114377	137285	138559	83774.9	89818.6	113065	104432	96396.7	122880	112012	77635.8	75825.4		130073	95552.7	107903	88491.2		13608.6	15463.9	13578.3	20390.1		0.269593	0.933879	0.116445		0.110763	0.182013	0.657638		-0.444956	1.35652
A0A1P8AV73	At1g52360	At1g52360	At1g52360 AT1G52360 F19K6.16 F19K6_16	Coatomer subunit beta' OS=Arabidopsis thaliana OX=3702 GN=At1g52360 PE=1 SV=1	0	89.992	17	12	58	7	1507	12	5	High	7.10321e+06		498197	533459	471544	499618	488734	504883	461022	408701	491815	469455	490924	625614		501067	497745	453846	528664		31057.3	8235.71	42019.1	84644.4		0.142799	0.715417	0.192568		-0.0869455	0.249448	0.563056		-0.00959613	0.0621863
Q8RWM2	NAPRT1	At4g36940	NAPRT1 At4g36940 AP22.31	Nicotinate phosphoribosyltransferase 1 OS=Arabidopsis thaliana OX=3702 GN=NAPRT1 PE=2 SV=1	0	16.55	7	2	5	2	163	2	0	High	690774		54540.1	54380.5	54486.3	45620	45567.8	51344.2	61360.5	50297.6	55228.4	40324.9	51523.1	53590		54468.9	47510.7	55628.8	48479.3		81.2136	3320.04	5542.32	7137.15		-0.0303984	0.133497	0.735365		-0.0291189	0.0748767	0.841634		-0.197183	1.65406
Q0WVF5	MCM4	At2g16440	MCM4 At2g16440 F16F14.6	DNA replication licensing factor MCM4 OS=Arabidopsis thaliana OX=3702 GN=MCM4 PE=1 SV=1	0	10.211	4	2	9	2	158	2	0	High	2.72962e+06		194796	213006	190040	217915	223282	186335	214085	192598	199714	160692	197813	193277		199281	209178	202132	183927		12122.5	19963.5	10946	20250.1		-0.0204989	0.10935	0.777409		0.185592	0.701428	0.198871		0.0699276	0.29785
Q9FN75	At5g17760	At5g17760	At5g17760 MVA3.12	AAA-ATPase At5g17760 OS=Arabidopsis thaliana OX=3702 GN=At5g17760 PE=3 SV=1	0	5.836	5	2	3	2	40	2	0	High	3.9152e+06		362270	110482	197197	524580	94842.5	239366	449140	321897	424651	298467	392210	300860		223317	286263	398563	330512		127910	218673	67513.9	53445.4		-0.835716	0.983749	0.103813		-0.207365	0.124572	0.750633		0.358249	0.161713
A0A1P8AMX1	PREP2	At1g49630	PREP2 ATPREP2 presequence protease 2 At1g49630 AT1G49630 F14J22.13 F14J22_13	Presequence protease 2 OS=Arabidopsis thaliana OX=3702 GN=PREP2 PE=1 SV=1	0	20.304	5	3	7	1	214	3	0	High	1.31418e+06		98700.5	85631.6	74282.2	89739.4	86861.7	94602.5	97687.5	106736	112035	87333.2	92745.4	106898		86204.8	90401.2	105486	95659		12219.3	3912.6	7254.79	10102.8		-0.291213	1.10508	0.0785084		-0.0815583	0.348821	0.447898		0.068574	0.220888
P29517	TUBB9	At4g20890	TUBB9 TUB9 At4g20890 T13K14.50	Tubulin beta-9 chain OS=Arabidopsis thaliana OX=3702 GN=TUBB9 PE=1 SV=1	0	144.162	42	13	89	2	1822	13	0	High	3.64423e+06		265670	263606	240971	225919	255641	281077	271281	262182	275999	264446	224791	263859		256749	254213	269821	251032		13702.9	27606.8	7023.05	22727.2		-0.0716403	0.666721	0.215417		0.0181654	0.0530493	0.885015		-0.014325	0.0488905
O82266	SWA1	At2g47990	SWA1 EDA13 EDA19 At2g47990 F17A22 T9J23.30	Protein SLOW WALKER 1 OS=Arabidopsis thaliana OX=3702 GN=SWA1 PE=2 SV=1	0	9.612	7	3	5	3	29	3	0	High	2.84343e+06		211548	204530	183392	217818	194397	207474	166810	209752	197074	233945	202953	203704		199823	206563	191212	213534		14656	11737.3	22063	17680.3		0.0635523	0.219378	0.603424		-0.047883	0.22198	0.599819		0.0478556	0.245783
Q944A7	BSK1	At4g35230	BSK1 At4g35230 F23E12.210	Serine/threonine-protein kinase BSK1 OS=Arabidopsis thaliana OX=3702 GN=BSK1 PE=1 SV=1	0	17.033	12	4	8	4	139	4	0	High	1.44016e+06		87253.5	87883.8	100923	104380	110073	128825	103638	75278.4	98257.9	114982	90672.7	141898		92020.3	114426	92391.6	115851		7716.79	12790.7	15062.6	25623.8		-0.00580954	0.0125532	0.971509		-0.0178514	0.0289665	0.935478		0.314393	1.22054
Q8VZT8	NFD3	At1g31817	NFD3 At1g31817 F5M6.25	Probable ribosomal protein S11, mitochondrial OS=Arabidopsis thaliana OX=3702 GN=NFD3 PE=1 SV=1	0	9.898	10	3	6	3	44	3	0	High	5.55513e+06		344370	333352	380083	412561	409822	376919	426206	343685	383970	541174	508992	356597		352602	399767	384621	468921		24428.7	19834.8	41264.3	98597.5		-0.125396	0.506068	0.31184		-0.230186	0.523589	0.29951		0.18112	1.21973
P92974	UBA2	At5g06460	UBA2 At5g06460 MHF15.2	Ubiquitin-activating enzyme E1 2 OS=Arabidopsis thaliana OX=3702 GN=UBA2 PE=1 SV=1	0	71.287	14	11	47	9	1112	11	0	High	5.39764e+06		428762	410905	405112	392894	347791	291557	392095	308422	417073	398261	408149	511077		414926	344081	372530	439162		12327.5	50770.2	56906.4	62475.6		0.155498	0.559414	0.275795		-0.352006	0.95771	0.110228		-0.270107	1.10442
Q8GRX2	At5g37475		AT5G37475 T25O11.11	Eukaryotic translation initiation factor 3 subunit J OS=Arabidopsis thaliana OX=3702 GN=At5g37475 PE=1 SV=1	0	9.483	11	2	6	2	120	2	0	High	1.03087e+06		75591.6	66914.2	70203.2	65053.4	98893.3	61467.9	81544.5	63938.3	89762.1	66845.8	70820.2	65817.7		70903	75138.2	78414.9	67827.9		4380.86	20650.5	13193.3	2641.88		-0.145282	0.39546	0.402291		0.147668	0.239652	0.575902		0.0837002	0.127415
Q67Y83	SCPL51	At2g27920	SCPL51 At2g27920 T1E2.16	Serine carboxypeptidase-like 51 OS=Arabidopsis thaliana OX=3702 GN=SCPL51 PE=2 SV=2	0.002	3.139	2	1	1	1	29	1	0	High	3.13225e+06		270619	215802	179236	232635	201164	300269	251134	176288	241604	193736	204570	161092		221886	244689	223009	186466		45994.1	50640.4	40741.1	22632.6		-0.0072835	0.0104337	0.976262		0.39204	0.844078	0.143193		0.141135	0.22575
F4KHD8	GB210	At5g40480	GB210 EMB3012 At5g40480 K21I16.30	Nuclear pore complex protein GP210 OS=Arabidopsis thaliana OX=3702 GN=GB210 PE=1 SV=1	0	35.75	5	7	20	7	524	7	0	High	4.44171e+06		337724	398613	318077	373007	356455	194203	330681	344782	345518	330596	233390	326384		351471	307888	340327	296790		41990.8	98801.7	8361.35	54946.3		0.0464855	0.170396	0.675467		0.0529626	0.0588658	0.873241		-0.191	0.283392
A0A1P8B0W4	PLDBETA1	At2g42010	PLDBETA1 PHOSPHOLIPASE D phospholipase D beta 1 PLDBETA At2g42010 AT2G42010 T6D20.10 T6D20_10	Phospholipase D OS=Arabidopsis thaliana OX=3702 GN=PLDBETA1 PE=1 SV=1	0.001	4.026	1	1	1	1	42	1	0	High	369994		31264	30198.8	19182.1	31325.9	26438.5	22401.7	19917	22540.5	27244.3	29244.9	30583.6	22882.2		26881.6	26722	23233.9	27570.2		6689.25	4468.86	3712.56	4114.73		0.210387	0.341696	0.455306		-0.0450832	0.085769	0.820788		-0.00859286	0.011339
Q9FZC5	FOX2	At1g26390	FOX2 At1g26390 T1K7.23	Berberine bridge enzyme-like 4 OS=Arabidopsis thaliana OX=3702 GN=FOX2 PE=2 SV=1	0	9.757	6	2	6	1	104	2	0	High	1.65246e+06		130411	73696.5	94175	146808	159047	94564.1	142587	105689	97699.1	130454	125918	163879		99427.5	133473	115325	140083		28719.7	34247.5	23945	20731.7		-0.213986	0.298993	0.502351		-0.069735	0.102874	0.789089		0.424834	0.589212
F4J8G7	VIR	At3g05680	VIR EMB2016 At3g05680 F18C1.5	Protein virilizer homolog OS=Arabidopsis thaliana OX=3702 GN=VIR PE=1 SV=1	0.001	4.219	1	2	2	2	23	2	0	High	2.92285e+06		127928	329121	338792	90750.2	302587	294554	113173	101458	101804	274836	111093	137310		265280	229297	105479	174413		119049	120052	6666.25	87951.2		1.33057	1.09142	0.0810176		0.39471	0.253585	0.557719		-0.210301	0.136033
Q940S3	GLCNAC1PUT1	At1g31070	GLCNAC1PUT1 At1g31070 F17F8.1	UDP-N-acetylglucosamine diphosphorylase 1 OS=Arabidopsis thaliana OX=3702 GN=GLCNAC1PUT1 PE=1 SV=1	0	30.956	14	6	19	1	262	6	0	High	1.07576e+06		78081.4	74503.4	83944.3	80057.7	75109.5	73544	71395.4	73097.2	78401.9	75979.6	76482.1	84148.5		78843	76237.1	74298.2	78870.1		4766.29	3400.1	3654.37	4578.16		0.0856572	0.584776	0.26015		-0.0489851	0.329126	0.468677		-0.0484908	0.315376
Q8GUL8	At5g19230	At5g19230	At5g19230 T24G5.130	Uncharacterized GPI-anchored protein At5g19230 OS=Arabidopsis thaliana OX=3702 GN=At5g19230 PE=2 SV=1	0	5.068	8	1	4	1	74	1	0	High	349943		26253.7	20927.1	600	28174.8	51926.4	21392.3	26413.3	31048.1	17904.7	63681.1	39406.3	22815.1		15926.9	33831.2	25122	41967.5		13538.1	16033.7	6666.19	20553		-0.657484	0.454979	0.350769		-0.31092	0.209387	0.617466		1.08688	0.670538
O23264	SBP1	At4g14030	SBP1 At4g14030 dl3055c FCAALL.79	Selenium-binding protein 1 OS=Arabidopsis thaliana OX=3702 GN=SBP1 PE=1 SV=1	0	53.373	24	8	15	8	420	8	0	High	476252		19035.9	19656.5	21864.1	31393.6	28228.7	100915	26991.1	22458.7	21464.5	22311.7	21647.4	18805.1		20185.5	53512.3	23638.1	20921.4		1486.47	41082.1	2945.99	1862.64		-0.227795	0.841139	0.144165		1.35489	0.616556	0.241793		1.40655	0.632736
Q9STZ8	AtENODL19	At4g12880	ENODL19 EN19 At4g12880 T20K18.230	At4g12880 OS=Arabidopsis thaliana OX=3702 GN=AtENODL19 PE=1 SV=1	0.001	4.491	6	1	5	1	42	1	0	High	4.39751e+06		287405	286798	352206	323771	289757	355372	372734	292066	348495	268413	271162	339092		308803	322967	337765	292889		37589.1	32814.5	41390.5	40037		-0.129334	0.376408	0.420332		0.141031	0.430419	0.371177		0.0646979	0.187939
Q8LAS8	SFGH	At2g41530	SFGH At2g41530 T32G6.5	S-formylglutathione hydrolase OS=Arabidopsis thaliana OX=3702 GN=SFGH PE=1 SV=2	0	14.321	8	2	3	2	97	2	0	High	593374		43819.9	43124.8	40362.9	47008.3	45208.8	46447.2	40188.8	37751.6	42306.5	42366.4	46470.9	40398.4		42435.8	46221.4	40082.3	43078.6		1828.59	920.756	2279.31	3098.23		0.082318	0.628038	0.235484		0.101592	0.77618	0.167425		0.123279	1.48389
Q6AWU6	HOL3	At2g43940	HOL3 At2g43940 F6E13.7	Probable thiol methyltransferase 2 OS=Arabidopsis thaliana OX=3702 GN=HOL3 PE=1 SV=1	0	9.872	16	2	3	2	85	2	0	High	2.79362e+06		202149	195072	200307	189708	218594	189142	197888	208842	189690	195994	191251	176654		199176	199148	198807	187967		3671.8	16843.4	9609.01	10079.6		0.00267698	0.0207208	0.953409		0.0833655	0.420592	0.379672		-0.000200973	0.000908904
Q9SLB9	VOZ2	At2g42400	VOZ2 At2g42400 MHK10.12	Transcription factor VOZ2 OS=Arabidopsis thaliana OX=3702 GN=VOZ2 PE=1 SV=2	0.006	2.208	4	1	1	1	0	1	0	High	330360		22639.5	600	23976.7	36313.8	39547.5	29007.1	54150.2	17335.3	40285.4	17309.3	26635.3	23160.2		15738.7	34956.1	37256.9	22368.3		13127.6	5399.79	18593.4	4713.19		-1.24319	0.752355	0.176866		0.644092	1.41647	0.0383296		1.15123	1.10263
F4J738	At3g59020	At3g59020	At3g59020 F17J16.70	Importin beta-like SAD2 homolog OS=Arabidopsis thaliana OX=3702 GN=At3g59020 PE=1 SV=1	0	36.304	8	7	16	6	228	7	1	High	3.20303e+06		281646	235039	209010	157795	202166	255797	262102	184473	198934	203318	311888	298176		241898	205253	215170	271127		36801	49074.1	41282.4	59123.3		0.168925	0.347141	0.449634		-0.40157	0.674214	0.211732		-0.236999	0.44462
Q9LEV3	CBSX3	At5g10860	CBSX3 At5g10860 T30N20.130	CBS domain-containing protein CBSX3, mitochondrial OS=Arabidopsis thaliana OX=3702 GN=CBSX3 PE=1 SV=1	0	51.469	29	6	28	6	535	6	0	High	6.55749e+06		462482	425887	494364	475477	475612	492268	474992	519184	475125	479360	473450	420189		460911	481119	489767	457666		34265.7	9655.39	25476.2	32590.8		-0.0876074	0.513193	0.306766		0.0720972	0.525673	0.298076		0.0619049	0.418862
O04619	ADNT1	At4g01100	ADNT1 At4g01100 A_IG002N01.16 F2N1.16	Mitochondrial adenine nucleotide transporter ADNT1 OS=Arabidopsis thaliana OX=3702 GN=ADNT1 PE=1 SV=1	0	32.343	17	5	12	5	411	5	0	High	2.07369e+06		238747	121522	89881.7	95198.3	114686	92233.7	84711.2	195153	189932	221203	227208	178721		150050	100706	156599	209044		78425.8	12197.5	62311.1	26431.8		-0.0616277	0.0384371	0.915299		-1.05366	2.52567	0.00298076		-0.575294	0.465758
Q9LVI6	RLK902	At3g17840	RLK902 At3g17840 MEB5.6	Probable inactive receptor kinase RLK902 OS=Arabidopsis thaliana OX=3702 GN=RLK902 PE=1 SV=1	0	6.332	3	2	6	2	100	2	0	High	3.22736e+06		158290	195652	176289	194994	284301	216125	231764	201994	161345	292806	219201	214231		176744	231806	198368	242079		18685.2	46673	35349.7	44001		-0.166518	0.395841	0.401938		-0.0625597	0.0995116	0.795222		0.39126	0.883765
F4JAF3	CP29	At3g53460	CP29 At3g53460 AT3G53460	Chloroplast RNA-binding protein 29 OS=Arabidopsis thaliana OX=3702 GN=CP29 PE=1 SV=1	0	5.584	12	3	3	3	43	3	0	High	2.38291e+06		159785	220358	158998	143200	230130	200467	133733	189733	172828	159955	130090	127501		179714	191266	165432	139182		35201.3	44189.5	28723.5	18036.2		0.119465	0.211092	0.615047		0.458605	0.880295	0.131736		0.08988	0.130126
Q9FKU8	At5g44400	At5g44400	At5g44400 K9L2.20	Berberine bridge enzyme-like 26 OS=Arabidopsis thaliana OX=3702 GN=At5g44400 PE=2 SV=1	0	7.407	6	3	4	3	32	3	0	High	2.90534e+06		160340	242126	212593	236904	196946	244999	229578	203544	202960	173643	218016	177281		205019	226283	212028	189647		41415.9	25727.2	15202.1	24635.6		-0.0484908	0.0986288	0.79684		0.254816	0.82557	0.149427		0.14237	0.307987
[truncated: 2,897 more rows]
[truncated: 4 more columns]

## Sheet: SI_Table_WT
color key																																								color key	>2.0 fold-change	<0.50 fold-change		pvalue <0.05
[truncated: 222 more rows]
[truncated: 4 more columns]

## Sheet: SI_Table_zng1
color key																																								color key	>2.0 fold-change	<0.50 fold-change		pvalue <0.05
[truncated: 181 more rows]
[truncated: 4 more columns]

[truncated: 4 more sheets: SI_Table_+Zn, SI_Table_-Zn, Fig5, GO_enrichment]
