# Supplementary material for: Two related families of metal transferases, ZNG1 and ZNG2, are involved in acclimation to poor Zn nutrition in Arabidopsis
Source: Front Plant Sci. 2023 Oct 25;14:1237722. doi: 10.3389/fpls.2023.1237722 (PMC10642216; doi:10.3389/fpls.2023.1237722)
Supplement: Supplementary Table 7 — TPM values, fold changes, and statistics for Col-0 and zng1 roots from seedlings grown with and without added Zn. [file Table_7.xlsx]

## Sheet: all_genes
plastid-encoded transcripts																					Fold-change
			TPM													average					Col							zng1							Col v. zng1							Col v. zng1
			Columbia Roots plus Zinc			Columbia Roots minus Zinc			zng1 plus Zinc			zng1 minus Zinc				Col-0		zng1			+Zn v. -Zn							+Zn v. -Zn							+Zn							-Zn
Gene ID	Gene Name	description	1	2	3	1	2	3	1	2	3	1	2	3		+Zn	-Zn	+Zn	-Zn		baseMean	log2FoldChange	lfcSE	stat	pvalue	padj	Regulation	baseMean	log2FoldChange	lfcSE	stat	pvalue	padj	Regulation	baseMean	log2FoldChange	lfcSE	stat	pvalue	padj	Regulation	baseMean	log2FoldChange	lfcSE	stat	pvalue	padj	Regulation
AT1G01010	NAC001	Member of the NAC domain containing family of plant specific transcriptional regulators. protein_coding NAC DOMAIN CONTAINING PROTEIN 1 (NAC001) NAC DOMAIN CONTAINING PROTEIN 1 (ANAC001); (NTL10);NAC DOMAIN CONTAINING PROTEIN 1 (NAC001)	23.5712	24.8912	26.6688	26.5842	24.6994	23.5495	25.1528	19.8516	24.5764	18.3762	17.7693	23.7154		25.0437	24.9444	23.1936	19.9536
AT1G01020	ARV1	ARV1 family protein;(source:Araport11) protein_coding (ARV1) (ARV1)	16.8325	16.085	16.1339	14.6377	14.8721	19.6968	15.9859	15.3968	15.7102	15.3901	15.8051	16.8615		16.3505	16.4022	15.6976	16.0189
AT1G01030	NGA3	Member of the RAV family of DNA binding proteins. Contains B3 domain. Component of transcriptional regulatory complex directing stigma development protein_coding NGATHA3 (NGA3) NGATHA3 (NGA3)	1.31005	1.91199	1.64663	1.75029	1.06765	0.70063	2.25554	0.896727	1.03473	0.837256	1.38704	0.913999		1.62289	1.17286	1.39567	1.0461
AT1G01040	DCL1	Encodes a Dicer homolog. Dicer is a RNA helicase involved in microRNA processing. Mutations in this locus can result in embryo lethality. Embryo shape at seed maturity is globular-elongate. Other mutants convert the floral meristems to an indeterminate state, others yet show defects in ovule development. mRNA is expressed in all shoot tissues. DCL1 is able to produce miRNAs and siRNAs. The mRNA i…	8.07548	12.4826	9.84051	12.3341	9.79314	9.32458	16.2395	15.2	13.6899	15.2009	15.0869	14.726		10.1329	10.484	15.0431	15.0046
AT1G01046	ath-MIR838	Encodes a microRNA of unknown function. MicroRNAs are regulatory RNAs with a mature length of ~21-nucleotides that are processed from hairpin precursors by Dicer-like enzymes. MicroRNAs can negatively regulate gene expression by attenuating translation or by directing mRNA cleavage. Mature sequence: UUUUCUUCUACUUCUUGCACA miRNA_primary_transcript MICRORNA838A (MIR838A) MICRORNA838A (MIR838A)	4.59406	6.17494	5.06466	6.54863	4.18886	3.69849	8.83245	6.41928	6.9028	5.88311	6.47175	4.62262		5.27788	4.81199	7.38484	5.65916
AT1G01050	PPa1	Encodes a soluble protein with inorganic pyrophosphatase activity that is highly specific for Mg-inorganic pyrophosphate. protein_coding PYROPHOSPHORYLASE 1 (PPa1) PYROPHOSPHORYLASE 1 (AtPPa1);PYROPHOSPHORYLASE 1 (PPa1)	143.002	125.397	153.999	148.085	117.992	119.665	139.146	134.277	118.668	127.881	126.681	124.152		140.799	128.581	130.697	126.238
AT1G01060	LHY	LHY encodes a myb-related putative transcription factor involved in circadian rhythm along with another myb transcription factor CCA1 protein_coding LATE ELONGATED HYPOCOTYL (LHY) LATE ELONGATED HYPOCOTYL 1 (LHY1);LATE ELONGATED HYPOCOTYL (LHY)	21.9898	35.5131	29.3978	70.1436	11.9503	11.3528	40.7886	7.67991	68.9671	7.92235	12.7277	49.582		28.9669	31.1489	39.1452	23.4107
AT1G01070	UMAMIT28	Encodes a plasma membrane-localized amino acid transporter likely involved in amino acid export in the developing seed. protein_coding USUALLY MULTIPLE ACIDS MOVE IN AND OUT TRANSPORTERS 28 (UMAMIT28) USUALLY MULTIPLE ACIDS MOVE IN AND OUT TRANSPORTERS 28 (UMAMIT28)	24.5407	37.1186	40.8836	26.3008	36.3656	39.6462	42.2632	49.0082	57.5276	37.9536	40.7965	41.7893		34.181	34.1042	49.5997	40.1798
AT1G01080	AT1G01080	RNA-binding (RRM/RBD/RNP motifs) family protein;(source:Araport11) protein_coding CHLOROPLAST RNA BINDING PROTEIN 28B (CP28B) CHLOROPLAST RNA BINDING PROTEIN 28B (CP28B)	10.4067	17.0986	10.2717	9.85996	9.98902	8.41222	8.99675	7.36165	7.04566	7.71401	8.85102	7.15956		12.5923	9.4204	7.80135	7.9082
AT1G01090	PDH-E1 ALPHA	pyruvate dehydrogenase E1 alpha subunit protein_coding PYRUVATE DEHYDROGENASE E1 ALPHA (PDH-E1 ALPHA) PYRUVATE DEHYDROGENASE E1 ALPHA (PDH-E1 ALPHA)	174.04	159.884	151.453	164.392	140.172	152.417	164.85	113.488	143.531	120.774	137.403	150.766		161.792	152.327	140.623	136.314
AT1G01100	AT1G01100	Co-orthologous gene of large ribosomal subunit protein RPP1. protein_coding 60S ACIDIC RIBOSOMAL PROTEIN P1-1 (RPP1A) RIBOSOMAL PROTEIN P1W (P1W);60S ACIDIC RIBOSOMAL PROTEIN P1-1 (RPP1A);RPP1 CO-ORTHOLOGOUS GENE 1 (RPP1.1)	532.07	381.887	402.989	463.336	402.067	394.335	385.651	353.833	404.82	309.417	327.531	384.41		438.982	419.913	381.435	340.453
AT1G01110	IQD18	Member of IQ67 (CaM binding) domain containing family. protein_coding IQ-DOMAIN 18 (IQD18) IQ-DOMAIN 18 (IQD18)	9.01083	8.86913	7.46752	8.78757	9.90791	9.17149	12.5136	8.99137	10.4277	10.9601	10.5858	11.6156		8.44916	9.28899	10.6442	11.0538
AT1G01120	KCS1	Encodes a condensing enzyme KCS1 (3-ketoacyl-CoA synthase 1) which is involved in the critical fatty acid elongation process in wax biosynthesis. protein_coding 3-KETOACYL-COA SYNTHASE 1 (KCS1) 3-KETOACYL-COA SYNTHASE 1 (KCS1)	61.4825	71.833	80.0188	95.3713	68.6249	70.5284	90.8693	54.2682	43.0882	38.6375	40.5767	57.7617		71.1115	78.1749	62.7419	45.6586
AT1G01130	AT1G01130	CBL-interacting Serine/Threonine-kinase;(source:Araport11) protein_coding	8.81379	6.36349	8.41623	7.4603	6.85816	8.98771	9.60202	4.8269	6.81607	6.12581	5.52949	6.28548		7.8645	7.76873	7.08166	5.98026
AT1G01140	CIPK9	Encodes a CBL-interacting protein kinase with similarity to SOS2 protein_coding CBL-INTERACTING PROTEIN KINASE 9 (CIPK9) CBL-INTERACTING PROTEIN KINASE 9 (CIPK9);PROTEIN KINASE 6 (PKS6)	9.72702	17.0049	8.99193	11.6036	7.80491	9.0187	3.94011	5.9157	7.40576	5.04567	4.73019	6.74862		11.908	9.47574	5.75386	5.50816																1082.42	-1.1913	0.330833	-3.600924498	0.000317088	0.00560294	down
AT1G01150	AT1G01150	Homeodomain-like protein with RING/FYVE/PHD-type zinc finger domain-containing protein;(source:Araport11) protein_coding	0.166392	0.239201	0.136035	0.150903	0.040024	0.163132	0.428477	0.132245	0.179552	0.097563	0.282135	0.132464		0.180543	0.11802	0.246758	0.170721
AT1G01160	GIF2	Encodes GRF1-interacting factor 2 (GIF2), a subunit shared by BRM- and SYD-associated SWI/SNF complexes. protein_coding GRF1-INTERACTING FACTOR 2 (GIF2) GRF1-INTERACTING FACTOR 2 (GIF2)	60.91	59.7036	55.8795	58.5418	54.9453	54.0143	68.2654	52.0291	57.0148	55.1521	57.0838	54.7568		58.831	55.8338	59.1031	55.6643
AT1G01170	AT1G01170	ozone-responsive stress-like protein (DUF1138);(source:Araport11) protein_coding	22.7373	25.9817	33.69	7.692	14.9609	14.5905	17.7674	27.9109	12.6661	18.7558	14.4452	12.0753		27.4697	12.4145	19.4482	15.0921		595.849	-1.17195	0.303831	-3.85724	0.000114675	0.00624022	down
AT1G01180	AT1G01180	S-adenosyl-L-methionine-dependent methyltransferases superfamily protein;(source:Araport11) protein_coding	20.8658	22.0853	30.0241	17.2147	19.9361	21.0324	21.3171	27.6318	21.7611	19.623	23.0457	21.457		24.3251	19.3944	23.57	21.3752
AT1G01183	ath-MIR165a	Encodes a microRNA that targets several HD-ZIPIII family members including PHV, PHB, REV, ATHB-8, and ATHB-15. MicroRNAs are regulatory RNAs with a mature length of ~21-nucleotides that are processed from hairpin precursors by Dicer-like enzymes. MicroRNAs can negatively regulate gene expression by attenuating translation or by directing mRNA cleavage.Mature sequence: UCGGACCAGGCUUCAUCCCC. Accumu…	0.807651	0.260913	0.513892	0.900858	0.345143	0	0.904865	0.471077	0	0.562003	0	0.374461		0.527485	0.415334	0.458647	0.312155
AT1G01190	CYP78A8	cytochrome P450, family 78, subfamily A, polypeptide 8;(source:Araport11) protein_coding	28.0882	28.5983	16.4991	21.6119	25.6255	23.7889	41.4396	11.5702	22.94	13.7263	21.9558	26.3528		24.3952	23.6754	25.3166	20.6783
AT1G01200	RABA3	RAB GTPase homolog A3;(source:Araport11) protein_coding RAB GTPASE HOMOLOG A3 (RABA3) RAB GTPASE HOMOLOG A3 (RABA3);RAB GTPASE HOMOLOG A3 (ATRABA3);ARABIDOPSIS RAB GTPASE HOMOLOG A3 (ATRAB-A3)	8.81744	6.93267	8.24242	11.1687	7.1666	5.38183	9.92682	5.61026	8.71252	4.43721	5.43916	9.23235		7.99751	7.90572	8.0832	6.36957
AT1G01210	AT1G01210	DNA-directed RNA polymerase, subunit M, archaeal;(source:Araport11) protein_coding	36.9413	24.47	26.9386	31.557	20.6754	23.3151	30.2147	26.097	28.4938	24.9343	29.0006	31.9295		29.45	25.1825	28.2685	28.6215
AT1G01220	FKGP	Encodes a bifunctional enzyme that has both L-fucokinase and GDP-L-fucose pyrophosphorylase activities. It catalyzes the two steps of the L-fucose salvage pathway for the generation of activated GDP-L-fucose. This pathway seems to be of minor importance for cell wall polysaccharide biosynthesis compared to the de novo GDP-L-fucose biosynthesis pathway in Arabidopsis. protein_coding L-FUCOKINASE/G…	9.48173	11.1471	10.363	12.6793	13.0145	12.428	14.4471	18.156	15.2854	16.2135	17.2168	15.333		10.3306	12.7073	15.9628	16.2544
AT1G01225	AT1G01225	NC domain-containing protein-like protein;(source:Araport11) protein_coding	10.3452	8.21718	7.4125	8.26853	9.00934	9.32467	11.5038	6.70021	9.09137	6.94967	7.98069	7.57061		8.65828	8.86751	9.09846	7.50033
AT1G01230	AT1G01230	ORM1 is an ER localized orosomucoid-like protein involved in sphingolipid homeostasis. protein_coding (ATORM1) OROSOMUCOID-LIKE 1 (ORM1); (ATORM1)	72.9385	61.5769	70.4535	60.9238	64.794	69.699	66.4223	67.6503	70.3939	70.821	76.3928	62.5779		68.323	65.1389	68.1555	69.9306
AT1G01240	AT1G01240	transmembrane protein;(source:Araport11) protein_coding	27.2364	32.5812	43.9753	18.1622	34.538	31.1412	31.5002	36.7355	32.3666	33.6258	37.2055	24.7509		34.5977	27.9471	33.5341	31.8607
AT1G01250	AT1G01250	encodes a member of the DREB subfamily A-4 of ERF/AP2 transcription factor family. The protein contains one AP2 domain. There are 17 members in this subfamily including TINY. protein_coding	0.127648	0.141438	0.078425	0	0.210663	0	0.032318	0	0.030944	0	0	0.038379		0.115837	0.070221	0.0210873	0.012793
AT1G01260	AT1G01260	bHLH13 interacts with JAZ proteins, and functions redundantly with bHLH3, bHLH14 and bHLH17 to negatively regulate jasmonate responses. protein_coding JASMONATE ASSOCIATED MYC2 LIKE 2 (JAM2) (BHLH13);JASMONATE ASSOCIATED MYC2 LIKE 2 (JAM2); (BHLH013)	13.032	15.6329	14.8374	17.5453	15.7482	15.4666	20.0835	17.644	17.2702	17.1288	17.3651	18.6829		14.5008	16.2534	18.3326	17.7256
AT1G01270	.	pre-tRNA tRNA-Gln (anticodon: CTG);(source:Araport11, TAIR10) pre_trna	0	0	0	0	0	0	0	0	0	0	0	0		0	0	0	0
AT1G01280	CYP703A2	member of CYP703A CYP703A2 is expressed specifically in anthers of land plants, catalyzing the in-chain hydroxylation at the C-7 position of medium-chain saturated fatty acids (lauric acid in-chain hydroxylase) which is involved in pollen development (sporopollenin synthesis). protein_coding CYTOCHROME P450, FAMILY 703, SUBFAMILY A, POLYPEPTIDE 2 (CYP703A2) CYTOCHROME P450, FAMILY 703, SUBFAMILY …	0	0	0	0	0	0	0	0	0	0	0	0		0	0	0	0
AT1G01290	CNX3	COFACTOR OF NITRATE REDUCTASE AND XANTHINE DEHYDROGENASE 3. Encodes a protein involved in molybdenum cofactor biosynthesis. Homologous to E.coli MoaC. Expression is low in all tissues examined, except in roots. Appears to have targeting signals for chloroplast or mitochondria protein_coding COFACTOR OF NITRATE REDUCTASE AND XANTHINE DEHYDROGENASE 3 (CNX3) COFACTOR OF NITRATE REDUCTASE AND XANTHIN…	13.7403	12.2525	12.0404	11.8706	11.3188	10.6478	13.0102	13.5759	11.9083	12.7268	12.6209	12.1567		12.6777	11.2791	12.8315	12.5014
AT1G01300	AT1G01300	Eukaryotic aspartyl protease family protein;(source:Araport11) protein_coding	55.0874	49.194	41.8612	52.8021	58.9649	59.8159	66.7094	50.2534	63.3899	57.5807	51.3443	68.626		48.7142	57.1943	60.1176	59.1837
AT1G01305	AT1G01305	hypothetical protein;(source:Araport11) protein_coding	0.046471	0	0	0	0	0	0	0	0	0	0	0		0.0154903	0	0	0
AT1G01310	AT1G01310	CAP (Cysteine-rich secretory proteins, Antigen 5, and Pathogenesis-related 1 protein) superfamily protein;(source:Araport11) protein_coding	0.184283	0.235818	0.451604	0.144534	0.081286	0.161249	0.520078	0.053374	0.026472	0	0.158442	0.076659		0.290568	0.129023	0.199975	0.078367
AT1G01320	AT1G01320	Encodes REDUCED CHLOROPLAST COVERAGE 1 (REC1) a protein with similarity to the FLOURY locus in maize. Located in the nucleus and cytosol. Contributes to establishing the size of the chloroplast compartment. protein_coding REDUCED CHLOROPLAST COVERAGE (REC1) REDUCED CHLOROPLAST COVERAGE (REC1);FLOURY ENDOSPERM LIKE 2 (FLL2)	8.8713	16.8294	10.079	6.74255	7.74581	7.2865	10.5692	13.1477	11.0716	9.88025	8.77273	7.78151		11.9265	7.25829	11.5961	8.8115
AT1G01335	AT1G01335	AREP1 is an auxin inducible peptide. It contains an AuXRE motif in its promoter and is expressed in cotyledon and root tissues. Loss of function mutants show impaired root formation indicating a role in root development. protein_coding AUXIN-RESPONSIVE ENDOGENOUS POLYPEPTIDE 1 (AREP1) AUXIN-RESPONSIVE ENDOGENOUS POLYPEPTIDE 1 (AREP1)	0	0	0	0	0	0.17903	0	0	0	0	0	0		0	0.0596767	0	0
AT1G01340	CNGC10	member of Cyclic nucleotide gated channel family, regulated by Bacillus amyloliquefaciens under high calcium stress. protein_coding CYCLIC NUCLEOTIDE GATED CHANNEL 10 (CNGC10) CYCLIC NUCLEOTIDE GATED CHANNEL 10 (CNGC10)	14.5213	16.6842	19.1579	14.6059	17.7144	19.1761	16.8976	29.9951	26.1928	18.354	17.0904	17.6387		16.7878	17.1655	24.3618	17.6944
AT1G01350	AT1G01350	Zinc finger (CCCH-type/C3HC4-type RING finger) family protein;(source:Araport11) protein_coding	26.4525	24.4276	30.8596	26.6871	26.4811	30.4022	27.7877	28.4486	29.2689	27.2215	26.8644	26.8491		27.2466	27.8568	28.5017	26.9783
AT1G01355	AT1G01355	Putative endonuclease or glycosyl hydrolase;(source:Araport11) protein_coding	0.071771	0	0	0.202611	0.061567	0	0.154106	0.246967	0	0.336903	0.109981	0.055342		0.0239237	0.0880593	0.133691	0.167409
AT1G01360	RCAR1	Encodes RCAR1 (regulatory components of ABA receptor). Interacts with and regulates the type 2C protein phosphatases (PP2Cs) ABI1 and ABI2. Functions as abscisic acid sensor. The mRNA is cell-to-cell mobile. protein_coding REGULATORY COMPONENT OF ABA RECEPTOR 1 (RCAR1) REGULATORY COMPONENT OF ABA RECEPTOR 1 (RCAR1);PYRABACTIN RESISTANCE 1-LIKE 9 (PYL9)	31.3774	32.3434	38.739	28.8817	33.3744	31.06	38.5512	29.0713	33.6914	28.9051	34.3671	30.0562		34.1533	31.1053	33.7713	31.1095
AT1G01370	HTR12	Encodes a centromere-identifying protein histone H3 variant. Localized at centromeres in both mitotic and meiotic cells. Aurora3 phosphorylates CENH3 at S65; this post-translational modification is required for the proper development of the floral meristem. protein_coding (HTR12) CENTROMERIC HISTONE H3 (CENH3); (HTR12)	8.30219	6.31269	6.35299	5.27458	6.99206	6.49702	7.25865	5.15866	5.61183	6.67057	6.96453	6.74182		6.98929	6.25455	6.00971	6.79231
AT1G01380	ETC1	ETC1 is involved in trichome and root hair patterning in Arabidopsis; acts redundantly with TRIPTYCHON and CAPRICE . protein_coding ENHANCER OF TRY AND CPC 1 (ETC1) ENHANCER OF TRY AND CPC 1 (ETC1)	5.21631	2.68666	6.01361	11.353	4.79429	4.02214	4.29671	2.36082	2.98065	3.87514	2.99537	5.13185		4.63886	6.72313	3.21273	4.00079
AT1G01390	AT1G01390	Phosphatidylinositol 4-phosphate 5-kinase (PIP5K) enzyme family member. protein_coding	0.334088	0.84805	0.080376	0.312337	0.146189	0.325202	0.180788	0.187679	0.043345	0.247322	0.25278	0.305252		0.420838	0.261243	0.137271	0.268451
AT1G01400	AT1G01400	hypothetical protein;(source:Araport11) protein_coding	0	0	0	0	0	0	0	0	0	0	0	0		0	0	0	0
AT1G01410	PUM22	Encodes a member of the Arabidopsis Pumilio (APUM) proteins containing PUF domain (eight repeats of approximately 36 amino acids each). PUF proteins regulate both mRNA stability and translation through sequence-specific binding to the 3' UTR of target mRNA transcripts. protein_coding PUMILIO 22 (PUM22) PUMILIO 22 (PUM22);PUMILIO 22 (APUM22)	0	0	0	0	0	0	0	0	0	0	0	0		0	0	0	0
AT1G01420	UGT72B3	Phosphatidylinositol 4-phosphate 5-kinase (PIP5K) enzyme family member. protein_coding	5.66827	7.73411	7.70567	3.3475	3.58653	4.07203	7.06908	4.14207	3.78705	3.66234	3.33732	3.15319		7.03602	3.66868	4.9994	3.38428
AT1G01430	TBL25	Encodes a member of the TBL (TRICHOME BIREFRINGENCE-LIKE) gene family containing a plant-specific DUF231 (domain of unknown function) domain. TBL gene family has 46 members, two of which (TBR/AT5G06700 and TBL3/AT5G01360) have been shown to be involved in the synthesis and deposition of secondary wall cellulose, presumably by influencing the esterification state of pectic polymers.Functions as a …	18.7053	22.504	19.5872	18.185	24.912	23.5786	24.1466	23.0782	24.9039	19.1903	22.0101	25.332		20.2655	22.2252	24.0429	22.1775
AT1G01440	AT1G01440	hypothetical protein (DUF3133);(source:Araport11) protein_coding	11.2212	14.6391	14.4277	12.4577	17.8645	17.2359	16.9407	20.6399	18.2672	19.6632	19.6678	17.0442		13.4293	15.8527	18.6159	18.7917
AT1G01448	AT1G01448	Natural antisense transcript overlaps with AT1G01450;(source:Araport11) antisense_long_noncoding_rna	7.21552	7.0201	8.94594	5.13057	9.19033	8.56775	11.2371	15.8692	10.5286	12.3369	12.6916	9.03863		7.72719	7.62955	12.545	11.3557
AT1G01450	AT1G01450	Mixed Lineage Kinase Domain-like protein. protein_coding (MLKL3) (MLKL3)	0.506329	1.09329	0.828996	0.303051	1.01436	1.04902	0.999004	1.20062	0.887546	1.83605	0.893771	0.933417		0.809537	0.788811	1.02906	1.22108
AT1G01453	AT1G01453	Late embryogenesis abundant hydroxyproline-rich glycoprotein family protein;(source:Araport11) protein_coding MIXED LINEAGE KINASE LIKE 1 (ATMLKL1)	1.63431	2.73822	2.45149	7.19065	5.28741	4.07607	3.14892	4.09184	2.67341	3.36598	5.79195	2.60142		2.27468	5.51804	3.30472	3.91979		304.199	1.24849	0.319536	3.90719	9.34e-05	0.00533896	up
AT1G01460	PIPK11	Type I phosphatidylinositol-4-phosphate 5-kinase, subfamily A. protein_coding (PIPK11) (ATPIPK11); (PIPK11); (PIP5K10)	0	0	0	0	0.027519	0	0	0	0.048404	0.057838	0	0		0	0.009173	0.0161347	0.0192793
AT1G01470	LEA14	Encodes late-embryogenesis abundant protein whose mRNA levels are induced in response to wounding and light stress. Might be involved in protection against desiccation. protein_coding LATE EMBRYOGENESIS ABUNDANT 14 (LEA14) LIGHT STRESS-REGULATED 3 (LSR3);ARABIDOPSIS THALIANA LATE EMBRYOGENESIS ABUNDANT 14 (ATLEA14);LATE EMBRYOGENESIS ABUNDANT 14 (LEA14); (LEA1)	155.707	108.91	131.133	93.7685	233.717	240.851	158.739	111.898	237.399	162.199	91.284	174.535		131.917	189.446	169.345	142.673
AT1G01480	ACS2	a member of the 1-aminocyclopropane-1-carboxylate (ACC) synthase (S-adenosyl-L-methionine methylthioadenosine-lyase, EC 4.4.1.14) gene family, isolated from a flower-specific cDNA library. Plays a key role in the establishment of stomatal density and cluster on the leaf epidermis in response to drought. protein_coding 1-AMINO-CYCLOPROPANE-1-CARBOXYLATE SYNTHASE 2 (ACS2) 1-AMINO-CYCLOPROPANE-1-CAR…	5.92826	7.17442	8.21349	4.58498	6.3236	5.46483	6.15127	5.57001	5.09694	5.62698	6.88006	5.13373		7.10539	5.4578	5.60607	5.88026
AT1G01490	AT1G01490	Heavy metal transport/detoxification superfamily protein;(source:Araport11) protein_coding HEAVY METAL PROTEIN 1 (ATHMP01) HEAVY METAL PROTEIN 1 (ATHMP01)	107.038	88.2799	100.864	84.4007	68.0563	72.6016	69.577	46.1154	55.1002	49.3411	48.1066	54.7234		98.7273	75.0195	56.9309	50.7237
AT1G01500	AT1G01500	Erythronate-4-phosphate dehydrogenase family protein;(source:Araport11) protein_coding	13.5085	11.4076	14.2098	7.82877	10.0938	10.3494	13.284	14.9465	8.3948	13.8768	13.6781	10.3504		13.042	9.424	12.2084	12.6351
AT1G01510	AN	Encodes a homolog of human CtBP. Mutant has longer and thicker leaves than wild type. Involved in controlling polar cell expansion in the leaf width direction. It has been shown to localize to cytosolic stress granules and is involved in their formation. protein_coding ANGUSTIFOLIA (AN) ANGUSTIFOLIA (AN);DETORQUEO (DOQ)	30.9848	36.5679	34.3036	35.3352	39.5674	39.4315	51.8597	52.4877	51.0363	47.0524	50.4291	45.3622		33.9521	38.1114	51.7946	47.6146
AT1G01520	ASG4	RVE3 is one of eleven homologous MYB-like transcription factors in Arabidopsis and a member of the RVE8 clade. Plays a minor role in clock regulation. protein_coding ALTERED SEED GERMINATION 4 (ASG4) ALTERED SEED GERMINATION 4 (ASG4);REVEILLE 3 (REV3)	0.339764	0.302699	0.17347	0.578551	0.184175	0.150855	0.061326	0.078983	0.175616	0.248607	0.063759	0.189659		0.271978	0.304527	0.105308	0.167342
AT1G01530	AGL28	AGAMOUS-like 28;(source:Araport11) protein_coding AGAMOUS-LIKE 28 (AGL28) AGAMOUS-LIKE 28 (AGL28)	0	0	0	0	0	0	0	0	0	0	0	0		0	0	0	0
AT1G01540	AT1G01540	Protein kinase superfamily protein;(source:Araport11) protein_coding	32.5416	38.9244	33.7105	37.9439	40.0897	38.0063	45.8866	48.2075	41.5006	38.817	42.0771	42.8914		35.0588	38.6799	45.1982	41.2618
AT1G01550	BPS1	Encodes a protein with no functionally characterized domains that to prevent the synthesis of a novel substance that moves from the root to the shoot, where it modifies shoot growth by interfering with auxin signaling. Synthesis and delivery of this substance requires neither phloem nor endodermis. protein_coding BYPASS 1 (BPS1) BYPASS 1 (BPS1)	170.841	179.821	197.949	182.497	218.026	220.912	190.872	190.127	174.015	202.557	177.093	168.11		182.87	207.145	185.005	182.587
AT1G01560	MPK11	Member of MAP Kinase family. Flg22-induced activation is blocked by AvrRpt2. protein_coding MAP KINASE 11 (MPK11) MAP KINASE 11 (ATMPK11);MAP KINASE 11 (MPK11)	2.13675	2.63004	1.94701	1.43457	3.3377	2.94093	0.762434	1.80791	2.29691	1.22894	1.08739	0.755816		2.23793	2.57106	1.62242	1.02405																							197.656	-1.36879	0.388595	-3.52239672	0.000427664	0.00571579	down
AT1G01570	AT1G01570	transferring glycosyl group transferase (DUF604);(source:Araport11) protein_coding	5.17475	5.37744	5.41407	3.68771	3.95478	5.00005	3.7676	3.4943	4.92827	2.63442	3.40557	3.67681		5.32209	4.21418	4.06339	3.23893
AT1G01580	FRO2	Encodes the low-iron-inducible ferric chelate reductase responsible for reduction of iron at the root surface. It is likely to be the major Fe(III) chelate reductase in Arabidopsis iron metabolism. Coordinately regulated with IRT1, the major transporter responsible for high-affinity iron uptake from the soil, at both transcriptional and posttranscriptional levels. Steady state mRNA levels are reg…	286.518	261.972	268.185	149.458	18.7865	19.8674	21.1841	16.913	67.051	28.7501	50.6009	63.5332		272.225	62.704	35.0494	47.6281																28357.7	-3.0609	0.680509	-4.497950882	6.86e-06	0.000242127	down
AT1G01590	FRO1	Encodes a ferric-chelate reductase that is expressed at extremely low levels in Fe deficiency-induced seedlings. protein_coding FERRIC REDUCTION OXIDASE 1 (FRO1) FERRIC REDUCTION OXIDASE 1 (ATFRO1);FERRIC REDUCTION OXIDASE 1 (FRO1)	0.008987	0	0.055252	0	0	0.041028	0.133383	0.040937	0	0.040628	0.015421	0		0.021413	0.013676	0.0581067	0.018683
AT1G01600	CYP86A4	Encodes a member of the CYP86A subfamily of cytochrome p450 genes. Expressed significantly at highest level in mature stems and flowers. protein_coding CYTOCHROME P450, FAMILY 86, SUBFAMILY A, POLYPEPTIDE 4 (CYP86A4) CYTOCHROME P450, FAMILY 86, SUBFAMILY A, POLYPEPTIDE 4 (CYP86A4)	7.18175	6.80856	4.75524	7.48283	4.08552	3.13927	7.65476	2.94551	2.28645	2.463	2.06596	2.5517		6.24851	4.90254	4.29557	2.36022																							575.668	-1.10522	0.345731	-3.196761001	0.0013898	0.0142359	down
AT1G01610	GPAT4	bifunctional sn-glycerol-3-phosphate 2-O-acyltransferase/phosphatase. Involved in cutin assembly and is functionally redundant with GPAT8. protein_coding GLYCEROL-3-PHOSPHATE SN-2-ACYLTRANSFERASE 4 (GPAT4) GLYCEROL-3-PHOSPHATE SN-2-ACYLTRANSFERASE 4 (ATGPAT4);GLYCEROL-3-PHOSPHATE SN-2-ACYLTRANSFERASE 4 (GPAT4)	63.5505	60.5887	63.3397	80.6698	49.752	51.576	71.3905	29.8327	45.8128	25.0875	28.8249	41.8504		62.493	60.6659	49.012	31.9209
AT1G01620	PIP1C	a member of the plasma membrane intrinsic protein subfamily PIP1. localizes to the plasma membrane and exhibits water transport activity in Xenopus oocyte. expressed ubiquitously and protein level decreases slightly during leaf development. Involved redundantly with PIP1;1/2/4/5 in hydraulics and carbon fixation, regulates the expression of related genes that affect plant growth and development. …	1066.52	1259.59	1452.23	1028.61	1401.26	1375.64	1563.09	1360.9	1994.34	1676.5	1654.68	1414.78		1259.45	1268.5	1639.44	1581.99
AT1G01630	AT1G01630	Sec14p-like phosphatidylinositol transfer family protein;(source:Araport11) protein_coding	88.052	82.7013	81.8959	86.9023	76.6591	69.6123	74.7351	62.2824	80.2849	65.456	68.8174	72.3356		84.2164	77.7246	72.4341	68.8697
AT1G01640	AT1G01640	Putative role in flower development. Comparison of SALK_011721C to Columbia wild type resulted in a trend toward earlier flowering in the mutant (P=0.1) (Stapleton and Woodruff 2009, personal communication). protein_coding	28.6454	28.249	33.8465	24.2167	23.3215	29.0451	34.6387	40.8772	30.3281	44.594	36.8768	25.1894		30.247	25.5278	35.2813	35.5534
AT1G01650	SPPL4	SIGNAL PEPTIDE PEPTIDASE-LIKE 4;(source:Araport11) protein_coding SIGNAL PEPTIDE PEPTIDASE-LIKE 4 (SPPL4) ARABIDOPSIS THALIANA SIGNAL PEPTIDE PEPTIDASE-LIKE 4 (ATSPPL4);SIGNAL PEPTIDE PEPTIDASE-LIKE 4 (SPPL4)	35.5812	37.7178	36.727	35.7084	49.3567	52.6407	30.6304	53.5343	63.0129	56.0572	53.7868	54.2931		36.6753	45.9019	49.0592	54.7123
AT1G01660	AT1G01660	Plant U-box type E3 ubiquitin ligase (PUB). protein_coding (PUB55) (PUB55)	3.24936	2.80045	3.94108	3.36033	6.69321	7.14271	4.35674	8.11586	6.72175	7.73277	9.07948	6.55982		3.3303	5.73208	6.39812	7.79069
AT1G01670	AT1G01670	Plant U-box type E3 ubiquitin ligase (PUB). protein_coding (PUB56) (PUB56)	2.35486	1.60269	2.34308	2.6122	3.71394	3.27021	2.42069	4.91927	4.53673	3.58905	3.65468	3.67114		2.10021	3.19878	3.9589	3.63829
AT1G01680	PUB54	Plant U-box type E3 ubiquitin ligase (PUB). protein_coding PLANT U-BOX 54 (PUB54) PLANT U-BOX 54 (PUB54);PLANT U-BOX 54 (ATPUB54)	0.130761	0.743612	1.02278	0.642819	5.53636	4.05754	0.055882	5.78909	2.97706	0.989905	2.95977	1.02555		0.632385	3.41224	2.94068	1.65841		138.229	2.38277	0.777819	3.0634	0.00218837	0.046706	up
AT1G01690	PRD3	Encodes a novel plant-specific protein that is involved in meiotic double strand break formation. protein_coding PUTATIVE RECOMBINATION INITIATION DEFECTS 3 (PRD3) ARABIDOPSIS THALIANA PUTATIVE RECOMBINATION INITIATION DEFECTS 3 (ATPRD3); (MER2);PUTATIVE RECOMBINATION INITIATION DEFECTS 3 (PRD3)	6.92562	5.69786	5.25378	6.78056	6.61498	4.55342	8.89056	5.45667	5.52503	8.74878	8.29142	7.3369		5.95909	5.98299	6.62409	8.1257
AT1G01695	TRM33	Phosphatidylinositol N-acetyglucosaminlytransferase subunit P-like protein;(source:Araport11) protein_coding TON1 RECRUITING MOTIF 33 (TRM33) TON1 RECRUITING MOTIF 33 (TRM33)	0.32454	0.141315	0.316231	0.263656	0.159285	0.101087	0.492799	0.201217	0.442233	0.276278	0.268668	0.389643		0.260695	0.174676	0.37875	0.31153
AT1G01700	ROPGEF2	Encodes a member of KPP-like gene family, homolog of KPP (kinase partner protein) gene in tomato. Also a member of the RopGEF (guanine nucleotide exchange factor) family, containing the novel PRONE domain (plant-specific Rop nucleotide exchanger), which is exclusively active towards members of the Rop subfamily. protein_coding	1.05579	1.1984	1.15069	1.2616	0.507364	0.907313	1.79896	0.672427	0.832142	0.994385	0.713233	0.996976		1.13496	0.892091	1.10118	0.901531
AT1G01710	AT1G01710	acyl-CoA thioesterase II;(source:Araport11) protein_coding	28.4528	31.0807	32.6327	30.4298	27.2643	29.5839	31.5333	34.5005	31.2738	32.0846	30.0118	28.8238		30.722	29.0927	32.4358	30.3067
AT1G01715	AT1G01715	hypothetical protein;(source:Araport11) protein_coding	4.19665	4.0834	3.50033	3.5405	4.46535	4.01692	5.59995	4.45485	4.51405	4.00795	4.37188	4.35613		3.92679	4.00759	4.85628	4.24532
AT1G01720	ATAF1	Belongs to a large family of putative transcriptional activators with NAC domain. Transcript level increases in response to wounding and abscisic acid. ATAF1 attentuates ABA signaling and sythesis. Mutants are hyposensitive to ABA. The mRNA is cell-to-cell mobile. protein_coding (ATAF1) (ATAF1); (ANAC2);ARABIDOPSIS NAC DOMAIN CONTAINING PROTEIN 2 (ANAC002)	61.6698	62.2437	74.1997	80.0477	110.208	107.018	86.9772	54.1294	92.6315	71.8481	42.7189	76.1074		66.0378	99.0912	77.9127	63.5581
AT1G01725	AT1G01725	adenylosuccinate synthetase;(source:Araport11) protein_coding	15.8785	10.4872	19.6687	17.9642	12.1914	13.7751	13.8321	16.4857	12.4048	14.8587	15.5092	12.8072		15.3448	14.6436	14.2409	14.3917
AT1G01730	AT1G01730	hypothetical protein;(source:Araport11) protein_coding	34.3842	33.2975	47.0415	28.6347	31.1539	32.9748	35.003	39.0992	29.8677	33.4232	33.5573	29.6121		38.2411	30.9211	34.6566	32.1975
AT1G01740	BSK4	kinase with tetratricopeptide repeat domain-containing protein;(source:Araport11) protein_coding BRASSINOSTEROID-SIGNALING KINASE 4 (BSK4) BRASSINOSTEROID-SIGNALING KINASE 4 (BSK4)	4.0871	4.27273	5.62426	4.32875	4.4687	4.24789	6.31539	6.29918	4.66546	5.29008	4.50267	4.27974		4.66136	4.34845	5.76001	4.69083
AT1G01750	ADF11	actin depolymerizing factor 11;(source:Araport11) protein_coding	57.9572	47.1612	45.4879	67.6229	54.3488	55.5833	41.9117	46.7958	42.1478	42.0865	49.7867	50.2305		50.2021	59.185	43.6184	47.3679
AT1G01760	AT1G01760	denosine deaminases acting on tRNA;(source:Araport11) protein_coding	4.48363	4.97091	4.95578	4.74464	6.16944	5.63711	6.77415	7.50381	6.22341	7.34863	7.89316	5.58678		4.80344	5.51706	6.83379	6.94286
AT1G01770	AT1G01770	propionyl-CoA carboxylase;(source:Araport11) protein_coding	15.47	21.5442	23.8199	17.7413	18.5448	20.0056	21.5236	39.2893	25.6984	33.2212	29.6317	23.8571		20.278	18.7639	28.8371	28.9033
AT1G01780	PLIM2b	Encodes a member of the Arabidopsis LIM proteins: a family of actin bundlers with distinct expression patterns. WLIM1, WLIM2a, and WLIM2b are widely expressed, whereas PLIM2a, PLIM2b, and PLIM2c are predominantly expressed in pollen. Regulates actin cytoskeleton organization. The mRNA is cell-to-cell mobile. protein_coding PLIM2B (PLIM2b) PLIM2B (PLIM2b)	58.8364	37.1592	60.7603	40.3049	42.3652	39.0609	49.1501	48.1874	39.2741	46.3155	42.7314	41.5868		52.252	40.577	45.5372	43.5446
AT1G01790	KEA1	Encodes a member of the cation/proton antiporters-2 antiporter superfamily, the K efflux antiporter KEA1 that is localized to the chloroplast envelope. protein_coding K+ EFFLUX ANTIPORTER 1 (KEA1) K+ EFFLUX ANTIPORTER 1 (KEA1);K+ EFFLUX ANTIPORTER 1 (ATKEA1)	10.8661	14.6127	8.90524	10.3605	9.44073	10.7436	11.5969	11.3573	11.2249	11.3419	9.90286	10.5289		11.4613	10.1816	11.393	10.5912
AT1G01800	AT1G01800	NAD(P)-binding Rossmann-fold superfamily protein;(source:Araport11) protein_coding	101.874	99.2968	120.564	93.2608	87.0992	84.8375	84.4936	100.171	99.9156	90.2951	90.4774	90.491		107.245	88.3992	94.8601	90.4211
AT1G01810	AT1G01810	hypothetical protein;(source:Araport11) protein_coding	1.75372	0.936969	0.861526	2.71499	0.785261	0.935234	1.22263	1.34364	1.50734	1.33469	0.947844	1.3586		1.18407	1.47849	1.35787	1.21371
AT1G01820	PEX11C	member of the peroxin11 (PEX11) gene family, integral to peroxisome membrane, controls peroxisome proliferation. protein_coding PEROXIN 11C (PEX11C) PEROXIN 11C (PEX11C)	63.5556	60.6908	87.6503	45.1371	60.9972	63.7396	67.747	118.499	60.5478	103.235	91.5216	63.2963		70.6322	56.6246	82.2647	86.0177
AT1G01830	AT1G01830	ARM repeat superfamily protein;(source:Araport11) protein_coding	9.64281	10.3662	12.2823	10.3139	12.2711	12.1912	12.6758	18.6238	12.048	16.8205	16.8028	13.3915		10.7638	11.5921	14.4492	15.6716
AT1G01840	AT1G01840	AP2-like ethylene-responsive transcription factor SNZ;(source:Araport11) protein_coding	1.57332	1.31266	1.41106	2.13423	1.57127	1.09582	1.81715	1.17326	1.69566	1.00031	1.27993	1.81013		1.43235	1.60044	1.56202	1.36346
AT1G01860	PFC1	dimethyladenosine transferase protein_coding	6.7868	5.73133	7.08778	5.14966	5.77668	4.57578	6.61821	7.60593	6.29392	5.96711	4.72735	6.58013		6.5353	5.16737	6.83935	5.7582
AT1G01870	-	pre-tRNA tRNA-Val (anticodon: TAC);(source:Araport11, TAIR10) pre_trna	0	0	0	0	0	0	0	0	0	0	0	0		0	0	0	0
AT1G01880	AT1G01880	Encodes one of two GEN1 homologs in Arabidopsis. It is a member of the class IV Rad2/XPG family of nucleases that processes Holliday junctions in a manner analogous to the HJ resolvases of phages, archaea, and bacteria. protein_coding ORTHOLOG OF HSGEN1 (GEN1) ORTHOLOG OF HSGEN1 (GEN1); (ATGEN1)	1.19583	1.65239	1.78027	0.968715	1.12593	1.58458	2.36187	2.05186	2.27081	1.71614	2.31727	1.68306		1.54283	1.22641	2.22818	1.90549
AT1G01890	-	pre-tRNA tRNA-Lys (anticodon: CTT);(source:Araport11, TAIR10) pre_trna	0	0	0	0	0	0	0	0	0	0	0	0		0	0	0	0
AT1G01900	SBTI1.1	Encodes AtSBT1.1, a subtilisin-like serine protease. Cleaves the phytosulfokine AtPSK4, a growth promoting peptide. protein_coding (SBTI1.1) (ATSBT1.1); (SBTI1.1)	5.37829	6.31724	4.81289	5.31091	4.12931	4.23361	10.4614	4.75282	7.13811	3.10326	4.43318	5.69499		5.5028	4.55794	7.45079	4.41048
AT1G01910	AT1G01910	Subunit of GET complex. Interacts with GET2 in the presence of GET1. protein_coding GUIDED ENTRY OF TAIL-ANCHORED PROTEIN 3A (GET3A) GUIDED ENTRY OF TAIL-ANCHORED PROTEIN 3A (ATGET3A);GUIDED ENTRY OF TAIL-ANCHORED PROTEIN 3A (GET3A)	67.6427	73.7474	69.6042	82.358	82.6441	86.3793	77.9845	89.7295	88.5414	87.8452	103.715	92.966		70.3314	83.7938	85.4184	94.842
AT1G01920	AT1G01920	SET domain-containing protein;(source:Araport11) protein_coding	16.457	16.0802	14.6151	15.2131	15.4322	17.1083	20.8218	22.2828	19.3016	21.2038	21.3538	18.2918		15.7174	15.9179	20.802	20.2831
AT1G01930	AT1G01930	zinc finger protein-like protein;(source:Araport11) protein_coding	11.2244	12.404	12.2236	12.5198	15.4293	15.879	16.1022	15.9634	16.975	16.3756	16.0911	14.9283		11.9507	14.6094	16.3469	15.7984
AT1G01940	AT1G01940	Heat stress induced cyclophilin involved in splicing of retained introns.Modulates phosphorylation status of PRP18 to modulate the splicosome activity under heat stress. protein_coding CYCLOPHILIN 18-1 (CYP18-1) CYCLOPHILIN 18-1 (CYP18-1)	27.6291	25.4527	22.26	25.9467	23.2637	22.4796	25.8995	17.6518	22.3433	18.4323	23.8252	23.7497		25.1139	23.8967	21.9649	22.0024
AT1G01950	ARK2	Encodes a member of the armadillo/beta-catenin repeat kinesin motor family. Mutants have twisted roots due to abnormal cell file rotation; the phenotype is dependent on microtubules. protein_coding ARMADILLO REPEAT KINESIN 2 (ARK2) ARMADILLO REPEAT KINESIN 2 (ARK2);ARABIDOPSIS THALIANA KINESIN UNGROUPED CLADE, GENE B (AtKINUb)	14.3181	14.7676	13.116	16.3753	15.8414	15.4625	19.9776	18.5291	19.4997	19.1327	18.0785	22.5631		14.0672	15.8931	19.3355	19.9248
AT1G01960	EDA10	Encodes one of the functionally redundant ARF guanine-nucleotide exchange factors (ARF-GEFs). Functions as regulators of post-Golgi trafficking. protein_coding EMBRYO SAC DEVELOPMENT ARREST 10 (EDA10) EMBRYO SAC DEVELOPMENT ARREST 10 (EDA10);BIG3 (BIG3)	26.6721	39.9927	31.1302	41.8835	42.0742	43.1745	58.7518	65.213	59.2773	64.6483	68.0924	59.1449		32.5983	42.3774	61.0807	63.9619
AT1G01970	AT1G01970	Involved in RNA editing via protein complexes. Encodes a dual-localized pentatricopeptide repeat protein required for chloroplast and mitochondrial development. protein_coding DELAYED GREENING409 (DG409) DELAYED GREENING409 (DG409)	6.58226	7.40458	7.42811	5.61087	6.99548	7.49792	7.82924	6.23571	6.61377	5.63099	5.4737	4.99994		7.13832	6.70142	6.89291	5.36821
AT1G01980	AT1G01980	Encodes an oligogalacturonide oxidase that inactivates the elicitor-active oligogalacturonides (OGs). protein_coding (ATBBE1) (ATSEC1A);SIMILAR TO ELECTRON CARRIER 1A (SEC1A); (ATBBE1);OLIGOGALACTURONIDE OXIDASE 4 (OGOX4)	0.077528	0	0.02828	0	0	0	0.026601	0	0	0.031249	0	0		0.0352693	0	0.008867	0.0104163
AT1G01990	AT1G01990	hypothetical protein;(source:Araport11) protein_coding	17.2052	17.583	18.5723	15.3418	14.7949	14.3733	20.4374	18.1538	16.1222	17.6869	15.957	14.9459		17.7868	14.8366	18.2378	16.1966
AT1G02000	GAE2	UDP-D-glucuronate 4-epimerase The mRNA is cell-to-cell mobile. protein_coding UDP-D-GLUCURONATE 4-EPIMERASE 2 (GAE2) UDP-D-GLUCURONATE 4-EPIMERASE 2 (GAE2)	12.1933	16.2222	16.9365	19.6565	15.1668	14.0654	20.2692	18.5736	16.5426	16.6074	16.971	19.4783		15.1173	16.2962	18.4618	17.6856
AT1G02010	SEC1A	member of KEULE Gene Family protein_coding	5.86264	6.1535	5.47407	5.05713	4.14432	4.93424	7.79437	5.89783	5.31618	6.42938	6.95083	6.38895		5.83007	4.71189	6.33613	6.58972
AT1G02020	AT1G02020	nitroreductase family protein;(source:Araport11) protein_coding	4.82836	7.05152	6.74585	5.73702	4.79963	4.77722	7.57532	7.10686	5.45301	5.45977	5.30534	5.94222		6.20858	5.10462	6.71173	5.56911
AT1G02030	AT1G02030	C2H2-like zinc finger protein;(source:Araport11) protein_coding	1.32023	0.924794	2.00782	1.45317	0.872256	0.929534	1.318	0.984234	0.643355	0.71001	0.646409	0.788249		1.41762	1.08499	0.981863	0.714889
AT1G02040	AT1G02040	C2H2-type zinc finger family protein;(source:Araport11) protein_coding	0.11847	0.087193	0.069702	0.203135	0.307086	0.029828	0.248843	0.070071	0.076685	0.1151	0.038494	0.188986		0.0917883	0.180016	0.131866	0.114193
AT1G02050	LAP6	Chalcone and stilbene synthase family protein;(source:Araport11) protein_coding LESS ADHESIVE POLLEN 6 (LAP6) POLYKETIDE SYNTHASE A (PKSA);LESS ADHESIVE POLLEN 6 (LAP6)	8.47588	6.4415	7.85114	6.55813	5.29206	5.65913	9.4293	13.545	8.36676	10.8881	8.84147	7.95641		7.58951	5.83644	10.447	9.22867
AT1G02060	AT1G02060	Tetratricopeptide repeat (TPR)-like superfamily protein;(source:Araport11) protein_coding	4.04997	6.95599	6.47042	6.49862	7.17251	6.32701	11.7135	11.3505	10.7996	11.5748	10.4512	9.13168		5.82546	6.66605	11.2878	10.3859
AT1G02065	SPL8	Encodes an SBP-box gene, a member of the SPL gene family. Mutants are affected in micro- and megasporogenesis, trichome formation on sepals, and stamen filament elongation. protein_coding SQUAMOSA PROMOTER BINDING PROTEIN-LIKE 8 (SPL8) SQUAMOSA PROMOTER BINDING PROTEIN-LIKE 8 (SPL8)	0	0.494771	0	0.03275	0.032965	0.093932	0	0	0	0.05713	0.018015	0.043501		0.164924	0.0532157	0	0.0395487
AT1G02067	AT1G02067	hypothetical protein;(source:Araport11) protein_coding	0	0	0	0	0	0	0	0	0	0	0	8.8e-05		0	0	0	2.93333e-05
AT1G02070	AT1G02070	zinc ion-binding protein;(source:Araport11) protein_coding	0.680774	0.361773	0.394317	0.614273	0	0.523151	0.516588	0.873198	0.393126	0.486239	0.578883	0.436578		0.478955	0.379141	0.594304	0.500567
AT1G02080	AT1G02080	Acts as scaffold protein in the CCR4-NOT complex, by interacting with various NOT proteins and CAF1. Essential protein for proper pollen development and germination capacity. protein_coding (NOT1) (NOT1)	21.0322	32.8261	25.2606	34.0815	32.1957	33.1774	50.051	55.2399	44.742	49.9766	49.2555	46.4173		26.373	33.1516	50.011	48.5498
AT1G02090	FUS5	encodes a phosphoprotein that is a subunit of the COP9 signalosome. Mutants exhibit constitutive photomorphogenic phenotype. protein_coding FUSCA 5 (FUS5) ARABIDOPSIS THALIANA COP9 SIGNALOSOME SUBUNIT 7 (ATCSN7);FUSCA 5 (FUS5);COP9 SIGNALOSOME SUBUNIT 7 (CSN7);CONSTITUTIVE PHOTOMORPHOGENIC 15 (COP15)	58.8917	46.2576	43.7491	64.3293	48.7783	47.6562	50.4128	43.7076	49.284	38.433	45.4173	52.4449		49.6328	53.5879	47.8015	45.4317
AT1G02100	SBI1	Leucine carboxyl methyltransferase;(source:Araport11) protein_coding SUPPRESSOR OF BRI1 (SBI1) LEUCINE CARBOXYL METHYL TRANSFERASE 1 (LCMT1);SUPPRESSOR OF BRI1 (SBI1)	57.4883	60.5138	65.8241	61.7724	54.1953	51.2688	66.2125	80.2155	69.8388	74.7491	69.5649	61.6001		61.2754	55.7455	72.0889	68.638
AT1G02110	AT1G02110	bZIP domain class transcription factor (DUF630 and DUF632);(source:Araport11) protein_coding	18.1393	19.6204	19.9677	21.2269	16.6995	17.835	31.3837	28.1168	25.5328	27.0799	24.8646	23.9577		19.2425	18.5871	28.3444	25.3007
AT1G02120	VAD1	Encodes VAD1 (Vascular Associated Death1), a regulator of cell death and defense responses in vascular tissues. VAD1 is a putative membrane associated protein and contains a GRAM domain. vad1 is a lesion mimic mutant that exhibits light conditional appearance of propagative HR (hypersensitive response)-like lesions along the vascular system. The mRNA is cell-to-cell mobile. protein_coding VASCULA…	65.6015	74.4015	81.6599	63.3008	69.4072	67.9808	82.8926	99.528	87.6369	96.7692	93.1647	82.7822		73.8876	66.8963	90.0192	90.9054
AT1G02130	RA-5	Belongs to the Rab1 GTPase subfamily. This small GTP-binding protein is required in ER to Golgi transportation. protein_coding RAS 5 (RA-5) ARABIDOPSIS THALIANA RESPONSIVE TO ABSCISIC ACID 1B (ATRAB1B);ARABIDOPSIS RAS 5 (ARA5);RAS 5 (ARA-5);ARABIDOPSIS THALIANA RAB D2A (ATRABD2A);RAS 5 (RA-5);RAB D2A (RABD2A)	77.1196	70.5829	75.9386	74.5977	66.2272	59.5839	67.9968	64.2001	65.0262	62.8712	71.9865	69.477		74.547	66.803	65.741	68.1116
AT1G02140	MAGO	Encodes a homologue of the exon junction complex (EJC) component MAGO that participates in intron-mediated enhancement of gene expression. protein_coding MAGO NASHI (MAGO) MATERNAL EFFECT EMBRYO ARREST 63 (MEE63);MAGO NASHI (MAGO);HAPLESS 1 (HAP1)	268.955	221.065	234.891	240.172	209.451	216.53	233.491	197.273	232.777	209.372	220.401	237.921		241.637	222.051	221.18	222.565
AT1G02145	ALG12	Plays a role in the regulation of the endoplasmic reticulum-associated degradation of misfolded glycoproteins, and plant growth and stress response. protein_coding HOMOLOG OF ASPARAGINE-LINKED GLYCOSYLATION 12 (ALG12) HOMOLOG OF ASPARAGINE-LINKED GLYCOSYLATION 12 (ALG12);EMS-MUTAGENIZED BRI1(BRASSINOSTEROID INSENSITIVE 1) SUPPRESSOR 4 (EBS4); (SBI2)	21.5401	25.1514	24.5721	25.367	20.569	24.1757	26.962	27.6208	25.3764	26.4676	25.0395	23.6681		23.7546	23.3706	26.6531	25.0584
AT1G02150	AT1G02150	Tetratricopeptide repeat (TPR)-like superfamily protein;(source:Araport11) protein_coding (CCR16) (CCR16)	22.0426	29.2965	24.8989	20.2472	22.2976	21.0341	25.5584	26.2233	26.9876	23.956	25.4032	23.0656		25.4127	21.193	26.2564	24.1416
AT1G02160	AT1G02160	Cox19 family protein (CHCH motif);(source:Araport11) protein_coding	45.9874	37.3387	48.6339	41.0752	31.3152	36.7711	47.9552	45.2903	41.738	39.6177	39.4856	45.546		43.9867	36.3872	44.9945	41.5498
AT1G02170	MC1	Encodes a type I metacaspase. Two Arabidopsis metacaspases, AT1G02170 (MC1) and AT4G25110 (MC2) antagonistically control programmed cell death in Arabidopsis. MC1 is a positive regulator of cell death and requires conserved caspase-like putative catalytic residues for its function. MC2 negatively regulates cell death. This function is independent of the putative catalytic residues. A third type I…	46.5449	42.5636	53.6138	44.9205	51.8465	52.7042	46.737	46.5415	49.2789	47.567	53.1153	46.1818		47.5741	49.8237	47.5191	48.9547
AT1G02180	AT1G02180	ferredoxin-like protein;(source:Araport11) protein_coding	6.42445	5.32874	6.10301	4.44506	3.92939	4.45238	5.17458	4.97375	4.35016	4.08522	4.15474	4.80545		5.95206	4.27561	4.83283	4.34847
AT1G02190	AT1G02190	Fatty acid hydroxylase superfamily;(source:Araport11) protein_coding ECERIFERUM1-LIKE1 (CER1-L1) ECERIFERUM1-LIKE1 (CER1-L1)	0.038491	0	0	0	0	0	0	0	0.023552	0	0	0		0.0128303	0	0.00785067	0
AT1G02205	CER1	Expression of the CER1 gene associated with production of stem epicuticular wax and pollen fertility. Biochemical studies showed that cer1 mutants are blocked in the conversion of stem wax C30 aldehydes to C29 alkanes, and they also lack the secondary alcohols and ketones. These suggested the CER1 protein is an aldehyde decarbonylase, but the exact molecular function of this protein remains to be…	2.56945	4.54674	3.40748	4.26744	4.00026	4.00566	9.8343	1.87096	2.51302	2.64746	3.00438	3.63224		3.50789	4.09112	4.73943	3.09469
AT1G02210	AT1G02210	NAC (No Apical Meristem) domain transcriptional regulator superfamily protein;(source:Araport11) protein_coding	0	0	0	0	0	0	0	0	0	0	0	0		0	0	0	0
AT1G02220	NAC003	NAC domain transcription factor which functions as a negative regulator of the TDIF-PXY module and fine-tunes TDIF signaling in vascular development. Controls the balance of xylem formation and cambial cell divisions. protein_coding NAC DOMAIN CONTAINING PROTEIN 3 (NAC003) NAC DOMAIN CONTAINING PROTEIN 3 (NAC003);NAC DOMAIN CONTAINING PROTEIN 3 (ANAC003); (XVP)	64.4021	69.0786	79.1378	88.4529	56.0791	50.5146	22.1924	41.3254	46.2725	38.2308	44.1817	50.7526		70.8728	65.0155	36.5968	44.3884																5859.36	-1.06207	0.279794	-3.795905518	0.000147106	0.00306476	down
AT1G02230	NAC004	NAC domain containing protein 4;(source:Araport11) protein_coding NAC DOMAIN CONTAINING PROTEIN 4 (NAC004) NAC DOMAIN CONTAINING PROTEIN 4 (NAC004);NAC DOMAIN CONTAINING PROTEIN 4 (ANAC004)	5.53869	6.4962	6.18352	7.14899	7.20865	8.56685	1.70271	5.35625	3.06564	3.48548	2.77271	2.26182		6.0728	7.6415	3.37487	2.84001																							512.888	-1.47421	0.221309	-6.661305799	2.71e-11	2.65e-09	down
AT1G02250	NAC005	Encodes a member of the NAC family of transcription factors. ANAC005 contains sequences specifying both nuclear and plasma membrane targeting. Overexpression results in increased xylem differentiation suggesting ANAC005 promotes xylem formation. protein_coding NAC DOMAIN CONTAINING PROTEIN 5 (NAC005) NAC DOMAIN CONTAINING PROTEIN 5 (NAC005);NAC DOMAIN CONTAINING PROTEIN 5 (anac005)	0.751478	0.279044	0.391157	0.245827	0.366932	0.38982	0.437359	0.367106	0.592752	0.298611	0.454031	0.386223		0.473893	0.334193	0.465739	0.379622
AT1G02260	AT1G02260	Divalent ion symporter;(source:Araport11) protein_coding	15.6003	13.5075	15.4654	15.3629	14.8664	16.306	16.8903	19.929	15.8878	16.4797	15.4397	15.5329		14.8577	15.5118	17.569	15.8174
AT1G02270	AT1G02270	Calcium-binding endonuclease/exonuclease/phosphatase family;(source:Araport11) protein_coding	15.9269	17.3662	17.2637	16.766	19.801	24.5443	19.1968	19.391	19.7691	20.7226	19.9917	19.9728		16.8522	20.3704	19.4523	20.229
AT1G02280	TOC33	Encodes a GTP-binding GTP-ase. Component of the chloroplast protein import machinery. Required for import of POR B into plastids. Toc33 phosphorylation may not play an important role in vivo. protein_coding TRANSLOCON AT THE OUTER ENVELOPE MEMBRANE OF CHLOROPLASTS 33 (TOC33) TRANSLOCON AT THE OUTER ENVELOPE MEMBRANE OF CHLOROPLASTS 33 (TOC33);PLASTID PROTEIN IMPORT 1 (PPI1); (ATTOC33)	30.6209	42.5897	36.116	23.5296	25.7464	22.7356	28.1284	36.7408	27.4499	32.3392	26.2877	26.1488		36.4422	24.0039	30.773	28.2586
AT1G02290	AT1G02290	hypothetical protein;(source:Araport11) protein_coding (NFRKB3) (NFRKB3)	7.87814	8.51902	8.00912	9.1744	7.16675	8.05972	8.70034	9.24027	7.90235	9.03479	10.1855	6.74777		8.13543	8.13362	8.61432	8.65602
AT1G02300	AT1G02300	Encodes a capase involved in stress induced cell death. protein_coding (ATCATHB1) (ATCATHB1)	7.6725	7.56504	8.16675	1.85725	4.82369	6.95994	7.1431	18.0884	3.91099	10.2387	10.281	5.12124		7.80143	4.54696	9.71416	8.54698
AT1G02305	AT1G02305	Encodes a capase involved in stress induced cell death. protein_coding (ATCATHB2) (ATCATHB2)	141.155	183.854	222.622	159.062	157.878	163.51	161.698	261.128	160.671	210.318	201.927	167.271		182.544	160.15	194.499	193.172
AT1G02310	MAN1	Glycosyl hydrolase superfamily protein;(source:Araport11) protein_coding	11.9527	12.243	10.9064	10.82	14.4	14.495	12.0028	6.38598	13.2368	9.8405	4.97446	12.6011		11.7007	13.2383	10.5418	9.1387
AT1G02320	AT1G02320	hypothetical protein;(source:Araport11) protein_coding	0.002791	0.165103	0	0	0.080002	0.131567	0	0.079366	0.07856	0	0.037846	0		0.0559647	0.070523	0.052642	0.0126153
AT1G02330	AT1G02330	Encodes a nuclear coiled-coil domain-containing protein that interacts with and negatively regulates COP1's E3 ubiquitin ligase activity, and represses COP1 mediated HY5 degradation in cell-free extracts. protein_coding COP1 SUPPRESSOR 2 (CSU2) COP1 SUPPRESSOR 2 (CSU2)	50.1452	45.2149	47.7701	46.3511	52.0578	51.0192	50.2105	53.939	53.9171	50.6006	55.1978	55.1239		47.71	49.8094	52.6889	53.6408
AT1G02335	GL22	Encodes a plasodesmata-located protein involved in regulating primary root growth by controlling phloem-mediated allocation of resources between the primary and lateral root meristems. protein_coding GERMIN-LIKE PROTEIN SUBFAMILY 2 MEMBER 2 PRECURSOR (GL22) PLASMODESMAL GERMIN-LIKE PROTEIN 2 (PDGLP2);GERMIN-LIKE PROTEIN SUBFAMILY 2 MEMBER 2 PRECURSOR (GL22)	26.7989	43.1568	27.9959	35.7925	44.2332	41.7882	38.3375	40.1285	29.6894	35.7299	37.7297	34.2048		32.6506	40.6046	36.0518	35.8881
AT1G02340	HFR1	Encodes a light-inducible, nuclear bHLH protein involved in phytochrome signaling. Mutants exhibit a long-hypocotyl phenotype only under far-red light but not under red light and are defective in other phytochrome A-related responses. Mutants also show blue light response defects. HFR1 interacts with COP1, co-localizes to the nuclear specks and is ubiquinated by COP1. protein_coding LONG HYPOCOTY…	14.8644	21.3752	28.7275	3.41279	17.7938	19.386	10.6792	18.0921	21.8448	14.219	14.3007	15.9645		21.6557	13.5309	16.872	14.828
AT1G02350	AT1G02350	protoporphyrinogen oxidase-like protein;(source:Araport11) protein_coding	3.34173	4.93452	3.84606	2.89797	3.44967	2.54971	2.68364	4.10816	3.05451	4.81103	2.10204	3.27647		4.04077	2.96578	3.2821	3.39652
AT1G02360	AT1G02360	Chitinase family protein;(source:Araport11) protein_coding	137.701	119.987	137.803	145.606	127.876	129.17	41.1235	102.21	95.7077	101.17	110.128	83.0328		131.831	134.217	79.6804	98.1105
AT1G02370	AT1G02370	Tetratricopeptide repeat (TPR)-like superfamily protein;(source:Araport11) protein_coding	7.03674	6.35505	4.26558	7.80516	7.88488	8.18717	6.26583	7.37644	7.34313	8.625	7.94024	9.04359		5.88579	7.95907	6.99513	8.53627
AT1G02380	AT1G02380	transmembrane protein;(source:Araport11) protein_coding	4.70719	3.31876	2.41194	2.39682	2.62907	3.26047	2.24888	2.56006	2.43368	2.19321	2.45702	2.67447		3.4793	2.76212	2.41421	2.44157
AT1G02390	GPAT2	putative sn-glycerol-3-phosphate 2-O-acyltransferase protein_coding GLYCEROL-3-PHOSPHATE SN-2-ACYLTRANSFERASE 2 (GPAT2) GLYCEROL-3-PHOSPHATE SN-2-ACYLTRANSFERASE 2 (ATGPAT2);GLYCEROL-3-PHOSPHATE SN-2-ACYLTRANSFERASE 2 (GPAT2)	1.77168	1.74235	1.09085	1.92105	2.42234	2.68918	4.12962	2.575	1.55595	2.36249	2.08976	2.37845		1.53496	2.34419	2.75352	2.2769
AT1G02400	GA2OX6	Encodes a gibberellin 2-oxidase that acts on C19 gibberellins but not C20 gibberellins. protein_coding GIBBERELLIN 2-OXIDASE 6 (GA2OX6) ARABIDOPSIS THALIANA GIBBERELLIN 2-OXIDASE 4 (ATGA2OX4);ARABIDOPSIS THALIANA GIBBERELLIN 2-OXIDASE 6 (ATGA2OX6);GIBBERELLIN 2-OXIDASE 6 (GA2OX6);DOWNSTREAM TARGET OF AGL15 1 (DTA1)	27.5698	29.0571	25.3422	37.8632	54.1452	51.1179	40.2123	24.6039	52.9555	61.7019	17.6355	63.1597		27.3231	47.7088	39.2572	47.4991
AT1G02405	AT1G02405	proline-rich family protein;(source:Araport11) protein_coding	0.407651	0.103811	0.378262	0.552582	0.243828	0.250191	0.493285	0.107237	0.039766	0.669511	0.207062	0.512752		0.296575	0.348867	0.213429	0.463108
AT1G02410	AT1G02410	Encodes a member of the cytochrome c oxidase 11 protein family. It is an integral mitochondrial protein and likely plays an important role as a mitochondrial chaperone in COX complex assembly, affecting plant growth and pollen germination. protein_coding CYTOCHROME C OXIDASE 11 (COX11) CYTOCHROME C OXIDASE 11 (COX11)	31.4919	25.8909	30.4239	30.4477	25.0707	28.7055	22.5243	26.6585	26.9549	24.37	24.7628	26.688		29.2689	28.0747	25.3792	25.2736
AT1G02420	AT1G02420	Pentatricopeptide repeat (PPR) superfamily protein;(source:Araport11) protein_coding	1.6992	3.13427	2.33355	3.27318	2.43188	3.8831	1.86691	3.29894	2.20721	3.01543	2.38828	2.29284		2.38901	3.19605	2.45769	2.56551
AT1G02430	ARFD1B	A member of ARF GTPase family. A thaliana has 21 members of this family, known to be essential for vesicle coating and uncoating and functions in GTP-binding. Gene encoding ADP-ribosylation factor and similar to other ARFs and ARF-like proteins. protein_coding ADP-RIBOSYLATION FACTOR D1B (ARFD1B) ADP-RIBOSYLATION FACTOR D1B (ATARFD1B);ADP-RIBOSYLATION FACTOR 3 (ARL3);ADP-RIBOSYLATION FACTOR D1B (…	4.92646	3.10082	5.18851	4.28362	4.42041	4.72479	3.65671	4.64277	4.70596	4.65564	5.24629	4.42087		4.40527	4.47627	4.33515	4.77427
AT1G02440	ARFD1A	A member of ARF GTPase family. A thaliana has 21 members of this family, known to be essential for vesicle coating and uncoating and functions in GTP-binding. Gene encoding ADP-ribosylation factor and similar to other ARFs and ARF-like proteins. protein_coding ADP-RIBOSYLATION FACTOR D1A (ARFD1A) ADP-RIBOSYLATION FACTOR D1A (ATARFD1A);ADP-RIBOSYLATION FACTOR 4 (ARL4);ADP-RIBOSYLATION FACTOR D1A (…	1.33706	1.6636	1.58014	0.469306	1.21565	2.25257	1.01114	1.49274	1.63298	0.868021	1.9068	1.37187		1.52693	1.31251	1.37895	1.38223
AT1G02450	NIMIN1	NIMIN1 modulates PR gene expression according the following model: NPR1 forms a ternary complex with NIMIN1 and TGA factors upon SAR induction that binds to a positive regulatory cis-element of the PR-1 promoter, termed LS7. This leads to PR-1 gene induction. NIMIN1 decreases transcriptional activation, possibly through its EAR motif, which results in fine-tuning of PR-1 gene expression. protein_…	0.676542	0.358075	1.14641	0.904472	2.35861	1.8219	1.05811	0.926201	0.47879	0.977659	0.465801	0.326728		0.727009	1.69499	0.821033	0.590063
AT1G02460	AT1G02460	Pectin lyase-like superfamily protein;(source:Araport11) protein_coding	4.52995	5.86458	6.89497	4.24332	3.00718	3.27857	3.90822	3.64774	4.88821	2.34461	4.29852	4.80999		5.76317	3.50969	4.14806	3.81771
AT1G02470	AT1G02470	Polyketide cyclase/dehydrase and lipid transport superfamily protein;(source:Araport11) protein_coding	0.390273	0.718197	1.13034	0.58279	0.404707	0.664743	1.00773	0.764723	0.77116	0.319	0.227331	0.059448		0.746271	0.550747	0.84787	0.201926
AT1G02475	AT1G02475	Polyketide cyclase/dehydrase and lipid transport superfamily protein;(source:Araport11) protein_coding	8.70529	13.9539	11.271	6.85252	9.07434	9.68247	7.88258	5.56592	7.92184	5.86258	6.75411	6.77689		11.3101	8.53644	7.12345	6.46453
AT1G02480	-	pre-tRNA tRNA-Phe (anticodon: GAA);(source:Araport11, TAIR10) pre_trna	0	0	0	0	0	0	0	0	0	0	0	0		0	0	0	0
AT1G02490	AT1G02490	hypothetical protein;(source:Araport11) protein_coding	0.869154	0.307317	0	0.436825	0.482289	0.372759	0.387662	0.561723	0.627407	0.171934	0.117719	0.427839		0.392157	0.430624	0.525597	0.239164
AT1G02500	SAM1	encodes a S-adenosylmethionine synthetase. SAM1 is regulated by protein S-nitrosylation. The covalent binding of nitric oxide (NO) to the Cys114 residue inhibits the enzyme activity. protein_coding S-ADENOSYLMETHIONINE SYNTHETASE 1 (SAM1) (METK1);S-ADENOSYLMETHIONINE SYNTHETASE 1 (SAM1);S-ADENOSYLMETHIONINE SYNTHETASE-1 (SAM-1); (MAT1); (AtSAM1)	1021.81	772.148	1024.74	841.027	564.035	557.375	641.237	624.792	550.675	546.271	572.898	557.414		939.566	654.146	605.568	558.861
AT1G02510	TPK4	Encodes AtTPK4, a member of the Arabidopsis thaliana K+ channel family of AtTPK/KCO proteins. AtTPK4 is targeted to the plasma membrane. In contrast other members of the AtTPK proteins are located in tonoplast. AtTPK4 forms a voltage-independent K+ channel that is blocked by extracellular calcium ions. May form homomeric ion channels in vivo. protein_coding (TPK4) (TPK4);CA2+ ACTIVATED OUTWARD RE…	0	0	0	0	0	0	0	0	0	0	0	0		0	0	0	0
AT1G02520	ABCB11	Encodes an ATP-binding cassette (ABC) transporter. Expressed in the vascular tissue of primary stem. The mRNA is cell-to-cell mobile. protein_coding ATP-BINDING CASSETTE B11 (ABCB11) ATP-BINDING CASSETTE B11 (ABCB11);MULTI-DRUG RESISTANCE 8 (MDR8);P-GLYCOPROTEIN 11 (PGP11)	30.4613	38.9407	44.5939	68.2962	21.4954	20.3104	11.6397	25.0518	17.7621	30.4447	33.3016	26.5571		37.9986	36.7006	18.1512	30.1011																8278.18	-1.17808	0.285864	-4.12110824	3.77e-05	0.00102052	down
AT1G02530	ABCB12	P-glycoprotein 12;(source:Araport11) protein_coding ATP-BINDING CASSETTE B12 (ABCB12) ATP-BINDING CASSETTE B12 (ABCB12);P-GLYCOPROTEIN 12 (PGP12)	0.370073	0.24937	0.246403	0.370883	0.314241	0.163754	0.405397	0.475147	0.435892	0.539552	0.479269	0.490545		0.288615	0.282959	0.438812	0.503122
AT1G02540	AT1G02540	hypothetical protein;(source:Araport11) protein_coding	0	0	0	0	0.032978	0	0	0	0	0	0	0		0	0.0109927	0	0
AT1G02550	AT1G02550	Plant invertase/pectin methylesterase inhibitor superfamily protein;(source:Araport11) protein_coding	0	0	0	0	0	0	0	0	0.037112	0	0	0		0	0	0.0123707	0
AT1G02560	CLPP5	One of several nuclear-encoded ClpPs (caseinolytic protease). Contains a highly conserved catalytic triad of Ser-type proteases (Ser-His-Asp). The name reflects nomenclature described in Adam et. al (2001). The mRNA is cell-to-cell mobile. protein_coding NUCLEAR ENCODED CLP PROTEASE 5 (CLPP5) NUCLEAR ENCODED CLP PROTEASE 5 (CLPP5);NUCLEAR-ENCODED CLPP 1 (NCLPP1);NUCLEAR CLPP 5 (NCLPP5)	71.5647	80.6237	64.2659	65.9723	69.3229	69.9139	64.1461	53.8555	64.497	56.4899	59.731	62.8824		72.1514	68.403	60.8328	59.7011
AT1G02570	AT1G02570	transmembrane protein;(source:Araport11) protein_coding	2.65358	2.80856	3.38463	6.78921	7.44647	8.34025	4.31417	6.84811	4.97271	5.36482	8.43686	4.95227		2.94892	7.52531	5.37833	6.25132		305.11	1.32234	0.233334	5.66713	1.45e-08	5.73e-06	up
AT1G02575	AT1G02575	transmembrane protein;(source:Araport11) protein_coding	1.62359	3.12946	2.21762	1.34735	5.02358	5.04562	1.42489	3.52755	3.15394	2.44372	4.31383	3.76247		2.32355	3.80552	2.70213	3.50667
AT1G02580	MEA	Encodes the imprinted gene MEA that belongs to Polycomb Repressive Complex 2 (PRC2) and has a SET domain for methyltransferase activity and is involved in the stable transcriptional silencing of target genes. It negatively regulates seed development in the absence of fertilization. Mutations in this locus result in embryo lethality. MEA is imprinted in the endosperm. The maternal allele is expres…	0.929557	1.39002	0.946065	2.52942	0.287668	0.288885	0.111948	0.255049	0.189398	0.261714	0.370857	0.365998		1.08855	1.03532	0.185465	0.332856																103.252	-2.62941	0.453313	-5.800439882	6.61e-09	5.51e-07	down
AT1G02590	AT1G02590	Aldehyde oxidase/xanthine dehydrogenase, molybdopterin binding protein;(source:Araport11) protein_coding	0	0	0	0	0	0	0	0	0	0	0	0		0	0	0	0
AT1G02600	-	pre-tRNA tRNA-His (anticodon: GTG);(source:Araport11, TAIR10) pre_trna	0	0	0	0	0	0	0	0	0	0	0	0		0	0	0	0
AT1G02610	AT1G02610	RING/FYVE/PHD zinc finger superfamily protein;(source:Araport11) protein_coding	12.2535	16.246	22.0396	7.26443	30.4375	28.2537	6.62967	12.827	16.4912	13.1168	17.1364	10.7189		16.8464	21.9852	11.9826	13.6574
AT1G02620	AT1G02620	Ras-related small GTP-binding family protein;(source:Araport11) protein_coding	0.06731	0.827506	0.578996	0.101416	0.202432	0.836281	0.148472	0.970777	0.258825	0.570396	0.886308	0.231482		0.491271	0.380043	0.459358	0.562729
AT1G02630	AT1G02630	Nucleoside transporter family protein;(source:Araport11) protein_coding	0.286885	0.504393	0.160309	0.09486	0.498136	1.1232	0.280122	0.347986	0.67488	0.240627	0.814171	0.534076		0.317196	0.572065	0.434329	0.529625
AT1G02640	BXL2	encodes a protein similar to a beta-xylosidase located in the extracellular matrix. This is a member of glycosyl hydrolase family 3 and has six other closely related members. protein_coding BETA-XYLOSIDASE 2 (BXL2) BETA-XYLOSIDASE 2 (ATBXL2);BETA-XYLOSIDASE 2 (BXL2)	76.5642	151.177	183.799	44.3441	231.081	237.556	161.386	196.589	318.291	184.586	259.439	150.44		137.18	170.994	225.422	198.155
AT1G02650	AT1G02650	Tetratricopeptide repeat (TPR)-like superfamily protein;(source:Araport11) protein_coding	0.590741	0.430655	0.737992	0.940815	1.38224	1.21172	0.75596	0.424972	0.564801	0.850087	0.73642	0.534842		0.586463	1.17826	0.581911	0.707116
AT1G02660	AT1G02660	PLIP2 is a glycerolipid A1 lipase with substrate preference for monogalactosyldiacylglycerol. Expression is induced by ABA. protein_coding PLASTID LIPASE2 (PLIP2) PLASTID LIPASE2 (PLIP2)	8.5784	16.984	9.33942	8.99063	37.855	37.3671	21.5919	12.2659	35.8927	24.705	7.17513	26.041		11.6339	28.0709	23.2502	19.3071
AT1G02670	AT1G02670	P-loop containing nucleoside triphosphate hydrolases superfamily protein;(source:Araport11) protein_coding	1.68837	1.74707	1.00423	1.22685	1.51095	1.27012	2.01659	1.37521	1.40883	0.783036	1.25395	1.20004		1.47989	1.33598	1.60021	1.07901
AT1G02680	TAF13	Encodes a TBP-Associated Factor (TAF) that functions together with PRC2 in transcriptional regulation during seed development. protein_coding TBP-ASSOCIATED FACTOR 13 (TAF13) TBP-ASSOCIATED FACTOR 13 (TAF13)	20.0021	16.2428	20.1632	20.4326	18.7491	22.6072	18.4745	18.2006	17.9526	16.5943	18.1967	17.2084		18.8027	20.5963	18.2092	17.3332
AT1G02690	IMPA-6	Putative importin alpha isoform. When overexpressed can rescue the impa-4 decreased transformation susceptibility phenotype. protein_coding IMPORTIN ALPHA ISOFORM 6 (IMPA-6) IMPORTIN ALPHA ISOFORM 6 (IMPA-6)	27.7116	25.2808	20.1722	29.1161	26.3625	30.0819	32.2679	29.331	31.1297	30.3413	32.5607	32.189		24.3882	28.5201	30.9095	31.697
AT1G02700	AT1G02700	GATA transcription factor-like protein;(source:Araport11) protein_coding	1.26771	2.04832	0.958234	0.981576	1.31986	1.91012	1.52793	0.909463	1.08399	0.736737	0.686207	0.751319		1.42475	1.40385	1.17379	0.724754
AT1G02705	AT1G02705	hypothetical protein;(source:Araport11) protein_coding	2.92513	2.70774	3.5717	4.18127	0.989246	3.10553	2.06484	1.79569	1.35105	1.77582	1.24012	1.30692		3.06819	2.75868	1.73719	1.44095
AT1G02710	AT1G02710	glycine-rich protein;(source:Araport11) protein_coding	0	0	0	0	0	0	0	0	0	0	0	0		0	0	0	0
AT1G02720	GATL5	Encodes a protein with putative galacturonosyltransferase activity. protein_coding GALACTURONOSYLTRANSFERASE-LIKE 5 (GATL5) GALACTURONOSYLTRANSFERASE-LIKE 5 (GATL5); (ATGATL5)	10.1999	10.1309	10.3808	13.0144	11.1048	11.8044	12.923	11.2198	13.0881	11.1572	11.3536	12.5052		10.2372	11.9745	12.4103	11.672
AT1G02730	CSLD5	Encodes a gene similar to cellulose synthase. Knock-out mutant has reduced growth, reduced xylan level and reduced xylan synthase activity in stems.It's expression is cell cycle dependent and it appears to function in cell plate formation. protein_coding CELLULOSE SYNTHASE-LIKE D5 (CSLD5) CELLULOSE SYNTHASE-LIKE D5 (ATCSLD5);CELLULOSE SYNTHASE LIKE D5 (CSLD5);SALT OVERLY SENSITIVE 6 (SOS6);CELLUL…	15.0519	20.3	12.274	21.1649	22.3627	22.3272	31.3875	22.4888	29.8056	22.9659	27.3788	27.7347		15.8753	21.9516	27.894	26.0265
AT1G02740	AT1G02740	MRG1 and MRG2 proteins act as readers of H3K4me3/H3K36me3 marked chromatin. They interact with each other as well as several other protein classes, to modulate the activity of flowering genes. protein_coding MORF RELATED GENE 2 (MRG2) MORF RELATED GENE 2 (MRG2)	12.883	11.9147	14.5012	12.2251	11.1663	10.2616	12.9444	11.8871	12.3302	12.5164	11.0357	11.0766		13.0996	11.2177	12.3872	11.5429
AT1G02750	AT1G02750	Drought-responsive family protein;(source:Araport11) protein_coding (DIL-2) (DIL-2)	20.8591	20.364	23.3171	21.915	26.7317	24.0163	19.3243	18.7556	21.5621	21.281	20.239	20.2814		21.5134	24.221	19.8807	20.6005
AT1G02760	-	pre-tRNA tRNA-Lys (anticodon: CTT);(source:Araport11, TAIR10) pre_trna	0	0	0	0	0	0	0	0	0	0	0	0		0	0	0	0
AT1G02770	AT1G02770	hypothetical protein;(source:Araport11) protein_coding	0.419041	0.194256	0.434099	0.659936	0.29821	0.187921	0.237846	0.127225	0.380558	0.62404	0.973116	0.122171		0.349132	0.382022	0.248543	0.573109
AT1G02780	emb2386	Ribosomal protein L19e family protein;(source:Araport11) protein_coding EMBRYO DEFECTIVE 2386 (emb2386) EMBRYO DEFECTIVE 2386 (emb2386);RIBOSOMAL PROTEIN EL19X (EL19X)	1322.58	1058.46	1026.46	1302.7	1133.42	1168.84	1282.71	1050.66	1281.31	1146.83	1281.62	1398.16		1135.83	1201.65	1204.89	1275.54
AT1G02790	PGA4	encodes a exopolygalacturonase. protein_coding POLYGALACTURONASE 4 (PGA4) POLYGALACTURONASE 4 (PGA4); (PG45)	0	0	0	0	0	0	0	0.059353	0	0.063977	0	0		0	0	0.0197843	0.0213257
AT1G02800	CEL2	Encodes a protein with similarity to endo-1,4-b-glucanases and is a member of Glycoside Hydrolase Family 9. CEL2 is induced by nemotodes and is expressed in syncitia induced by Heterodera schachtii.May be involved in the development and function of syncitia. protein_coding CELLULASE 2 (CEL2) CELLULASE 2 (ATCEL2); (CEL2);CELLULASE 2 (CEL2)	0.251336	0.295548	0.039113	0	0.197344	0	0.103987	0.082476	0.077984	0.144373	0.05611	0.082434		0.195332	0.0657813	0.088149	0.0943057
AT1G02810	AT1G02810	probable pseudogene protein_coding PECTIN METHYL ESTERASE INHIBITOR-PECTIN METHYLESTERASE7 (PMEI-PME7) PECTIN METHYL ESTERASE INHIBITOR-PECTIN METHYLESTERASE7 (PMEI-PME7)	38.0469	40.1161	20.6321	29.4245	57.767	58.1435	135.334	41.5981	85.5803	52.6641	25.5205	67.3674		32.9317	48.445	87.5041	48.5173																8481.87	1.28886	0.373797	3.44803	0.000564687	0.00868193	up
AT1G02813	AT1G02813	pectinesterase (Protein of unknown function, DUF538);(source:Araport11) protein_coding	0.915584	0.240104	0.448374	0.16442	0.976302	2.15253	0.314933	0.708209	1.26941	0.540983	0.692796	0.618739		0.534687	1.09775	0.764183	0.617506
AT1G02816	AT1G02816	pectinesterase (Protein of unknown function, DUF538);(source:Araport11) protein_coding	25.3136	26.1436	28.4078	33.2084	32.6696	30.3296	21.9731	19.9862	27.5212	22.4432	22.0556	27.091		26.6217	32.0692	23.1602	23.8633
AT1G02820	LEA3	Late embryogenesis abundant 3 (LEA3) family protein;(source:Araport11) protein_coding LATE EMBRYOGENESIS ABUNDANT 3 (LEA3) LATE EMBRYOGENESIS ABUNDANT 3 (LEA3); (ATLEA3);LATE EMBRYOGENESIS ABUNDANT 38 (LEA2)	0.735552	0.871628	0.441272	0.970961	0.698409	0.324134	0.654931	0.345788	0.582425	0.511789	0.249218	0.463316		0.682817	0.664501	0.527715	0.408108
AT1G02830	AT1G02830	Ribosomal L22e protein family;(source:Araport11) protein_coding RIBOSOMAL PROTEIN EL22X (EL22X) RIBOSOMAL PROTEIN EL22X (EL22X)	0	0	0	0	0	0	0	0	0	0	0	0.195753		0	0	0	0.065251
AT1G02840	SR34	SR34/SR1 is a plant homologue of the human general/alternative splicing factor SF2/ASF. Barta et al (2010) have proposed a nomenclature for Serine/Arginine-Rich Protein Splicing Factors (SR proteins): Plant Cell. 2010, 22:2926. protein_coding SERINE/ARGININE-RICH PROTEIN SPLICING FACTOR 34 (SR34) (SR1); (ATSRP34); (SRP34);SERINE/ARGININE-RICH PROTEIN SPLICING FACTOR 34 (SR34);SERINE/ARGININE-RICH…	194.777	204.103	233.287	172.955	174.121	173.613	269.883	332	252.044	305.416	268.841	246.016		210.722	173.563	284.642	273.424
AT1G02850	BGLU11	beta glucosidase 11;(source:Araport11) protein_coding BETA GLUCOSIDASE 11 (BGLU11) BETA GLUCOSIDASE 11 (BGLU11)	14.7893	22.511	27.2787	46.7443	24.6383	20.9595	8.62026	21.0272	19.9467	19.0595	18.2846	30.7094		21.5263	30.7807	16.5314	22.6845
AT1G02860	NLA	Encodes a ubiquitin E3 ligase with RING and SPX domains that is involved in mediating immune responses and mediates degradation of PHT1s at plasma membranes. Targeted by MIR827. Ubiquitinates PHT1;3, PHT1;2, PHT1;1/AtPT1 and PHT1;4/AtPT2. protein_coding NITROGEN LIMITATION ADAPTATION (NLA) NITROGEN LIMITATION ADAPTATION (NLA);BENZOIC ACID HYPERSENSITIVE 1 (BAH1); (SYG1)	28.1529	33.3866	52.3767	25.2987	64.5685	61.5317	41.4348	69.2856	52.1889	70.0626	56.1564	43.5642		37.9721	50.4663	54.3031	56.5944
AT1G02870	AT1G02870	nucleolar-like protein;(source:Araport11) protein_coding	48.8937	34.6023	31.3077	36.2878	37.1551	37.5921	41.7482	36.47	35.8079	37.9193	35.9277	37.6011		38.2679	37.0117	38.0087	37.1494
AT1G02880	TPK1	Encodes a thiamine pyrophosphokinase capable of producing thiamine pyrophosphate from free thiamine. protein_coding	39.9378	35.7129	43.7694	36.7471	32.7562	31.8158	27.0951	29.1816	27.4244	35.7204	27.9942	33.4681		39.8067	33.773	27.9004	32.3942
AT1G02890	AT1G02890	AAA-type ATPase family protein;(source:Araport11) protein_coding	39.1562	56.7276	49.0981	61.0244	67.9658	63.946	69.0327	78.8916	72.5524	82.5313	83.3243	71.1692		48.3273	64.3121	73.4922	79.0083
AT1G02900	RALF1	Member of a diversely expressed predicted peptide family showing sequence similarity to tobacco Rapid Alkalinization Factor (RALF), and is believed to play an essential role in the physiology of Arabidopsis. Consists of a single exon and is characterized by a conserved C-terminal motif and N-terminal signal peptide. Mediates Ca2+-dependent signaling. Regulates the splicing of flowering genes and …	252.051	168.542	252.733	209.723	262.028	262.606	203.991	171.401	209.705	170.275	166.395	189.281		224.442	244.786	195.032	175.317
AT1G02910	LPA1	Mutants defective in this gene were shown to have a reduced PSII content (overall reduction in the levels of several PSII subunits) and a disrupted grana stack structure. The N-terminal half of the protein contains two tetratricopeptide repeat (TPR) motifs that are arranged tandemly, each consisting of a 34-residue degenerate consensus sequence. The N-terminal sequence is rich in positive and hyd…	20.3633	20.8585	18.6502	15.5223	18.6257	16.9209	17.7322	19.1634	19.2605	19.1079	19.35	16.113		19.9574	17.023	18.7187	18.1903
AT1G02920	GSTF7	Encodes glutathione transferase belonging to the phi class of GSTs. Naming convention according to Wagner et al. (2002). protein_coding GLUTATHIONE S-TRANSFERASE 7 (GSTF7) (ATGSTF7);GLUTATHIONE S-TRANSFERASE 11 (GST11); (ATGSTF8);GLUTATHIONE S-TRANSFERASE 7 (GSTF7);ARABIDOPSIS GLUTATHIONE S-TRANSFERASE 11 (ATGST11)	818.505	541.257	679.4	443.999	206.267	196.859	36.9471	192.654	117.697	87.6354	139.39	58.9257		679.72	282.375	115.766	95.3171		33982.1	-1.29551	0.323263	-4.00759	6.13e-05	0.00385074	down								33573.5	-2.66225	0.432776	-6.151577182	7.67e-10	8.15e-08	down	15648	-1.62148	0.394326	-4.112032292	3.92e-05	0.00081217	down
AT1G02930	GSTF6	Encodes glutathione transferase belonging to the phi class of GSTs. Naming convention according to Wagner et al. (2002). protein_coding GLUTATHIONE S-TRANSFERASE 6 (GSTF6) GLUTATHIONE S-TRANSFERASE (ATGSTF6);GLUTATHIONE S-TRANSFERASE 1 (GST1);EARLY RESPONSIVE TO DEHYDRATION 11 (ERD11);ARABIDOPSIS THALIANA GLUATIONE S-TRANSFERASE F3 (ATGSTF3);GLUTATHIONE S-TRANSFERASE 6 (GSTF6);ARABIDOPSIS GLUTATH…	427.408	269.956	306.626	210.184	110.861	110.897	26.3019	90.4772	71.4022	73.2528	94.5259	55.5831		334.663	143.981	62.7271	74.4539		16348.4	-1.24549	0.297014	-4.19338	2.75e-05	0.0022059	down								16200.1	-2.52908	0.377709	-6.695826479	2.14e-11	3.2e-09	down	8677.07	-1.02752	0.312977	-3.283034767	0.00102696	0.0113456	down
AT1G02940	GSTF5	Encodes glutathione transferase belonging to the phi class of GSTs. Naming convention according to Wagner et al. (2002). protein_coding	0	0	0	0	0	0	0	0.199879	0	0	0	0		0	0	0.0666263	0
AT1G02950	GSTF4	Encodes glutathione transferase belonging to the phi class of GSTs. Naming convention according to Wagner et al. (2002). protein_coding	24.2561	27.1267	26.0885	26.8118	26.3762	27.3046	36.0425	27.306	25.7671	32.248	25.9075	28.8736		25.8238	26.8309	29.7052	29.0097
AT1G02952	AT1G02952	Natural antisense transcript overlaps with AT1G02950;(source:Araport11) antisense_long_noncoding_rna	0.548458	0	0.438655	0.071172	0.252575	0.15124	0.871692	0.102215	0.268988	0.071406	0.437359	0.393423		0.329038	0.158329	0.414298	0.300729
AT1G02960	AT1G02960	kinetochore protein;(source:Araport11) protein_coding	16.436	18.7658	20.2979	17.5976	16.3965	14.7676	21.9093	26.1734	18.0942	23.4173	20.6496	18.6738		18.4999	16.2539	22.0589	20.9136
AT1G02965	AT1G02965	hypothetical protein;(source:Araport11) protein_coding	0	0	0	0	0	0	0.247986	0	0.366489	0	0	0		0	0	0.204825	0
AT1G02970	WEE1	Encodes a protein kinase that negatively regulates the entry into mitosis. It directly interacts with and phosphorylates the E3 ubiquitin ligase FBL17. Unphosphorylated FBL17 promotes the degradation of CDK inhibitors. When phosphorylated, FBL17 is further polyubiquitinated and degraded, thereby leading to the accumulation of CDK inhibitors and the inhibition of CDKs, regulating replication stres…	4.86258	4.09676	3.2425	6.3865	5.84964	5.82008	6.53811	4.67326	6.36349	5.32458	6.57236	6.54843		4.06728	6.01874	5.85829	6.14846
AT1G02980	CUL2	encodes an Arabidopsis cullin protein_coding CULLIN 2 (CUL2) CULLIN 2 (CUL2); (ATCUL2)	0.358993	0.312583	0.141399	0.433105	0.387249	0.425978	0.525796	0.328309	0.303182	0.309606	0.260576	0.519257		0.270992	0.415444	0.385762	0.363146
AT1G02990	AT1G02990	hypothetical protein;(source:Araport11) protein_coding	8.14847	11.8494	8.92773	10.1902	11.0788	11.2371	12.2444	14.3245	13.0219	13.405	13.3263	13.3187		9.64187	10.8353	13.1969	13.35
AT1G03000	PEX6	Encodes an apparent ATPase similar to yeast and human protein required for peroxisomal biogenesis. May facilitate recycling of PEX5, the peroxisomal matrix protein receptor, and thereby promote peroxisomal matrix protein import. protein_coding PEROXIN 6 (PEX6) PEROXIN 6 (PEX6)	12.7237	14.7824	10.8976	10.1754	13.6339	14.1632	17.5808	18.2958	15.4093	15.9862	16.335	13.6249		12.8012	12.6575	17.0953	15.3154
AT1G03010	AT1G03010	Phototropic-responsive NPH3 family protein;(source:Araport11) protein_coding	3.54783	5.26411	5.76168	3.92919	5.0202	4.62	5.7321	5.34004	4.66079	5.17568	4.58847	3.94451		4.85787	4.52313	5.24431	4.56956
AT1G03020	AT1G03020	Encodes a member of the CC-type glutaredoxin (ROXY) family that has been shown to interact with the transcription factor TGA2. protein_coding (GRXS1) (GRXS1); (ROXY16)	0.230061	0.090719	0.105947	2.51718	0.268459	0.301753	0.075385	0	0	0.740475	0.390682	0.941965		0.142242	1.02913	0.0251283	0.691041									19.5346	4.83574	1.2283	3.93693	8.25e-05	0.0179389	up
AT1G03030	AT1G03030	P-loop containing nucleoside triphosphate hydrolases superfamily protein;(source:Araport11) protein_coding	21.9532	22.5202	24.9337	28.8623	23.868	23.9928	23.6221	25.7922	23.2154	24.9658	24.457	24.4732		23.1357	25.5744	24.2099	24.632
AT1G03040	AT1G03040	Governs the competence of pericycle cells to initiate lateral root primordium formation. protein_coding (BHLH007) (BHLH007);PERICYCLE FACTOR TYPE-B 2 (PFB2)	38.239	36.9486	34.5583	49.7815	34.0142	29.1376	41.1022	41.7879	29.7276	31.9659	30.8166	35.668		36.582	37.6445	37.5392	32.8168
AT1G03050	AT1G03050	Phosphatidylinositol binding clathrin assembly protein 5A/B are recent paralogs with overlapping functions in recycling ANXUR proteins to the pollen tube membrane. protein_coding PHOSPHATIDYLINOSITOL BINDING CLATHRIN ASSEMBLY PROTEIN 5A (PICALM5A) PHOSPHATIDYLINOSITOL BINDING CLATHRIN ASSEMBLY PROTEIN 5A (PICALM5A)	0.120264	0.163922	0.100608	0.546171	0.029963	0.132578	0.046128	0	0.150205	0.182365	0.04823	0.255585		0.128265	0.236237	0.0654443	0.16206
AT1G03055	D27	Encodes the ortholog of rice D27. It is plastid-localized and is required for the inhibition of secondary bud outgrowth and operates on a nonmobile precursor upstream of MAX1 in the SL biosynthesis pathway. protein_coding DWARF27 (D27) A. THALIANA HOMOLOG OF RICE D27 (ATD27);DWARF27 (D27)	0.505234	1.09939	1.0581	0.129507	0.74825	0.49287	0.164264	0	0.528764	0	0.103326	0.157695		0.887574	0.456876	0.231009	0.087007
AT1G03060	SPI	Encodes a WD/BEACH domain protein involved in cell morphogenesis and ribonucleoprotein particle formation. It interacts with the P-body core component DCP2, associates to mRNA processing bodies (P-bodies), and regulates their assembly upon salt stress. It accumulates at the root hair apex via post-Golgi compartments and positively regulates tip growth by maintaining tip-focused vesicle secretion …	8.22841	14.0784	9.49617	12.8152	14.155	12.8956	22.6804	28.4917	23.1321	24.2058	25.29	20.7238		10.601	13.2886	24.7681	23.4065																14040.1	1.10808	0.231705	4.7823	1.73e-06	7.59e-05	up
AT1G03070	AT1G03070	Bax inhibitor-1 family protein;(source:Araport11) protein_coding LIFEGUARD 4 (LFG4) LIFEGUARD 4 (LFG4); (ATLFG4)	2.31095	5.07501	2.67183	5.68111	5.63211	7.66532	3.9827	4.96176	4.5991	6.2697	6.15183	4.23009		3.3526	6.32618	4.51452	5.55054
AT1G03080	NET1D	kinase interacting (KIP1-like) family protein;(source:Araport11) protein_coding NETWORKED 1D (NET1D) NETWORKED 1D (NET1D)	31.8085	46.5182	39.9929	57.4116	48.5471	46.7906	61.6965	76.3901	61.4398	60.045	61.4473	56.1859		39.4399	50.9164	66.5088	59.2261
AT1G03090	MCCA	MCCA is the biotinylated subunit of the dimer MCCase, which is involved in leucine degradation. Both subunits are nuclear coded and the active enzyme is located in the mitochondrion. protein_coding (MCCA) (MCCA)	40.8358	75.1203	123.651	31.5752	104.698	106.203	66.4891	173.746	190.89	161.854	136.973	80.6178		79.8692	80.8254	143.708	126.482
AT1G03100	AT1G03100	Pentatricopeptide repeat (PPR) superfamily protein;(source:Araport11) protein_coding	1.46055	1.5951	0.992184	2.27063	2.56876	2.80458	2.03859	1.70432	1.76378	1.54896	1.63343	2.06885		1.34928	2.54799	1.83556	1.75041
AT1G03103	AT1G03103	Bifunctional inhibitor/lipid-transfer protein/seed storage 2S albumin superfamily protein;(source:Araport11) protein_coding GLYCOSYLPHOSPHATIDYLINOSITOL-ANCHORED LIPID PROTEIN TRANSFER 19 (LTPG19) GLYCOSYLPHOSPHATIDYLINOSITOL-ANCHORED LIPID PROTEIN TRANSFER 19 (LTPG19)	0	0	0	0	0	0	0	0	0	0	0	0		0	0	0	0
AT1G03106	AT1G03106	hypothetical protein;(source:Araport11) protein_coding	0.224918	0.202529	0.81863	1.04168	0.33761	0.411022	0.311051	0.402087	0.299623	0.659051	0.167343	0.504202		0.415359	0.59677	0.337587	0.443532
AT1G03110	TRM82	Encodes a gene involved in the modification of nucleosides in tRNA. Mutants have no 7-methylguanosine. protein_coding TRNA MODIFICATION 82 (TRM82) TRNA MODIFICATION 82 (TRM82); (AtTRM82)	20.6979	16.3488	12.9158	16.9379	19.5356	19.0587	21.1903	15.8634	20.3348	18.4176	18.2053	24.5116		16.6542	18.5107	19.1295	20.3782
AT1G03120	RAB28	responsive to abscisic acid 28;(source:Araport11) protein_coding RESPONSIVE TO ABSCISIC ACID 28 (RAB28) RESPONSIVE TO ABSCISIC ACID 28 (ATRAB28);RESPONSIVE TO ABSCISIC ACID 28 (RAB28)	1.07001	0.86606	1.20047	0.559992	0.432043	1.13841	1.78756	0.252847	0.724874	0.56448	0.865585	0.823205		1.04551	0.710148	0.92176	0.75109
AT1G03130	PSAD-2	Encodes a protein predicted by sequence similarity with spinach PsaD to be photosystem I reaction center subunit II (PsaD2) protein_coding PHOTOSYSTEM I SUBUNIT D-2 (PSAD-2) PHOTOSYSTEM I SUBUNIT D-2 (PSAD-2)	58.5612	187.779	54.0474	35.3291	44.1593	42.3745	9.92085	9.98243	11.1108	10.7354	11.8828	9.33291		100.129	40.621	10.338	10.6504		3886.73	-1.31882	0.406084	-3.24767	0.00116355	0.0315436	down								3671.26	-3.3844	0.402085	-8.417132769	3.86e-17	2.07e-14	down	1672.16	-1.97721	0.156492	-12.63458687	1.36e-36	9.11e-34	down
AT1G03140	AT1G03140	PRP18a is one of two paralogs (the other being PRP18b) which are highly similar to the step II splicing factors in yeast. Loss of function mutations show defects in alternative splicing, mostly intron retention events. protein_coding PRE-MRNA PROCESSING FACTOR 18A (PRP18A) PRE-MRNA PROCESSING FACTOR 18A (PRP18A)	76.3881	89.029	95.0323	78.9469	90.6562	87.0854	94.2833	112.794	108.267	111.809	106.121	95.7249		86.8165	85.5628	105.115	104.552
AT1G03150	AT1G03150	Acyl-CoA N-acyltransferases (NAT) superfamily protein;(source:Araport11) protein_coding NATB CATALYTIC SUBUNIT (NAA20) NATB CATALYTIC SUBUNIT (NAA20)	37.8498	32.6902	34.7282	38.1136	35.1259	35.6644	31.6472	33.3554	32.6279	34.5246	35.2972	37.906		35.0894	36.3013	32.5435	35.9092
AT1G03160	FZL	A new plant-specific member of the dynamin superfamily; defines a new protein class within the dynamin superfamily of membrane remodeling GTPases that regulates organization of the thylakoid network in plants. Targeted to chloroplasts and associated with thylakoid and envelope membranes as punctate structures. Knockout mutants have abnormalities in chloroplast and thylakoid morphology, including …	7.01653	8.15488	7.27493	6.14664	7.31252	6.28851	7.15894	9.35474	7.66201	7.84893	8.90537	7.02971		7.48211	6.58256	8.05856	7.928
AT1G03165	AT1G03165	hypothetical protein;(source:Araport11) protein_coding	0.803077	0.395947	0.272075	0.308501	0.6352	0.354706	0	0	0.628062	0.393457	1.04553	0.515638		0.490366	0.432802	0.209354	0.651541
AT1G03170	FAF2	A member of the FAF family proteins encoded by the FANTASTIC FOUR (FAF) genes: AT4G02810 (FAF1), AT1G03170 (FAF2), AT5G19260 (FAF3) and AT3G06020 (FAF4). FAFs have the potential to regulate shoot meristem size in Arabidopsis thaliana. FAFs can repress WUS, which ultimately leads to an arrest of meristem activity in FAF overexpressing lines. protein_coding FANTASTIC FOUR 2 (FAF2) FLORAL TRANSITION…	0.216234	0.382725	0.121874	0.043892	0.207645	0.14761	0.404039	0.230801	0.371507	0.130336	0.117256	0.384157		0.240278	0.133049	0.335449	0.210583
AT1G03180	AT1G03180	Functions in chromosome axis remodeling and synapsis along with co factors PCH2 and ASY1.Required for chiasma formation. protein_coding (COMET) (COMET)	8.39658	6.04916	6.0124	8.85174	8.83359	8.47201	7.15944	8.01847	7.76999	8.3432	8.54669	8.75855		6.81938	8.71911	7.6493	8.54948
AT1G03190	UVH6	UV damage and heat induce a common stress response in plants that leads to tissue death and reduced chloroplast function. The UVH6 product is suggested to be a negative regulator of this response. protein_coding ULTRAVIOLET HYPERSENSITIVE 6 (UVH6) ULTRAVIOLET HYPERSENSITIVE 6 (UVH6);ARABIDOPSIS THALIANA XERODERMA PIGMENTOSUM GROUP D (ATXPD)	9.33341	7.90188	7.60531	11.1037	8.2192	9.35155	11.0967	9.56948	9.8017	8.93927	9.58626	10.8304		8.2802	9.55814	10.1559	9.78533
AT1G03200	AT1G03200	hypothetical protein;(source:Araport11) protein_coding	6.99984	12.617	16.1274	12.6575	6.85193	10.354	11.3059	14.9798	9.98366	11.791	10.0799	10.4217		11.9147	9.95445	12.0898	10.7642
AT1G03210	AT1G03210	Phenazine biosynthesis PhzC/PhzF protein;(source:Araport11) protein_coding	66.2074	61.8501	80.2687	47.9244	66.9599	64.9997	88.2681	80.3558	75.4781	75.173	75.6649	69.596		69.442	59.9614	81.3674	73.478
AT1G03220	AT1G03220	Eukaryotic aspartyl protease family protein;(source:Araport11) protein_coding SECRETED ASPARTIC PROTEASE 2 (SAP2) SECRETED ASPARTIC PROTEASE 2 (SAP2)	1035.75	1074.73	1341.81	1002.45	1070.98	1081.55	572.108	722.319	1107.27	652.543	799.047	752.26		1150.76	1051.66	800.564	734.617
AT1G03230	AT1G03230	Eukaryotic aspartyl protease family protein;(source:Araport11) protein_coding SECRETED ASPARTIC PROTEASE 1 (SAP1) SECRETED ASPARTIC PROTEASE 1 (SAP1)	62.0851	65.2579	59.1348	72.1123	90.1909	92.1739	89.2966	89.2347	98.0535	108.431	103.19	102.293		62.1593	84.8257	92.1949	104.638
AT1G03240	AT1G03240	hypothetical protein;(source:Araport11) protein_coding	0.389988	0	0.250275	0.421608	0.189807	0.908919	0.260703	0.239747	0.140187	0.568908	0.337171	0.502272		0.213421	0.506778	0.213546	0.46945
AT1G03250	AT1G03250	R3H domain protein involved in ribosome biogenesis. protein_coding	34.3801	28.2964	27.5319	27.1261	27.1867	31.1096	31.4981	26.3119	30.6361	31.567	27.5064	28.5737		30.0694	28.4742	29.482	29.2157
AT1G03260	AT1G03260	SNARE associated Golgi protein family;(source:Araport11) protein_coding	13.1982	12.351	12.3245	14.8599	13.805	14.0124	13.0622	14.2652	14.0467	13.6497	14.5107	15.3747		12.6246	14.2258	13.7914	14.5117
AT1G03270	AT1G03270	CBS domain protein with a domain protein (DUF21);(source:Araport11) protein_coding	4.84069	3.94695	3.63178	5.24756	4.5416	5.51648	5.61131	3.52207	4.56731	4.29028	4.32342	4.55886		4.13981	5.10188	4.5669	4.39086
AT1G03280	AT1G03280	Transcription initiation factor TFIIE subunit alpha protein_coding	37.083	42.3101	45.2848	38.9831	37.4658	38.522	46.8924	49.078	44.5801	42.1919	44.6159	41.1135		41.5593	38.3236	46.8502	42.6405
AT1G03290	AT1G03290	ELKS/Rab6-interacting/CAST family protein;(source:Araport11) protein_coding	20.9468	23.4292	26.3709	21.5367	27.0963	23.912	21.6255	30.7053	22.184	23.83	23.9587	29.2928		23.5823	24.1817	24.8383	25.6939
AT1G03300	ATDUF1	Member of the plant-specific DUF724 protein family. Arabidopsis has 10 DUF724 proteins. Loss of function mutant has a WT phenotype protein_coding DOMAIN OF UNKNOWN FUNCTION 724 1 (ATDUF1) DOMAIN OF UNKNOWN FUNCTION 724 1 (ATDUF1);DOMAIN OF UNKNOWN FUNCTION 724 1 (DUF1)	0	0	0	0.003725	0.009713	0.003847	0	0.001334	0	0.003699	0.002306	0.036054		0	0.00576167	0.000444667	0.0140197
AT1G03310	DBE1	Encodes a protein with strong similarity to isoamylase (EC:3.2.1.68) however lacks critical residues known to be important for activity. Appears to co localize with ISA1 in the chloroplast isoamylase complex. Mutations in this gene cause the loss of detectable isoamylase activity and the disruption of normal starch structure. It has been postulated that AtISA2 interacts with AtISA1 to form the Is…	4.88211	6.73536	5.06948	7.05525	5.4158	5.80399	7.31463	7.45617	6.05053	5.59914	7.2244	6.16617		5.56232	6.09168	6.94045	6.3299
AT1G03320	AT1G03320	hypothetical protein;(source:Araport11) protein_coding	0	0.541924	0.076965	0	0.097015	0.523206	0.063083	0.142989	0.073914	0	0	0		0.206296	0.20674	0.0933287	0
AT1G03325	AT1G03325	hypothetical protein;(source:Araport11) protein_coding	0	0	0	0	0	0	0	0	0	0	0	0		0	0	0	0
AT1G03330	LSM2	Small nuclear ribonucleoprotein family protein;(source:Araport11) protein_coding SM-LIKE 2 (LSM2) SM-LIKE 2 (LSM2)	73.4673	56.6881	65.2392	54.8602	55.6539	56.8763	57.9596	62.3095	58.6197	57.2469	56.7252	54.9507		65.1315	55.7968	59.6296	56.3076
AT1G03340	AT1G03340	hypothetical protein;(source:Araport11) protein_coding	2.40136	1.99087	3.10018	2.00018	3.85571	4.06481	2.10661	5.98088	3.13709	3.54816	3.29503	3.12276		2.49747	3.3069	3.74153	3.32198
AT1G03350	AT1G03350	BSD domain-containing protein;(source:Araport11) protein_coding	46.3547	57.3703	53.3823	62.8821	56.3905	56.6618	59.8467	63.2278	58.5817	61.7552	59.6995	62.0322		52.3691	58.6448	60.5521	61.1623
AT1G03360	RRP4	Encodes a core subunit of the RNA exosome required for the processing of rRNA, several snoRNA and the degradation of aberrant transcripts. protein_coding RIBOSOMAL RNA PROCESSING 4 (RRP4) RIBOSOMAL RNA PROCESSING 4 (RRP4);RIBOSOMAL RNA PROCESSING 4 (ATRRP4);SUPPRESSOR OF PAS2 2 (SOP2)	16.6712	15.7975	13.0929	16.9626	17.4934	17.4003	16.2885	16.9068	22.3134	19.7411	17.8335	21.2528		15.1872	17.2854	18.5029	19.6091
AT1G03365	AT1G03365	RING/U-box superfamily protein;(source:Araport11) protein_coding	9.70808	13.5359	10.4655	13.1057	11.9498	11.3829	13.5298	15.3548	12.9858	13.7548	13.3378	12.4702		11.2365	12.1461	13.9568	13.1876
AT1G03370	AT1G03370	C2 calcium/lipid-binding and GRAM domain containing protein;(source:Araport11) protein_coding	18.322	24.8638	21.6715	22.0875	33.3685	33.7051	25.5847	28.9602	35.7299	34.1927	29.9969	31.1302		21.6191	29.7204	30.0916	31.7732
AT1G03380	ATG18G	yeast autophagy 18 G-like protein;(source:Araport11) protein_coding HOMOLOG OF YEAST AUTOPHAGY 18 (ATG18) G (ATG18G) HOMOLOG OF YEAST AUTOPHAGY 18 (ATG18) G (ATATG18G);HOMOLOG OF YEAST AUTOPHAGY 18 (ATG18) G (ATG18G)	26.6223	41.016	43.336	34.8902	39.4358	39.6455	45.7702	60.4624	48.6677	52.6756	57.9994	42.9956		36.9914	37.9905	51.6334	51.2235
AT1G03390	AT1G03390	HXXXD-type acyl-transferase family protein;(source:Araport11) protein_coding	0	0	0.025749	0.087283	0	0.13188	0.132246	0.056909	0	0.247027	0.078452	0.140801		0.008583	0.0730543	0.0630517	0.155427
AT1G03395	AT1G03395	hypothetical protein;(source:Araport11) protein_coding	0	0	0	0	0	0	0	0	0	0	0.009927	0.113281		0	0	0	0.0410693
AT1G03400	AT1G03400	A single copy gene that encodes a protein with sequence similarity to tomato E8 (ACC oxidase, the last step in ethylene biosynthesis) involved in ethylene synthesis and fruit ripening in tomato. This gene is not induced by ethylene in siliques. The transcript is found in siliques, etiolated seedlings, leaves, stems and flowers. protein_coding	2.9785	4.84909	3.11463	2.61197	4.07414	4.2757	4.23197	5.24783	5.76459	5.44437	5.21271	4.01159		3.64741	3.65394	5.08146	4.88956
AT1G03410	2A6	2-oxoglutarate (2OG) and Fe(II)-dependent oxygenase superfamily protein;(source:Araport11) protein_coding (2A6) (2A6)	2.55394	16.6911	1.52796	7.5796	21.9199	22.0437	7.52472	10.1717	27.1226	39.5097	26.0561	16.4855		6.92432	17.1811	14.9396	27.3504
AT1G03430	AHP5	Encodes AHP5, one of the six Arabidopsis thaliana histidine phosphotransfer proteins (AHPs). AHPs function as redundant positive regulators of cytokinin signaling. Members of the AHP gene family include: AT3G21510 (AHP1), AT3G29350 (AHP2), AT5G39340 (AHP3), AT3G16360 (AHP4), AT1G03430 (AHP5) and AT1G80100 (AHP6). protein_coding HISTIDINE-CONTAINING PHOSPHOTRANSFER FACTOR 5 (AHP5) HISTIDINE-CONTAI…	20.2916	21.1806	22.7535	17.4195	22.7678	22.1491	23.2249	23.6776	21.8791	20.6558	21.9457	18.8349		21.4086	20.7788	22.9272	20.4788
AT1G03440	AT1G03440	Leucine-rich repeat (LRR) family protein;(source:Araport11) protein_coding	4.41229	4.51475	4.50686	4.33331	4.87866	4.47753	6.2158	6.07187	5.61553	5.20534	5.17622	4.45629		4.47797	4.56317	5.96774	4.94595
AT1G03445	BSU1	encodes a serine?threonine protein phosphatase with an N-terminal Kelch-repeat domain, which is nuclear localized and expressed preferentially in elongating cells. Genetic evidence suggest that this gene plays a redundant role (along with other members of the same gene family) in modulating growth in response to brassinosteroid. protein_coding BRI1 SUPPRESSOR 1 (BSU1) BRI1 SUPPRESSOR 1 (BSU1)	0.329939	0.290286	0.481451	0.212331	0.389706	0.580597	0.298173	0.479798	0.535794	0.411105	0.599644	0.263682		0.367225	0.394211	0.437922	0.42481
AT1G03457	AT1G03457	RNA-binding (RRM/RBD/RNP motifs) family protein;(source:Araport11) protein_coding BRUNO-LIKE 2 (BRN2) (ATBRN2);BRUNO-LIKE 2 (BRN2)	20.0205	27.0848	31.6612	21.4472	30.9145	32.2436	30.8864	29.6569	35.4994	35.0242	34.2884	33.6164		26.2555	28.2018	32.0142	34.3097
AT1G03470	NET3A	Encodes a member of the NET superfamily of proteins that potentially couples different membranes to the actin cytoskeleton in plant cells. It colocalizes with filamentous actin and is localized to the nuclear membrane and the vacuolar membrane. protein_coding NETWORKED 3A (NET3A) NETWORKED 3A (NET3A)	8.304	8.59684	9.92256	9.29826	10.6131	9.31131	11.4747	14.6654	14.2725	13.0795	9.69213	9.99895		8.94113	9.74089	13.4709	10.9235
AT1G03475	LIN2	Encodes coproporphyrinogen III oxidase, a key enzyme in the biosynthetic pathway of chlorophyll and heme, a tetrapyrrole pathway. Mutants express cytological and molecular markers associated with the defense responses, usually activated by pathogen infection. protein_coding LESION INITIATION 2 (LIN2) LESION INITIATION 2 (LIN2); (HEMF1); (ATCPO-I)	37.8073	51.4594	37.8704	30.6438	37.1188	37.264	37.4511	43.6742	41.4937	41.4655	39.7346	37.8732		42.379	35.0088	40.873	39.6911
AT1G03490	NAC006	NAC domain containing protein 6;(source:Araport11) protein_coding NAC DOMAIN CONTAINING PROTEIN 6 (NAC006) NAC DOMAIN CONTAINING PROTEIN 6 (ANAC006);NAC DOMAIN CONTAINING PROTEIN 6 (NAC006)	0	0	0	0	0	0	0	0	0	0	0	0		0	0	0	0
AT1G03495	AT1G03495	HXXXD-type acyl-transferase family protein;(source:Araport11) protein_coding	6.18088	4.95704	4.85729	5.56422	5.76065	7.7903	6.87068	5.33615	6.84805	3.20512	4.30659	4.91404		5.33174	6.37173	6.35163	4.14191
AT1G03502	AT1G03502	small nucleolar RNA small_nucleolar_rna	3.42812	1.61583	4.74933	1.14978	1.62462	3.44261	2.44921	7.5206	2.53945	3.9535	2.19366	1.97883		3.26443	2.07234	4.16975	2.70866
AT1G03506	AT1G03506	snoRNA;(source:Araport11) small_nucleolar_rna	2.20372	2.75308	4.99117	2.50066	3.10854	2.8686	2.90197	5.00794	3.59694	2.45074	2.46524	1.44684		3.31599	2.82593	3.83561	2.12094
AT1G03510	AT1G03510	Tetratricopeptide repeat (TPR)-like superfamily protein;(source:Araport11) protein_coding	0.956789	1.63328	1.41295	1.53039	2.35003	1.74485	1.79969	1.68173	1.10316	1.10801	2.01499	1.89006		1.33434	1.87509	1.5282	1.67102
AT1G03515	.	pre-tRNA tRNA-Asp (anticodon: GTC);(source:Araport11, TAIR10) pre_trna	0	0	0	0	0	0	0	0	0	0	0	0		0	0	0	0
AT1G03520	AT1G03520	Core-2/I-branching beta-1,6-N-acetylglucosaminyltransferase family protein;(source:Araport11) protein_coding	8.002	9.58969	9.86861	9.87392	9.26467	10.7904	11.1896	9.75795	10.5694	9.49563	7.95396	10.5842		9.15343	9.97633	10.5056	9.34458
AT1G03530	NAF1	nuclear assembly factor 1;(source:Araport11) protein_coding NUCLEAR ASSEMBLY FACTOR 1 (NAF1) (ATNAF1);NUCLEAR ASSEMBLY FACTOR 1 (NAF1)	11.7843	11.8246	6.18646	12.5874	14.2697	13.2242	15.1764	13.087	16.4819	15.2176	16.7729	17.9191		9.93179	13.3604	14.9151	16.6365
AT1G03540	AT1G03540	Pentatricopeptide repeat (PPR-like) superfamily protein;(source:Araport11) protein_coding	0.93385	2.02792	0.890326	1.33027	2.45059	1.27119	2.93174	2.45744	2.74479	2.32758	2.45562	2.70452		1.28403	1.68402	2.71132	2.49591
AT1G03545	AT1G03545	Potential natural antisense gene, locus overlaps with AT1G03550 antisense_long_noncoding_rna	2.34147	1.88393	3.17399	3.13703	1.59153	2.20188	3.16407	2.79286	2.23495	2.87531	2.74172	2.42903		2.46646	2.31015	2.73063	2.68202
AT1G03550	SCAMP4	Secretory carrier membrane protein (SCAMP) family protein;(source:Araport11) protein_coding SECRETORY CARRIER MEMBRANE PROTEIN 4 (SCAMP4) SECRETORY CARRIER MEMBRANE PROTEIN 4 (SCAMP4); (ATSCAMP4)	32.7867	25.9463	35.628	30.1357	18.8252	18.5341	27.9921	30.4132	21.1962	27.3501	25.5115	24.1553		31.4537	22.4983	26.5339	25.6723
AT1G03560	AT1G03560	Pentatricopeptide repeat (PPR-like) superfamily protein;(source:Araport11) protein_coding	7.33409	7.09531	5.17243	7.22757	5.73234	6.75356	7.66202	8.37498	8.44848	6.39951	7.91379	7.21796		6.53394	6.57116	8.16183	7.17709
AT1G03570	.	pre-tRNA tRNA-Gln (anticodon: CTG);(source:Araport11, TAIR10) pre_trna	0	0	0	0	0	0	0	0	0	0	0	0		0	0	0	0
AT1G03590	AT1G03590	Protein phosphatase 2C family protein;(source:Araport11) protein_coding	20.6574	24.5597	21.4856	20.097	30.3059	30.5021	24.4018	21.6427	31.633	28.0756	22.1755	28.5793		22.2343	26.9683	25.8925	26.2768
AT1G03600	PSB27	PSB27 is a chloroplast lumen localized protein that is involved in adaptation to changes in light intensity. protein_coding (PSB27) (PSB27)	22.3061	54.7883	28.2826	13.7192	20.1633	21.8506	9.2626	9.80975	11.9383	8.9158	8.9837	6.78159		35.1257	18.5777	10.3369	8.22703																2061.64	-1.87391	0.319041	-5.87358424	4.26e-09	3.74e-07	down	1197.99	-1.22058	0.22696	-5.377928598	7.53e-08	3.93e-06	down
AT1G03610	AT1G03610	plant/protein (DUF789);(source:Araport11) protein_coding	23.7564	30.4847	40.0012	13.4813	41.1725	42.0463	31.0984	39.1333	45.2621	38.9194	43.3525	28.1184		31.4141	32.2334	38.4979	36.7968
AT1G03620	AT1G03620	Can interfere with MCR and ELMOD_A activities, changing aperture morphology and producing new aperture patterns of developing pollen grains. protein_coding ENGULFMENT AND CELL MOTILITY (ELMO) DOMAIN E (ELMOD_E) ENGULFMENT AND CELL MOTILITY (ELMO) DOMAIN F (ELMOD_F);ENGULFMENT AND CELL MOTILITY (ELMO) DOMAIN E (ELMOD_E)	8.27317	8.38718	11.8499	6.36761	11.5754	10.7467	11.3254	13.2863	14.8341	13.0411	11.6976	11.9594		9.50343	9.56322	13.1486	12.2327
AT1G03630	POR C	Encodes for a protein with protochlorophyllide oxidoreductase activity. The enzyme is NADPH- and light-dependent. protein_coding PROTOCHLOROPHYLLIDE OXIDOREDUCTASE C (POR C) (PORC);PROTOCHLOROPHYLLIDE OXIDOREDUCTASE C (POR C)	6.75613	16.8372	4.98942	4.74265	6.7051	5.88	3.36028	1.9785	3.26714	2.25416	1.97565	2.89479		9.52758	5.77592	2.86864	2.37487																696.436	-1.84309	0.395686	-4.657955587	3.19e-06	0.000126407	down	445.557	-1.20441	0.246651	-4.883039064	1.04e-06	3.89e-05	down
AT1G03640	.	pre-tRNA tRNA-Phe (anticodon: GAA);(source:Araport11, TAIR10) pre_trna	0	0	0	0	0	0	0	0	0	0	0	0		0	0	0	0
AT1G03650	AT1G03650	Acyl-CoA N-acyltransferases (NAT) superfamily protein;(source:Araport11) protein_coding	5.61085	5.25131	5.91683	3.61101	7.42948	6.77655	4.17719	6.46962	6.09998	4.83844	5.49459	4.90218		5.59299	5.93901	5.58226	5.0784
AT1G03660	AT1G03660	Ankyrin-repeat containing protein;(source:Araport11) protein_coding	9.47026	9.04697	14.7171	9.42605	12.9369	13.9001	5.07271	12.4837	9.52716	11.9799	10.2514	7.5923		11.0781	12.0877	9.02784	9.94122
AT1G03670	AT1G03670	Ankyrin repeat containing protein protein_coding	0	0	0.03698	0.03638	0	0	0	0.045307	0.022808	0	0	0		0.0123267	0.0121267	0.022705	0
AT1G03680	THM1	Encodes a m-type thioredoxin (Trx-m1) localized in chloroplast stroma. protein_coding THIOREDOXIN M-TYPE 1 (THM1) ABC TRANSPORTER OF THE MITOCHONDRION 1 (ATM1);THIOREDOXIN M-TYPE 1 (ATHM1);THIOREDOXIN M-TYPE 1 (TRX-M1);ARABIDOPSIS THIOREDOXIN M-TYPE 1 (ATM1);THIOREDOXIN M-TYPE 1 (THM1)	29.6404	49.3943	27.8969	22.2179	26.81	24.1906	16.2312	16.0686	18.5082	16.3087	16.9352	16.6862		35.6439	24.4061	16.936	16.6434																1723.06	-1.18478	0.254329	-4.658457965	3.19e-06	0.000126301	down
AT1G03687	AT1G03687	DTW domain-containing protein;(source:Araport11) protein_coding	13.0268	13.5297	9.81207	13.4701	9.99838	11.9088	14.5787	14.8551	12.9137	14.5406	13.9822	14.2584		12.1229	11.7924	14.1158	14.2604
AT1G03700	AT1G03700	Uncharacterized protein family (UPF0497);(source:Araport11) protein_coding CASP-LIKE PROTEIN 1C2 (CASPL1C2) CASP-LIKE PROTEIN 1C2 (CASPL1C2)	19.062	10.9191	15.2103	7.66751	13.4568	11.8154	9.01168	3.86372	4.17027	4.80821	3.65454	3.71972		15.0638	10.9799	5.68189	4.06082																597.194	-1.53405	0.360694	-4.253043038	2.11e-05	0.00063854	down	428.48	-1.47782	0.271959	-5.434005412	5.51e-08	3e-06	down
AT1G03710	AT1G03710	Cystatin/monellin superfamily protein;(source:Araport11) protein_coding	0.326926	0.124568	0.049108	0.41075	0	0.230601	0.5295	0	0.224654	0.290352	0.263029	0.277491		0.166867	0.213784	0.251385	0.276957
AT1G03720	AT1G03720	Cysteine proteinases superfamily protein;(source:Araport11) protein_coding	0	0	0	0	0	0	0	0	0	0	0	0		0	0	0	0
AT1G03730	AT1G03730	pyrroline-5-carboxylate reductase;(source:Araport11) protein_coding	33.7188	27.8066	27.5769	29.6824	31.0033	31.5318	37.4366	28.6791	20.7208	25.932	19.9612	18.2333		29.7008	30.7392	28.9455	21.3755
AT1G03740	AT1G03740	Protein kinase superfamily protein;(source:Araport11) protein_coding	33.2746	43.1522	42.8209	34.8824	52.8534	51.2936	41.1211	57.7622	43.9758	62.5477	51.4877	36.1193		39.7492	46.3432	47.6197	50.0515
AT1G03743	AT1G03743	snoRNA;(source:Araport11) small_nucleolar_rna	0.3823	0	0	0	0	0	0	0	0	0	0	0		0.127433	0	0	0
AT1G03746	AT1G03746	snoRNA;(source:Araport11) small_nucleolar_rna	0.726369	0	0	1.07308	0	0	0	0	0	0	0	0		0.242123	0.357693	0	0
AT1G03750	SWI2	switch 2;(source:Araport11) protein_coding SWITCH 2 (SWI2) SWITCH 2 (SWI2);SUCROSE NON-FERMENTING 2 (SNF2);CHROMATIN REMODELING 9 (CHR9)	5.50839	7.50902	6.91534	7.07229	7.77208	7.68621	7.89851	10.1774	8.9733	8.98387	9.28909	7.90477		6.64425	7.51019	9.0164	8.72591
AT1G03760	AT1G03760	URI analog; prefoldinRPB5 interactor; interacts with prefoldin 2 (PFD2) and PFD6, two &#946;-type PFD members that modulate actin and tubulin patterning in roots. protein_coding (SARL) (SARL);PREFOLDINRPB5 INTERACTOR (URI)	12.5632	10.5291	12.9203	8.42148	11.6155	12.3614	11.5729	13.8428	12.1593	14.3527	11.9842	11.5242		12.0042	10.7995	12.525	12.6204
AT1G03770	RING1B	Encodes a nuclear localized protein with similarity to animal polycomb repressive core complex1 (PRC1) core component RING.Appears to function redundantly with ATRING1a, a close paralog. Both interact physically with CLF and LHP1 and appear to function together to repress class I KNOX gene expression. protein_coding RING 1B (RING1B) RING 1B (RING1B)	11.0515	13.8868	11.1389	15.2546	13.5426	14.4085	18.6035	19.8986	17.9615	19.1891	18.2159	18.8447		12.0257	14.4019	18.8212	18.7499
AT1G03780	TPX2	Homolog of vertebrate TPX2. Protein has three domains involved in nuclear targeting, one in nuclear export and two in microtubule binding. Involved in mitotic spindle assembly during late prophase and early prometaphase. protein_coding TARGETING PROTEIN FOR XKLP2 (TPX2) TARGETING PROTEIN FOR XKLP2 (TPX2); (ATTPX2)	9.1489	9.32225	7.47493	10.3783	11.4071	12.6401	13.6351	10.9953	12.8433	13.043	12.2738	12.4718		8.64869	11.4752	12.4913	12.5962
AT1G03790	SOM	Encodes SOMNUS (SOM), a nucleus-localized CCCH-type zinc finger protein. SOM negatively regulates light-dependent seed germination downstream of PIL5 (AT2G20180). protein_coding SOMNUS (SOM) (ATTZF4); (ATC3H2);SOMNUS (SOM);TANDEM CCCH ZINC FINGER PROTEIN 4 (TZF4)	0.387761	0.343336	0.474453	0.232742	0.559824	0.40401	0.706295	0.333308	0.371951	0.216119	0.183682	0.23011		0.40185	0.398859	0.470518	0.20997
AT1G03800	ERF10	encodes a member of the ERF (ethylene response factor) subfamily B-1 of ERF/AP2 transcription factor family (ATERF-10). The protein contains one AP2 domain. There are 15 members in this subfamily including ATERF-3, ATERF-4, ATERF-7, and leafy petiole. protein_coding ERF DOMAIN PROTEIN 10 (ERF10) ERF DOMAIN PROTEIN 10 (ERF10);ARABIDOPSIS THALIANA RF DOMAIN PROTEIN 10 (ATERF10)	0.489373	0.614572	0.566149	0.228733	0.889586	1.29983	0.836108	0.77526	1.56774	1.0177	0.932771	0.600861		0.556698	0.806051	1.0597	0.850444
AT1G03810	AT1G03810	Nucleic acid-binding, OB-fold-like protein;(source:Araport11) protein_coding	0	0	0	0	0	0	0	0	0	0	0	0		0	0	0	0
AT1G03820	AT1G03820	E6-like protein;(source:Araport11) protein_coding	72.9155	45.6303	32.5659	61.2423	46.2748	49.0426	51.5597	15.9302	31.8111	28.0688	26.8088	36.7022		50.3706	52.1866	33.1003	30.5266
AT1G03830	AT1G03830	Assembles liquid?liquid phase separation (LLPS)-driven condensates within the nucleus to protect against infection and autoimmunity. Pseudo-GTPase which sequesters catalytically active GBPL3 under basal conditions but is displaced by GBPL3 LLPS when it enters the nucleus following immune cues to drive the formation of unique membraneless organelles. protein_coding GUANYLATE-BINDING PROTEIN-LIKE 1…	8.19282	7.13168	6.03232	8.20975	9.68357	9.3385	11.0624	10.3315	10.5445	10.2445	11.548	11.5691		7.11894	9.07728	10.6461	11.1205
AT1G03840	MGP	MGP is a nuclear-localized putative transcription factor with three zinc finger domains. MGP can interact with three proteins implicated in root patterning: SCR, SHR, and JKD in Y2H assays, and these interactions depend on the first zinc finger in MGP. MGP appears to be a direct transcriptional target of SHR and SCR, based on promoter binding assays, though it is not expressed in the QC, based on…	13.6217	13.2773	11.1959	20.8043	12.5652	12.6193	16.0353	11.9822	8.25769	15.177	14.5983	15.4732		12.6983	15.3296	12.0917	15.0828
AT1G03850	GRXS13	Encodes glutaredoxin ATGRXS13, required to facilitate Botrytis cinerea infection of Arabidopsis thaliana plants. Sylvain La Camera et al (2011, PMID:21756272) reported a third splice variant in addition to the two annotated in TAIR10. It is a member of the CC-type glutaredoxin (ROXY) family that has been shown to interact with the transcription factor TGA2 and suppress ORA59 promoter activity. pr…	220.814	155.93	219.557	108.585	262.364	258.253	91.0271	151.975	181.93	135.842	168.263	96.8007		198.767	209.734	141.644	133.635
AT1G03860	PHB2	prohibitin 2 protein_coding PROHIBITIN 2 (PHB2) PROHIBITIN 2 (ATPHB2);PROHIBITIN 2 (PHB2)	101.847	85.2288	81.5245	115.37	115.907	109.766	98.6577	83.6072	113.923	95.0289	107.705	112.169		89.5335	113.681	98.7292	104.968
AT1G03870	FLA9	fasciclin-like arabinogalactan-protein 9 (Fla9). Possibly involved in embryogenesis and seed development. protein_coding FASCICLIN-LIKE ARABINOOGALACTAN 9 (FLA9) FASCICLIN-LIKE ARABINOOGALACTAN 9 (FLA9)	238.187	254.206	209.181	368.385	330.445	335.482	218.697	188.336	281.166	253.769	307.14	341.713		233.858	344.771	229.4	300.874
AT1G03880	CRU2	Protein is tyrosine-phosphorylated and its phosphorylation state is modulated in response to ABA in Arabidopsis thaliana seeds. protein_coding CRUCIFERIN 2 (CRU2) CRUCIFERIN 2 (CRU2);CRUCIFERIN B (CRB)	0.117171	0.169681	0	0.071715	0.122855	0.208116	0.023511	1.41433	0.334302	0.142015	0.101243	0.071937		0.0956173	0.134229	0.590713	0.105065
AT1G03890	AT1G03890	RmlC-like cupins superfamily protein;(source:Araport11) protein_coding	0	0	0	0	0	0	0	0	0	0	0.047986	0		0	0	0	0.0159953
AT1G03900	ABCI18	member of NAP family, an heterogeneous subfamily of the ATP-binding Cassette (ABC) superfamily of membrane transporters. The NAPs proteins are characterized by having only one nucleotide-binding folds (NBFs) domain. protein_coding ATP-BINDING CASSETTE I18 (ABCI18) NON-INTRINSIC ABC PROTEIN 4 (ATNAP4);NON-INTRINSIC ABC PROTEIN 4 (NAP4);ATP-BINDING CASSETTE I18 (ABCI18)	194.385	193.941	230.474	200.087	203.592	186.972	196.703	251.202	220.881	226.112	225.76	212.552		206.267	196.884	222.929	221.475
AT1G03905	ABCI19	P-loop containing nucleoside triphosphate hydrolases superfamily protein;(source:Araport11) protein_coding ATP-BINDING CASSETTE I19 (ABCI19) ATP-BINDING CASSETTE I19 (ABCI19);NON-INTRINSIC ABC PROTEIN 4 (ATNAP4)	15.2085	12.4188	17.5509	14.1809	15.4794	14.6359	13.5918	11.8706	17.9663	11.4538	11.3821	13.1343		15.0594	14.7654	14.4762	11.9901
AT1G03910	AT1G03910	Encodes the Arabidopsis homolog of a conserved eukaryotic protein without known functional domains. The protein that localizes to nuclear speckles and colocalizes with known splicing proteins. protein_coding CACTIN (CTN) CACTIN (CTN)	35.8383	47.9604	40.8789	45.9882	49.0731	48.3656	54.7708	65.9139	61.6997	64.1852	61.2081	57.8304		41.5592	47.8089	60.7948	61.0746
AT1G03920	AT1G03920	Ubiquitously expressed protein kinase. protein_coding NUCLEAR DBF2-RELATED 2 (NDR2) NUCLEAR DBF2-RELATED 2 (NDR2)	10.4886	10.1494	12.0838	11.4057	12.57	12.8734	12.9703	13.048	11.9497	11.3336	11.9351	11.4282		10.9072	12.283	12.656	11.5657
AT1G03930	ADK1	Phosphorylates serine, threonine, and tyrosine protein_coding DUAL SPECIFICITY KINASE 1 (ADK1) DUAL SPECIFICITY KINASE 1 (ADK1);CASEIN KINASE I-LIKE 9 ALPHA (CKL9ALPHA);CASEIN KINASE I-LIKE 9 BETA (CKL9BETA)	19.5445	20.9728	21.3288	19.738	19.1873	18.2333	18.5347	20.0364	19.3736	17.7229	17.1026	18.5783		20.6154	19.0529	19.3149	17.8013
AT1G03935	AT1G03935	snoRNA;(source:Araport11) small_nucleolar_rna	6.21127	6.97567	10.7254	7.27417	4.48171	3.68699	10.2623	13.5683	4.53578	9.34422	5.24788	5.6823		7.97079	5.14762	9.45546	6.75813
AT1G03940	AT1G03940	HXXXD-type acyl-transferase family protein;(source:Araport11) protein_coding	4.29726	3.63546	3.48495	5.1252	4.56255	3.82025	3.99748	4.03857	4.00733	3.0931	4.02927	4.87608		3.80589	4.50267	4.01446	3.99948
AT1G03950	VPS2.3	vacuolar protein sorting-associated protein 2.3;(source:Araport11) protein_coding VACUOLAR PROTEIN SORTING-ASSOCIATED PROTEIN 2.3 (VPS2.3) VACUOLAR PROTEIN SORTING-ASSOCIATED PROTEIN 2.3 (VPS2.3)	32.2101	25.9803	33.6032	26.9501	28.759	25.8305	20.0103	21.4859	26.2159	20.6131	20.9205	21.5942		30.5979	27.1799	22.5707	21.0426
AT1G03960	AT1G03960	Calcium-binding EF hand family protein;(source:Araport11) protein_coding	7.79217	7.87406	7.01117	7.08177	7.45584	7.75128	8.44143	10.0939	7.51447	9.61419	8.98189	8.25058		7.55913	7.42963	8.68327	8.94889
AT1G03970	GBF4	encodes a basic leucine zipper G-box binding factor that can bind to G-box motifs only as heterodimers with GBF2 or GBF3. A single amino acid change can confer G-box binding as homodimers. protein_coding G-BOX BINDING FACTOR 4 (GBF4) G-BOX BINDING FACTOR 4 (GBF4)	29.5553	30.9651	37.5938	31.5682	45.0561	40.1996	41.5672	52.7468	43.0201	44.2026	37.9792	39.2246		32.7047	38.9413	45.778	40.4688
AT1G03980	PCS2	Encodes a protein with phytochelatin synthase activity which binds Cd2+ and Cd-glutathione complexes with high affinity. The protein has been postulated to be involved in Cd2+ tolerance. AtPCS2 expression appears to be less than that of AtPCS1, explaining the inability of endogenous AtPCS2 to substitute for AtPCS1 in the cad1-3 mutant (AtPCS1 null). protein_coding	2.33441	1.77246	1.09179	1.54068	2.19888	2.16529	1.53774	1.15323	1.74069	1.33927	1.261	2.00988		1.73289	1.96828	1.47722	1.53672
AT1G03982	AT1G03982	PAK-box/P21-Rho-binding family protein;(source:Araport11) protein_coding	0	0	0.037954	0	0	0	0	0	0	0	0	0		0.0126513	0	0	0
AT1G03987	AT1G03987	None;(source:Araport11) long_noncoding_rna	0	0	0	0	0	0.264464	0.310031	0	0	0	0	0		0	0.0881547	0.103344	0
AT1G03990	AT1G03990	Long-chain fatty alcohol dehydrogenase family protein;(source:Araport11) protein_coding	2.12654	2.23253	2.31055	2.69265	1.85794	2.41144	3.51182	2.67302	2.48585	2.75652	2.27557	2.74831		2.22321	2.32068	2.89023	2.59346
AT1G03993	AT1G03993	Natural antisense transcript overlaps with AT1G01040;(source:Araport11) antisense_long_noncoding_rna	0	0	0	0	0	0	0	0	0	0	0	0		0	0	0	0
AT1G03997	AT1G03997	Natural antisense transcript overlaps with AT1G01050;(source:Araport11) antisense_long_noncoding_rna	0	0.107784	0	0	0	0.125547	0	0.165288	0	0.210053	0	0		0.035928	0.041849	0.055096	0.0700177
AT1G04000	AT1G04000	hypothetical protein;(source:Araport11) protein_coding	15.6811	15.2373	16.4343	16.8788	15.527	13.8318	13.1825	10.1784	10.8186	9.2286	9.35804	11.0633		15.7842	15.4126	11.3932	9.88333
AT1G04003	AT1G04003	None;(source:Araport11) long_noncoding_rna	0	0	0	0	0	0	0.051666	0	0	0	0	0		0	0	0.017222	0
AT1G04007	AT1G04007	Natural antisense transcript overlaps with AT1G01160;(source:Araport11) antisense_long_noncoding_rna	6.02957	6.87102	8.61953	7.81814	7.39691	8.15469	11.0025	7.55934	8.78237	4.5686	10.1408	6.41593		7.17337	7.78991	9.11473	7.04177
AT1G04010	PSAT1	Encodes aphosphoserine aminotransferase, the second enzyme of the phosphorylation pathway of L-serine biosynthesis. protein_coding PHOSPHOLIPID STEROL ACYL TRANSFERASE 1 (PSAT1) PHOSPHOLIPID STEROL ACYL TRANSFERASE 1 (PSAT1); (ATPSAT1);ENHANCED RESPONSE TO PHYTOPHTHORA 1 (ERP1)	9.58728	9.31466	8.35032	13.4468	10.1253	9.56697	10.1148	11.2793	10.7604	10.4261	12.0541	11.445		9.08409	11.0464	10.7182	11.3084
AT1G04013	AT1G04013	Natural antisense transcript overlaps with AT1G01170;(source:Araport11) antisense_long_noncoding_rna	0.319905	0.33101	0	0	0	0	0.081902	0.19004	0.367917	0.398312	0.170112	0		0.216972	0	0.213286	0.189475
AT1G04017	AT1G04017	None;(source:Araport11) long_noncoding_rna	0	0	0	0	0	0	0	0	0	0	0	0		0	0	0	0
AT1G04020	BARD1	Encodes a protein containing two tandem BRCA1 C-Terminal (BRCT) domains, which function in phosphorylation-dependent protein-protein interactions. Loss of function mutations cause defects in meristem organization due to failure to repress WUS. BARD1 binds to WUS promoter and over expression of BARD reduces the extent of WUS expression. protein_coding BREAST CANCER ASSOCIATED RING 1 (BARD1) (ATBAR…	6.72259	8.51191	5.995	7.57561	8.63139	8.58822	10.7993	8.07694	8.26258	9.2258	11.0721	10.7082		7.0765	8.26507	9.04626	10.3354
AT1G04023	AT1G04023	None;(source:Araport11) long_noncoding_rna	0	0	0	0	0	0	0	0	0	0	0.012176	0.008536		0	0	0	0.006904
AT1G04027	ath-MIR2112	microRNA ath-MIR2112 precursor;(source:Araport11) miRNA_primary_transcript (ATH-MIR2112)	1.62601	3.39187	3.49259	2.68795	4.09958	5.31929	2.58101	1.68253	2.6788	4.42202	3.8398	3.46568		2.83682	4.0356	2.31411	3.90917
AT1G04030	AT1G04030	eisosome protein;(source:Araport11) protein_coding	14.1231	12.2394	14.8837	10.825	14.4167	15.1129	17.5765	17.5191	14.1277	18.4813	15.908	13.4329		13.7488	13.4515	16.4078	15.9407
AT1G04033	AT1G04033	None;(source:Araport11) long_noncoding_rna	0.078988	0.411854	0.678978	0.519296	0.031225	0.109868	0.246475	0.131162	0	0.240692	0.013396	0.321181		0.38994	0.22013	0.125879	0.191756
AT1G04037	AT1G04037	None;(source:Araport11) long_noncoding_rna	0.771564	0.603163	1.33271	0.68932	0.251471	0.222882	0.782053	0.374024	1.04369	0.620846	0.62435	0.695199		0.902479	0.387891	0.733255	0.646798
AT1G04040	AT1G04040	HAD superfamily, subfamily IIIB acid phosphatase;(source:Araport11) protein_coding	294.837	309.33	265.169	419.237	358.805	342.924	270.393	378.307	317.385	305.007	373.867	380.139		289.779	373.655	322.028	353.004
AT1G04043	AT1G04043	Natural antisense transcript overlaps with AT1G01720;(source:Araport11) antisense_long_noncoding_rna	4.9e-05	0	0	0	0	0	0	0	0	0	0	0		1.63333e-05	0	0	0
AT1G04047	AT1G04047	Natural antisense transcript overlaps with AT1G01725;(source:Araport11) antisense_long_noncoding_rna	1.40376	1.11362	2.55669	2.2151	1.56871	1.65107	3.0574	2.80364	1.24768	1.17008	1.2231	2.22873		1.69136	1.81163	2.36958	1.54064
AT1G04050	SUVR1	Encodes SUVR1, one of the four closely related Arabidopsis SUVR proteins that belong to the SU(VAR)3-9 subgroup of SET-domain proteins. Proteins containing the evolutionarily conserved SET domain are involved in regulation of eukaryotic gene expression and chromatin structure through their histone lysine methyltransferase (HMTase) activity. SUVR1, SUVR2 and SUVR4 proteins contain a novel domain a…	4.13182	4.77278	3.28011	4.30532	3.95271	4.57195	6.74211	5.16648	5.65618	4.63086	5.43642	5.49657		4.06157	4.27666	5.85492	5.18795
AT1G04053	AT1G04053	Natural antisense transcript overlaps with AT1G01750;(source:Araport11) antisense_long_noncoding_rna	3.86771	3.53976	3.83138	5.49	4.16027	5.16296	4.35215	3.38669	3.88585	2.99847	2.34649	2.63855		3.74629	4.93774	3.8749	2.66117
AT1G04057	AT1G04057	Natural antisense transcript overlaps with AT1G01760;(source:Araport11) antisense_rna	0	0	0	0	0	0	0	0	0	0	0	0		0	0	0	0
AT1G04063	AT1G04063	None;(source:Araport11) long_noncoding_rna	0.060858	0	0	0	0	0	0	0	0	0	0	0		0.020286	0	0	0
AT1G04067	AT1G04067	Natural antisense transcript overlaps with AT1G01840;(source:Araport11) antisense_long_noncoding_rna	0.77242	0.802867	0.542505	0.790598	0.437058	1.16937	0.778453	1.01366	0	0.966083	0.788555	0.548794		0.705931	0.799008	0.59737	0.767811
AT1G04070	TOM22-I	Subunit of the TOM complex, a translocase in the outer mitochondrial membrane that selectively allows proteins with a mitochondrial targeting sequence to enter the mitochondrion. protein_coding TRANSLOCASE OF OUTER MEMBRANE 22-I (TOM22-I) TRANSLOCASE OF OUTER MEMBRANE 22-I (TOM22-I); (ATTOM22-I)	24.4414	16.4288	21.7476	25.7068	17.9083	19.4066	18.7998	18.6056	18.8051	18.5373	17.657	19.305		20.8726	21.0072	18.7368	18.4997
AT1G04073	AT1G04073	Natural antisense transcript overlaps with AT1G01860;(source:Araport11) antisense_long_noncoding_rna	1.74004	1.61383	1.59118	0.942988	0.477221	0	0.732813	0.656028	0.459243	0.411929	0.821593	0.655642		1.64835	0.473403	0.616028	0.629721
AT1G04077	AT1G04077	Natural antisense transcript overlaps with AT1G01900;(source:Araport11) antisense_long_noncoding_rna	0.989364	0	0	0	0	0	0	0	0	0	0	0.078037		0.329788	0	0	0.0260123
AT1G04080	PRP39	Encodes a U1 small nuclear ribonucleoprotein (snRNP) factor involved in alternative splicing. protein_coding (PRP39A) (PRP39); (PRP39A)	54.8831	66.8622	51.5505	61.9196	61.5718	57.0452	75.0456	75.5309	74.9756	74.992	74.2557	71.933		57.7653	60.1788	75.184	73.7269
AT1G04083	AT1G04083	Natural antisense transcript overlaps with AT1G01910;(source:Araport11) antisense_long_noncoding_rna	0	0.833194	1.28308	0.812944	0.935244	1.29633	0.941462	0.587592	1.71108	1.13499	1.26771	0.824063		0.705425	1.01484	1.08004	1.07559
AT1G04087	AT1G04087	None;(source:Araport11) long_noncoding_rna	0	0	0	0	0	0.311404	0	0	0	0.034407	0	0		0	0.103801	0	0.011469
AT1G04090	AT1G04090	vacuolar sorting-associated protein (DUF946);(source:Araport11) protein_coding	1.32455	1.15296	1.44058	1.00941	1.1688	1.50388	1.29955	1.41335	1.43842	0.816235	0.968903	1.23336		1.30603	1.22736	1.38378	1.00617
AT1G04093	AT1G04093	None;(source:Araport11) long_noncoding_rna	0	0.296468	0	0	0.112664	0	0.103046	0	0	0.181577	0.104408	0.044307		0.0988227	0.0375547	0.0343487	0.110097
AT1G04097	AT1G04097	Natural antisense transcript overlaps with AT1G02305;(source:Araport11) antisense_long_noncoding_rna	0	0	0.298641	0.609116	0.630396	0.611307	0.19452	0.88742	0.223939	0.442757	0.600484	0		0.099547	0.61694	0.435293	0.347747
AT1G04100	IAA10	Auxin induced gene, IAA10 (IAA10). protein_coding INDOLEACETIC ACID-INDUCED PROTEIN 10 (IAA10) INDOLEACETIC ACID-INDUCED PROTEIN 10 (IAA10)	6.20758	6.7594	6.76498	6.17721	5.23989	6.72331	6.48906	6.51487	5.68103	5.67487	4.0875	4.81076		6.57732	6.04681	6.22832	4.85771
AT1G04103	AT1G04103	Natural antisense transcript overlaps with AT1G02310;(source:Araport11) antisense_long_noncoding_rna	0.757935	0.220144	0.808936	0.694307	1.20679	0.688401	0.716968	0.301102	0.253461	0.266459	0.367126	0.75235		0.595672	0.863166	0.423844	0.461978
AT1G04105	AT1G04105	hypothetical protein;(source:Araport11) protein_coding	0.119226	0	0.081706	0	0	0	0	0	0	0.082175	0	0.059598		0.0669773	0	0	0.0472577
AT1G04110	SDD1	Initially identified as a mutation affecting stomatal development and distribution. Encodes a protein similar to serine proteases. protein_coding STOMATAL DENSITY AND DISTRIBUTION 1 (SDD1) STOMATAL DENSITY AND DISTRIBUTION 1 (SDD1); (ATSDD1)	0.262803	0.735602	0.057787	0.195281	0.159667	0.105347	0.121542	0.019943	0.094354	0.055728	0	0.047039		0.352064	0.153432	0.078613	0.0342557
AT1G04117	AT1G04117	Natural antisense transcript overlaps with AT1G02420;(source:Araport11) antisense_long_noncoding_rna	4.02814	2.70374	3.69956	3.86235	3.02468	2.39491	3.90817	3.39304	3.71139	3.65337	3.34085	2.86802		3.47715	3.09398	3.67087	3.28741
AT1G04120	ABCC5	encodes a high-affinity inositol hexakisphosphate transporter that plays a role in guard cell signaling and phytate storage. It is a member of MRP subfamily / ABC transporter subfamily C. protein_coding ATP-BINDING CASSETTE C5 (ABCC5) MULTIDRUG RESISTANCE-ASSOCIATED PROTEIN 5 (ATMRP5);MULTIDRUG RESISTANCE PROTEIN 5 (MRP5);ARABIDOPSIS THALIANA ATP-BINDING CASSETTE C5 (ATABCC5);ATP-BINDING CASSETTE…	34.7833	49.4233	38.891	64.1889	59.0097	60.6614	69.7586	70.7689	66.7822	62.132	63.9406	68.545		41.0325	61.2866	69.1033	64.8725
AT1G04123	AT1G04123	Natural antisense transcript overlaps with AT1G02430;(source:Araport11) antisense_long_noncoding_rna	0	0.144429	0.081749	0.204751	0.304736	0	0.157264	0.22612	0	0	0.069004	0.053292		0.0753927	0.169829	0.127795	0.0407653
AT1G04127	AT1G04127	None;(source:Araport11) long_noncoding_rna	0.452097	0.15386	0	0.276612	0	0	0.258877	0.131013	0.32176	0	0.302822	0.260899		0.201986	0.092204	0.237217	0.187907
AT1G04130	TPR2	Encodes one of the 36 carboxylate clamp (CC)-tetratricopeptide repeat (TPR) proteins (Prasad 2010, Pubmed ID: 20856808). Interacts with Hsp90/Hsp70 as co-chaperone. protein_coding TETRATRICOPEPTIDE REPEAT 2 (TPR2) TETRATRICOPEPTIDE REPEAT 2 (TPR2); (AtTPR2)	15.056	12.6858	10.4215	17.9481	15.1284	14.5602	14.769	12.8471	15.8032	10.3315	12.7744	13.7835		12.7211	15.8789	14.4731	12.2965
AT1G04133	AT1G04133	None;(source:Araport11) long_noncoding_rna	0	0	0	0.005456	0	0	0	0.164854	0.139952	0	0.270288	0		0	0.00181867	0.101602	0.090096
AT1G04137	AT1G04137	None;(source:Araport11) long_noncoding_rna	0	0	0	0.10237	0	0	0	0	0.065995	0	0.034263	0		0	0.0341233	0.0219983	0.011421
AT1G04140	AT1G04140	Transducin family protein / WD-40 repeat family protein;(source:Araport11) protein_coding	51.7633	69.4771	61.6082	69.0445	71.8618	73.109	90.4565	94.9332	89.9664	100.625	101.352	94.9953		60.9495	71.3384	91.7853	98.9906
AT1G04143	AT1G04143	None;(source:Araport11) long_noncoding_rna	0	0	0	0	0	0	0	0	0	0	0	0		0	0	0	0
AT1G04147	AT1G04147	Natural antisense transcript overlaps with AT1G02860;(source:Araport11) antisense_long_noncoding_rna	3.55717	3.52908	4.84288	1.75831	5.79725	8.68238	3.23358	5.90283	5.77812	6.76368	6.92257	4.85602		3.97638	5.41265	4.97151	6.18075
AT1G04150	AT1G04150	C2 calcium/lipid-binding plant phosphoribosyltransferase family protein;(source:Araport11) protein_coding MULTIPLE C2 DOMAIN AND TRANSMEMBRANE REGION PROTEIN 10 (MCTP10) MULTIPLE C2 DOMAIN AND TRANSMEMBRANE REGION PROTEIN 10 (MCTP10)	0.673624	0.645239	0.435947	0.535347	0.617281	0.513615	1.43371	0.514659	0.707989	0.903417	0.989605	0.850587		0.584937	0.555414	0.885452	0.914536
AT1G04153	AT1G04153	Natural antisense transcript overlaps with AT1G02870;(source:Araport11) antisense_long_noncoding_rna	0.441722	0.424267	0.262282	0.294248	0.748574	0	0	0.313055	0.116129	0.073083	0.655397	0.082349		0.37609	0.347607	0.143061	0.270276
AT1G04157	AT1G04157	Natural antisense transcript overlaps with AT1G03090;(source:Araport11) antisense_long_noncoding_rna	0.550148	0	1.34246	0	1.44702	1.44254	0.138237	0.323036	3.10826	1.04861	0.691182	1.03609		0.630869	0.963188	1.18985	0.925294
AT1G04160	XIB	Encodes a member of the type XI myosin protein family involved in root hair elongation. protein_coding MYOSIN XI B (XIB) MYOSIN XI B (XIB);ARABIDOPSIS THALIANA MYOSIN XI B (ATXIB);MYOSIN XI-8 (XI-8);MYOSIN XI B (XI-B)	4.57805	5.94728	3.85262	7.8197	8.69804	8.53624	9.67328	8.91546	8.83472	8.63486	10.8459	10.1834		4.79265	8.35133	9.14115	9.88805
AT1G04163	AT1G04163	Natural antisense transcript overlaps with AT1G03100;(source:Araport11) antisense_long_noncoding_rna	0.400645	0.192811	0.511236	0.276426	1.46922	0.855995	0.901693	0.535202	0.877267	0.936717	1.01717	0.847994		0.368231	0.867214	0.771387	0.93396
AT1G04167	AT1G04167	None;(source:Araport11) long_noncoding_rna	0	0	0	0	0	0	0	0	0	0	0	0		0	0	0	0
AT1G04170	EIF2 GAMMA	protein synthesis initiation factor eIF2 gamma The mRNA is cell-to-cell mobile. protein_coding EUKARYOTIC TRANSLATION INITIATION FACTOR 2 GAMMA SUBUNIT (EIF2 GAMMA) EUKARYOTIC TRANSLATION INITIATION FACTOR 2 GAMMA SUBUNIT (EIF2 GAMMA)	98.152	88.499	72.3827	106.659	96.3119	95.2094	97.83	87.1748	103.741	99.0288	105.581	110.815		86.3446	99.3935	96.2487	105.142
AT1G04173	AT1G04173	None;(source:Araport11) long_noncoding_rna	0.60072	0	0	0.461119	0.665775	0.379566	0.225172	0	0	0	0.270164	0.318179		0.20024	0.502153	0.0750573	0.196114
AT1G04177	AT1G04177	None;(source:Araport11) long_noncoding_rna	0.012617	0	0	0	0	0	0.011314	0	0	0.023733	0	0		0.00420567	0	0.00377133	0.007911
AT1G04180	YUC9	YUCCA 9;(source:Araport11) protein_coding YUCCA 9 (YUC9) (YUCCA9);YUCCA 9 (YUC9)	11.6985	11.2579	7.04261	16.2056	10.2738	10.4179	25.0665	13.1377	7.05457	7.90655	8.32202	8.01605		9.99966	12.2991	15.0863	8.08154
AT1G04183	AT1G04183	Natural antisense transcript overlaps with AT1G03410;(source:Araport11) antisense_long_noncoding_rna	27.7568	5.94049	25.5735	12.788	2.06131	1.42954	28.3538	22.8452	2.30265	0.670533	25.1004	24.252		19.7569	5.42627	17.8339	16.6743
AT1G04187	AT1G04187	None;(source:Araport11) small_nucleolar_rna	2.93287	5.30004	3.8702	4.84379	7.3607	5.09434	5.09082	5.03547	7.62066	3.18767	3.79471	4.87611		4.03437	5.76628	5.91565	3.95283
AT1G04190	TPR3	Encodes one of the 36 carboxylate clamp (CC)-tetratricopeptide repeat (TPR) proteins (Prasad 2010, Pubmed ID: 20856808) with potential to interact with Hsp90/Hsp70 as co-chaperones. protein_coding TETRATRICOPEPTIDE REPEAT 3 (TPR3) TETRATRICOPEPTIDE REPEAT 3 (TPR3)	48.3761	42.495	37.8869	50.1036	47.4756	43.9393	45.6749	37.2297	43.3399	41.1851	44.2647	51.3495		42.9194	47.1728	42.0815	45.5998
AT1G04193	AT1G04193	None;(source:Araport11) small_nucleolar_rna	3.09842	3.36288	3.40159	1.93261	2.59339	2.31395	4.35823	4.51917	3.03259	3.50256	2.47361	1.44749		3.28763	2.27998	3.97	2.47455
AT1G04197	AT1G04197	None;(source:Araport11) small_nucleolar_rna	2.19493	3.74635	6.82537	2.95419	5.01847	2.06708	4.11595	7.0741	2.88904	3.80505	2.86128	2.08487		4.25555	3.34658	4.69303	2.91707
AT1G04200	AT1G04200	dyggve-melchior-clausen syndrome protein;(source:Araport11) protein_coding	24.9301	24.5479	21.237	24.4735	29.5842	34.3723	27.6126	29.3469	34.2919	26.7019	28.6212	28.8092		23.5717	29.4767	30.4171	28.0441
AT1G04203	AT1G04203	None;(source:Araport11) long_noncoding_rna	0	0	0	0	0	0	0.0493	0	0	0	0	0		0	0	0.0164333	0
AT1G04207	AT1G04207	None;(source:Araport11) long_noncoding_rna	0	0	0	0	0	0	0	0	0	0	0	0		0	0	0	0
AT1G04210	AT1G04210	Encodes a putative Raf-related kinase. protein_coding	18.2139	22.9057	18.2296	25.5474	28.9076	28.9125	30.7888	31.4179	31.2099	31.9661	28.8801	32.6322		19.783	27.7892	31.1389	31.1594
AT1G04213	AT1G04213	None;(source:Araport11) small_nucleolar_rna	0	0	0	0	0	0	0	0	0	0	0	0		0	0	0	0
AT1G04217	AT1G04217	None;(source:Araport11) small_nucleolar_rna	7.60883	6.55362	11.4711	9.06801	5.59959	6.59942	11.3981	16.6804	5.5705	11.8053	6.99967	7.50482		8.54452	7.089	11.2163	8.76993
AT1G04220	KCS2	Encodes KCS2, a member of the 3-ketoacyl-CoA synthase family involved in the biosynthesis of VLCFA (very long chain fatty acids). protein_coding 3-KETOACYL-COA SYNTHASE 2 (KCS2) 3-KETOACYL-COA SYNTHASE 2 (KCS2);DAISY (DAISY)	39.873	35.0907	47.5658	51.1126	23.9361	23.5777	34.0148	18.3613	16.7213	11.6793	11.3241	20.6716		40.8432	32.8755	23.0325	14.5583																							3307.3	-1.22615	0.372217	-3.294190407	0.000987056	0.011007	down
AT1G04223	AT1G04223	None;(source:Araport11) small_nucleolar_rna	3.96758	3.58365	5.70318	4.00189	3.21921	4.44492	5.13319	8.3958	2.02807	6.40203	3.67146	5.83026		4.41814	3.88867	5.18569	5.30125
AT1G04227	AT1G04227	None;(source:Araport11) small_nucleolar_rna	0.072033	0.098616	0.122148	0.077438	0.039844	0.06818	0.159915	0.112802	0.020883	0.145198	0.202216	0.028535		0.097599	0.0618207	0.0978667	0.125316
AT1G04230	AT1G04230	rRNA-processing EFG1-like protein (DUF2361);(source:Araport11) protein_coding	16.8982	20.2074	19.5028	19.2805	19.2235	16.5396	19.4209	19.8141	22.6211	19.812	21.3562	21.8177		18.8695	18.3479	20.6187	20.9953
AT1G04233	AT1G04233	Natural antisense transcript overlaps with AT1G03970;(source:Araport11) antisense_long_noncoding_rna	0	0	0	0.029518	0	0	0.003082	0	0	0	0	0		0	0.00983933	0.00102733	0
AT1G04237	AT1G04237	Natural antisense transcript overlaps with AT1G04040;(source:Araport11) antisense_long_noncoding_rna	1.77667	1.71862	1.60602	2.15814	0.740749	0.370451	1.38395	2.04406	1.1841	0.839373	2.1989	1.27625		1.70044	1.08978	1.53737	1.43818
AT1G04240	SHY2	SHY2/IAA3 regulates multiple auxin responses in roots. It is induced rapidly by IAA, and has been shown to be phosphorylated by oat phytochrome A in vitro. protein_coding	19.4514	22.5993	20.8771	16.9833	24.633	25.7199	18.835	24.2601	28.3441	28.3729	25.2479	18.3683		20.9759	22.4454	23.8131	23.9963
AT1G04243	AT1G04243	None;(source:Araport11) long_noncoding_rna	0	0	0	0	0	0	0.090254	0	0	0	0	0		0	0	0.0300847	0
AT1G04247	AT1G04247	Natural antisense transcript overlaps with AT1G04220;(source:Araport11) antisense_long_noncoding_rna	11.6056	12.1995	13.4299	16.9484	10.3223	10.8664	14.9004	8.30157	7.71183	5.91288	5.69717	8.2599		12.4117	12.7124	10.3046	6.62332
AT1G04250	AXR3	Transcription regulator acting as repressor of auxin-inducible gene expression. Auxin-inducible AUX/IAA gene. Short-lived nuclear protein with four conserved domains. Domain III has homology to beta alpha alpha dimerization and DNA binding domains. Involved in auxin signaling and is a positive modulator of natural leaf senescence. Auxin induces the degradation of the protein in a dosage-dependent…	155.458	128.816	136.358	155.234	140.933	144.089	160.179	124.249	147.5	122.957	125.379	139.692		140.211	146.752	143.976	129.342
AT1G04253	AT1G04253	None;(source:Araport11) long_noncoding_rna	0	0	0	0	0	0	0	0	0	0	0	0		0	0	0	0
AT1G04257	AT1G04257	None;(source:Araport11) long_noncoding_rna	0	0	0	0	0	0	0	0	0	0	0	0		0	0	0	0
AT1G04260	MPI7	Encodes protein that interacts with CaMV movement protein. Colocalizes in the cytoplasm with the movement protein. Has similarity to mammalian proteins (such as the rat PRA1) which have been described as rab acceptors. protein_coding CAMV MOVEMENT PROTEIN INTERACTING PROTEIN 7 (MPI7) MP-INTERACTING 1 (MPI1);CAMV MOVEMENT PROTEIN INTERACTING PROTEIN 7 (MPI7);CAMV MOVEMENT PROTEIN INTERACTING PROTE…	22.5581	17.1434	23.8303	18.5238	18.7419	22.4712	21.0894	15.6186	20.779	19.4932	18.3418	17.9407		21.1773	19.9123	19.1623	18.5919
AT1G04263	U5.6	U5;(source:Araport11) small_nuclear_rna (U5-6)	0	0	0	0	0	0	0.906211	0	0	0	0.288869	0.24517		0	0	0.30207	0.178013
AT1G04267	AT1G04267	None;(source:Araport11) small_nucleolar_rna	9.33221	9.07231	8.10981	9.27401	3.01985	7.68628	6.17405	8.73721	9.22282	11.3773	8.47858	10.5355		8.83811	6.66004	8.04469	10.1305
AT1G04270	RPS15	Encodes cytosolic ribosomal protein S15. protein_coding CYTOSOLIC RIBOSOMAL PROTEIN S15 (RPS15) CYTOSOLIC RIBOSOMAL PROTEIN S15 (RPS15);RIBOSOMAL PROTEIN US19U (US19U)	781.341	628.77	569.003	790.674	682.952	639.066	744.726	664.699	780.548	631.66	753.166	803.269		659.704	704.231	729.991	729.365
AT1G04273	AT1G04273	None;(source:Araport11) small_nucleolar_rna	7.68316	6.02636	5.65138	6.88155	4.33704	4.96995	4.05407	6.05126	6.29088	10.678	9.01732	8.70137		6.45363	5.39618	5.4654	9.46555
AT1G04277	AT1G04277	None;(source:Araport11) small_nucleolar_rna	5.29797	2.12061	3.34768	5.48661	3.33284	2.3513	2.51021	5.08761	2.43448	3.06129	3.19125	5.28424		3.58875	3.72358	3.3441	3.84559
AT1G04280	AT1G04280	Encodes a mitochondrial CaM/Ca2+-dependent NAD+ kinase. protein_coding NAD KINASE-CAM DEPENDENT (NADKC) NAD KINASE-CAM DEPENDENT (NADKC)	59.4605	71.7221	73.8225	58.3031	52.5453	53.6995	61.504	57.6311	50.8172	47.2429	45.7285	42.1211		68.335	54.8493	56.6508	45.0308
AT1G04283	AT1G04283	None;(source:Araport11) long_noncoding_rna	0	0	0	0	0	0.096265	0	0.191023	0.098872	0	0.099644	0		0	0.0320883	0.0966317	0.0332147
AT1G04287	AT1G04287	None;(source:Araport11) long_noncoding_rna	0	0	0	0	0	0	0	0	0	0	0	0		0	0	0	0
AT1G04290	AT1G04290	Thioesterase superfamily protein;(source:Araport11) protein_coding	28.418	21.4818	24.3876	25.8957	22.2147	20.4474	18.3616	18.5321	19.593	17.0898	18.1897	18.6823		24.7625	22.8526	18.8289	17.9873
AT1G04293	AT1G04293	None;(source:Araport11) long_noncoding_rna	0	0	0	0	0	0	0	0	0	0	0	0		0	0	0	0
AT1G04295	AT1G04295	Natural antisense transcript overlaps with AT1G04290;(source:Araport11) antisense_long_noncoding_rna	1.58969	0.630122	2.99931	0.794635	0.414309	0.424676	0.867931	0.929183	0.83036	0.525328	0.781285	1.31071		1.73971	0.54454	0.875825	0.87244
AT1G04297	AT1G04297	Natural antisense transcript overlaps with AT1G04900;(source:Araport11) antisense_long_noncoding_rna	0.491547	0.148693	0.113792	0.347199	0.362782	0.387244	0.265461	0.361608	0.391123	0.555873	0.370596	0.151376		0.251344	0.365742	0.339397	0.359282
AT1G04300	AT1G04300	Encodes MUSE13, a TRAF domain protein. Regulates the turnover of nucleotide-binding domain and leucine-rich repeat-containing (NLR) immune receptors SNC1 and RPS2. Loss of both MUSE13 and MUSE14 leads to enhanced pathogen resistance, NLR accumulation, and autoimmunity.In addition, MUSE13/14 physically interact with ATG6 and appear to regulate ATG6 ubiquitination and thus formation of autophagosom…	30.1979	45.0124	38.6883	40.9009	47.0822	45.2624	58.1094	68.9043	61.6597	70.3446	65.469	52.392		37.9662	44.4152	62.8911	62.7352
AT1G04303	AT1G04303	Natural antisense transcript overlaps with AT1G04910;(source:Araport11) antisense_long_noncoding_rna	1.79044	2.57265	3.16366	1.66717	1.50046	1.32187	2.1517	1.42461	1.84852	0.888116	2.44769	1.64335		2.50891	1.4965	1.80828	1.65972
AT1G04307	AT1G04307	None;(source:Araport11) long_noncoding_rna	0	0.069305	0	0.144781	0	0.088023	0	0	0	0	0	0.105282		0.0231017	0.0776013	0	0.035094
AT1G04310	ERS2	encodes an ethylene receptor related to bacterial two-component histidine kinases. protein_coding ETHYLENE RESPONSE SENSOR 2 (ERS2) ETHYLENE RESPONSE SENSOR 2 (ERS2)	5.13561	6.24488	5.53295	4.09193	6.79507	6.39547	8.50375	6.09912	8.57961	7.52581	5.9576	5.00712		5.63781	5.76082	7.72749	6.16351
AT1G04313	AT1G04313	None;(source:Araport11) long_noncoding_rna	0	0.175214	0.102446	0	0	0	0	0	0	0	0	0.102075		0.0925533	0	0	0.034025
AT1G04320	.	pre-tRNA tRNA-Gly (anticodon: GCC);(source:Araport11, TAIR10) pre_trna	0	0	0	0	0	0	0	0	0	0	0	0		0	0	0	0
AT1G04323	AT1G04323	None;(source:Araport11) long_noncoding_rna	0	0.340606	0.033811	0	0.163142	0.05733	0	0	0	0	0	0		0.124806	0.0734907	0	0
AT1G04327	AT1G04327	None;(source:Araport11) long_noncoding_rna	0	0	0	0	0	0	0	0	0	0	0	0		0	0	0	0
AT1G04330	AT1G04330	A proline/serine rich protein of unknown function. It interacts with defense related MAP kinase MPK6 and others. May be involved in signaling during defense or stress response. protein_coding (PH2) (PH2)	6.60762	5.42428	6.72716	17.8633	2.22739	2.94456	8.56009	3.8946	5.01119	2.00007	5.69892	6.18036		6.25302	7.67842	5.82196	4.62645
AT1G04333	AT1G04333	None;(source:Araport11) long_noncoding_rna	0	0	0	0	0	0	0	0	0	0	0	0		0	0	0	0
AT1G04337	AT1G04337	None;(source:Araport11) long_noncoding_rna	0	0	0	0	0	0	0	0	0	0	0	0		0	0	0	0
AT1G04340	AT1G04340	HR-like lesion-inducing protein-like protein;(source:Araport11) protein_coding	57.1294	48.4279	43.452	57.8156	45.099	45.5916	50.4641	35.5543	52.1524	43.2117	53.5054	58.4943		49.6698	49.5021	46.057	51.7371
AT1G04343	AT1G04343	Natural antisense transcript overlaps with AT1G05200;(source:Araport11) antisense_long_noncoding_rna	0.477881	0.418066	0.04758	0.01236	0.095272	0.079166	0.004336	0.003258	0.002712	0	0.09737	0.085986		0.314509	0.062266	0.00343533	0.0611187
AT1G04347	AT1G04347	Natural antisense transcript overlaps with AT1G05205;(source:Araport11) antisense_long_noncoding_rna	1.22826	1.17218	1.59	2.22334	0.696817	1.1148	0.90923	0.818573	1.45157	0.976402	2.45098	1.36745		1.33015	1.34499	1.05979	1.59828
AT1G04350	AT1G04350	encodes a protein whose sequence is similar to 2-oxoglutarate-dependent dioxygenase protein_coding	4.41467	6.28931	5.22321	3.6067	4.38515	4.9212	4.75679	3.98484	3.24714	4.74884	4.3866	4.04549		5.30907	4.30435	3.99626	4.39364
AT1G04353	AT1G04353	Natural antisense transcript overlaps with AT1G05230;(source:Araport11) antisense_long_noncoding_rna	1.92507	2.61337	3.15019	1.83645	3.00058	1.95765	2.60359	3.48131	2.67352	3.54508	3.05409	2.01172		2.56287	2.26489	2.91947	2.87029
AT1G04357	AT1G04357	None;(source:Araport11) long_noncoding_rna	2.16837	1.40811	1.58294	1.91189	1.20783	1.30894	1.22842	1.63154	2.00927	1.33825	2.17132	1.41588		1.71981	1.47622	1.62308	1.64182
AT1G04360	AT1G04360	RING/U-box superfamily protein;(source:Araport11) protein_coding ARABIDOPSIS TOXICOS EN LEVADURA 1 (ATL1) ARABIDOPSIS TOXICOS EN LEVADURA 1 (ATL1)	19.2879	17.1976	22.619	20.7289	17.4281	15.659	17.511	11.8823	10.7467	9.25688	12.1125	11.9971		19.7015	17.9386	13.38	11.1222
AT1G04363	AT1G04363	None;(source:Araport11) long_noncoding_rna	0	0	0	0	0	0	0	0	0	0	0	0		0	0	0	0
AT1G04367	AT1G04367	None;(source:Araport11) long_noncoding_rna	0.210236	0.123263	0.021253	0.05773	0.021284	0.054696	0.038827	0.116767	0.094506	0.026256	0.105855	0		0.118251	0.04457	0.0833667	0.044037
AT1G04370	ERF14	encodes a member of the ERF (ethylene response factor) subfamily B-3 of ERF/AP2 transcription factor family. The protein contains one AP2 domain. There are 18 members in this subfamily including ATERF-1, ATERF-2, AND ATERF-5. protein_coding ETHYLENE-RESPONSIVE ELEMENT BINDING FACTOR 14 (ERF14) ETHYLENE-RESPONSIVE ELEMENT BINDING FACTOR 14 (ATERF14);ETHYLENE-RESPONSIVE ELEMENT BINDING FACTOR 14 (E…	0.557347	0.279701	0.733046	0.54284	0.324021	0.328449	0.235674	0.125975	0.308818	0	0	0.360475		0.523365	0.398437	0.223489	0.120158
AT1G04373	AT1G04373	None;(source:Araport11) long_noncoding_rna	0	0	0	0	0	0	0	0	0	0	0	0		0	0	0	0
AT1G04377	AT1G04377	None;(source:Araport11) long_noncoding_rna	0	0	0	0	0	0	0	0	0	0	0	0		0	0	0	0
AT1G04380	AT1G04380	encodes a protein similar to a 2-oxoglutarate-dependent dioxygenase protein_coding	0.352776	0.122651	0.115577	0.215321	0.288225	0.094367	0.711998	0.429866	0.342799	0.246232	0.463877	0.172936		0.197001	0.199304	0.494888	0.294348
AT1G04383	AT1G04383	None;(source:Araport11) long_noncoding_rna	0	0	0	0	0	0	0	0	0	0	0	0		0	0	0	0
AT1G04387	AT1G04387	None;(source:Araport11) long_noncoding_rna	0	0	0	0	0.075396	0	0	0.144464	0.171938	0	0	0		0	0.025132	0.105467	0
AT1G04390	AT1G04390	BTB/POZ domain-containing protein;(source:Araport11) protein_coding	5.2885	5.33215	6.14512	5.47168	5.77912	5.99071	7.71609	9.86286	7.01635	8.27587	7.88497	6.82483		5.58859	5.74717	8.19843	7.66189
AT1G04393	ath-MIR5640	microRNA ath-MIR5640 precursor;(source:Araport11) miRNA_primary_transcript (ATH-MIR5640)	0.265906	0.389432	0.222379	0.254202	0.549333	0.274956	0.826875	1.18472	0.45426	0.826792	0.716583	0.520987		0.292572	0.359497	0.82195	0.688121
AT1G04397	AT1G04397	None;(source:Araport11) long_noncoding_rna	0	0.171467	0	0	0.492627	0.248857	0.714774	0.445902	0	0.356291	0	0		0.0571557	0.247161	0.386892	0.118764
AT1G04400	CRY2	Blue light receptor mediating blue-light regulated cotyledon expansion and flowering time. Positive regulator of the flowering-time gene CONSTANS. This gene possesses a light-induced CNT2 N-terminal homodimerisation domain.Involved in blue-light induced stomatal opening. Involved in triggering chromatin decondensation. An 80-residue motif (NC80) is sufficient to confer CRY2's physiological functi…	73.9115	100.755	114.119	62.046	118.766	122.846	91.697	125.125	121.421	110.502	120.272	97.419		96.2616	101.219	112.748	109.398
AT1G04403	AT1G04403	None;(source:Araport11) long_noncoding_rna	0.037184	0.060272	0	0	0	0	0	0	0	0	0	0		0.0324853	0	0	0
AT1G04407	AT1G04407	None;(source:Araport11) long_noncoding_rna	0.134243	0	0	0	0	0	0	0	0	0	0	0.015752		0.0447477	0	0	0.00525067
AT1G04410	c-NAD-MDH1	predicted to encode a cytosolic malate dehydrogenase. protein_coding CYTOSOLIC-NAD-DEPENDENT MALATE DEHYDROGENASE 1 (c-NAD-MDH1) CYTOSOLIC-NAD-DEPENDENT MALATE DEHYDROGENASE 1 (c-NAD-MDH1)	1332.19	1247.2	1397.11	1298.44	1361.51	1383.56	1326.5	1351.13	1472.09	1278.05	1358.98	1332.09		1325.5	1347.83	1383.24	1323.04
AT1G04413	AT1G04413	Natural antisense transcript overlaps with AT1G05720;(source:Araport11) antisense_long_noncoding_rna	0.448521	0	0.463841	0.110264	0.156308	0.27503	0.3896	0.208939	0.165034	0.034395	0.146503	0.107213		0.304121	0.180534	0.254524	0.096037
AT1G04417	AT1G04417	Natural antisense transcript overlaps with AT1G05730;(source:Araport11) antisense_long_noncoding_rna	0.242123	0.197134	0	0	0	0.220207	0.259956	0.069608	0.092861	0.173284	0.217081	0		0.146419	0.0734023	0.140808	0.130122
AT1G04420	AT1G04420	NAD(P)-linked oxidoreductase superfamily protein;(source:Araport11) protein_coding	9.9306	19.1723	9.51719	7.78826	10.6406	9.81512	8.4449	9.21877	8.77612	8.71932	8.89292	7.3655		12.8733	9.41468	8.81326	8.32591
AT1G04423	ath-MIR5656	microRNA ath-MIR5656 precursor;(source:Araport11) miRNA_primary_transcript (ATH-MIR5656)	1.18188	0.579806	0.667975	0.847866	0.768972	0.654065	1.08217	1.51009	1.16119	1.19616	1.28716	0.789956		0.809887	0.756968	1.25115	1.09109
AT1G04425	AT1G04425	other_RNA;(source:Araport11) other_rna	12.3101	9.40828	11.4354	11.9442	9.31517	9.53481	13.6066	8.91264	10.3528	11.1512	8.85046	11.9496		11.0513	10.2647	10.9573	10.6504
AT1G04427	AT1G04427	None;(source:Araport11) long_noncoding_rna	1.10973	0.532443	1.21208	2.60012	1.27031	1.50615	2.01999	0.839181	1.66858	1.58881	1.32435	0.773111		0.951415	1.79219	1.50925	1.22876
AT1G04430	AT1G04430	S-adenosyl-L-methionine-dependent methyltransferases superfamily protein;(source:Araport11) protein_coding	64.7693	84.9986	64.1538	83.1255	85.9185	89.1103	97.0709	92.5591	116.966	96.2865	109.671	119.777		71.3073	86.0514	102.199	108.578
AT1G04433	AT1G04433	Natural antisense transcript overlaps with AT1G05835;(source:Araport11) antisense_long_noncoding_rna	2.3983	1.26484	0.939835	0.587535	0.444597	1.48338	1.9663	2.07374	0.805484	1.81186	1.99743	1.12537		1.53432	0.838502	1.61518	1.64488
AT1G04437	AT1G04437	Natural antisense transcript overlaps with AT1G05840;(source:Araport11) antisense_long_noncoding_rna	0.251717	0	0.348172	1.05709	0.698802	0	1.78741	0	0.720174	1.042	1.349	1.55975		0.199963	0.585296	0.835861	1.31691
AT1G04440	CKL13	Member of CKL gene family (CKL-C group). protein_coding CASEIN KINASE LIKE 13 (CKL13) CASEIN KINASE LIKE 13 (CKL13)	77.2525	92.2249	99.3038	82.0186	116.665	116.305	75.38	102.772	99.9446	89.533	92.0339	81.4667		89.5937	104.996	92.699	87.6779
AT1G04443	AT1G04443	None;(source:Araport11) long_noncoding_rna	0	0	0	0	0	0	0	0	0	0	0	0		0	0	0	0
AT1G04445	AT1G04445	C2H2-like zinc finger protein;(source:Araport11) protein_coding	1.81446	1.40563	2.90495	1.01876	3.36744	5.63622	1.6377	4.53661	4.78519	2.0479	2.20235	3.41799		2.04168	3.34081	3.65317	2.55608
AT1G04447	AT1G04447	None;(source:Araport11) long_noncoding_rna	0	0	0	0	0	0	0	0	0	0	0	0		0	0	0	0
AT1G04450	RIC3	Encodes a member of a novel protein family that contains contain a CRIB (for Cdc42/Rac-interactive binding) motif required for their specific interaction with GTP-bound Rop1 (plant-specific Rho GTPase). It interacts with Rop1 and is involved in pollen tube growth and function, and exocytosis in the pollen tube tip. The protein most similar to RIC1 (family subgroup III). Gene is expressed predomin…	0	0	0	0	0	0	0	0	0	0	0	0		0	0	0	0
AT1G04453	AT1G04453	None;(source:Araport11) long_noncoding_rna	0	0.275124	0	0	0	0	0.112026	0	0.417473	0	0	0		0.091708	0	0.1765	0
AT1G04455	AT1G04455	hypothetical protein;(source:Araport11) protein_coding	0.160911	0	0	0.143781	0.359888	0.083632	0	0	0	0	0	0		0.053637	0.195767	0	0
AT1G04463	AT1G04463	Natural antisense transcript overlaps with AT1G06450;(source:Araport11) antisense_long_noncoding_rna	0.181479	0.521769	0.136762	0.085985	0.061398	0.040529	0.253988	0.002952	0.104687	0.850465	0.071108	0.099979		0.280003	0.0626373	0.120542	0.340517
AT1G04467	AT1G04467	Natural antisense transcript overlaps with AT1G06460;(source:Araport11) antisense_long_noncoding_rna	0	0.161352	0.18314	0.416085	0.085501	0	0.232704	0.337739	0.257432	0.212644	0.294443	0.448737		0.114831	0.167195	0.275958	0.318608
AT1G04470	AT1G04470	hypothetical protein (DUF810);(source:Araport11) protein_coding	0	0	0	0	0	0	0	0	0	0	0.020295	0		0	0	0	0.006765
AT1G04473	AT1G04473	Natural antisense transcript overlaps with AT1G06500;(source:Araport11) antisense_long_noncoding_rna	0.763528	0.731982	1.41076	1.1744	1.23991	0.620833	0.981847	0.588834	0.640996	0.43978	1.43585	1.22226		0.968756	1.01171	0.737226	1.03263
AT1G04477	AT1G04477	Natural antisense transcript overlaps with AT1G06515;(source:Araport11) antisense_long_noncoding_rna	2.511	2.85129	1.6804	1.80167	1.7842	1.4697	1.81167	1.69425	1.85193	1.09985	1.22829	1.43685		2.34757	1.68519	1.78595	1.255
AT1G04480	AT1G04480	Ribosomal protein L14p/L23e family protein;(source:Araport11) protein_coding RIBOSOMAL PROTEIN UL14X (UL14X) RIBOSOMAL PROTEIN UL14X (UL14X)	445.811	293.641	358.541	424.354	351.613	341.073	532.45	482.71	517.382	461.142	463.564	509.275		365.998	372.347	510.847	477.993
AT1G04483	AT1G04483	Natural antisense transcript overlaps with AT1G06560;(source:Araport11) antisense_long_noncoding_rna	0	0.376006	0	0	0.197695	0.575381	0	0.152471	0.001524	0	0.070783	0		0.125335	0.257692	0.0513317	0.0235943
AT1G04487	AT1G04487	Natural antisense transcript overlaps with AT1G06650;(source:Araport11) antisense_long_noncoding_rna	0	0	0	0	0	0	0	0	0	0	0	0		0	0	0	0
AT1G04490	AT1G04490	hypothetical protein (DUF3527);(source:Araport11) protein_coding	2.55988	3.72277	1.87563	5.8019	4.89001	4.84461	7.13842	4.4046	3.74176	5.38108	2.43832	6.2721		2.71942	5.17884	5.09493	4.69717
AT1G04493	AT1G04493	None;(source:Araport11) long_noncoding_rna	0.104608	0	0.024042	0	0.013259	0	0.032195	0	0	0	0	0		0.0428833	0.00441967	0.0107317	0
AT1G04497	AT1G04497	None;(source:Araport11) long_noncoding_rna	0	0	0	0	0	0	0	0	0	0	0	0		0	0	0	0
AT1G04500	AT1G04500	CCT motif family protein;(source:Araport11) protein_coding	0.045785	0.119313	0	0	0.074746	0.083462	0.098619	0.020835	0.028851	0	0	0		0.0550327	0.052736	0.049435	0
AT1G04503	AT1G04503	Natural antisense transcript overlaps with AT1G06760;(source:Araport11) antisense_long_noncoding_rna	0.077153	0.016226	0.088809	0.072014	0.115261	0.064274	0.015582	0.031118	0.001064	0.000984	0.009836	0.065582		0.0607293	0.0838497	0.0159213	0.0254673
AT1G04507	AT1G04507	Natural antisense transcript overlaps with AT1G06790;(source:Araport11) antisense_long_noncoding_rna	0	0	0.003913	0	0	0	0.004967	0	0	0	0.00283	0.000203		0.00130433	0	0.00165567	0.001011
AT1G04510	MAC3A	Encodes MAC3A, a U-box proteins with homology to the yeast and human E3 ubiquitin ligase Prp19. Associated with the MOS4-Associated Complex (MAC). Involved in plant innate immunity. Regulator of flowering time. protein_coding MOS4-ASSOCIATED COMPLEX 3A (MAC3A) MOS4-ASSOCIATED COMPLEX 3A (MAC3A);PLANT U-BOX 59 (PUB59)	41.1568	40.0563	33.9024	51.673	43.2648	40.6447	47.9387	51.6488	48.8631	47.5967	50.6768	56.1836		38.3719	45.1942	49.4836	51.4857
AT1G04513	AT1G04513	Natural antisense transcript overlaps with AT1G06800;(source:Araport11) antisense_long_noncoding_rna	1.50382	1.01785	1.69602	0.304713	0.36736	0.152532	1.61914	1.18141	1.37028	0.60455	0.902551	0.860464		1.4059	0.274868	1.39028	0.789188		54.5117	-2.35892	0.522793	-4.51214	6.42e-06	0.000710485	down															39.7504	1.44766	0.50504	2.86643	0.00415128	0.0324699	up
AT1G04517	AT1G04517	None;(source:Araport11) small_nucleolar_rna	2.63059	1.5282	2.84927	5.05928	0.402107	0.244675	0.230573	0.027843	0	0	0.148856	0		2.33602	1.90202	0.0861387	0.0496187																7.6328	-4.14247	1.49271	-2.775126639	0.00551802	0.0463986	down
AT1G04520	PDLP2	Encodes a plasmodesmal protein that may be involved in the intercellular movement of molecules through the plasmodesmata. protein_coding PLASMODESMATA-LOCATED PROTEIN 2 (PDLP2) PLASMODESMATA-LOCATED PROTEIN 2 (PDLP2)	20.2601	17.3328	13.2803	26.542	16.0408	14.2931	21.5677	11.0987	19.4703	16.6355	18.6572	24.2044		16.9577	18.9586	17.3789	19.8324
AT1G04523	AT1G04523	None;(source:Araport11) long_noncoding_rna	0.075999	0.182325	0.011454	0.36993	0.014566	0	0	0.04361	0	0.130681	0	0		0.089926	0.128165	0.0145367	0.0435603
AT1G04527	AT1G04527	None;(source:Araport11) small_nucleolar_rna	0	0	0	0	0	0	0.171399	0	0	0	0	0		0	0	0.057133	0
AT1G04530	TPR4	Encodes one of the 36 carboxylate clamp (CC)-tetratricopeptide repeat (TPR) proteins (Prasad 2010, Pubmed ID: 20856808) with potential to interact with Hsp90/Hsp70 as co-chaperones. protein_coding TETRATRICOPEPTIDE REPEAT 4 (TPR4) TETRATRICOPEPTIDE REPEAT 4 (TPR4)	41.0119	48.3233	45.7097	37.2966	38.3744	39.38	41.4055	48.1291	42.7726	39.7763	41.6474	39.3002		45.015	38.3503	44.1024	40.2413
AT1G04533	AT1G04533	Natural antisense transcript overlaps with AT1G06923;(source:Araport11) antisense_long_noncoding_rna	0.126989	0	0	0	0	0.196789	0.166453	0	0	0.084311	0.176768	0		0.0423297	0.0655963	0.0554843	0.0870263
AT1G04537	AT1G04537	Natural antisense transcript overlaps with AT1G07020;(source:Araport11) antisense_long_noncoding_rna	0.556592	0.216448	0.197854	0.072	0.045265	0.141223	0.000405	0.062617	0.074054	0.029632	0.010682	0.023036		0.323631	0.0861627	0.045692	0.0211167
AT1G04540	AT1G04540	Calcium-dependent lipid-binding (CaLB domain) family protein;(source:Araport11) protein_coding	3.14483	4.87702	4.57344	5.01254	4.40092	3.83857	7.37851	5.54349	5.63316	4.94899	4.77224	5.89022		4.19843	4.41734	6.18505	5.20382
AT1G04547	AT1G04547	None;(source:Araport11) small_nucleolar_rna	0	0.479351	0.223856	0.720162	0	0	0	0	0.486904	0.681477	0.579557	0.418188		0.234402	0.240054	0.162301	0.559741
AT1G04550	IAA12	IAA12/BDL plays a role in auxin-mediated processes of apical-basal patterning in the embryo. bdl mutants lack a primary root meristem protein_coding INDOLE-3-ACETIC ACID INDUCIBLE 12 (IAA12) INDOLE-3-ACETIC ACID INDUCIBLE 12 (IAA12);BODENLOS (BDL)	20.6593	24.6243	17.4363	25.0392	14.4336	17.4653	24.8069	16.8424	21.3118	19.0156	17.7188	22.0354		20.9066	18.9793	20.987	19.5899
AT1G04555	AT1G04555	transmembrane protein;(source:Araport11) protein_coding	13.4958	10.184	16.2686	10.4905	12.3543	13.8586	11.3174	11.9585	11.6833	9.92923	10.1538	10.7773		13.3162	12.2345	11.6531	10.2868
AT1G04557	AT1G04557	None;(source:Araport11) long_noncoding_rna	0	0	0	0	0	0	0	0	0	0	0	0		0	0	0	0
AT1G04560	AT1G04560	AWPM-19-like family protein;(source:Araport11) protein_coding	1.24504	1.38482	0.915674	1.8112	1.41609	1.87155	3.6924	2.36658	0.374469	0.906871	0.075763	0.479247		1.18185	1.69961	2.14448	0.487294
AT1G04563	AT1G04563	None;(source:Araport11) long_noncoding_rna	1.12233	0.190707	0.303537	0.829404	0	0.712406	1.92876	0.744052	0.693433	0.513337	0.544708	0.683104		0.538859	0.513937	1.12208	0.580383
AT1G04567	AT1G04567	Natural antisense transcript overlaps with AT1G07220;(source:Araport11) antisense_long_noncoding_rna	1.30425	1.16425	1.09471	1.12359	0.933331	0.727886	1.34759	1.3624	1.0682	1.01893	0.505419	0.808096		1.18774	0.928268	1.2594	0.777481
AT1G04570	AT1G04570	Similar to plastid solute transporters. protein_coding	0.796237	1.07743	0.928077	0.63212	1.1278	0.862413	1.75544	0.938765	0.641639	1.04965	0.911559	0.892474		0.933913	0.87411	1.11195	0.951228
AT1G04573	AT1G04573	None;(source:Araport11) long_noncoding_rna	0	0	0	0	0	0	0	0	0	0	0	0		0	0	0	0
AT1G04577	AT1G04577	Natural antisense transcript overlaps with AT1G07470;(source:Araport11) antisense_long_noncoding_rna	0.123685	0.845226	0.369495	0	0	0	0.313272	0.171271	0.471346	0	0.497645	0.117048		0.446135	0	0.31863	0.204898
AT1G04580	AO4	Encodes aldehyde oxidase AAO4 preferentially expressed in developing seeds. protein_coding ALDEHYDE OXIDASE 4 (AO4) ALDEHYDE OXIDASE 2 (ATAO2);ALDEHYDE OXIDASE 4 (AO4);ARABDOPSIS THALIANA ALDEHYDE OXIDASE 4 (ATAO-4);ALDEHYDE OXIDASE 4 (AAO4)	0.036328	0.034513	0.012235	0.055668	0.044314	0	0.123449	0.120831	0.035632	0.046545	0.142923	0.032687		0.027692	0.0333273	0.093304	0.0740517
AT1G04583	AT1G04583	Natural antisense transcript overlaps with AT1G07473;(source:Araport11) antisense_long_noncoding_rna	0	0	0	0	0.051761	0.01018	0.002069	0	0.081852	0	0.105791	0		0	0.020647	0.0279737	0.0352637
AT1G04587	AT1G04587	Natural antisense transcript overlaps with AT1G07480;(source:Araport11) antisense_long_noncoding_rna	0.736665	1.80573	1.61516	1.55813	1.18723	1.41004	1.05316	1.57249	1.63463	0.907355	1.65599	0.943091		1.38585	1.38514	1.42009	1.16881
AT1G04590	AT1G04590	PPR containing-like protein;(source:Araport11) protein_coding	24.0761	21.1303	18.5684	24.8237	18.959	22.4999	24.6897	22.3511	20.6674	22.514	24.0299	26.8736		21.2583	22.0942	22.5694	24.4725
AT1G04593	AT1G04593	None;(source:Araport11) long_noncoding_rna	0	0	0	0	0	0	0	0	0	0	0	0		0	0	0	0
AT1G04597	AT1G04597	None;(source:Araport11) long_noncoding_rna	0	0	0	0	0	0	0	0	0	0	0	0		0	0	0	0
AT1G04600	XIA	member of Myosin-like proteins protein_coding MYOSIN XI A (XIA) MYOSIN XI A (XIA); (ATXIA)	0.229572	0.383179	0.29798	0.444453	0.559966	0.50454	0.735091	0.749131	0.848092	0.891585	0.945791	0.866573		0.303577	0.502986	0.777438	0.901316																207.398	1.24338	0.311673	3.98938	6.62e-05	0.00161936	up
AT1G04603	AT1G04603	None;(source:Araport11) long_noncoding_rna	0	0	0	0	0	0	0	0	0	0	0	0		0	0	0	0
AT1G04607	AT1G04607	None;(source:Araport11) long_noncoding_rna	0	0	0	0.196327	0	0	0	0	0	0	0	0		0	0.0654423	0	0
AT1G04610	YUC3	Encodes a member of the YUC family that is expressed in the root apex and is ethylene inducible in the root. protein_coding YUCCA 3 (YUC3) YUCCA 3 (YUC3)	9.11194	11.0133	9.49025	9.89458	5.44148	6.50601	18.6245	13.2705	8.53674	15.0015	16.3277	18.0683		9.87185	7.28069	13.4772	16.4658																							1416.3	1.12639	0.252899	4.45391	8.43e-06	0.000232619	up
AT1G04620	HCAR	Encodes a 7-hydroxymethyl chlorophyll a reductase, an enzyme of the chlorophyll cycle that converts 7-hydroxymethyl chlorophyll a to chlorophyll a. protein_coding 7-HYDROXYMETHYL CHLOROPHYLL A (HMCHL) REDUCTASE (HCAR) 7-HYDROXYMETHYL CHLOROPHYLL A (HMCHL) REDUCTASE (HCAR)	0.985428	1.87207	1.50124	1.02046	1.70161	1.59908	1.47788	3.63568	1.00949	3.88829	2.4689	1.10284		1.45291	1.44038	2.04102	2.48667
AT1G04623	AT1G04623	None;(source:Araport11) long_noncoding_rna	0	0	0	0.014135	0	0	0.010757	0	0	0	0	0.240518		0	0.00471167	0.00358567	0.0801727
AT1G04625	AT1G04625	Polynucleotidyl transferase, ribonuclease H-like superfamily protein;(source:Araport11) protein_coding	0.019574	0.019497	0.04784	0.005413	0.013249	0.007289	0.018325	0.00359	0.01289	0.010919	0.014786	0.012241		0.0289703	0.00865033	0.0116017	0.0126487
AT1G04630	MEE4	GRIM-19 protein;(source:Araport11) protein_coding MATERNAL EFFECT EMBRYO ARREST 4 (MEE4) MATERNAL EFFECT EMBRYO ARREST 4 (MEE4)	75.983	66.5505	74.1754	70.8662	69.8488	75.2006	79.8867	77.3205	73.4514	69.3037	73.2138	75.5906		72.2363	71.9719	76.8862	72.7027
AT1G04635	EMB1687	ribonuclease P family protein / Rpp14 family protein;(source:Araport11) protein_coding EMBRYO DEFECTIVE 1687 (EMB1687) EMBRYO DEFECTIVE 1687 (EMB1687);A. THALIANA HOMOLOG OF YEAST POP5 (POP5); (ATPOP5)	8.18658	3.35851	3.58523	7.55075	7.17783	7.65376	5.8952	5.38509	6.16621	5.76325	6.11475	7.08183		5.04344	7.46078	5.8155	6.31995
AT1G04640	LIP2	Lipoyltransferase, located in mitochondria but not found in chloroplasts protein_coding LIPOYLTRANSFERASE 2 (LIP2) LIPOYLTRANSFERASE 2 (LIP2)	12.0204	13.1416	12.7559	7.23141	12.6608	9.83415	11.9346	10.7	10.4613	11.0078	9.87735	9.60376		12.6393	9.9088	11.032	10.163
AT1G04643	AT1G04643	Natural antisense transcript overlaps with AT1G08120;(source:Araport11) antisense_long_noncoding_rna	0	0	0	0	0	0.011059	0.055584	0	0	0.01662	0.00314	0.235819		0	0.00368633	0.018528	0.085193
AT1G04645	AT1G04645	Plant self-incompatibility protein S1 family;(source:Araport11) protein_coding	0.072358	0	0	0	0	0	0	0	0.069068	0	0	0		0.0241193	0	0.0230227	0
AT1G04647	AT1G04647	Natural antisense transcript overlaps with AT1G08315;(source:Araport11) antisense_long_noncoding_rna	0.041659	2.90425	1.44328	4.09234	22.5939	2.40475	2.01676	14.4908	2.59754	12.6272	6.05177	10.6965		1.46306	9.697	6.36837	9.79181
AT1G04650	AT1G04650	FLIP is a member of a conserved gene family with wide distribution across taxa. In Arabidopsis, it forms a complex with FIGL1 regulates meiotic crossover formation via RAD51 and DMC1. protein_coding FIDGETIN-LIKE-1 INTERACTING PROTEIN (FLIP) FIDGETIN-LIKE-1 INTERACTING PROTEIN (FLIP)	1.56399	2.07442	0.715134	2.13978	1.69392	1.94081	2.22851	1.94053	1.81567	2.01267	2.16923	2.3565		1.45118	1.92484	1.9949	2.17947
AT1G04653	AT1G04653	None;(source:Araport11) long_noncoding_rna	0	0	0	0	0	0	0	0	0	0	0	0		0	0	0	0
AT1G04657	AT1G04657	None;(source:Araport11) long_noncoding_rna	0	0	0	0	0	0	0	0	0	0	0	0		0	0	0	0
AT1G04660	AT1G04660	glycine-rich protein;(source:Araport11) protein_coding	0.800627	0.848802	0.99837	0.196702	0.702001	0.774223	0.821278	0.720161	0.886235	0.628961	0.760248	0.686547		0.8826	0.557642	0.809225	0.691919
AT1G04667	AT1G04667	None;(source:Araport11) long_noncoding_rna	0	0	0	0	0	0	0	0	0	0	0	0		0	0	0	0
AT1G04670	AT1G04670	hypothetical protein;(source:Araport11) protein_coding	0	0	0	0.167066	0	0	0	0.317041	0	0	0	0		0	0.0556887	0.10568	0
AT1G04673	AT1G04673	None;(source:Araport11) long_noncoding_rna	0	0	0	0	0	0	0	0	0	0	0	0.147394		0	0	0	0.0491313
AT1G04677	AT1G04677	None;(source:Araport11) long_noncoding_rna	0.076415	0.499988	0.252703	0.878284	0.106398	0.786755	0.109072	0.197044	0.089574	0	0.211717	0.835921		0.276369	0.590479	0.131897	0.349213
AT1G04680	AT1G04680	Pectin lyase-like superfamily protein;(source:Araport11) protein_coding	82.8593	78.5036	61.1306	86.8052	85.442	98.3442	96.9996	65.0806	103.927	71.025	83.2131	106.383		74.1645	90.1972	88.6692	86.8738
AT1G04683	AT1G04683	None;(source:Araport11) long_noncoding_rna	0	0.679647	0.471621	0.321033	0.273801	0.81785	0.049862	0.117853	0.219316	0	0.031575	0.242262		0.383756	0.470895	0.12901	0.091279
AT1G04687	AT1G04687	None;(source:Araport11) long_noncoding_rna	0	0	0	0	0	0	0	0	0	0	0	0		0	0	0	0
AT1G04690	KAB1	potassium channel beta subunit 1;(source:Araport11) protein_coding POTASSIUM CHANNEL BETA SUBUNIT 1 (KAB1) POTASSIUM CHANNEL BETA SUBUNIT 1 (KAB1); (KV-BETA1)	100.055	89.2837	84.77	114.286	94.087	97.3047	105.804	92.7374	99.9643	95.4525	116.648	119.331		91.3695	101.892	99.5018	110.477
AT1G04693	AT1G04693	None;(source:Araport11) long_noncoding_rna	0.114223	0	0	0	0	0	0	0	0	0	0	0		0.0380743	0	0	0
AT1G04697	AT1G04697	Natural antisense transcript overlaps with AT1G09390;(source:Araport11) antisense_long_noncoding_rna	0	0.28107	0	0.182619	0	0.193012	0.219719	0.284236	0.332993	1.06028	0.114144	0.254716		0.09369	0.12521	0.278983	0.476379
AT1G04700	AT1G04700	Raf-like kinase required for stomatal vapor pressure difference response. protein_coding (RAF16) (RAF16)	2.55298	2.81256	2.02468	4.55685	4.52261	4.2275	3.75541	4.19886	3.99544	3.72801	5.07815	4.01783		2.46341	4.43565	3.98324	4.27467
AT1G04703	AT1G04703	None;(source:Araport11) long_noncoding_rna	0	0	0	0	0.10495	0	0	0.158354	0	0	0	0.200793		0	0.0349833	0.0527847	0.066931
AT1G04707	AT1G04707	Natural antisense transcript overlaps with AT1G09610;(source:Araport11) antisense_long_noncoding_rna	2.41904	0	0.137361	0	3.24966	1.5556	1.10038	0.371945	0.232727	0.937193	0.245822	2.65038		0.852132	1.60176	0.568352	1.2778
AT1G04710	PKT4	EC2.3.1.16 thiolase. Its transcript levels change after inducing MUTE expression in a mute background. protein_coding PEROXISOMAL 3-KETOACYL-COA THIOLASE 4 (PKT4) 3-KETO-ACYL-COA THIOLASE 1 (KAT1);PEROXISOMAL 3-KETOACYL-COA THIOLASE 4 (PKT4)	12.5646	13.3047	13.4736	15.5681	11.6197	14.7573	13.1011	10.9407	11.8083	11.2863	12.615	12.8125		13.1143	13.9817	11.95	12.2379
AT1G04713	AT1G04713	None;(source:Araport11) long_noncoding_rna	0	0	0	0	0	0	0	0	0	0	0	0		0	0	0	0
AT1G04717	AT1G04717	None;(source:Araport11) long_noncoding_rna	0	0	0	0	0	0	0	0	0	0	0	0		0	0	0	0
AT1G04720	-	pre-tRNA tRNA-Met (anticodon: CAT);(source:Araport11, TAIR10) pre_trna	0	0	0	0	0	0	0	0	0	0	0	0		0	0	0	0
AT1G04723	AT1G04723	Natural antisense transcript overlaps with AT1G09795;(source:Araport11) antisense_long_noncoding_rna	0	0.086464	0.129855	0	0	0.47695	0.324005	0	0	0	0.080589	0.080822		0.0721063	0.158983	0.108002	0.0538037
AT1G04730	CTF18	Necessary for sister chromatid cohesion. Acts in synergy with ETG1. protein_coding CHROMOSOME TRANSMISSION FIDELITY 18 (CTF18) CHROMOSOME TRANSMISSION FIDELITY 18 (CTF18)	4.74106	4.48207	3.66877	5.30086	6.8193	6.29249	7.067	5.62566	7.36956	6.36989	6.54334	6.36819		4.2973	6.13755	6.68741	6.42714
AT1G04733	U2.11	U2;(source:Araport11) small_nuclear_rna (U2-11)	10.7787	3.38305	13.5093	3.20188	3.77012	4.14723	5.6885	13.1557	0.122228	5.39694	3.66979	4.7778		9.22367	3.70641	6.32215	4.61484
AT1G04737	AT1G04737	Natural antisense transcript overlaps with AT1G09850;(source:Araport11) antisense_long_noncoding_rna	0.269224	0.041871	0	0.304699	0	0	0	0.059412	0.167167	0.204927	0.050181	0		0.103698	0.101566	0.0755263	0.085036
AT1G04743	AT1G04743	Natural antisense transcript overlaps with AT1G09860;(source:Araport11) antisense_long_noncoding_rna	0.246148	0	0	0	0	0	0.310841	0.153749	0.0544	0.022322	0.783353	0.134602		0.0820493	0	0.172997	0.313426																							10.0773	6.51758	2.0327	3.20637	0.00134421	0.0139063	up
AT1G04747	AT1G04747	None;(source:Araport11) long_noncoding_rna	0.156743	0	0	0	0.243445	0	0	0	0	0	0	0		0.0522477	0.0811483	0	0
AT1G04750	VAMP721	Encodes vesicle-associated membrane protein 7B (VAMP7B, or VAMP721). Required for cell plate formation.VAMP721 interacts with KAT1 and KC1 K+ channels, affects channel gating and suppresses the K+ current within the physiological voltage range. Post-transcriptionally regulated by CRT1/2 under ER stress. protein_coding VESICLE-ASSOCIATED MEMBRANE PROTEIN 721 (VAMP721) VESICLE-ASSOCIATED MEMBRANE P…	143.615	139.534	146.443	144.905	144.12	144.904	128.99	116.981	127.525	125.028	132.128	131.229		143.197	144.643	124.499	129.462
AT1G04753	AT1G04753	None;(source:Araport11) long_noncoding_rna	0	0.13232	0	0	0.02186	0	0	0	0.094776	0	0	0		0.0441067	0.00728667	0.031592	0
AT1G04760	VAMP726	Member of Synaptobrevin -like protein family; TGN/PM localized.Involved in autophagy, possibly in the process of formation of autophagic vesicles. protein_coding VESICLE-ASSOCIATED MEMBRANE PROTEIN 726 (VAMP726) VESICLE-ASSOCIATED MEMBRANE PROTEIN 726 (ATVAMP726);VESICLE-ASSOCIATED MEMBRANE PROTEIN 726 (VAMP726)	4.72707	4.88145	4.92893	5.49283	4.02502	2.49594	4.87139	3.11932	3.06718	3.11078	4.57603	3.44125		4.84582	4.0046	3.68597	3.70936
AT1G04763	AT1G04763	None;(source:Araport11) long_noncoding_rna	0	0.00684	0	0	0	0	0.270259	0	0	0	0	0.013801		0.00228	0	0.0900863	0.00460033
AT1G04767	AT1G04767	Natural antisense transcript overlaps with AT1G10110;(source:Araport11) antisense_long_noncoding_rna	0.104725	0.605912	0	0	0.06718	0	0.229611	0.131569	0	0	0.450395	0		0.236879	0.0223933	0.120393	0.150132
AT1G04770	AT1G04770	SDI2 is a member of a small family of TPR proteins in Arabidopsis. Like SDI1 it is induced by low sulfer and appears to play a role in negative regulation of glucosinolate biosynthesis. protein_coding SULFUR DEFICIENCY INDUCED 2 (SDI2) SULFUR DEFICIENCY INDUCED 2 (SDI2)	23.0327	21.7072	22.3975	24.3874	17.1133	17.7116	25.5977	30.8992	15.8541	25.9758	26.5485	27.5283		22.3791	19.7374	24.117	26.6842
AT1G04773	AT1G04773	Natural antisense transcript overlaps with AT1G10120;(source:Araport11) antisense_long_noncoding_rna	0	0	0	0	0	0	0	0	0	0	0	0		0	0	0	0
AT1G04778	AT1G04778	hypothetical protein;(source:Araport11) protein_coding	3.25255	2.83781	4.11662	2.67979	1.37703	2.05025	3.31284	1.756	1.85131	2.13024	2.01271	2.42929		3.40233	2.03569	2.30672	2.19074
AT1G04780	AT1G04780	Ankyrin repeat family protein;(source:Araport11) protein_coding	32.4426	43.0131	41.0357	45.3218	43.099	42.404	53.7215	53.9104	46.1881	52.2198	50.3617	47.5881		38.8305	43.6083	51.2734	50.0565
AT1G04783	AT1G04783	None;(source:Araport11) long_noncoding_rna	0	0	0	0.260696	0	0	0.024445	0.06095	0	0	0	0		0	0.0868987	0.028465	0
AT1G04787	AT1G04787	None;(source:Araport11) long_noncoding_rna	0	0	0	0	0	0	0	0	0	0	0	0		0	0	0	0
AT1G04790	AT1G04790	RING/U-box superfamily protein;(source:Araport11) protein_coding	15.1677	17.2178	16.602	14.8788	18.4648	17.6488	19.7235	18.7591	19.1415	19.448	19.7579	16.8119		16.3292	16.9975	19.2081	18.6726
AT1G04793	AT1G04793	None;(source:Araport11) long_noncoding_rna	0	0	0	0.208606	0	0	0	0	0	0	0	0		0	0.0695353	0	0
AT1G04797	AT1G04797	Natural antisense transcript overlaps with AT1G10522;(source:Araport11) antisense_long_noncoding_rna	0.320625	0.406979	0.323502	0.072184	0.074595	0	0.157116	0.325552	0.16201	0.071834	0.088688	0.081886		0.350369	0.0489263	0.214893	0.0808027
AT1G04800	AT1G04800	glycine-rich protein;(source:Araport11) protein_coding	4.44363	14.078	2.1757	2.28319	2.30662	2.07823	0.254893	0.361582	0.320022	0.577032	0.737259	0.702518		6.8991	2.22268	0.312166	0.67227																258.597	-4.54347	0.584184	-7.77746195	7.4e-15	2.38e-12	down	101.909	-1.76326	0.276345	-6.380651346	1.76e-10	1.5e-08	down
AT1G04803	AT1G04803	Natural antisense transcript overlaps with AT1G10530;(source:Araport11) antisense_long_noncoding_rna	0	1.17632	1.03843	0.699645	0.266863	0.836858	0.899151	0.690017	0.827852	0.81496	0.659687	0.446436		0.73825	0.601122	0.805673	0.640361
AT1G04807	AT1G04807	None;(source:Araport11) long_noncoding_rna	0	0	0	0	0	0	0	0	0	0	0	0		0	0	0	0
AT1G04810	AT1G04810	26S proteasome regulatory complex, non-ATPase subcomplex, Rpn2/Psmd1 subunit;(source:Araport11) protein_coding	41.0304	49.3428	46.5112	59.1975	50.5997	52.5141	58.9188	57.7656	61.5661	60.1102	62.5323	60.0177		45.6281	54.1037	59.4168	60.8867
AT1G04813	AT1G04813	None;(source:Araport11) long_noncoding_rna	0	0	0	0	0.357546	0	0	0	0	0	0	0		0	0.119182	0	0
AT1G04817	AT1G04817	Natural antisense transcript overlaps with AT1G10747;(source:Araport11) antisense_long_noncoding_rna	0.20206	0	0	0.077128	0	0.101345	0.071612	0.29674	0	0.253657	0.361604	0		0.0673533	0.059491	0.122784	0.205087
AT1G04820	TUA4	Encodes an alpha tubulin isoform that is expressed in roots, leaves and flowers. protein_coding TUBULIN ALPHA-4 CHAIN (TUA4) TUBULIN ALPHA-4 CHAIN (TUA4);TORTIFOLIA 2 (TOR2)	360.03	335.564	286.108	438.146	371.531	378.596	398.38	339.229	364.858	347.939	427.757	454.542		327.234	396.091	367.489	410.079
AT1G04823	AT1G04823	Natural antisense transcript overlaps with AT1G10850;(source:Araport11) antisense_long_noncoding_rna	0	0	0	0	0	0	0	0	0	0	0	0		0	0	0	0
AT1G04827	AT1G04827	Natural antisense transcript overlaps with AT1G10865;(source:Araport11) antisense_long_noncoding_rna	0.909066	0.745324	1.09068	0.76603	1.45823	1.04644	1.47384	1.24738	1.18998	1.31269	0.483556	0.589928		0.915023	1.09023	1.30373	0.79539
AT1G04830	AT1G04830	Ypt/Rab-GAP domain of gyp1p superfamily protein;(source:Araport11) protein_coding	22.6953	20.5214	24.0501	22.9558	22.3827	24.6482	22.9123	28.3311	24.2908	25.5869	23.9098	22.7446		22.4223	23.3289	25.1781	24.0804
AT1G04833	AT1G04833	Natural antisense transcript overlaps with AT1G11050;(source:Araport11) antisense_long_noncoding_rna	0	0	0	0	0	0	0	0	0	0	0	0		0	0	0	0
AT1G04837	AT1G04837	Natural antisense transcript overlaps with AT1G11090;(source:Araport11) antisense_long_noncoding_rna	15.6804	16.8971	17.7235	15.4221	16.2299	16.8244	17.5133	14.5979	16.5904	15.2315	16.1776	14.54		16.767	16.1588	16.2339	15.3164
AT1G04840	AT1G04840	Tetratricopeptide repeat (TPR)-like superfamily protein;(source:Araport11) protein_coding	0.765307	0.859188	0.842897	0.852449	0.737522	0.78743	1.29187	1.06354	0.764125	0.895888	0.877706	1.27071		0.822464	0.792467	1.03985	1.01477
AT1G04847	AT1G04847	None;(source:Araport11) long_noncoding_rna	0	0	0.302177	0.043451	0	0.153904	0.336679	0.044316	0.56259	0	0.070967	0		0.100726	0.065785	0.314528	0.0236557
AT1G04850	AT1G04850	ubiquitin-associated (UBA)/TS-N domain-containing protein;(source:Araport11) protein_coding	189.44	183.123	202.727	194.036	182.66	182.082	174.324	189.337	191.039	177.742	187.972	187.607		191.764	186.259	184.9	184.44
AT1G04853	AT1G04853	Natural antisense transcript overlaps with AT1G11530;(source:Araport11) antisense_long_noncoding_rna	0	0	1.48436	0	0	1.38587	0.549001	0.804071	0.444176	0	0.572101	0.099227		0.494787	0.461957	0.599083	0.223776
AT1G04857	AT1G04857	None;(source:Araport11) long_noncoding_rna	0	0	0	0	0.285877	0	0	0	0	0	0	0		0	0.0952923	0	0
AT1G04860	UBP2	Encodes a ubiquitin-specific protease. protein_coding UBIQUITIN-SPECIFIC PROTEASE 2 (UBP2) UBIQUITIN-SPECIFIC PROTEASE 2 (UBP2); (ATUBP2)	15.7109	18.8377	15.923	19.6217	18.5411	19.6436	24.0404	24.9452	23.4181	22.6031	21.9133	20.6598		16.8239	19.2688	24.1346	21.7254
AT1G04863	AT1G04863	None;(source:Araport11) long_noncoding_rna	0	0	0	0	0	0	0	0	0	0	0	0		0	0	0	0
AT1G04867	AT1G04867	None;(source:Araport11) other_rna	0	0	0	0	0	0	0	0	0	0	0	0		0	0	0	0
AT1G04870	PRMT10	Encodes a type I protein arginine methyltransferase based on the At1g04870.2 gene model. PRMT10 can catalyze the asymmetric dimethylation of arginine 3 on histone 4 and can also methylate myelin basic protein in vitro. Mutants lacking PRMT10 flower late due to defects in the autonomous pathway and they have elevated levels of FLC transcripts. protein_coding PROTEIN ARGININE METHYLTRANSFERASE 10 (…	49.185	45.9545	37.756	51.7597	54.6878	54.2241	51.1776	49.2948	61.8489	54.4029	53.9576	60.1114		44.2985	53.5572	54.1071	56.1573
AT1G04873	AT1G04873	None;(source:Araport11) long_noncoding_rna	0	0	0	0	0	0	0	0	0	0	0	0		0	0	0	0
AT1G04877	AT1G04877	None;(source:Araport11) long_noncoding_rna	0.431669	0.596125	1.06796	0.756183	0.410596	0.602255	0.215668	0.794915	0	0.307167	1.21278	0.822869		0.698586	0.589678	0.336861	0.780939
AT1G04880	AT1G04880	Encodes a ARID-HMG DNA-binding protein that functions in pollen tube growth through the regulation of gene expression by interacting with the transcription factors AGL66 and AGL104. protein_coding ARID-HMG DNA-BINDING PROTEIN 15 (HMGBD15) ARID-HMG DNA-BINDING PROTEIN 15 (AtHMGB15);ARID-HMG DNA-BINDING PROTEIN 15 (HMGBD15)	0.474034	0.23271	0.584705	0.584512	0.463517	0.598878	0.634381	0.594966	0.440601	0.722767	0.259072	0.523762		0.430483	0.548969	0.556649	0.501867
AT1G04883	AT1G04883	Natural antisense transcript overlaps with AT1G11750;(source:Araport11) antisense_long_noncoding_rna	0.183623	0.097563	0	0.040311	0	0	0	0	0.11807	0	0	0		0.0937287	0.013437	0.0393567	0
AT1G04887	AT1G04887	Natural antisense transcript overlaps with AT1G11770;(source:Araport11) antisense_long_noncoding_rna	0	0.000135	0	0	0	0	0	0.004865	0.019088	0	0	0		4.5e-05	0	0.00798433	0
AT1G04890	AT1G04890	zein-binding protein (Protein of unknown function, DUF593);(source:Araport11) protein_coding (MYOB15) (MYOB15)	0	0	0	0	0	0	0	0	0	0	0	0		0	0	0	0
AT1G04893	AT1G04893	Natural antisense transcript overlaps with AT1G11820;(source:Araport11) antisense_long_noncoding_rna	0.092407	0.232605	0.490979	0.428575	0.666831	0	0.373107	0.195981	0.699206	0.157007	0.709936	0.58029		0.271997	0.365135	0.422765	0.482411
AT1G04895	AT1G04895	hypothetical protein;(source:Araport11) protein_coding	0	0	0	0	0	0	0	0	0	0	0	0		0	0	0	0
AT1G04897	U4.6	U4;(source:Araport11) small_nuclear_rna (U4-6)	0	0	0	0	0	0	0	0.00352	0.000236	0.000166	0	0.037099		0	0	0.001252	0.0124217
AT1G04900	AT1G04900	NADH dehydrogenase ubiquinone complex I, assembly factor-like protein (DUF185);(source:Araport11) protein_coding	17.4568	15.8087	13.4383	15.1935	15.3069	14.3131	14.5417	15.9287	16.5197	16.4289	17.1965	16.7755		15.5679	14.9379	15.6633	16.8003
AT1G04907	U1.10	U1;(source:Araport11) small_nuclear_rna (U1-10)	0.41814	0.921348	0.026738	0.558813	0.042505	0.781429	0.694167	1.38137	0.483573	0.668542	0.539447	0		0.455409	0.460916	0.853037	0.402663
AT1G04910	AT1G04910	O-fucosyltransferase family protein;(source:Araport11) protein_coding	32.7211	33.0903	33.094	39.5572	38.392	37.57	38.926	37.4883	43.1892	44.3089	45.5088	44.5006		32.9685	38.5064	39.8678	44.7728
AT1G04913	AT1G04913	Natural antisense transcript overlaps with AT1G11890;(source:Araport11) antisense_long_noncoding_rna	0.327864	0.292116	0.217481	0.273152	0	0.220758	0.381599	0.331049	0.090848	0.334507	0.145843	0.693551		0.279154	0.164637	0.267832	0.3913
AT1G04917	AT1G04917	Natural antisense transcript overlaps with AT1G11900;(source:Araport11) antisense_long_noncoding_rna	1.3576	0	0.642027	1.48181	0.300036	1.34131	1.61061	1.74281	1.13692	1.25032	1.14136	1.15211		0.666541	1.04105	1.49678	1.18126
AT1G04920	SPS3F	Encodes a sucrose-phosphate synthase whose activity is stimulated by Glc-6-P and inhibited by Pi. protein_coding SUCROSE PHOSPHATE SYNTHASE 3F (SPS3F) SUCROSE PHOSPHATE SYNTHASE 3F (ATSPS3F);SUCROSE PHOSPHATE SYNTHASE 3F (SPS3F);SUCROSE PHOSPHATE SYNTHASE B (SPSB); (ATSPSB)	0.157042	0.190684	0.108678	0.179377	0.146293	0.070582	0.150648	0.215896	0.05451	0.044572	0.014368	0.196417		0.152135	0.132084	0.140351	0.085119
AT1G04923	AT1G04923	None;(source:Araport11) long_noncoding_rna	0	0	0.222044	0	0	0.372018	0.035552	0.061978	0	0	0	0.105885		0.0740147	0.124006	0.03251	0.035295
AT1G04927	AT1G04927	Natural antisense transcript overlaps with AT1G12140;(source:Araport11) antisense_long_noncoding_rna	0.475645	0	0.514429	1.19571	0	0	0.211134	0.447602	0.402658	0.46815	0.176851	0.275391		0.330025	0.398569	0.353798	0.306797
AT1G04930	AT1G04930	Member of the DREAM complex, which represses growth in response to DNA damage, LIN37 type. protein_coding LIN37 HOMOLOG A (LIN37A) LIN37 HOMOLOG A (LIN37A)	5.45579	4.82986	4.78938	6.77019	5.1723	4.95186	5.1037	4.70733	5.244	4.4881	6.03033	6.28592		5.02501	5.63145	5.01834	5.60145
AT1G04933	AT1G04933	Natural antisense transcript overlaps with AT1G12150;(source:Araport11) antisense_long_noncoding_rna	0.455349	0.816357	0.850797	1.91411	1.43233	0.301556	1.31028	0.180949	1.28401	1.51128	0	1.11366		0.707501	1.216	0.925081	0.87498
AT1G04937	AT1G04937	None;(source:Araport11) long_noncoding_rna	0	0	0	0	0	0	0	0	0	0	0	0		0	0	0	0
AT1G04940	Tic20-I	Tic20 is believed to function as a component of the protein-conducting channel at the inner envelope membrane. Genes AT1G04940 and AT1G04945 were switched for the TAIR7 genome release to give consistency with MIPs annotation. The Arabidopsis genome encodes four Tic20 homologous proteins, AT1G04940(Tic20-I), AT2G47840(Tic20-II), AT4G03320(Tic20-IV) and AT5G55710(Tic20-V). protein_coding TRANSLOCON…	30.9676	26.7703	24.3351	21.3223	24.7889	22.97	20.8423	20.5383	22.6561	20.8392	18.0808	21.4931		27.3577	23.0271	21.3456	20.1377
AT1G04943	AT1G04943	None;(source:Araport11) long_noncoding_rna	0	0	0	0	0	0	0	0	0	0	0	0		0	0	0	0
AT1G04945	AT1G04945	HIT-type Zinc finger family protein;(source:Araport11) protein_coding	7.38561	5.5899	4.50366	5.31455	6.3068	7.10449	5.55933	5.73754	7.45871	5.3748	6.40024	5.59431		5.82639	6.24195	6.25186	5.78979
AT1G04947	AT1G04947	None;(source:Araport11) long_noncoding_rna	0	0	0	0	0	0	0	0	0	0	0	0		0	0	0	0
AT1G04950	TAFII59	Encodes one of two Arabidopsis proteins with significant similarity to the histone fold TBP-associated factor TAF6. Mutants are embryo lethal and transmission of the mutant allele through the male gametophyte is significantly reduced. This is due to reduced pollen tube growth of the mutant. protein_coding TATA BOX ASSOCIATED FACTOR II 59 (TAFII59) TATA BOX ASSOCIATED FACTOR II 59 (TAFII59);TBP-AS…	15.9413	20.0328	18.3114	16.223	17.878	17.284	23.6362	23.0659	18.8307	23.3874	21.2187	19.6667		18.0952	17.1283	21.8442	21.4243
AT1G04953	AT1G04953	Natural antisense transcript overlaps with AT1G12480;(source:Araport11) antisense_long_noncoding_rna	0	0	0	0	0	0	0	0	0	0	0	0		0	0	0	0
AT1G04957	AT1G04957	None;(source:Araport11) long_noncoding_rna	0	0	0.015594	0	0	0	0	0	0	0	0	0		0.005198	0	0	0
AT1G04960	AT1G04960	golgin family A protein (DUF1664);(source:Araport11) protein_coding	37.2059	35.8045	40.9458	42.6122	45.0674	44.0746	34.3333	39.4581	37.0548	38.4051	38.4654	39.954		37.9854	43.9181	36.9487	38.9415
AT1G04963	AT1G04963	None;(source:Araport11) long_noncoding_rna	0	0	0	0	0	0	0	0	0	0	0	0		0	0	0	0
AT1G04967	AT1G04967	None;(source:Araport11) long_noncoding_rna	0	0	0	0	0	0	0	0	0.067665	0	0	0		0	0	0.022555	0
AT1G04970	AT1G04970	Encodes one of the two LBP/BPI related proteins (AT1G04970/LBR-1, AT3G20270/LBR-2) that bind to LPS directly and regulate PR1 expression. Putative BPI/LBP family protein. protein_coding (LBR-1) (LBR-1)	43.4382	50.2949	60.6027	58.6852	46.8635	51.0049	47.0138	59.0738	44.9551	52.9594	51.7912	44.0501		51.4453	52.1845	50.3476	49.6002
AT1G04973	AT1G04973	Natural antisense transcript overlaps with AT1G12810;(source:Araport11) antisense_long_noncoding_rna	2.84222	2.99199	3.70861	3.78496	1.87365	2.23934	1.11239	3.26566	2.09472	2.75791	2.02181	1.79741		3.18094	2.63265	2.15759	2.19238
AT1G04977	AT1G04977	Natural antisense transcript overlaps with AT1G12820;(source:Araport11) antisense_long_noncoding_rna	1.0635	0	4.25082	0	1.14485	1.2017	1.34482	1.57526	0	0.666486	0	1.47447		1.77144	0.782186	0.973358	0.713653
AT1G04980	PDIL2-2	Encodes a protein disulfide isomerase-like (PDIL) protein, a member of a multigene family within the thioredoxin (TRX) superfamily. Transcript levels for this gene are up-regulated in response to three different chemical inducers of ER stress (dithiothreitol, beta-mercaptoethanol, and tunicamycin). AtIRE1-2 does not appear to be required for this response, but the atbzip60 mutant has a diminished…	32.1583	30.2961	23.7179	55.3362	41.498	43.9934	32.5166	30.6234	41.9642	30.5844	39.4428	47.7253		28.7241	46.9425	35.0347	39.2508
AT1G04983	AT1G04983	None;(source:Araport11) long_noncoding_rna	0.318009	0.018638	0.043039	0.071917	0.013335	0.156238	0.267074	0.060485	0.12952	0.01964	0	0		0.126562	0.0804967	0.15236	0.00654667
AT1G04985	AT1G04985	triacylglycerol lipase-like protein;(source:Araport11) protein_coding	27.4566	24.9459	38.1795	23.4389	32.5958	27.8819	29.8405	35.6398	35.1388	37.5043	32.5109	29.5944		30.194	27.9722	33.5397	33.2032
AT1G04987	AT1G04987	None;(source:Araport11) long_noncoding_rna	0	0	0	0	0.075564	0	0	0	0	0	0	0		0	0.025188	0	0
AT1G04990	AT1G04990	Zinc finger C-x8-C-x5-C-x3-H type family protein;(source:Araport11) protein_coding (ATC3H3) (ATC3H3)	19.0561	17.0082	17.8143	24.0167	23.4669	24.9671	18.1543	20.296	18.6632	19.2633	17.9137	17.1915		17.9596	24.1502	19.0379	18.1228
AT1G04993	ath-MIR8166	microRNA ath-MIR8166 precursor;(source:Araport11) miRNA_primary_transcript (ATH-MIR8166)	0	0	0	0	0	0	0	0	0	0	0	0		0	0	0	0
AT1G04997	AT1G04997	None;(source:Araport11) long_noncoding_rna	0.251091	0	0	0	0	0	0	0.093636	0.081692	0.160689	0	0		0.083697	0	0.0584427	0.053563
AT1G05000	PFA-DSP1	Encodes an atypical dual-speci&#64257;city phosphatase. protein_coding PLANT AND FUNGI ATYPICAL DUAL-SPECI&#64257;CITY PHOSPHATASE 1 (PFA-DSP1) (AtPFA-DSP1);PLANT AND FUNGI ATYPICAL DUAL-SPECI&#64257;CITY PHOSPHATASE 1 (PFA-DSP1)	28.73	21.7626	23.0087	29.3377	14.0309	13.438	33.4262	11.1832	16.2434	8.65323	7.31818	12.9775		24.5004	18.9355	20.2843	9.64964
AT1G05003	AT1G05003	None;(source:Araport11) long_noncoding_rna	0	0	0	0	0	0	0	0	0	0	0	0		0	0	0	0
AT1G05005	AT1G05005	PPR containing protein;(source:Araport11) protein_coding	0	0	0	0	0	0.284677	0.093718	0	0	0	0	0		0	0.0948923	0.0312393	0
AT1G05007	AT1G05007	None;(source:Araport11) long_noncoding_rna	0	0	0	0	0	0	0	0	0	0	0	0		0	0	0	0
AT1G05010	EFE	Encodes 1-aminocyclopropane-1-carboxylate oxidase protein_coding ETHYLENE-FORMING ENZYME (EFE) ETHYLENE-FORMING ENZYME (EFE); (EAT1);ETHYLENE FORMING ENZYME (ACO4)	72.8088	130.73	94.7235	54.1793	71.4861	68.1722	77.9645	84.797	74.4919	57.1704	61.9675	56.6931		99.4209	64.6125	79.0845	58.6103
AT1G05013	AT1G05013	None;(source:Araport11) long_noncoding_rna	0	0	0	0	0	0	0	0	0	0.061617	0	0		0	0	0	0.020539
AT1G05017	AT1G05017	Natural antisense transcript overlaps with AT1G13690;(source:Araport11) antisense_long_noncoding_rna	0.003249	0	0.200096	0	0.170167	0.210095	0	0	0.126483	0	0	0		0.0677817	0.126754	0.042161	0
AT1G05020	AT1G05020	ENTH/ANTH/VHS superfamily protein;(source:Araport11) protein_coding ANTH PROTEIN 180 (AP180) (PICALM6);ANTH PROTEIN 180 (AP180)	0.579824	0.748337	0.259356	0.833354	1.24528	1.2803	0.965986	1.08694	0.948124	0.893712	1.76174	0.992044		0.529172	1.11964	1.00035	1.21583
AT1G05023	AT1G05023	Natural antisense transcript overlaps with AT1G13700;(source:Araport11) antisense_long_noncoding_rna	3.78323	4.06687	6.2545	0.782032	3.38499	2.37286	2.14703	4.20401	3.76041	2.40695	2.46039	2.19087		4.70154	2.17996	3.37048	2.35274
AT1G05027	AT1G05027	None;(source:Araport11) long_noncoding_rna	0	0	0	0	0	0.371597	0.171142	0.039323	0.116258	0	0	0.033147		0	0.123866	0.108908	0.011049
AT1G05030	AT1G05030	Major facilitator superfamily protein;(source:Araport11) protein_coding	7.04231	8.94206	8.07114	7.08381	8.11768	6.97122	9.34833	10.3673	8.7722	8.38882	9.25511	7.52098		8.0185	7.3909	9.49595	8.3883
AT1G05033	AT1G05033	Natural antisense transcript overlaps with AT1G13740;(source:Araport11) antisense_long_noncoding_rna	0.315718	0.277596	0.268194	0.144357	0.117117	0.159955	0.464211	0.217455	0.629032	0.244292	0.27513	0		0.287169	0.140476	0.436899	0.173141
AT1G05035	AT1G05035	hypothetical protein;(source:Araport11) protein_coding	0	0.107315	0	0	0	0	0	0	0	0	0	0		0.0357717	0	0	0
AT1G05037	AT1G05037	None;(source:Araport11) long_noncoding_rna	0	0	0	0	0	0	0	0	0	0	0	0		0	0	0	0
AT1G05040	AT1G05040	UBA-like domain protein;(source:Araport11) protein_coding	0	0	0.049635	0.04952	0.063929	0	0	0.050319	0	0	0	0		0.016545	0.0378163	0.016773	0
AT1G05043	AT1G05043	Natural antisense transcript overlaps with AT1G14010;(source:Araport11) antisense_long_noncoding_rna	2.14007	1.02096	0.327545	1.57273	1.43365	1.80821	0.765958	1.15083	0.81841	0.929368	1.11345	1.11331		1.16286	1.60486	0.911733	1.05204
AT1G05047	AT1G05047	Natural antisense transcript overlaps with AT1G14030;(source:Araport11) antisense_long_noncoding_rna	0.427162	0.290883	0.083036	0.002223	0.025594	0.123787	0.364913	0.473021	0.271089	0.05067	0.453087	0.035035		0.267027	0.0505347	0.369674	0.179597
AT1G05053	AT1G05053	None;(source:Araport11) long_noncoding_rna	0	0	0	0	0	0	0	0	0	0	0	0		0	0	0	0
AT1G05055	GTF2H2	Member of transcription factor TFIIH complex. Involved in transcription and DNA repair and interacts with AtXPD. protein_coding GENERAL TRANSCRIPTION FACTOR II H2 (GTF2H2) (ATGTF2H2);GENERAL TRANSCRIPTION FACTOR II H2 (GTF2H2)	14.6381	15.3269	14.0901	18.0183	15.3673	16.7529	18.053	17.5328	17.7169	16.1019	20.3387	16.6234		14.685	16.7128	17.7675	17.688
AT1G05057	U2.14	U2;(source:Araport11) small_nuclear_rna (U2-14)	5.37523	2.71996	6.04974	3.55146	3.5505	7.8162	6.83257	8.99347	6.95673	6.00099	7.44147	6.36195		4.71498	4.97272	7.59426	6.60147
AT1G05060	AT1G05060	coiled-coil protein;(source:Araport11) protein_coding	29.723	29.5557	42.721	29.5355	23.0254	20.7191	18.4783	27.3106	18.9507	23.2902	21.6383	20.192		33.9999	24.4266	21.5799	21.7068
AT1G05065	CLE20	Member of a large family of putative ligands homologous to the Clavata3 gene. Consists of a single exon. protein_coding CLAVATA3/ESR-RELATED 20 (CLE20) CLAVATA3/ESR-RELATED 20 (CLE20)	2.4119	1.028	2.57001	2.98652	1.79171	1.62673	1.05445	1.38657	0.596271	0.665447	1.22316	1.08994		2.0033	2.13499	1.01243	0.992849
AT1G05067	AT1G05067	None;(source:Araport11) long_noncoding_rna	0	0	0.034927	0	0	0	0	0	0	0	0	0.093796		0.0116423	0	0	0.0312653
AT1G05070	AT1G05070	transmembrane protein, putative (DUF1068);(source:Araport11) protein_coding (ELMO2) (ELMO2)	23.7417	20.5329	24.1227	19.3675	21.3787	23.191	23.0289	24.5254	20.6535	20.5478	19.6459	22.7448		22.7991	21.3124	22.7359	20.9795
AT1G05073	AT1G05073	None;(source:Araport11) long_noncoding_rna	0	0	0.061871	0	0	0	0	0	0	0	0	0		0.0206237	0	0	0
AT1G05077	AT1G05077	Natural antisense transcript overlaps with AT1G14370;(source:Araport11) antisense_long_noncoding_rna	0.262234	0.410028	0.305163	0.680568	0.447232	0.787062	0.612539	1.06833	0.324796	0	0.48114	0		0.325808	0.638287	0.668556	0.16038
AT1G05080	AT1G05080	F-box/RNI-like/FBD-like domains-containing protein;(source:Araport11) protein_coding	0	0	0	0	0	0	0	0	0	0	0	0		0	0	0	0
AT1G05083	AT1G05083	Natural antisense transcript overlaps with AT1G14380;(source:Araport11) antisense_long_noncoding_rna	0.209941	0.468278	0.291171	0.59518	0.314938	0	0.44989	0.44039	0.366469	0.376922	0.560408	0.425723		0.32313	0.303373	0.418916	0.454351
AT1G05085	AT1G05085	hypothetical protein;(source:Araport11) protein_coding	0	0	0	0	0	0	0	0	0	0	0	0		0	0	0	0
AT1G05087	AT1G05087	dentin sialophosphoprotein;(source:Araport11) protein_coding	7.33398	15.7159	11.3394	13.1544	14.1776	12.2141	18.0841	16.9464	15.0064	14.1352	17.2107	13.44		11.4631	13.1821	16.679	14.9286
AT1G05090	AT1G05090	dentin sialophosphoprotein-like protein;(source:Araport11) protein_coding	13.9449	13.6262	15.9062	13.6226	13.8753	13.429	17.4965	18.9839	14.6486	15.3885	16.9312	15.3373		14.4924	13.6423	17.043	15.8857
AT1G05093	AT1G05093	None;(source:Araport11) long_noncoding_rna	0	0	0	0	0	0.05982	0	0	0	0	0	0		0	0.01994	0	0
AT1G05097	AT1G05097	None;(source:Araport11) long_noncoding_rna	0	0	0	0	0	0	0	0	0	0	0	0		0	0	0	0
AT1G05100	MAPKKK18	member of MEKK subfamily. Negatively regulated by RGLG1 and RGLG2; involved in drought stress tolerance. protein_coding MITOGEN-ACTIVATED PROTEIN KINASE KINASE KINASE 18 (MAPKKK18) MITOGEN-ACTIVATED PROTEIN KINASE KINASE KINASE 18 (MAPKKK18)	2.71915	3.30421	3.16962	3.72553	5.71352	5.57834	6.09452	1.67707	3.65631	1.73582	1.61582	3.46008		3.06433	5.00579	3.8093	2.27058																							331.926	-1.18098	0.366439	-3.222856919	0.00126919	0.0133539	down
AT1G05103	AT1G05103	None;(source:Araport11) long_noncoding_rna	0.087203	0.22807	0.408862	0	0	0.182523	0.144394	0	0	0.106941	0	0		0.241378	0.060841	0.0481313	0.035647
AT1G05107	AT1G05107	None;(source:Araport11) long_noncoding_rna	0.057834	0.184628	0	0	0	0	0	0	0	0	0	0		0.0808207	0	0	0
AT1G05113	AT1G05113	None;(source:Araport11) long_noncoding_rna	0	0	0	0	0	0	0	0	0	0	0	0		0	0	0	0
AT1G05117	AT1G05117	None;(source:Araport11) long_noncoding_rna	0	0	0	0	0	0	0	0	0	0	0	0		0	0	0	0
AT1G05120	AT1G05120	Helicase protein with RING/U-box domain-containing protein;(source:Araport11) protein_coding	24.2879	26.3488	24.5898	22.3071	25.5055	25.9173	36.9367	38.7006	31.4446	34.7247	33.8139	29.3898		25.0755	24.5767	35.694	32.6428
AT1G05123	AT1G05123	Natural antisense transcript overlaps with AT1G14810;(source:Araport11) antisense_long_noncoding_rna	0.627901	0.304285	0	0.438937	0.16371	0	0	0.640662	0	0	0.334013	0		0.310729	0.200882	0.213554	0.111338
AT1G05127	AT1G05127	None;(source:Araport11) long_noncoding_rna	0	0	0	0	0.174578	0	0	0	0	0	0	0		0	0.0581927	0	0
AT1G05133	AT1G05133	None;(source:Araport11) long_noncoding_rna	0	0.097682	0	0	0	0	0.039121	0	0	0	0	0		0.0325607	0	0.0130403	0
AT1G05136	AT1G05136	hypothetical protein;(source:Araport11) protein_coding	0.028469	0.090672	0.011799	0.273132	0.040193	0.012147	0.092385	0.008294	0	0.087976	0.017243	0.06063		0.0436467	0.108491	0.0335597	0.055283
AT1G05137	AT1G05137	None;(source:Araport11) small_nucleolar_rna	0.000835	0.000595	0.00047	0.00035	0.000951	0.000323	0.000402	7.3e-05	0.001222	7.2e-05	0.000567	3.2e-05		0.000633333	0.000541333	0.000565667	0.000223667
AT1G05140	AT1G05140	Peptidase M50 family protein;(source:Araport11) protein_coding	10.7728	14.6497	14.0377	9.04428	12.0101	10.1545	9.2756	9.86588	9.13126	8.65193	10.0425	7.981		13.1534	10.403	9.42425	8.89182
AT1G05143	AT1G05143	Natural antisense transcript overlaps with AT1G15030;(source:Araport11) antisense_long_noncoding_rna	0.879311	1.88603	2.11405	1.50697	3.22159	4.29967	2.96646	1.66315	1.31547	1.9608	1.82667	0.983811		1.62646	3.00941	1.98169	1.59043
AT1G05147	AT1G05147	Natural antisense transcript overlaps with AT1G15040;(source:Araport11) antisense_long_noncoding_rna	0.019108	0.960777	0.448872	0.351359	1.66426	3.24654	1.26844	1.04351	1.15639	0.525364	0	0.470169		0.476252	1.75405	1.15612	0.331844
AT1G05150	AT1G05150	Calcium-binding tetratricopeptide family protein;(source:Araport11) protein_coding	27.7859	35.5148	34.2482	31.1788	32.1876	34.8288	43.7189	49.097	42.8173	40.4643	41.8607	40.3396		32.5163	32.7317	45.2111	40.8882
AT1G05153	AT1G05153	None;(source:Araport11) long_noncoding_rna	2.82648	1.58007	1.39115	1.17175	1.86346	1.4381	1.80689	0.760529	1.7702	0.467041	1.40025	1.50035		1.93257	1.49111	1.44587	1.12255
AT1G05160	CYP88A3	Encodes an ent-kaurenoic acid hydroxylase, a member of the CYP88A cytochrome p450 family. protein_coding CYTOCHROME P450, FAMILY 88, SUBFAMILY A, POLYPEPTIDE 3 (CYP88A3) CYTOCHROME P450, FAMILY 88, SUBFAMILY A, POLYPEPTIDE 3 (CYP88A3);ENT-KAURENOIC ACID OXYDASE 1 (KAO1); (ATKAO1)	7.13834	7.8026	7.28873	6.69841	5.46737	6.32874	9.49338	10.7051	7.3118	8.35085	8.85895	7.7244		7.40989	6.16484	9.17008	8.3114
AT1G05163	AT1G05163	Natural antisense transcript overlaps with AT1G15410;(source:Araport11) antisense_long_noncoding_rna	1.08461	0.681108	1.24417	0.481661	1.22049	0.463965	0.72045	0.684325	0.856325	0.647476	1.01875	0.755332		1.0033	0.722039	0.7537	0.807187
AT1G05170	AT1G05170	Putative beta 1,3-galactosyltransferase that acts redundantly with CAGE2 during primary and secondary cell wall biosynthesis. protein_coding (CAGE1) (CAGE1)	10.4117	13.3654	14.5559	15.9551	11.1747	11.611	12.521	14.8652	11.9033	11.4133	15.6609	16.0086		12.7776	12.9136	13.0965	14.3609
AT1G05173	AT1G05173	None;(source:Araport11) long_noncoding_rna	0	0	0.00944	0	0	0	0	0	0	0	0	0		0.00314667	0	0	0
AT1G05177	AT1G05177	None;(source:Araport11) long_noncoding_rna	0	0	0	0	0.086882	0	0	0.021342	0	0	0.066941	0.079216		0	0.0289607	0.007114	0.048719
AT1G05180	AXR1	Encodes a subunit of the RUB1 activating enzyme that regulates the protein degradation activity of Skp1-Cullin-Fbox complexes, primarily, but not exclusively, affecting auxin responses. Acts alongside AS1 to exclude BP expression from leaves. Promotes degradation of the cytokinin response repressor ARR5. Affects expression of key DNA repair and meiotic genes, signifcant role in DNA repair. protei…	40.5456	41.407	38.1478	37.5217	45.06	45.8432	42.7848	48.6981	47.234	47.641	46.1207	46.8198		40.0335	42.8083	46.2389	46.8605
AT1G05183	AT1G05183	Natural antisense transcript overlaps with AT1G15700;(source:Araport11) antisense_long_noncoding_rna	8.91955	9.53631	10.426	9.07944	10.3584	11.1163	13.5056	11.7186	10.1906	11.7877	10.7082	9.57782		9.6273	10.1847	11.8049	10.6912
AT1G05187	AT1G05187	Natural antisense transcript overlaps with AT1G15720;(source:Araport11) antisense_long_noncoding_rna	0.129542	0.083693	0.00731	0.009495	0.006439	0.376889	0.286825	0.435727	0.010591	0.632803	0.009125	0.663892		0.073515	0.130941	0.244381	0.435273
AT1G05190	emb2394	Encodes the plastid 50S ribosomal protein L6. protein_coding EMBRYO DEFECTIVE 2394 (emb2394) EMBRYO DEFECTIVE 2394 (emb2394);RIBOSOMAL PROTEIN UL6C (UL6C); (RPL6)	45.7222	85.7758	36.5551	28.0511	33.3603	34.71	23.6254	20.3388	19.0979	22.9374	18.1628	19.0838		56.0177	32.0405	21.0207	20.0614																2778.79	-1.52856	0.298039	-5.12871753	2.92e-07	1.54e-05	down
AT1G05193	AT1G05193	None;(source:Araport11) long_noncoding_rna	0	0	0	0	0	0	0	0	0	0	0	0		0	0	0	0
AT1G05197	AT1G05197	None;(source:Araport11) long_noncoding_rna	0	0	0	0	0	0	0	0	0	0	0	0		0	0	0	0
AT1G05200	GLR3.4	Encodes a putative glutamate receptor GLR3 with dual localization in plastid and plasma membrane. protein_coding GLUTAMATE RECEPTOR 3.4 (GLR3.4) GLUTAMATE RECEPTOR 3.4 (ATGLR3.4); (GLUR3);GLUTAMATE RECEPTOR 3.4 (GLR3.4)	5.62935	6.66376	5.26362	3.20875	4.20591	4.66148	5.30322	7.20368	2.84659	5.29208	5.34499	3.61392		5.85224	4.02538	5.11783	4.75033
AT1G05203	AT1G05203	Natural antisense transcript overlaps with AT1G15810;(source:Araport11) antisense_long_noncoding_rna	0	0.854626	0.379146	0	0.419291	0	0.387347	0.659367	0.727319	0.924971	0.824332	0.378863		0.411257	0.139764	0.591344	0.709389
AT1G05205	AT1G05205	hexokinase-1 protein;(source:Araport11) protein_coding	131.52	78.6891	102.602	97.7675	86.8615	83.0599	82.7961	76.8928	97.9246	72.3315	86.2904	84.1522		104.27	89.2296	85.8711	80.9247
AT1G05207	AT1G05207	Natural antisense transcript overlaps with AT1G15820;(source:Araport11) antisense_long_noncoding_rna	1.24033	3.64682	2.10947	0.729047	1.11339	1.3467	0.086178	0.663503	2.10842	0.93566	0.749097	1.20712		2.33221	1.06305	0.952699	0.963959
AT1G05210	AT1G05210	Transmembrane protein 97, Putative;(source:Araport11) protein_coding	29.5222	23.0284	21.425	27.8432	28.1895	25.9196	23.0278	20.0936	26.2654	24.2144	28.3147	33.1461		24.6586	27.3174	23.1289	28.5584
AT1G05213	AT1G05213	Natural antisense transcript overlaps with AT1G15950;(source:Araport11) antisense_long_noncoding_rna	6.98206	6.34057	9.54974	9.33938	6.06439	5.39706	6.7348	6.91667	8.29894	5.85825	8.01581	7.53315		7.62412	6.93361	7.31681	7.13574
AT1G05217	AT1G05217	None;(source:Araport11) long_noncoding_rna	0.296126	0	0.039937	0	0.236911	0.082227	0.058304	0.097223	0.015537	0.357342	0	0		0.112021	0.106379	0.0570213	0.119114
AT1G05220	AT1G05220	Transmembrane protein 97, Putative;(source:Araport11) protein_coding	8.58753	7.38959	12.2461	8.12019	9.17148	10.1438	9.81334	12.1257	11.4989	13.9632	12.9542	8.8952		9.40775	9.14515	11.146	11.9375
AT1G05223	AT1G05223	None;(source:Araport11) long_noncoding_rna	0	0	0	0	0	0	0	0	0	0	0	0		0	0	0	0
AT1G05227	AT1G05227	None;(source:Araport11) long_noncoding_rna	0.000402	0.060374	0	0	0	0.085666	0.069388	0.084002	0.007197	0.062763	0.046298	0.051714		0.0202587	0.0285553	0.053529	0.0535917
AT1G05230	HDG2	Encodes a homeobox-leucine zipper family protein belonging to the HD-ZIP IV family. Mutants have trichomes that appear glass-like under a dissecting microscope as compared to the wild-type trichomes. The mutations do not affect trichome growth or branch number. protein_coding HOMEODOMAIN GLABROUS 2 (HDG2) HOMEODOMAIN GLABROUS 2 (HDG2)	1.62827	2.89491	1.17005	1.72781	1.44689	1.38008	0.399164	1.07895	1.45697	1.66979	1.56525	1.29217		1.89774	1.51826	0.978363	1.50907
AT1G05233	AT1G05233	None;(source:Araport11) long_noncoding_rna	0	0	0	0	0	0	0	0	0	0	0	0		0	0	0	0
AT1G05237	AT1G05237	None;(source:Araport11) long_noncoding_rna	0.109351	0	0	0	0	0	0	0	0	0	0	0		0.0364503	0	0	0
AT1G05240	AT1G05240	Class III peroxidase, controls together with PRX44 and PRX37 extensin-mediated cell wall properties during polar expansion of root hair cells. protein_coding PATHOGENESIS RELATED 9 (PR9) PATHOGENESIS RELATED 9 (PR9); (PRX01)	26.5668	23.3446	29.2368	31.4669	53.4256	56.3056	25.4437	39.4886	38.0422	37.6474	53.7341	44.2031		26.3828	47.066	34.3248	45.1949
AT1G05243	AT1G05243	Natural antisense transcript overlaps with AT1G16560;(source:Araport11) antisense_long_noncoding_rna	0.104449	0.432933	0.014874	0.4017	0.354564	0.337539	0.547214	0.820553	0.171242	0.109864	0.517481	0.310215		0.184085	0.364601	0.513003	0.31252
AT1G05247	AT1G05247	None;(source:Araport11) small_nucleolar_rna	0.012049	0.024758	0.017258	0.015207	0.008471	0.029559	0.029065	0.022962	0.014395	0.037382	0.009417	0.013289		0.0180217	0.0177457	0.0221407	0.0200293
AT1G05250	AT1G05250	Encodes a cationic cell-wall-bound peroxidase homolog that is involved in the lignification of cell walls. Regulated by COG1, involved in seed longevity. protein_coding PEROXIDASE 2 (PRX2) (ATPRX1);PEROXIDASE 2 (PRX2)	43.5195	38.8889	48.3224	52.2993	88.8695	93.5074	41.9593	64.8223	63.0999	62.9036	88.7837	73.2585		43.5769	78.2254	56.6272	74.9819
AT1G05253	AT1G05253	Natural antisense transcript overlaps with AT1G16720;(source:Araport11) antisense_long_noncoding_rna	0	0	0	0	0	0	0	0	0	0	0	0		0	0	0	0
AT1G05257	AT1G05257	Natural antisense transcript overlaps with AT1G16730;(source:Araport11) antisense_rna	0	0	0	0	0	0.014714	0.004268	0.007055	0.028482	0	0	0.015884		0	0.00490467	0.0132683	0.00529467
AT1G05260	RCI3	Encodes a cold-inducible cationic peroxidase that is involved in the stress response. In response to low temperature, RCI3 transcripts accumulate in the aerial part and in roots of etiolated seedlings but only in roots of light-grown seedlings. The mRNA is cell-to-cell mobile. protein_coding RARE COLD INDUCIBLE GENE 3 (RCI3) RARE COLD INDUCIBLE GENE 3 (RCI3);PEROXIDASE 3 (PER3); (RCI3A)	242.977	219.92	277.463	311.624	351.263	346.15	279.46	260.099	260.989	306.436	283.136	297.574		246.787	336.346	266.849	295.715
AT1G05263	AT1G05263	None;(source:Araport11) long_noncoding_rna	0	0	0	0	0	0	0	0	0	0	0	0		0	0	0	0
AT1G05267	AT1G05267	Natural antisense transcript overlaps with AT1G16820;(source:Araport11) antisense_long_noncoding_rna	0.035868	0.159208	0.03625	0.121379	0.033345	0.02257	0.041115	0.213856	0.58961	0.087153	0.002491	0.767675		0.0771087	0.059098	0.281527	0.285773
AT1G05270	AT1G05270	TraB family protein that localizes to the outer mitochondrial membrane and tether to ER. Potential regulating mitophagy via interactions with ATG8. protein_coding (TRB1) (TRB1)	50.8443	49.9427	55.2182	54.9003	59.7707	58.3781	58.8713	69.3889	68.7528	68.4664	66.4874	66.1895		52.0018	57.683	65.671	67.0478
AT1G05273	U2.1	U2;(source:Araport11) small_nuclear_rna (U2-1)	0.382329	0.771109	0.677925	0.381284	0.700394	0.389865	0.150322	5.4703	3.66366	0.874696	0.005416	6.4842		0.610454	0.490514	3.09476	2.45477
AT1G05277	AT1G05277	Natural antisense transcript overlaps with AT1G16890;(source:Araport11) antisense_long_noncoding_rna	1.82629	1.59766	2.75766	6.79402	3.56503	3.12492	1.58662	1.76607	1.71502	2.68462	2.7873	3.40557		2.06054	4.49466	1.68924	2.95916
AT1G05280	AT1G05280	ERV-F (C)1 provirus ancestral Env polyprotein, putative (DUF604);(source:Araport11) protein_coding	3.55379	5.87629	3.11334	10.7188	4.95549	3.68983	5.8293	5.12273	4.17119	5.70399	7.24179	11.6599		4.18114	6.4547	5.04107	8.20188
AT1G05283	AT1G05283	None;(source:Araport11) long_noncoding_rna	0	0	0	0	0	0	0	0	0	0	0	0.01906		0	0	0	0.00635333
AT1G05287	AT1G05287	Natural antisense transcript overlaps with AT1G17070;(source:Araport11) antisense_long_noncoding_rna	0.074076	0.047935	0.1622	0.221469	0.29756	0.06217	0.561261	0.165528	0.321978	0.119829	0.046176	0.075574		0.094737	0.193733	0.349589	0.0805263
AT1G05290	AT1G05290	Member of the CONSTANS-Like protein family which is a putative regulator of reactive oxygen species homeostasis. protein_coding ORBITALLY MANIFESTED GENE 1 (OMG1) ORBITALLY MANIFESTED GENE 1 (OMG1)	0	0	0	0	0	0	0	0	0	0	0	0		0	0	0	0
AT1G05291	AT1G05291	GPI inositol-deacylase C, putative (DUF1218);(source:Araport11) protein_coding	0	0	0	0	0	0	0	0	0	0	0	0		0	0	0	0
AT1G05293	AT1G05293	Natural antisense transcript overlaps with AT1G17130;(source:Araport11) antisense_long_noncoding_rna	0	0	0	0	0	0	0	0.578469	0	0	0.492837	0		0	0	0.192823	0.164279
AT1G05297	AT1G05297	Natural antisense transcript overlaps with AT1G17140;(source:Araport11) antisense_long_noncoding_rna	0	0	1.02077	0	1.15844	0.832418	0.381251	0.696363	0	0.282707	0.822405	0.634095		0.340256	0.663621	0.359205	0.579736
AT1G05300	ZIP5	member of Fe(II) transporter isolog family protein_coding ZINC TRANSPORTER 5 PRECURSOR (ZIP5) ZINC TRANSPORTER 5 PRECURSOR (ZIP5)	12.0522	15.8778	11.1203	64.8102	63.7455	65.2426	6.90663	16.4414	9.00344	72.7179	63.8276	39.0191		13.0168	64.5995	10.7838	58.5215		3635.06	2.28759	0.170858	13.3888	7.03e-41	3.16e-37	up	4478.55	2.49097	0.346868	7.18132	6.9e-13	6.22e-10	up
AT1G05303	AT1G05303	None;(source:Araport11) long_noncoding_rna	0	0	0	0	0	0	0	0	0	0	0	0		0	0	0	0
AT1G05307	AT1G05307	None;(source:Araport11) long_noncoding_rna	0.022309	0	0	0	0	0	0	0	0	0	0	0		0.00743633	0	0	0
AT1G05310	AT1G05310	Pectin lyase-like superfamily protein;(source:Araport11) protein_coding	2.69314	9.71833	2.61492	7.60966	12.6961	11.5083	10.3846	10.7712	10.4633	13.8119	12.9611	12.4876		5.00879	10.6047	10.5397	13.0869
AT1G05313	AT1G05313	None;(source:Araport11) long_noncoding_rna	0	0	0	0	0	0	0	0	0	0	0	0		0	0	0	0
AT1G05317	AT1G05317	Natural antisense transcript overlaps with AT1G17745;(source:Araport11) antisense_long_noncoding_rna	0.381	0.612176	0.783736	0.998891	0.374963	0.611909	1.1355	0.406569	0.280038	1.10957	1.01688	0.824092		0.592304	0.661921	0.607368	0.983512
AT1G05320	AT1G05320	myosin heavy chain, embryonic smooth protein;(source:Araport11) protein_coding PICC-LIKE (PICL) PICC-LIKE (PICL)	20.8655	30.4872	25.9335	51.0112	46.5154	45.8814	29.9112	40.5246	29.9355	52.6628	53.238	46.1208		25.7621	47.8027	33.4571	50.6739
AT1G05323	AT1G05323	None;(source:Araport11) long_noncoding_rna	0	0	0	0	0	0	0	0	0	0	0	0		0	0	0	0
AT1G05327	AT1G05327	Natural antisense transcript overlaps with AT1G17750;(source:Araport11) antisense_long_noncoding_rna	0	0	0	0	0	0	0	0	0	0	0	0		0	0	0	0
AT1G05330	AT1G05330	hypothetical protein;(source:Araport11) protein_coding	0.506491	0.43043	0.248384	0.485128	0.475459	0.909706	0.427751	0.255688	0.065872	0.350145	0.215314	0.229446		0.395102	0.623431	0.24977	0.264968
AT1G05333	AT1G05333	Natural antisense transcript overlaps with AT1G17810;(source:Araport11) antisense_long_noncoding_rna	3.97039	5.79837	4.51413	4.96644	4.82096	4.6688	7.00105	5.72121	4.77163	7.65385	7.43708	6.63873		4.76096	4.81873	5.8313	7.24322
AT1G05337	AT1G05337	Natural antisense transcript overlaps with AT1G17840;(source:Araport11) antisense_long_noncoding_rna	0	0	0	0	0	0	0	0	0	0	0	0		0	0	0	0
AT1G05340	AT1G05340	Cysteine-rich protein of unknown function. Mutants are defective in thermotolerance and uv tolerance. protein_coding CYSTEINE-RICH TRANSMEMBRANE MODULE 1 (ATHCYSTM1) CYSTEINE-RICH TRANSMEMBRANE MODULE 1 (ATHCYSTM1)	64.6253	66.982	107.764	98.5413	58.9093	54.1182	49.0586	33.0678	37.46	46.8188	33.8058	30.8265		79.7904	70.5229	39.8621	37.1504																3241.27	-1.12323	0.257145	-4.368088797	1.25e-05	0.000406373	down
AT1G05343	AT1G05343	Natural antisense transcript overlaps with AT1G17850;(source:Araport11) antisense_long_noncoding_rna	0.003585	0.001988	0.447651	0.001211	0	0.088884	0.07691	0.113849	0	0.002691	0.229036	6e-06		0.151075	0.0300317	0.0635863	0.0772443
AT1G05347	AT1G05347	Natural antisense transcript overlaps with AT1G17860;(source:Araport11) antisense_long_noncoding_rna	166.47	41.1179	21.0986	111.738	51.3647	78.0615	17.5329	124.158	85.58	49.8478	47.3103	35.3944		76.2287	80.3879	75.7571	44.1842
AT1G05350	AT1G05350	NAD(P)-binding Rossmann-fold superfamily protein;(source:Araport11) protein_coding	33.0353	31.6246	29.9146	36.6699	37.4456	37.5241	37.9277	38.0814	41.6366	39.6861	40.3862	42.1812		31.5248	37.2132	39.2152	40.7511
AT1G05353	AT1G05353	Natural antisense transcript overlaps with AT1G17870;(source:Araport11) antisense_rna	0	0	0	0	0	0	0	0	0	0	0	0		0	0	0	0
AT1G05357	AT1G05357	None;(source:Araport11) long_noncoding_rna	0	0	0	0	0	0	0	0	0	0	0	0		0	0	0	0
AT1G05360	KMS2	KMS2 encode a endoplasmic reticulum protein involved in the early secretory pathway. protein_coding KILLING ME SLOWLY 2 (KMS2) KILLING ME SLOWLY 2 (KMS2)	22.8301	21.7	22.8605	24.6375	22.8816	22.5083	26.9591	25.1083	20.6998	23.9571	24.7992	24.1732		22.4635	23.3425	24.2557	24.3099
AT1G05363	AT1G05363	Natural antisense transcript overlaps with AT1G18030;(source:Araport11) antisense_long_noncoding_rna	0	0.339987	0	0.306258	0.712658	0	0.194197	0.58701	0	0.314906	0	0		0.113329	0.339639	0.260402	0.104969
AT1G05367	AT1G05367	Natural antisense transcript overlaps with AT1G18040;(source:Araport11) antisense_long_noncoding_rna	0	0	0.188034	0	0	0	0	0	0	0	0	0		0.062678	0	0	0
AT1G05370	AT1G05370	Sec14p-like phosphatidylinositol transfer family protein;(source:Araport11) protein_coding	2.2899	1.48495	1.35672	1.6058	1.29627	1.71872	2.52369	1.44652	1.42722	1.74311	1.37706	1.71215		1.71052	1.54026	1.79914	1.61077
AT1G05373	AT1G05373	None;(source:Araport11) long_noncoding_rna	0	0	0	0	0	0	0	0	0	0	0	0		0	0	0	0
AT1G05377	AT1G05377	None;(source:Araport11) long_noncoding_rna	0	0	0	0	0	0	0	0	0	0	0	0		0	0	0	0
AT1G05380	AT1G05380	Acyl-CoA N-acyltransferase with RING/FYVE/PHD-type zinc finger protein;(source:Araport11) protein_coding	15.0018	24.8535	18.65	23.2043	22.3886	22.3028	36.4208	36.1843	32.6265	36.3863	34.765	29.7604		19.5018	22.6319	35.0772	33.6372
AT1G05383	AT1G05383	Natural antisense transcript overlaps with AT1G18100;(source:Araport11) antisense_long_noncoding_rna	0.467037	0.19037	0.406624	0.508453	0.197263	0.209663	0.353279	0.3715	0.219346	0.003014	0.41129	0.205995		0.354677	0.305126	0.314708	0.206766
AT1G05385	LPA19	Encodes a Psb27 homolog involved in photosystem II biogenesis. protein_coding LOW PSII ACCUMULATION 19 (LPA19) (Psb27-H1);LOW PSII ACCUMULATION 19 (LPA19)	7.28254	8.86662	7.34832	4.5775	5.03281	5.27924	6.24352	11.3681	5.92488	6.34435	7.13472	5.91797		7.8325	4.96319	7.8455	6.46568
AT1G05387	AT1G05387	None;(source:Araport11) long_noncoding_rna	0	0	0	0	0	0.095982	0	0	0	0.068789	0	0		0	0.031994	0	0.0229297
AT1G05390	-	pre-tRNA tRNA-Asn (anticodon: GTT);(source:Araport11, TAIR10) pre_trna	0	0	0	0	0	0	0	0	0	0	0	0		0	0	0	0
AT1G05397	AT1G05397	None;(source:Araport11) long_noncoding_rna	0.614771	1.43545	3.39569	1.70323	1.96354	1.81003	2.12439	2.02236	1.54207	1.11604	1.59967	1.01303		1.8153	1.8256	1.89627	1.24291
AT1G05400	AT1G05400	hypothetical protein;(source:Araport11) protein_coding	3.14712	3.17353	2.84949	3.06278	1.84992	1.97064	3.18165	3.01663	1.86966	2.72037	2.32104	2.88089		3.05671	2.29445	2.68931	2.64077
AT1G05407	AT1G05407	None;(source:Araport11) long_noncoding_rna	0	0	0	0	0	0	0	0	0	0	0	0		0	0	0	0
AT1G05410	AT1G05410	CDPK adapter, putative (DUF1423);(source:Araport11) protein_coding	17.5558	17.5947	19.829	17.1517	17.9745	21.9556	23.3937	22.8103	23.2453	23.8583	21.4128	19.8851		18.3265	19.0273	23.1498	21.7187
AT1G05413	AT1G05413	None;(source:Araport11) long_noncoding_rna	0	0	0	0	0	0	0	0	0	0	0	0		0	0	0	0
AT1G05417	AT1G05417	None;(source:Araport11) small_nucleolar_rna	0.014784	0.017263	0.079814	0.015795	0.013045	0.050484	0.011237	0.278957	0.046625	0.070324	0.033277	0.01033		0.037287	0.0264413	0.112273	0.037977
AT1G05420	OFP12	ovate family protein 12;(source:Araport11) protein_coding	2.24723	1.69074	1.8013	2.47018	0.711534	1.17596	1.5977	1.93759	1.28195	1.95679	2.87348	2.35635		1.91309	1.45256	1.60575	2.39554
AT1G05423	AT1G05423	None;(source:Araport11) small_nucleolar_rna	0.01075	0.014395	0.013325	0.014375	0.046433	0.015051	0.012787	0.008227	0.010222	0.010829	0.010479	0.011927		0.0128233	0.0252863	0.010412	0.0110783
AT1G05427	AT1G05427	None;(source:Araport11) small_nucleolar_rna	0.007353	0.009027	0.013173	0.008873	0.012652	0.012022	0.007903	0.009811	0.008789	0.008567	0.010735	0.00891		0.009851	0.0111823	0.00883433	0.009404
AT1G05430	AT1G05430	Hypothetical protein, expression induced by Al. protein_coding	29.1725	26.9605	28.2605	27.4955	26.0639	25.3138	30.2435	29.6163	25.5843	22.4576	26.0067	25.2493		28.1312	26.2911	28.4814	24.5712
AT1G05433	AT1G05433	None;(source:Araport11) small_nucleolar_rna	0.071653	0.112141	0.127224	0.186461	0.059545	0.019103	0.019547	0.149657	0.068427	0.103629	0.095604	0.083174		0.103673	0.0883697	0.0792103	0.0941357
AT1G05440	AT1G05440	C-8 sterol isomerase;(source:Araport11) protein_coding	2.33217	3.28768	2.00343	1.65844	3.05942	2.00228	2.70534	1.94548	3.39127	2.9527	3.49862	3.85756		2.54109	2.24005	2.6807	3.43629
AT1G05443	AT1G05443	None;(source:Araport11) long_noncoding_rna	0	0	0	0	0.037554	0	0.053691	0	0.077855	0	0.07114	0		0	0.012518	0.0438487	0.0237133
AT1G05447	AT1G05447	None;(source:Araport11) long_noncoding_rna	0	0	0	0	0	0	0	0	0	0	0	0		0	0	0	0
AT1G05450	AT1G05450	Encodes a Protease inhibitor/seed storage/LTP family protein protein_coding	3.21911	2.01964	1.20041	4.74167	3.45253	3.80719	2.62252	0.946752	0.765847	0.585088	0.30833	1.11252		2.14638	4.00046	1.44504	0.668647																							139.749	-2.6161	0.480359	-5.446127894	5.15e-08	2.83e-06	down
AT1G05453	AT1G05453	Natural antisense transcript overlaps with AT1G18890;(source:Araport11) antisense_long_noncoding_rna	0	0	0	0	0	0	0	0	0	0	0	0		0	0	0	0
AT1G05460	SDE3	Encodes a protein with similarity to RNA helicases. Mutants are defective in post-transcriptional gene silencing. protein_coding SILENCING DEFECTIVE (SDE3) SILENCING DEFECTIVE (SDE3)	5.93119	7.30481	5.4757	6.10355	7.72436	6.41359	10.7752	9.63408	9.36266	8.25241	8.04116	8.31205		6.23723	6.74717	9.92398	8.20187
AT1G05463	AT1G05463	Natural antisense transcript overlaps with AT1G19120;(source:Araport11) antisense_rna	1.6086	1.37993	0.811732	0	1.1304	0	0.831089	1.03566	0	0	0.862845	0.896308		1.26675	0.376799	0.62225	0.586384
AT1G05467	AT1G05467	Natural antisense transcript overlaps with AT1G19130;(source:Araport11) antisense_long_noncoding_rna	8.30784	8.32752	10.2503	5.98088	7.36693	5.71204	10.2472	10.5143	6.73838	9.37273	8.11932	6.29014		8.9619	6.35328	9.16664	7.9274
AT1G05470	CVP2	Encodes an inositol polyphosphate 5' phosphatase (5PTase) that is required for the proper recruitment of cells into developing vascular tissue in leaves and cotyledons. It is most similar to Type I 5PTases that are known to cleave a phosphate from IP3 or IP4. cvp2 mutants have elevated levels of IP3 and are hypersensitive to ABA in seed germination assays. protein_coding COTYLEDON VASCULAR PATTER…	12.9582	12.7887	12.3975	9.54912	9.90595	9.78878	16.9437	18.1393	11.5464	17.3123	17.243	11.6707		12.7148	9.74795	15.5431	15.4087
AT1G05473	AT1G05473	None;(source:Araport11) long_noncoding_rna	0	0.179527	0	0	0	0.074076	0.155675	0	0.118569	0	0	0		0.0598423	0.024692	0.0914147	0
AT1G05477	AT1G05477	None;(source:Araport11) long_noncoding_rna	0	0	0	0	0	0	0	0	0	0	0	0		0	0	0	0
AT1G05483	AT1G05483	None;(source:Araport11) long_noncoding_rna	0	0	0	0.064253	0	0	0	0	0	0	0	0		0	0.0214177	0	0
AT1G05487	AT1G05487	None;(source:Araport11) long_noncoding_rna	0.200116	1.28351	0.371005	0.477493	0.707294	0.800586	1.1358	0.114089	0.463939	0.344711	0.057019	0.678345		0.618212	0.661791	0.571277	0.360025
AT1G05490	chr31	Involved in gene silencing. Locus-specific regulator of 24nt-siRNA expression, works together with CLSY1-4 as the master regulators of essentially all Pol-IV-dependent 24nt-siRNAs. protein_coding CHROMATIN REMODELING 31 (chr31) CLASSY3 (CLSY3);CHROMATIN REMODELING 31 (chr31)	0.359693	0.464133	0.393933	0.517351	0.402443	0.45633	0.684005	0.584267	0.593968	0.469089	0.859486	0.671165		0.40592	0.458708	0.620747	0.66658
AT1G05493	AT1G05493	None;(source:Araport11) long_noncoding_rna	0	0	0.339792	0	0	0	0	0.151456	0	0	0	0		0.113264	0	0.0504853	0
AT1G05497	AT1G05497	None;(source:Araport11) long_noncoding_rna	0	0	0	0	0	0	0	0	0	0	0	0		0	0	0	0
AT1G05500	NTMC2T2.1	Encodes a endomembrane-localized synaptotagmin. Synaptotagmin family proteins are calcium sensors that regulate exocytosis in mammalian cells. protein_coding (NTMC2T2.1) SYNAPTOTAGMIN 5 (SYT5); (NTMC2TYPE2.1);ARABIDOPSIS THALIANA SYNAPTOTAGMIN HOMOLOG E (ATSYTE);SYNAPTOTAGMIN HOMOLOG E (SYTE); (NTMC2T2.1)	45.7877	48.8128	46.2671	53.6027	57.1555	52.2647	52.1051	51.8541	54.3046	48.8384	53.1463	50.3078		46.9559	54.3409	52.7546	50.7642
AT1G05507	AT1G05507	None;(source:Araport11) long_noncoding_rna	0	0	0	0	0	0	0	0	0	0	0	0		0	0	0	0
AT1G05510	AT1G05510	Protein is tyrosine-phosphorylated and its phosphorylation state is modulated in response to ABA in Arabidopsis thaliana seeds. protein_coding OIL BODY-ASSOCIATED PROTEIN 1A (OBAP1A) OIL BODY-ASSOCIATED PROTEIN 1A (OBAP1A)	0.369985	0	0	0.207337	0.583508	0	0.349894	0.492913	0.16705	0	0.132209	0.199773		0.123328	0.263615	0.336619	0.110661
AT1G05517	AT1G05517	None;(source:Araport11) long_noncoding_rna	0.8801	0.381689	0.674392	1.51602	0.5447	0.082135	0.600201	0.113341	0.312368	0.026681	0.700183	0.594264		0.645394	0.714285	0.34197	0.440376
AT1G05520	AT1G05520	Sec23/Sec24 protein transport family protein;(source:Araport11) protein_coding (ATSEC23B) (ATSEC23B)	36.117	39.6291	32.6349	52.3886	42.1612	43.0544	56.218	55.906	54.6322	61.1189	60.52	61.8124		36.127	45.868	55.5854	61.1504
AT1G05523	AT1G05523	Natural antisense transcript overlaps with AT1G20070;(source:Araport11) antisense_long_noncoding_rna	28.0452	31.8942	29.42	38.9616	9.81175	16.6656	28.09	17.8698	19.3438	14.0759	12.7712	19.5645		29.7865	21.813	21.7679	15.4705
AT1G05527	AT1G05527	None;(source:Araport11) long_noncoding_rna	0	0	0.107647	0	0	0	0.15449	0	0.057955	0	0	0.001322		0.0358823	0	0.070815	0.000440667
AT1G05530	UGT75B2	Encodes a protein with glucosyltransferase activity with high sequence homology to UGT1 (AT1G05560). It belongs to an UGT subfamily that binds UDP-glucose but not UDP-glucuronate, UDP-galactose, or UDP-rhamnose as the glycosyl donor. UGT2 was shown to be able to use abscisic acid as glycosylation substrate in the presence of UDP-glucose. protein_coding UDP-GLUCOSYL TRANSFERASE 75B2 (UGT75B2) UDP-…	7.12962	11.5607	10.1715	7.12494	4.06343	3.23026	7.44106	8.00832	5.47132	11.6752	11.334	12.1689		9.6206	4.80621	6.97357	11.726		698.274	-1.02345	0.331767	-3.08484	0.0020366	0.0446107	down															926.065	1.23362	0.305226	4.04165	5.31e-05	0.00103791	up
AT1G05533	AT1G05533	None;(source:Araport11) long_noncoding_rna	0.056435	0	0.296528	0.190896	0.119822	0.391479	0.336269	0.121715	0.472649	0.179776	0.0521	0		0.117654	0.234066	0.310211	0.077292
AT1G05537	AT1G05537	None;(source:Araport11) long_noncoding_rna	0	0	0	0	0	0	0	0	0	0	0	0		0	0	0	0
AT1G05540	AT1G05540	hypothetical protein (DUF295);(source:Araport11) protein_coding DUF295 ORGANELLAR A 1 (ATDOA1) DUF295 ORGANELLAR A 1 (ATDOA1)	0.256285	1.0576	0.225019	0.384792	0.128462	0.172369	0.401998	0.635387	0.133207	0.165609	0.467787	0.470231		0.512968	0.228541	0.390197	0.367876
AT1G05543	AT1G05543	None;(source:Araport11) long_noncoding_rna	0	0	0	0	0	0.077686	0.144952	0	0	0	0	0		0	0.0258953	0.0483173	0
AT1G05547	AT1G05547	None;(source:Araport11) other_rna	0	0	0	0	0	0	0	0	0	0	0	0		0	0	0	0
AT1G05550	AT1G05550	DUF295 domain protein of unknown function. Expressed in ovule integuments and nucellus. protein_coding DUF295 ORGANELLAR A 2 (ATDOA2) DUF295 ORGANELLAR A 2 (ATDOA2)	0.015081	0	0.05349	0	0	0.031408	0	0	0	0	0	0		0.022857	0.0104693	0	0
AT1G05553	AT1G05553	None;(source:Araport11) long_noncoding_rna	0	0	0	0.098441	0.115202	0	0.342379	0	0	0.102051	0	0.094329		0	0.0712143	0.114126	0.06546
AT1G05557	AT1G05557	Natural antisense transcript overlaps with AT1G20470;(source:Araport11) antisense_long_noncoding_rna	2.22754	2.17899	2.3748	2.21625	2.26335	3.19816	2.13427	1.19687	1.42689	1.62774	2.08201	2.45397		2.26044	2.55926	1.58601	2.05457
AT1G05560	UGT75B1	A UDP-glucose transferase localized in the phragmoplast. It has been co-purified with the callose synthase complex and may transfer UDP-glucose from sucrose synthase to the callose synthase and thus help form a substrate channel for the synthesis of callose at the forming cell plate. Induced by salicylic acid. Independent of NPR1 for their induction by salicylic acid. UGT1 encodes a protein with …	8.05665	10.2886	12.9995	23.7564	8.75739	5.66438	5.0749	5.60376	2.70144	2.85899	3.1066	4.3704		10.4482	12.726	4.46003	3.44533																1012.29	-1.35062	0.305058	-4.427435294	9.54e-06	0.000320816	down	1090.65	-1.98222	0.480189	-4.12799849	3.66e-05	0.000770382	down
AT1G05562	AT1G05562	Natural antisense transcript overlaps with AT1G05560;(source:Araport11) antisense_long_noncoding_rna	3.75006	4.76233	6.03757	10.9807	0	2.64924	2.39389	2.62191	1.26636	1.32307	1.44203	0		4.84999	4.54332	2.09405	0.921702																508.979	-1.33463	0.324496	-4.112942376	3.91e-05	0.00104587	down
AT1G05563	AT1G05563	None;(source:Araport11) small_nucleolar_rna	0.013406	0	0.01192	0.013488	0.028365	0.019586	0.006649	0.010835	0	0.011986	0.009309	0.009452		0.008442	0.0204797	0.005828	0.010249
AT1G05567	AT1G05567	None;(source:Araport11) long_noncoding_rna	0	0	0	0	0	0	0	0	0	0	0	0		0	0	0	0
AT1G05570	CALS1	Encodes a callose synthase 1 catalytic subunit . Member of Glycosyltransferase Family- 48. protein_coding CALLOSE SYNTHASE 1 (CALS1) CALLOSE SYNTHASE 1 (CALS1); (GSL06); (ATGSL6); (ATGSL06);GLUCAN SYNTHASE-LIKE 6 (GSL6)	28.5313	53.0929	54.329	31.8065	76.9305	74.2636	102.124	175.871	133.659	146.821	134.604	98.9459		45.3177	61.0002	137.218	126.79																37905.7	1.44769	0.286091	5.06024	4.19e-07	2.12e-05	up	39074.4	1.01697	0.327457	3.10565	0.00189861	0.0180563	up
AT1G05575	AT1G05575	transmembrane protein;(source:Araport11) protein_coding HYPOXIA RESPONSE UNKNOWN PROTEIN 17 (HUP17) HYPOXIA RESPONSE UNKNOWN PROTEIN 17 (HUP17)	19.0451	20.385	23.7707	8.70469	44.9716	44.7544	38.0842	45.7749	23.4712	37.5825	20.6465	23.1758		21.0669	32.8102	35.7767	27.1349
AT1G05577	AT1G05577	SOK1 is a DUF966 domain containing protein. It is expressed during embryogenesis in the apical-lateral plasma membrane. SOK1 can form homodimers and it's polar localization of SOK1 depends on N terminal domains within the protein. Misexpression of SOK1 or delocalization alters cell division planes. protein_coding SOSEKI1 (SOK1) SOSEKI1 (SOK1)	1.57975	0.997648	0.734759	1.14652	0.882903	0.498363	1.80871	1.57245	1.52889	1.20261	1.53808	0.921795		1.10405	0.842595	1.63668	1.22083
AT1G05580	CHX23	member of Putative Na+/H+ antiporter family protein_coding CATION/H+ EXCHANGER 23 (CHX23) CATION/H+ EXCHANGER 23 (ATCHX23);CATION/H+ EXCHANGER 23 (CHX23)	0	0	0	0	0	0	0	0	0	0	0	0		0	0	0	0
AT1G05583	AT1G05583	None;(source:Araport11) long_noncoding_rna	0	0	0	0	0	0	0.00591	0	0.120539	0	0.12148	0		0	0	0.0421497	0.0404933
AT1G05587	AT1G05587	None;(source:Araport11) long_noncoding_rna	0	0	0	0	0	0	0	0	0	0	0	0		0	0	0	0
AT1G05590	HEXO2	Encodes a protein with &#946;-hexosaminidase activity (the enzyme is active with p-nitrophenyl-&#946;-N-acetylglucosaminide as substrate but displayed only a minor activity toward p-nitrophenyl-&#946;-N-acetylgalactosaminide). Chitotriose-PA was digested almost completely overnight by a 50% ammonium sulfate fraction of a supernatant yeast expressing AtHEX3. protein_coding BETA-HEXOSAMINIDASE 2 (H…	8.64162	11.2365	8.30862	10.6137	10.4108	11.0824	12.4778	12.3572	11.2233	13.2418	13.6713	14.2582		9.39559	10.7023	12.0195	13.7238
AT1G05593	AT1G05593	None;(source:Araport11) long_noncoding_rna	0	0	0	0	0	0	0	0	0	0	0	0		0	0	0	0
AT1G05597	AT1G05597	None;(source:Araport11) long_noncoding_rna	0	0	0	0	0	0	0	0	0	0	0	0		0	0	0	0
AT1G05600	EMB3101	Tetratricopeptide repeat (TPR)-like superfamily protein;(source:Araport11) protein_coding EMBRYO DEFECTIVE 3101 (EMB3101) EMBRYO DEFECTIVE 3101 (EMB3101)	4.44808	4.88605	6.24346	4.05928	4.32668	4.16903	5.93097	6.38575	4.20967	5.40095	3.96254	4.13811		5.19253	4.18499	5.50879	4.50053
AT1G05603	AT1G05603	None;(source:Araport11) long_noncoding_rna	0	0	0	0	0	0	0	0	0	0	0	0		0	0	0	0
AT1G05607	AT1G05607	None;(source:Araport11) long_noncoding_rna	0	0	0	0	0	0	0	0	0.015234	0	0	0		0	0	0.005078	0
AT1G05610	APS2	Encodes the small subunit of ADP-glucose pyrophosphorylase. The small subunit is the catalytic isoform responsible for ADP-glucose pyrophosphorylase activity. The presence of the small subunit is required for large subunit stability. Two isoforms of the small subunit (ApS1 and ApS2) have been described. ApS2 is a minor small subunit isoform present in all plant tissues tested. protein_coding	0.902138	1.31283	1.13474	0.653596	0.994742	0.487368	1.30141	1.10638	1.04037	0.624419	0.859577	0.977673		1.11657	0.711902	1.14939	0.820556
AT1G05613	AT1G05613	None;(source:Araport11) long_noncoding_rna	0	0	0	0.160637	0.064189	0	0	0	0.124145	0	0	0		0	0.074942	0.0413817	0
AT1G05615	AT1G05615	B3 domain protein (DUF313);(source:Araport11) protein_coding	0	0	0	0	0	0	0	0	0	0.024594	0	0		0	0	0	0.008198
AT1G05617	AT1G05617	None;(source:Araport11) long_noncoding_rna	0	0	0	0	0	0	0	0	0	0	0	0		0	0	0	0
AT1G05620	URH2	Encodes a cytosolic inosine nucleoside hydrolase. It forms a heterocomplex with NSH1 with almost two orders of magnitude higher catalytic efficiency for xanthosine hydrolysis than observed for NSH1 alone. Transcript levels for this gene are elevated in older leaves suggesting that it may play a role in purine catabolism during senescence. protein_coding URIDINE-RIBOHYDROLASE 2 (URH2) URIDINE-RIBO…	58.1935	57.5962	51.9739	77.2898	57.7299	58.0094	65.9427	50.1888	59.2141	55.4579	64.3663	73.0128		55.9212	64.343	58.4485	64.279
AT1G05623	AT1G05623	None;(source:Araport11) long_noncoding_rna	0	0	0	0	0	0	0	0	0	0	0	0		0	0	0	0
AT1G05627	ath-MIR5999	microRNA ath-MIR5999 precursor;(source:Araport11) miRNA_primary_transcript (ATH-MIR5999)	0	0	0	0	0	0	0	0	0	0	0	0		0	0	0	0
AT1G05630	5PTASE13	Encodes an inositol polyphosphate 5-phosphatase with phosphatase activity toward only Ins(1,4,5)P3. Induced in response to ABA and wounding treatments. Expressed in young seedlings and flowers, while no transcripts were detectable in maturated roots, stems, and rosette leaves Modulates the development of cotyledon veins through its regulation of auxin homeostasis. Involved in blue light light?sti…	5.49618	7.11219	4.70162	8.12102	6.72763	7.29997	9.53378	10.2128	9.01187	9.76865	11.2893	10.1455		5.77	7.38287	9.58617	10.4012
AT1G05633	AT1G05633	None;(source:Araport11) long_noncoding_rna	0.126812	0	0	0	0.038703	0	0	0	0	0	0	0		0.0422707	0.012901	0	0
AT1G05637	ath-MIR781b	microRNA ath-MIR781b precursor;(source:Araport11) miRNA_primary_transcript (ATH-MIR781B)	0	0	0	0	0	0	0	0	0	0	0	0		0	0	0	0
AT1G05640	AT1G05640	Ankyrin repeat family protein;(source:Araport11) protein_coding	2.73488	3.03409	2.53188	3.7904	3.01874	2.916	3.79806	3.93054	3.5476	3.62782	4.32246	4.30394		2.76695	3.24171	3.75873	4.08474
AT1G05643	AT1G05643	None;(source:Araport11) long_noncoding_rna	0	0	0	0	0	0	0.052263	0	0.00339	0	0	0		0	0	0.018551	0
AT1G05647	AT1G05647	None;(source:Araport11) long_noncoding_rna	0	0	0	0	0	0	0	0	0	0	0	0		0	0	0	0
AT1G05650	AT1G05650	Pectin lyase-like superfamily protein;(source:Araport11) protein_coding	13.8573	19.3182	17.2878	14.8242	13.7932	13.3031	3.57288	26.3734	27.0235	37.8246	44.6541	55.0955		16.8211	13.9735	18.9899	45.8581																							3007.7	1.66636	0.175495	9.49517	2.2e-21	5.69e-19	up
AT1G05653	AT1G05653	None;(source:Araport11) long_noncoding_rna	0	0	0	0	0	0	0	0	0	0	0	0		0	0	0	0
AT1G05657	AT1G05657	None;(source:Araport11) long_noncoding_rna	0	0	0	0	0	0	0.228887	0	0	0	0	0		0	0	0.0762957	0
AT1G05660	AT1G05660	Pectin lyase-like superfamily protein;(source:Araport11) protein_coding	16.7907	28.0963	25.2964	31.9081	20.62	21.555	20.8156	34.1798	22.0843	42.4495	53.0181	54.3019		23.3944	24.6944	25.6932	49.9232
AT1G05663	AT1G05663	None;(source:Araport11) long_noncoding_rna	0	0	0	0	0	0	0	0	0	0	0	0		0	0	0	0
AT1G05667	AT1G05667	None;(source:Araport11) long_noncoding_rna	0	0	0	0	0	0	0	0	0	0	0	0		0	0	0	0
AT1G05670	AT1G05670	Pentatricopeptide repeat (PPR-like) superfamily protein;(source:Araport11) protein_coding	2.6094	3.56382	2.67131	4.05368	3.18147	2.9669	4.24362	4.98653	3.91819	4.01456	4.22154	4.31536		2.94818	3.40069	4.38278	4.18382
AT1G05673	U6atac2	U6atac;(source:Araport11) small_nuclear_rna (U6ATAC2)	0	0	0	0	0	0	0	0	0	0	0	0		0	0	0	0
AT1G05675	AT1G05675	UDP-Glycosyltransferase superfamily protein;(source:Araport11) protein_coding	1.08327	2.02893	0.446218	0.875364	1.68189	1.4161	0.161182	0.145128	0.268579	0.465877	0.448761	0.448995		1.18614	1.32445	0.19163	0.454544																71.7844	-2.69679	0.634947	-4.247275715	2.16e-05	0.000650419	down	90.8866	-1.5824	0.363654	-4.351406034	1.35e-05	0.000343285	down
AT1G05680	UGT74E2	Encodes a UDP-glucosyltransferase, UGT74E2, that acts on IBA (indole-3-butyric acid) and affects auxin homeostasis. The transcript and protein levels of this enzyme are strongly induced by H2O2 and may allow integration of ROS (reactive oxygen species) and auxin signaling. This enzyme can also transfer glycosyl groups to several compounds related to the explosive TNT when this synthetic compound …	7.73661	14.3153	17.2922	61.0485	12.9352	12.6037	6.28591	7.19831	7.35615	11.3819	6.95274	15.1663		13.1147	28.8625	6.94679	11.167																1205.66	-1.0313	0.297172	-3.470380715	0.000519721	0.00818744	down
AT1G05683	AT1G05683	None;(source:Araport11) long_noncoding_rna	0	0	0	0	0	0.149192	0	0	0	0	0	0		0	0.0497307	0	0
AT1G05687	AT1G05687	Natural antisense transcript overlaps with AT1G21880;(source:Araport11) antisense_long_noncoding_rna	0.213403	0.096242	0.285904	0.133201	0.196135	0.488351	0.46741	0.657126	0.299832	0.445965	0.283572	0.399686		0.198516	0.272562	0.474789	0.376408
AT1G05690	BT3	BTB and TAZ domain protein. Acts redunantly with BT1 and BT2 during female gametophyte development. Acts with BT2 during male gametophyte development. protein_coding BTB AND TAZ DOMAIN PROTEIN 3 (bt3) BTB AND TAZ DOMAIN PROTEIN 3 (bt3)	1.84399	2.02783	1.96863	1.82703	0.666109	0.5259	0.77596	0.849533	0.710953	0.574674	0.726576	0.55288		1.94682	1.00635	0.778815	0.618043																182.994	-1.43254	0.278534	-5.143167446	2.7e-07	1.44e-05	down
AT1G05693	AT1G05693	None;(source:Araport11) long_noncoding_rna	0	0	0	0	0	0.138932	0	0	0	0.022685	0	0		0	0.0463107	0	0.00756167
AT1G05697	AT1G05697	None;(source:Araport11) other_rna	0	0	0	0	0	0	0	0	0	0	0	0		0	0	0	0
AT1G05700	AT1G05700	Leucine-rich repeat transmembrane protein kinase protein;(source:Araport11) protein_coding	12.9647	8.87028	7.86856	5.94026	7.50882	7.06549	4.20754	11.7414	7.52246	7.28542	6.85727	4.38958		9.90118	6.83819	7.82381	6.17742
AT1G05703	AT1G05703	Natural antisense transcript overlaps with AT1G22050;(source:Araport11) antisense_long_noncoding_rna	0.227991	0.514887	1.07631	0.677197	0	0.564388	0.343158	0.213721	0.268115	0.48691	0.211461	0		0.606395	0.413862	0.274998	0.23279
AT1G05707	AT1G05707	None;(source:Araport11) long_noncoding_rna	0	0	0	0	0	0	0	0.070125	0	0	0	0		0	0	0.023375	0
AT1G05710	AT1G05710	basic helix-loop-helix (bHLH) DNA-binding superfamily protein;(source:Araport11) protein_coding	38.2184	27.769	30.2404	27.3168	33.7422	32.0496	43.33	18.6901	29.7897	19.8639	15.0203	27.0981		32.0759	31.0362	30.6033	20.6608
AT1G05713	AT1G05713	None;(source:Araport11) long_noncoding_rna	0	0	0	0	0	0	0	0	0.167397	0	0	0		0	0	0.055799	0
AT1G05717	AT1G05717	None;(source:Araport11) long_noncoding_rna	0	0	0	0	0	0	0	0	0	0	0	0		0	0	0	0
AT1G05720	AT1G05720	selenoprotein family protein;(source:Araport11) protein_coding	62.5012	55.4564	57.532	51.5443	48.5318	50.93	51.6446	61.1442	52.7067	48.8796	46.2499	51.7712		58.4965	50.3353	55.1652	48.9669
AT1G05723	AT1G05723	Natural antisense transcript overlaps with AT1G22170;(source:Araport11) antisense_long_noncoding_rna	0	0	0	0	0	0	0	0	0	0	0	0		0	0	0	0
AT1G05727	AT1G05727	Natural antisense transcript overlaps with AT1G22180;(source:Araport11) antisense_long_noncoding_rna	0	0	0	0	0	0	0	0	0	0	0	0		0	0	0	0
AT1G05730	AT1G05730	FAM136A-like protein (DUF842);(source:Araport11) protein_coding	4.61532	2.51088	2.2126	3.99182	4.87014	4.07092	3.17449	2.32255	4.30641	2.13995	3.62533	3.29556		3.11293	4.31096	3.26782	3.02028
AT1G05733	AT1G05733	Natural antisense transcript overlaps with AT1G22250;(source:Araport11) antisense_long_noncoding_rna	0.485243	0.34141	0.680402	0	0.237499	0.126215	0.097667	0.216886	0.194973	0.472861	0.132131	0.127995		0.502352	0.121238	0.169842	0.244329
AT1G05737	AT1G05737	None;(source:Araport11) long_noncoding_rna	0.454327	0	0	0	0	0	0	0	0	0	0	0		0.151442	0	0	0
AT1G05740	AT1G05740	FAM136A-like protein (DUF842);(source:Araport11) protein_coding	0.088393	0	0.092047	0.086788	0	0.127287	0	0	0.479442	0	0	0.225777		0.0601467	0.0713583	0.159814	0.075259
AT1G05747	AT1G05747	None;(source:Araport11) long_noncoding_rna	0.095128	0.091441	0.106065	0.3173	0.428505	0.181791	0.932284	0.711954	0.179165	0.438099	0.214647	0.089883		0.0975447	0.309199	0.607801	0.247543
AT1G05750	PDE247	Encodes a pentatricopeptide repeat protein required for editing of rpoA and clpP chloroplast transcripts. protein_coding PIGMENT DEFECTIVE 247 (PDE247) CHLOROPLAST BIOGENESIS 19 (CLB19);PIGMENT DEFECTIVE 247 (PDE247)	2.86922	3.62156	3.36431	3.3703	2.96134	4.26588	3.85176	3.14229	3.98046	3.91593	3.32357	3.879		3.28503	3.53251	3.65817	3.70617
AT1G05753	AT1G05753	Natural antisense transcript overlaps with AT1G22500;(source:Araport11) antisense_long_noncoding_rna	0	0	0	0.40136	0.576376	0.277022	0.782717	0.222555	0	0	0.281478	0.004494		0	0.418253	0.335091	0.095324
AT1G05757	AT1G05757	Natural antisense transcript overlaps with AT1G22510;(source:Araport11) antisense_long_noncoding_rna	0.373625	0.458112	0	0.457441	0.488468	0	0	0.092505	0	0.491332	0	0.26534		0.277246	0.315303	0.030835	0.252224
AT1G05760	RTM1	Specifically restrict the long-distance movement of tobacco etch potyvirus (TEV) without involving either hypersensitive cell death or systemic acquired resistance protein_coding	2.17478	5.23336	2.72929	6.24989	5.04661	5.49119	4.76788	4.41388	3.50911	4.38344	4.14317	4.83699		3.37914	5.5959	4.23029	4.45454
AT1G05763	AT1G05763	Natural antisense transcript overlaps with AT1G22700;(source:Araport11) antisense_long_noncoding_rna	0.133348	0.702132	0.072533	0	0	0	0	0.333421	0	0	0	0.389508		0.302671	0	0.11114	0.129836
AT1G05767	AT1G05767	Natural antisense transcript overlaps with AT1G22810;(source:Araport11) antisense_long_noncoding_rna	23.5068	26.3764	21.0737	26.329	25.4675	24.5866	24.2084	26.1577	23.0415	19.2591	25.0351	25.1947		23.6523	25.461	24.4692	23.163
AT1G05770	AT1G05770	Mannose-binding lectin superfamily protein;(source:Araport11) protein_coding	4.19945	4.9497	6.01968	3.63585	5.17953	5.24196	6.43654	6.67493	4.34488	6.09636	5.25951	4.42295		5.05628	4.68578	5.81878	5.2596
AT1G05773	AT1G05773	Natural antisense transcript overlaps with AT1G22840;(source:Araport11) antisense_long_noncoding_rna	3.37837	1.97223	3.45763	3.22618	2.88004	3.38386	1.21373	3.12309	2.17051	1.14541	2.10196	2.47429		2.93608	3.16336	2.16911	1.90722
AT1G05777	AT1G05777	Natural antisense transcript overlaps with AT1G22850;(source:Araport11) antisense_long_noncoding_rna	0.045543	0	0	0	0	0	0	0	0	0	0	0.22162		0.015181	0	0	0.0738733
AT1G05780	AT1G05780	Vacuolar ATPase assembly integral membrane protein VMA21-like domain-containing protein;(source:Araport11) protein_coding	8.17885	7.81138	8.86687	8.59764	8.74257	7.77606	9.97866	9.71961	12.7573	11.4994	8.95601	10.4446		8.2857	8.37209	10.8185	10.3
AT1G05783	AT1G05783	hypothetical protein;(source:Araport11) protein_coding	0.792443	2.13456	1.76341	2.63226	1.29934	1.03416	1.70411	1.26143	1.83673	1.83448	1.36271	0.963546		1.56347	1.65525	1.60076	1.38691
AT1G05785	AT1G05785	Got1/Sft2-like vescicle transport protein family;(source:Araport11) protein_coding	22.5952	16.3282	20.9701	19.1739	17.8588	17.967	19.2545	19.3536	18.6035	17.0406	19.0231	20.2426		19.9645	18.3332	19.0705	18.7688
AT1G05787	AT1G05787	Natural antisense transcript overlaps with AT1G23110;(source:Araport11) antisense_long_noncoding_rna	0	0	0	0	0.017878	0	0	0	0	0	0	0		0	0.00595933	0	0
AT1G05790	AT1G05790	lipase class 3 family protein;(source:Araport11) protein_coding	11.21	13.8314	13.2883	13.3179	13.562	15.8005	14.8748	19.1083	16.3878	17.4832	17.6525	15.1095		12.7766	14.2268	16.7903	16.7484
AT1G05793	AT1G05793	None;(source:Araport11) long_noncoding_rna	0	0	0	0	0	0	0	0	0	0	0	0		0	0	0	0
AT1G05797	AT1G05797	None;(source:Araport11) long_noncoding_rna	0	0	0	0.160129	0.021837	0	0	0	0	0	0.108341	0		0	0.0606553	0	0.0361137
AT1G05800	DGL	Encodes a galactolipase. Located in the chloroplast. Involved in the initial step of jasmonic acid biosynthesis. Expressed in vegetative tissues and is necessary for the biosynthesis of basal-level JAs in vegetative tissues. protein_coding DONGLE (DGL) DONGLE (DGL)	0	0	0	0	0.075724	0.381526	0	0	0.188506	0	0	0.031123		0	0.152417	0.0628353	0.0103743
AT1G05803	AT1G05803	None;(source:Araport11) long_noncoding_rna	0	0	0	0	0	0	0	0.045428	0.049882	0.23024	0.061697	0		0	0	0.03177	0.0973123
AT1G05805	AT1G05805	basic helix-loop-helix (bHLH) DNA-binding superfamily protein;(source:Araport11) protein_coding ABA-RESPONSIVE KINASE SUBSTRATE 2 (AKS2) ABA-RESPONSIVE KINASE SUBSTRATE 2 (AKS2)	29.8103	35.0119	35.0526	20.9065	39.9574	39.8815	33.0585	41.294	35.1778	46.4028	48.5105	35.5527		33.2916	33.5818	36.5101	43.4887
AT1G05807	AT1G05807	None;(source:Araport11) long_noncoding_rna	0.06161	0	0	0	0	0	0.105531	0	0	0	0	0		0.0205367	0	0.035177	0
AT1G05810	RABA5E	Rab GTPase-like A5A protein;(source:Araport11) protein_coding	31.3092	29.8079	33.7859	32.2932	33.8713	31.1096	27.8397	41.5012	33.6656	36.8295	37.4853	34.5728		31.6343	32.4247	34.3355	36.2959
AT1G05813	AT1G05813	None;(source:Araport11) other_rna	0.147925	0.034089	0	0.512674	0.10708	0	0.089576	0.021827	0.090057	0.177969	0	0.306639		0.0606713	0.206585	0.0671533	0.161536
AT1G05817	AT1G05817	None;(source:Araport11) long_noncoding_rna	0	0.227107	0	0	0	0	0	0	0	0	0.087121	0		0.0757023	0	0	0.0290403
AT1G05820	SPPL5	SIGNAL PEPTIDE PEPTIDASE-LIKE 5;(source:Araport11) protein_coding SIGNAL PEPTIDE PEPTIDASE-LIKE 5 (SPPL5) ARABIDOPSIS THALIANA SIGNAL PEPTIDE PEPTIDASE-LIKE 5 (ATSPPL5);SIGNAL PEPTIDE PEPTIDASE-LIKE 5 (SPPL5)	2.50249	3.17258	2.92831	2.41843	3.04742	2.87076	3.92691	3.79209	2.77512	3.15575	2.92634	3.15172		2.86779	2.77887	3.49804	3.07794
AT1G05823	AT1G05823	None;(source:Araport11) long_noncoding_rna	0	0	0	0	0	0	0	0	0	0	0	0		0	0	0	0
AT1G05827	AT1G05827	None;(source:Araport11) long_noncoding_rna	0	0	0	0	0	0	0	0	0	0	0	0		0	0	0	0
AT1G05830	ATX2	Encodes a homolog of trithorax, a histone-lysine N-methyltransferase. Paralog of ATX1. Unlike ATX1 which is involved in trimethylating of histone H3-mysine 4, ATX2 is involved in dimethylating of histone H3-lysine 4. ATX1 and ATX2 influence the expression of largely nonoverlapping gene sets. The expression pattern of ATX2 is also different from that of ATX1. protein_coding ARABIDOPSIS TRITHORAX 2…	15.9383	21.5257	16.6047	17.6453	19.4083	17.9869	27.378	29.751	24.6801	29.3097	27.873	25.4615		18.0229	18.3468	27.2697	27.548
AT1G05833	AT1G05833	Natural antisense transcript overlaps with AT1G23820;(source:Araport11) antisense_long_noncoding_rna	0.688015	0.445227	0.900419	0.753685	0.366456	0.32715	0.707176	1.43527	0.758161	0.342427	1.43844	0.687162		0.677887	0.48243	0.966869	0.822678
AT1G05835	AT1G05835	PhD finger protein. protein_coding	4.18851	5.48718	4.85508	4.04953	3.38255	4.20385	4.54571	3.37212	6.35155	4.71835	2.34208	3.04138		4.84359	3.87864	4.75646	3.36727
AT1G05837	AT1G05837	Natural antisense transcript overlaps with AT1G23830;(source:Araport11) antisense_long_noncoding_rna	9.91187	0	12.7418	7.9851	14.0638	0	12.3934	15.0189	9.96818	13.3475	13.3377	7.89558		7.55123	7.34963	12.4601	11.5269
AT1G05840	AT1G05840	Eukaryotic aspartyl protease family protein;(source:Araport11) protein_coding	32.6772	38.2134	50.675	30.1872	37.3132	38.3308	45.2825	61.2238	43.5102	52.3244	50.8075	39.116		40.5219	35.2771	50.0055	47.416
AT1G05843	AT1G05843	None;(source:Araport11) long_noncoding_rna	0.436502	0.492903	1.16173	1.87767	0.099627	0.664644	0.538043	0.352943	0.332208	0.127894	0.076824	0.504572		0.697044	0.880646	0.407731	0.23643
AT1G05847	AT1G05847	None;(source:Araport11) long_noncoding_rna	0	0	0	0	0	0	0	0	0	0	0	0		0	0	0	0
AT1G05850	POM1	Encodes an endo chitinase-like protein AtCTL1. Essential for tolerance to heat, salt and drought stresses. Also involved in root hair development, cell expansion and response to cytokinin. Allelic to erh2. 11 alleles described in Hauser (1995). Mutant is defective in acquired thermotolerance, appears semidwarf throughout its life cycle and has extra lateral branches. There are two EMS alleles. Ex…	501.974	493.647	489.934	503.782	555.204	567.87	575.291	506.766	583.727	483.646	520.239	520.579		495.185	542.285	555.261	508.154
AT1G05853	U5.5	U5;(source:Araport11) small_nuclear_rna (U5-5)	0	0.728489	0	0	0	0.687996	0.033092	0.155481	0.153553	0	0	0		0.24283	0.229332	0.114042	0
AT1G05857	AT1G05857	None;(source:Araport11) long_noncoding_rna	0	0	0	0	0	0	0	0	0	0	0	0		0	0	0	0
AT1G05860	AT1G05860	INO80 complex subunit D-like protein;(source:Araport11) protein_coding	11.8594	12.3519	9.68618	10.2086	9.87441	10.5247	10.9537	12.5998	11.19	13.5049	12.4263	11.3466		11.2991	10.2026	11.5812	12.4259
AT1G05863	AT1G05863	None;(source:Araport11) long_noncoding_rna	0	0	0	0	0	0	0	0	0	0	0	0		0	0	0	0
AT1G05867	AT1G05867	Natural antisense transcript overlaps with AT1G24280;(source:Araport11) antisense_long_noncoding_rna	0.328035	0.725049	0	0.981372	0	0	0.536936	0	0	0.159724	0.367524	0.465804		0.351028	0.327124	0.178979	0.331017
AT1G05870	AT1G05870	hypothetical protein (DUF1685);(source:Araport11) protein_coding	32.938	29.4679	31.4702	41.448	35.915	33.4694	42.5904	32.2863	39.4374	29.9027	31.5286	36.8113		31.292	36.9442	38.1047	32.7475
AT1G05873	AT1G05873	Natural antisense transcript overlaps with AT1G24290;(source:Araport11) antisense_long_noncoding_rna	0	0	0	0	0	0	0	0	0	0	0	0		0	0	0	0
AT1G05880	ARI12	Encodes ARI12 (ARIADNE 12). ARI12 belongs to a family of `RING between RING fingers' (RBR) domain proteins with E3 ligase activity. Expression of ARI12 is induced by UV-B exposure. protein_coding ARIADNE 12 (ARI12) ARIADNE 12 (ARI12)	1.90309	2.36605	2.75063	1.19469	2.7799	3.62397	0.187348	6.1486	3.0792	0.979076	2.4985	1.22443		2.33992	2.53285	3.13838	1.56734
AT1G05887	AT1G05887	None;(source:Araport11) long_noncoding_rna	0	0	0	0	0	0	0	0	0	0	0	0		0	0	0	0
AT1G05890	ARI5	RING/U-box superfamily protein;(source:Araport11) protein_coding ARIADNE 5 (ARI5) ARIADNE 5 (ARI5)	60.8072	71.9996	83.4151	57.8491	62.8791	62.0856	80.8702	107.628	70.3963	94.6288	88.1756	68.9219		72.074	60.9379	86.2983	83.9088
AT1G05893	AT1G05893	None;(source:Araport11) long_noncoding_rna	0	0	0	0	0	0	0	0	0	0	0	0		0	0	0	0
AT1G05894	AT1G05894	hypothetical protein;(source:Araport11) protein_coding	0.963799	0.812257	0.477441	0.73269	0.445973	1.11588	1.16338	0.774395	1.08028	0.455147	0.704157	0.7643		0.751166	0.764846	1.00602	0.641201
AT1G05897	AT1G05897	None;(source:Araport11) long_noncoding_rna	0	0	0	0	0	0	0	0	0	0	0	0		0	0	0	0
AT1G05900	NTH2	endonuclease III 2;(source:Araport11) protein_coding ENDONUCLEASE III 2 (NTH2) ENDONUCLEASE III 2 (NTH2); (ATNTH2)	12.7551	9.98171	13.5769	10.714	7.61592	8.00678	11.5369	10.987	9.23791	9.87524	10.5639	10.037		12.1046	8.7789	10.5873	10.1587
AT1G05903	AT1G05903	None;(source:Araport11) long_noncoding_rna	0	0	0	0	0.008745	0	0.037637	0	0	0	0	0		0	0.002915	0.0125457	0
AT1G05907	AT1G05907	small nucleolar RNA (snoRNA) sequence annotated within lncCOBRA1B transcript. small_nucleolar_rna (SNO-COBRA1B) (SNO-COBRA1B)	0.497715	0	0.000352	0.26163	0	0	0.244569	0.277827	0.293034	0	0.181263	0.118743		0.166022	0.08721	0.27181	0.100002
AT1G05910	AT1G05910	Encodes an acetylated histone-binding protein BRAT1. BRAT1 forms a complex with BRP1 to prevent transcriptional silencing. protein_coding BROMODOMAIN AND ATPASE DOMAIN-CONTAINING PROTEIN 1 (BRAT1) BROMODOMAIN AND ATPASE DOMAIN-CONTAINING PROTEIN 1 (BRAT1)	12.4771	15.0027	10.8014	17.1598	14.0109	15.0232	21.7384	16.6807	18.3575	17.8826	19.4338	20.6322		12.7604	15.398	18.9255	19.3162
AT1G05913	AT1G05913	Long non-coding RNA which affects germination and development. Contains two snoRNAs domains within it: sno-COBRA1A and sno-COBRA1B. Expressed during seed germination 48 h of stratification at 4?C in the dark followed by 1 h in light. long_noncoding_rna (LNCCOBRA1) (LNCCOBRA1)	0.969044	0	0.351513	0.945664	0	0.181002	0.357945	0.679772	0.28811	0.14011	0.416386	0.494873		0.440186	0.375555	0.441942	0.350456
AT1G05917	AT1G05917	small nucleolar RNA (snoRNA) sequence annotated within lncCOBRA1A transcript. small_nucleolar_rna (SNO-COBRA1A) (SNO-COBRA1A)	0.040536	0	0.0518	0.032862	0	0.038938	0.012908	0.048349	0.02451	0.025722	0.028463	0.031408		0.0307787	0.0239333	0.028589	0.028531
AT1G05920	AT1G05920	B3 domain protein (DUF313);(source:Araport11) protein_coding	0	0	0.066781	0	0	0	0	0	0	0	0.027984	0		0.0222603	0	0	0.009328
AT1G05927	AT1G05927	Natural antisense transcript overlaps with AT1G25211;(source:Araport11) antisense_long_noncoding_rna	11.5739	5.83934	6.09805	2.04436	8.21389	4.62126	6.4986	2.44769	5.14527	0	3.50017	0.007745		7.83709	4.95984	4.69719	1.1693
AT1G05930	AT1G05930	B3 domain protein (DUF313);(source:Araport11) protein_coding	0	0	0	0	0	0.013806	0	0	0	0	0	0		0	0.004602	0	0
AT1G05933	AT1G05933	Natural antisense transcript overlaps with AT1G25220;(source:Araport11) antisense_long_noncoding_rna	0.663243	0.41252	0.391432	0.521019	0.787041	0.805506	1.44753	0.289228	0.117401	0.151267	0.08315	0.088697		0.489065	0.704522	0.618054	0.107705																							19.8226	-2.70083	0.658048	-4.104301026	4.06e-05	0.000830438	down
AT1G05937	AT1G05937	None;(source:Araport11) long_noncoding_rna	0	0	0	0	0	0.2455	0	0.091576	0.063349	0	0.175422	0.157352		0	0.0818333	0.0516417	0.110925
AT1G05940	CAT9	Encodes a member of the cationic amino acid transporter (CAT) subfamily of amino acid polyamine choline transporters. protein_coding CATIONIC AMINO ACID TRANSPORTER 9 (CAT9) CATIONIC AMINO ACID TRANSPORTER 9 (CAT9)	28.3685	31.8214	36.6765	36.0768	31.145	32.1738	39.4533	41.4199	38.9991	37.8538	37.3237	34.8958		32.2888	33.1319	39.9574	36.6911
AT1G05943	AT1G05943	None;(source:Araport11) long_noncoding_rna	0	0	0	0	0	0	0	0	0	0	0	0		0	0	0	0
AT1G05947	AT1G05947	None;(source:Araport11) long_noncoding_rna	0	0	0	0	0	0	0	0	0	0	0	0		0	0	0	0
AT1G05950	AT1G05950	hypothetical protein;(source:Araport11) protein_coding	3.66341	4.02962	3.01419	3.71527	2.96887	3.57375	4.75985	3.21751	3.61362	3.5101	3.54236	4.02448		3.56907	3.4193	3.86366	3.69231
AT1G05953	AT1G05953	None;(source:Araport11) long_noncoding_rna	0.101257	0	0	0	0	0	0	0.133733	0	0	0	0		0.0337523	0	0.0445777	0
AT1G05957	AT1G05957	None;(source:Araport11) long_noncoding_rna	0	0	0	0	0	0	0	0	0	0	0	0		0	0	0	0
AT1G05960	AT1G05960	Part of a nanodomain complex that tethers PI4K&#945;1 to the plasma membrane. protein_coding EFR3 OF PLANT 3 (EFOP3) EFR3 OF PLANT 3 (EFOP3)	32.4905	40.4637	38.3693	49.8505	42.6082	43.7476	47.8819	56.4626	44.0423	47.5949	47.941	44.9559		37.1079	45.4021	49.4623	46.8306
AT1G05963	AT1G05963	None;(source:Araport11) long_noncoding_rna	0	0	0	0	0	0	0	0	0	0	0	0		0	0	0	0
AT1G05967	AT1G05967	None;(source:Araport11) long_noncoding_rna	0	0.221413	0	0	0	0.110773	0	0	0	0	0	0		0.0738043	0.0369243	0	0
AT1G05970	AT1G05970	Anti-silencing factor. Forms a complex with ASI1-EDM2 that is required for expression of some nonintronic HC-TRE genes protein_coding ASI1-IMMUNOPRECIPITATED PROTEIN 1 (AIPP1) ENHANCED DOWNY MILDEW 3 (EDM3);ASI1-IMMUNOPRECIPITATED PROTEIN 1 (AIPP1)	8.07171	7.40109	8.89295	9.02095	8.04915	7.42981	8.93321	8.71935	8.72424	7.68383	8.361	6.11655		8.12192	8.16664	8.79227	7.38713
AT1G05973	AT1G05973	Natural antisense transcript overlaps with AT1G26090;(source:Araport11) antisense_long_noncoding_rna	0	0	0	0	0	0	0	0	0	0	0	0		0	0	0	0
AT1G05977	AT1G05977	Natural antisense transcript overlaps with AT1G26100;(source:Araport11) antisense_long_noncoding_rna	0.659848	0.345194	0.530498	0.716009	0.157428	0.297249	0.524098	0.621927	0.480054	0.685903	0.764268	1.30447		0.511847	0.390229	0.542026	0.918213
AT1G05980	-	pre-tRNA tRNA-Thr (anticodon: TGT);(source:Araport11, TAIR10) pre_trna	0	0	0	0	0	0	0	0.315557	0	0	0	0		0	0	0.105186	0
AT1G05983	AT1G05983	None;(source:Araport11) long_noncoding_rna	0	0	0	0	0	0	0	0	0.333451	0	0	0.326971		0	0	0.11115	0.10899
AT1G05987	AT1G05987	None;(source:Araport11) long_noncoding_rna	0	0	0	0	0.067898	0	0	0.05075	0.060938	0.102695	0	0		0	0.0226327	0.0372293	0.0342317
AT1G05990	AT1G05990	EF hand calcium-binding protein family;(source:Araport11) protein_coding ROOT HAIR SPECIFIC 2 (RHS2) ROOT HAIR SPECIFIC 1 (RHS1);CALMODULIN LIKE 7 (CML7);ROOT HAIR SPECIFIC 2 (RHS2); (RHS1)	1.45327	1.40491	1.7935	3.65455	3.30232	2.64884	3.68022	4.25822	1.12084	3.72769	4.62129	2.89491		1.55056	3.2019	3.01976	3.74796		109.229	1.01781	0.335122	3.03712	0.00238848	0.0488433	up
AT1G05993	AT1G05993	None;(source:Araport11) small_nucleolar_rna	1.00411	0.262951	0.229084	0.691924	0	0.383225	0.309589	0.217866	0.656062	0.053092	0.039755	0.482833		0.498716	0.358383	0.394506	0.191893
AT1G05997	AT1G05997	None;(source:Araport11) small_nucleolar_rna	1.54938	0.033895	0.660277	1.5441	0.351339	0.770161	1.58908	0.627575	1.65772	0.636208	0.118308	0.644298		0.747851	0.888532	1.29146	0.466271
AT1G06000	AT1G06000	encodes a flavonol-7-O-rhamnosyltransferase involved in the formation of rhamnosylated flavonols protein_coding (UGT89C1) (UGT89C1)	8.59708	11.9253	9.81257	25.8684	12.2605	10.2633	14.3087	26.0453	35.6403	23.0483	14.8238	26.5006		10.1116	16.1308	25.3314	21.4576																1877.04	1.21978	0.322524	3.78199	0.00015558	0.00320729	up
AT1G06002	AT1G06002	Natural antisense transcript overlaps with AT1G06000;(source:Araport11) antisense_long_noncoding_rna	64.6385	44.7593	44.8217	30.8078	43.7962	47.843	48.5655	12.672	41.2439	19.0666	25.2512	42.4544		51.4065	40.8157	34.1605	28.924
AT1G06003	AT1G06003	Natural antisense transcript overlaps with AT1G26500;(source:Araport11) antisense_long_noncoding_rna	0	0	0	0	0	0	0	0	0	0	0	0		0	0	0	0
AT1G06007	AT1G06007	None;(source:Araport11) long_noncoding_rna	0	0	0	0	0	0.008804	0	0	0	0	0	0		0	0.00293467	0	0
AT1G06010	AT1G06010	basic leucine zipper/W2 domain protein;(source:Araport11) protein_coding	22.5382	15.3254	16.3815	15.179	13.3875	14.5147	15.37	15.4964	16.9731	14.2693	13.6207	15.1081		18.0817	14.3604	15.9465	14.3327
AT1G06013	AT1G06013	None;(source:Araport11) long_noncoding_rna	0	0	0	0	0	0	0	0	0	0	0	0		0	0	0	0
AT1G06017	AT1G06017	Natural antisense transcript overlaps with AT1G26750;(source:Araport11) antisense_long_noncoding_rna	0.81397	0.46908	0	0.160777	0	0.501975	0.176613	0.513683	0	0	0.30898	0.373557		0.427683	0.220917	0.230099	0.227512
AT1G06020	AT1G06020	Encodes a member of the fructokinase gene family. Nomenclature according to Riggs 2017 has been adopted for the family by the community (personal communication, Boernke, Callis, Granot, Boernke, and Smeekens). protein_coding FRUCTOKINASE 5 (FRK5) FRUCTOKINASE 3 (FRK3);FRUCTOKINASE 5 (FRK5)	0.36097	0.472741	0.269297	0.501658	0.465544	1.0172	0.731941	0.525556	0.839907	0.619186	0.640126	0.682673		0.367669	0.661468	0.699135	0.647328
AT1G06023	AT1G06023	None;(source:Araport11) long_noncoding_rna	0	0	0	0	0	0	0	0	0	0	0	0		0	0	0	0
AT1G06027	AT1G06027	None;(source:Araport11) long_noncoding_rna	0	0	0	0	0	0	0.104453	0	0	0	0	0		0	0	0.0348177	0
AT1G06030	AT1G06030	Encodes a member of the fructokinase gene family. Nomenclature according to Riggs 2017 has been adopted for the family by the community (personal communication, Boernke, Callis, Granot, Boernke, and Smeekens). protein_coding FRUCTOKINASE 6 (FRK6) FRUCTOKINASE 2 (FRK2);FRUCTOKINASE 6 (FRK6)	0.601745	0.958468	0.692502	0.901784	0.668329	0.693379	1.39981	0.428227	0.658246	0.297606	0.80163	0.666062		0.750905	0.754497	0.82876	0.588433
AT1G06033	AT1G06033	None;(source:Araport11) small_nucleolar_rna	5.7384	4.78163	5.6848	3.61415	4.6356	4.66546	2.49404	2.64227	2.82042	3.57718	3.07517	2.03544		5.40161	4.30507	2.65224	2.89593
AT1G06037	AT1G06037	None;(source:Araport11) long_noncoding_rna	0.109229	0	0.469529	0.425609	0.064769	0	0.10144	0.335482	0.14067	0.143821	0.01205	0.350738		0.192919	0.163459	0.192531	0.16887
AT1G06040	STO	Encodes salt tolerance protein (STO) which confers salt tolerance to yeast cells. Fully complements calcineurin deficient yeast but does not encode a phosphoprotein phosphatase. Sequence has similarities to CONSTANS. STO co-localizes with COP1 and plays a role in light signaling.STO transcript levels are regulated by photoperiod and phtyohormones. STO competes with FLC in the regulation of floral…	183.871	195.276	200.276	159.981	126.487	124.911	189.624	94.1577	188.875	136.581	85.8527	207.606		193.141	137.126	157.552	143.347
AT1G06043	AT1G06043	None;(source:Araport11) long_noncoding_rna	0	0	0	0	0	0	0.171399	0	0	0	0	0		0	0	0.057133	0
AT1G06045	AT1G06045	hypothetical protein;(source:Araport11) protein_coding	0	0	0	0	0	0	0.052819	0	0.007111	0	0.09016	0		0	0	0.0199767	0.0300533
AT1G06047	AT1G06047	None;(source:Araport11) long_noncoding_rna	0.19115	0	0	0.168911	0	0.185953	0	0	0	0.149214	0	0		0.0637167	0.118288	0	0.049738
AT1G06050	AT1G06050	ENHANCED DISEASE RESISTANCE-like protein (DUF1336);(source:Araport11) protein_coding	6.8486	8.14658	8.68845	6.68105	9.29037	8.80092	8.26426	7.45263	7.31045	7.28269	6.30436	7.48707		7.89454	8.25744	7.67578	7.02471
AT1G06053	AT1G06053	None;(source:Araport11) long_noncoding_rna	0	0	0	0	0	0	0	0.068528	0	0	0	0		0	0	0.0228427	0
AT1G06057	AT1G06057	None;(source:Araport11) long_noncoding_rna	0	0	0	0	0	0	0	0	0	0	0	0		0	0	0	0
AT1G06060	AT1G06060	LisH and RanBPM domains containing protein;(source:Araport11) protein_coding	28.5426	29.516	33.5582	30.0044	32.0097	28.8627	28.4254	27.5253	31.7904	27.8463	29.4118	28.7149		30.5389	30.2923	29.2471	28.6577
AT1G06063	AT1G06063	None;(source:Araport11) long_noncoding_rna	0	0	0	0	0	0	0	0	0	0	0	0		0	0	0	0
AT1G06067	AT1G06067	None;(source:Araport11) long_noncoding_rna	0	0	0	0	0	0	0	0.07272	0	0	0	0		0	0	0.02424	0
AT1G06070	AT1G06070	Basic-leucine zipper (bZIP) transcription factor family protein;(source:Araport11) protein_coding BASIC LEUCINE-ZIPPER 69 (BZIP69) BASIC LEUCINE-ZIPPER 69 (BZIP69)	14.6641	17.126	15.0817	21.7745	16.9105	17.7089	18.74	17.8453	18.5173	17.4602	17.6843	17.2637		15.6239	18.798	18.3675	17.4694
AT1G06073	AT1G06073	None;(source:Araport11) long_noncoding_rna	0	0	0	0	0	0	0	0	0.246584	0	0	0		0	0	0.0821947	0
AT1G06080	ADS1	Encodes a protein homologous to delta 9 acyl-lipid desaturases of cyanobacteria and acyl-CoA desaturases of yeast and mammals. expression down-regulated by cold temperature. It is involved in the desaturation of VLCFAs to make monounsaturated VLCFAs. protein_coding DELTA 9 DESATURASE 1 (ADS1) (ATADS1);DELTA 9 DESATURASE 1 (ADS1)	7.3406	12.9025	6.49856	15.1324	12.6661	11.5523	15.0983	13.4336	10.2809	14.7275	14.3335	11.875		8.91389	13.1169	12.9376	13.6453
AT1G06083	AT1G06083	Natural antisense transcript overlaps with AT1G27300;(source:Araport11) antisense_long_noncoding_rna	4.87123	5.68893	6.25587	3.18837	5.45434	5.8002	4.94025	3.81673	3.0578	3.28273	5.47785	5.07816		5.60534	4.8143	3.93826	4.61292
AT1G06087	AT1G06087	None;(source:Araport11) small_nucleolar_rna	3.27441	0.568493	1.6502	1.19748	1.9665	2.41293	0.73855	1.57824	1.77083	0.808262	1.25519	0.964653		1.83103	1.85897	1.36254	1.00937
AT1G06090	AT1G06090	Membrane bound acyl-lipid desaturases which can perform &#916;9 desaturation. protein_coding ACYL-LIPID DESATURASE 1.2 (ADS1.2) ACYL-LIPID DESATURASE 1.2 (ADS1.2)	12.7247	37.2255	12.6742	42.0776	50.9569	52.7786	39.0387	46.0911	45.8611	53.1761	56.1019	51.0992		20.8748	48.6043	43.6636	53.4591		4619.84	1.20032	0.372945	3.21849	0.00128867	0.0338121	up
AT1G06093	AT1G06093	None;(source:Araport11) long_noncoding_rna	0	0	0	0.467679	0	0	0.070019	0	0	0	0	0		0	0.155893	0.0233397	0
AT1G06097	AT1G06097	None;(source:Araport11) long_noncoding_rna	0	0	0	0	0	0	0	0	0	0	0	0		0	0	0	0
AT1G06100	AT1G06100	Fatty acid desaturase family protein;(source:Araport11) protein_coding (ADS1.3) (ADS1.3)	0.23764	0.682513	0.267198	0.125537	0	0.07662	0.030057	0.032958	0	0	0	0		0.395784	0.0673857	0.021005	0																14.3816	-4.04802	1.19503	-3.387380122	0.000705635	0.0103474	down
AT1G06103	AT1G06103	None;(source:Araport11) long_noncoding_rna	0.269601	0.139697	0.1431	0.101816	0.07887	0.105516	0.152117	0.134344	0.124573	0.15281	0.148701	0.120065		0.184133	0.0954007	0.137011	0.140525
AT1G06110	SKIP16	SKP1/ASK-interacting protein 16;(source:Araport11) protein_coding SKP1/ASK-INTERACTING PROTEIN 16 (SKIP16) SKP1/ASK-INTERACTING PROTEIN 16 (SKIP16)	37.9394	41.8424	49.9318	35.1826	36.9047	36.5801	52.0739	58.9572	43.9187	48.4951	42.2474	42.8739		43.2379	36.2224	51.65	44.5388
AT1G06113	AT1G06113	None;(source:Araport11) long_noncoding_rna	1.93148	1.39707	1.36339	1.95527	0.884096	0.73736	2.88574	1.08133	1.35898	1.95057	1.27012	0.885035		1.56398	1.19224	1.77535	1.36858
AT1G06117	AT1G06117	None;(source:Araport11) long_noncoding_rna	0.093772	0.116918	0	0.618277	0.390294	0.910605	0.75351	1.16232	0.308063	1.01421	0.606189	0.479726		0.07023	0.639725	0.741299	0.700041
AT1G06120	AT1G06120	Membrane bound acyl-lipid desaturases which can perform &#916;9 desaturation. protein_coding ACYL-LIPID DESATURASE1.4 (ADS1.4) ACYL-LIPID DESATURASE1.4 (ADS1.4)	23.8697	23.7718	27.8797	15.3082	33.9568	33.5576	23.6773	23.3169	35.3825	27.7015	33.7442	31.6554		25.1737	27.6075	27.4589	31.0337
AT1G06123	AT1G06123	None;(source:Araport11) long_noncoding_rna	0	0	0.169443	0.316809	0.250553	0.08429	0	0	0.117079	0	0.22269	0.104375		0.056481	0.217217	0.0390263	0.109022
AT1G06127	AT1G06127	None;(source:Araport11) long_noncoding_rna	0	0	0	0	0	0	0.129546	0	0	0	0	0		0	0	0.043182	0
AT1G06130	GLX2-4	Glyoxalase II. protein_coding GLYOXALASE 2-4 (GLX2-4) (GLXII.4);GLYOXALASE 2-4 (GLX2-4)	27.0636	22.9412	24.1378	19.6925	18.732	17.364	26.0346	23.7274	20.836	19.9799	18.2166	18.5296		24.7142	18.5961	23.5326	18.9087
AT1G06133	AT1G06133	None;(source:Araport11) long_noncoding_rna	0	0	0	0	0	0	0	0	0	0	0	0		0	0	0	0
AT1G06135	AT1G06135	Small peptide, pathogen-inducible phytocytokine. protein_coding (CTNIP1) SMALL PHYTOCYTOKINES REGULATING DEFENSE AND WATER LOSS 1 (SCREW1); (CTNIP1)	0.102585	0.115287	0	0	0	0.368544	0.383886	0	0.27713	0.382708	0	0.070928		0.072624	0.122848	0.220339	0.151212
AT1G06137	AT1G06137	transmembrane protein;(source:Araport11) protein_coding (CTNIP2) SMALL PHYTOCYTOKINES REGULATING DEFENSE AND WATER LOSS 3 (SCREW3); (CTNIP2)	0	0	0.1714	0.082831	0	0	0	0	0	0	0	0		0.0571333	0.0276103	0	0
AT1G06140	MEF3	Encodes MEF3 (mitochondrial editing factor 3), a PPR (pentatricopeptide repeat) protein of the E domain subclass. Functions in mitochondrial RNA editing. protein_coding MITOCHONDRIAL EDITING FACTOR 3 (MEF3) MITOCHONDRIAL EDITING FACTOR 3 (MEF3)	0.864382	1.03697	0.888024	0.940417	1.02877	1.66271	1.19718	0.889707	1.37098	1.54619	1.08466	1.44229		0.929792	1.21063	1.15262	1.35771
AT1G06143	AT1G06143	basic helix loop helix DNA-binding superfamily protein;(source:Araport11) protein_coding	2.02748	2.00647	1.91399	1.88607	2.0492	2.06278	2.93562	2.73248	2.80838	1.86663	2.10712	2.02961		1.98265	1.99935	2.82549	2.00112
AT1G06147	AT1G06147	None;(source:Araport11) long_noncoding_rna	0	0	0.055113	0	0	0	0.042643	0	0	0	0	0		0.018371	0	0.0142143	0
AT1G06148	AT1G06148	hypothetical protein;(source:Araport11) protein_coding	0.651689	0.489149	0.479601	0.185689	0.133715	0.285877	0.367801	0.246647	0.029456	0.410382	0.183264	0.253714		0.540146	0.20176	0.214635	0.282453
AT1G06150	EMB1444	Encodes a LHW-like protein with 79% amino acid identity to LHW. protein_coding EMBRYO DEFECTIVE 1444 (EMB1444) LONESOME HIGHWAY LIKE 1 (LHL1);EMBRYO DEFECTIVE 1444 (EMB1444)	12.3639	14.7106	13.8958	15.922	14.864	15.3093	19.2886	22.0029	19.3754	22.3037	22.8567	22.7321		13.6568	15.3651	20.2223	22.6309
AT1G06153	AT1G06153	Natural antisense transcript overlaps with AT1G28390;(source:Araport11) antisense_long_noncoding_rna	0	0	0	0	0	0	0	0	0	0	0	0		0	0	0	0
AT1G06157	AT1G06157	None;(source:Araport11) long_noncoding_rna	0	0	0	0	0	0	0	0.137252	0	0	0	0		0	0	0.0457507	0
AT1G06160	ORA59	encodes a member of the ERF (ethylene response factor) subfamily B-3 of ERF/AP2 transcription factor family. The protein contains one AP2 domain. There are 18 members in this subfamily including ATERF-1, ATERF-2, AND ATERF-5. protein_coding OCTADECANOID-RESPONSIVE ARABIDOPSIS AP2/ERF 59 (ORA59) OCTADECANOID-RESPONSIVE ARABIDOPSIS AP2/ERF 59 (ORA59);ETHYLENE RESPONSIVE FACTOR 59 (ERF59)	13.0447	10.475	15.7874	2.38279	10.429	10.9561	7.71692	14.4539	6.214	7.25759	6.75934	5.09392		13.1023	7.92263	9.46159	6.37029
AT1G06163	AT1G06163	None;(source:Araport11) long_noncoding_rna	0.08963	0	0.076951	0.339438	0.408189	0.25365	1.28317	0.432703	0.063212	0.308515	0	0.236489		0.055527	0.333759	0.593029	0.181668
AT1G06170	AT1G06170	Encodes a bHLH transcription factor that together with bHLH010 and bHLH091 is important for the normal transcriptome of the developing Arabidopsis anther, possibly by forming a feed-forward loop with DYT1. Recognizes the TCATGTGC box to activate the expression of target genes, including ATA20, EXL4, and MEE48. protein_coding BASIC HELIX LOOP HELIX PROTEIN 89 (BHLH089) BASIC HELIX LOOP HELIX PROTE…	1.06781	0.392079	0.601032	1.53787	0.97922	1.0388	1.8274	0.487387	1.05836	0.827662	0.884796	1.31369		0.686975	1.1853	1.12438	1.00872
AT1G06173	AT1G06173	None;(source:Araport11) long_noncoding_rna	1.40335	1.46639	1.04374	1.03882	1.70795	1.97488	2.07679	1.93327	1.23431	1.34273	1.56139	1.25162		1.30449	1.57388	1.74812	1.38525
AT1G06177	AT1G06177	None;(source:Araport11) long_noncoding_rna	1.19172	1.54737	0.222816	2.11476	1.16819	0.336311	0.845047	1.00918	1.69874	1.98713	2.01826	1.11723		0.9873	1.20642	1.18432	1.70754
AT1G06180	MYB13	member of MYB3R- and R2R3- type MYB- encoding genes protein_coding MYB DOMAIN PROTEIN 13 (MYB13) MYB DOMAIN PROTEIN 13 (ATMYB13); (ATMYBLFGN);MYB DOMAIN PROTEIN 13 (MYB13)	13.0311	11.4639	11.6498	17.1986	11.9845	11.009	14.5215	10.0464	11.7506	10.8392	9.46684	15.0085		12.0483	13.3973	12.1062	11.7715
AT1G06187	AT1G06187	None;(source:Araport11) long_noncoding_rna	0	0	0	0	0	0	0	0	0	0	0	0		0	0	0	0
AT1G06190	RHON1	Encodes a novel ribonucleic acid-binding protein that interacts with the endonuclease RNase E and supports its function in processing plastid ribonucleic acids. protein_coding	21.4624	26.9428	18.0373	19.333	23.7869	20.396	22.0631	20.0906	24.8918	23.0621	23.056	21.4168		22.1475	21.172	22.3485	22.5116
AT1G06197	AT1G06197	None;(source:Araport11) long_noncoding_rna	0	0	0	0.367695	0.218461	0	0	0.320011	0.08417	0.192236	0.141666	0.458722		0	0.195385	0.134727	0.264208
AT1G06200	AT1G06200	Peptidase S24/S26A/S26B/S26C family protein;(source:Araport11) protein_coding	102.508	92.965	103.341	96.5414	100.575	97.6932	101.244	96.464	97.1719	105.845	108.967	96.8521		99.6046	98.27	98.2934	103.888
AT1G06203	AT1G06203	None;(source:Araport11) long_noncoding_rna	0	0.155544	0	0.654211	0	0	0	0.76172	0	0	0.18693	0		0.051848	0.21807	0.253907	0.06231
AT1G06207	AT1G06207	Natural antisense transcript overlaps with AT1G29040;(source:Araport11) antisense_long_noncoding_rna	1.32071	0.899442	0.448098	1.77577	0.911878	0.736601	0.205077	1.28984	0.546819	0.502073	0.721852	0.397689		0.889417	1.14142	0.68058	0.540538
AT1G06210	AT1G06210	Encodes a member of the Arabidopsis TOL (TOM1-LIKE) family of ubiquitin binding proteins that acts redundantly in the recognition and further endocytic sorting of a PIN-FORMED (PIN)-type auxin carrier protein at the plasma membrane, modulating dynamic auxin distribution and associated growth responses. protein_coding TOM1-LIKE 2 (TOL2) TOM1-LIKE 2 (TOL2)	41.4483	44.6729	38.9876	50.8867	51.066	49.2309	47.3999	44.0929	42.9172	40.1257	47.9425	50.2213		41.7029	50.3945	44.8033	46.0965
AT1G06213	AT1G06213	Natural antisense transcript overlaps with AT1G29041;(source:Araport11) antisense_long_noncoding_rna	0.003954	0	0.001967	0.003402	0.004618	0.001673	0.001242	0.000396	0.001938	0.000377	0.001594	0.0003		0.00197367	0.003231	0.001192	0.000757
AT1G06217	AT1G06217	Natural antisense transcript overlaps with AT1G29050;(source:Araport11) antisense_long_noncoding_rna	0.261946	1.16807	1.00517	2.6129	0.380443	0	1.0645	0.230867	0.281217	0.350813	0.258086	0.734924		0.811727	0.997782	0.525528	0.447941
AT1G06220	MEE5	Encodes a protein with similarity to splicing factor Snu114. Snu114 is thought to be involved in activation of the splicosome. Loss of GFA1 function results in reduced female fertility. Approximately 50% of ovules abort due to defects in the female gametophyte. In mutant gametophytes antipodal cells express egg cell markers suggesting a defect in specification of cell fate.GFA1 is also required t…	30.8209	40.4495	27.1799	39.9346	38.5534	36.6595	51.6434	46.7965	51.4502	50.3215	50.6982	53.0241		32.8168	38.3825	49.9634	51.3479
AT1G06225	CLE3	Member of a large family of putative ligands homologous to the Clavata3 gene. Consists of a single exon. protein_coding CLAVATA3/ESR-RELATED 3 (CLE3) CLAVATA3/ESR-RELATED 3 (CLE3)	0.719947	0.660157	0.90828	0	0.829416	1.57465	0.596524	0.449876	1.0398	0.564337	0	0.208905		0.762795	0.801356	0.6954	0.257747
AT1G06227	AT1G06227	Natural antisense transcript overlaps with AT1G29418;(source:Araport11) antisense_long_noncoding_rna	24.1359	24.5995	20.9309	24.6372	18.1943	18.8217	14.5083	26.1092	16.8193	19.1874	24.026	20.8414		23.2221	20.5511	19.1456	21.3516
AT1G06230	GTE4	This gene is predicted to encode a bromodomain-containing protein. Plant lines expressing RNAi constructs targeted against GTE4 show some resistance to agrobacterium-mediated root transformation.Repress JA biosynthesis by repressing OPR3 expression (PMID:36372880). protein_coding GLOBAL TRANSCRIPTION FACTOR GROUP E4 (GTE4) GLOBAL TRANSCRIPTION FACTOR GROUP E4 (GTE4)	27.308	36.5153	33.0748	33.6663	35.9766	34.77	45.7838	48.9216	46.2757	49.8584	47.4995	44.1004		32.2994	34.8043	46.9937	47.1528
AT1G06233	AT1G06233	HID2 is a snoRNA involved in pre-rRNA processing during ribosome biogenesis. small_nucleolar_rna HIDDEN TREASURE 2 (HID2) HIDDEN TREASURE 2 (HID2)	0.338505	0.4785	0.252363	0.375604	0.123138	0.225023	0.085849	0.068243	0.094496	0.449946	0.324648	0.062708		0.356456	0.241255	0.0828627	0.279101
AT1G06237	AT1G06237	None;(source:Araport11) small_nucleolar_rna	0.996061	0.468962	0.510149	0.633326	0.381958	0.391402	0.313531	0.438318	0.345096	0.673175	0.562177	0.319162		0.658391	0.468895	0.365648	0.518171
AT1G06240	AT1G06240	diiron containing four-helix bundle family ferritin protein, putative (Protein of unknown function DUF455);(source:Araport11) protein_coding	5.71518	7.31959	6.5455	6.72706	6.40421	5.33913	7.77734	7.25257	8.26801	6.78609	7.54633	7.64084		6.52676	6.1568	7.76597	7.32442
AT1G06243	AT1G06243	None;(source:Araport11) small_nucleolar_rna	0.841204	0.658776	1.07603	0.778759	0.512252	0.529107	0.492788	0.520093	0.57083	0.70481	0.666288	0.649124		0.858671	0.606706	0.527904	0.673407
AT1G06247	AT1G06247	None;(source:Araport11) small_nucleolar_rna	0.009392	0.009048	0.013393	0.01157	0.010544	0.009739	0.010365	0.010216	0.011363	0.010993	0.011893	0.00816		0.010611	0.0106177	0.010648	0.0103487
AT1G06250	AT1G06250	alpha/beta-Hydrolases superfamily protein;(source:Araport11) protein_coding	1.0642	0.61308	0.685144	1.45923	0.543065	0.730719	2.33883	1.03927	0.751299	0.881771	0.73897	1.21356		0.787474	0.911005	1.37647	0.944767
AT1G06253	AT1G06253	None;(source:Araport11) small_nucleolar_rna	1.75411	1.87164	1.40324	1.77262	1.87248	2.05004	1.75321	0.035406	1.86178	2.10496	0.929802	2.62218		1.67633	1.89838	1.2168	1.88565
AT1G06257	AT1G06257	Natural antisense transcript overlaps with AT1G29420;(source:Araport11) antisense_long_noncoding_rna	0	0	0	0	0	0	0	0	0	0	0.036392	0		0	0	0	0.0121307
AT1G06260	AT1G06260	Cysteine peptidase,activity detected in leaf and flower. protein_coding	0.256582	0.479399	0.586953	0.265519	0.28507	0.093734	0.279519	0.450947	0.165672	0.368019	0.147034	0.329732		0.440978	0.214774	0.298713	0.281595
AT1G06263	AT1G06263	None;(source:Araport11) small_nucleolar_rna	0.411468	0.558813	0.720813	1.02785	0.442916	0.561474	0.625763	0.71733	0.262618	0.814513	0.675578	0.384781		0.563698	0.677414	0.535237	0.624957
AT1G06265	AT1G06265	Natural antisense transcript overlaps with AT1G06260;(source:Araport11) antisense_long_noncoding_rna	1.60423	2.17136	1.68743	2.14345	1.57824	0.974578	1.75725	2.48503	1.74976	2.18423	1.30067	1.66401		1.82101	1.56542	1.99735	1.7163
AT1G06267	AT1G06267	None;(source:Araport11) small_nucleolar_rna	1.44976	2.20251	3.15768	4.67101	2.29341	1.50936	1.44465	1.45146	1.39199	2.97448	2.644	2.77752		2.26998	2.82459	1.42937	2.79866
AT1G06270	AT1G06270	Pentatricopeptide repeat (PPR) superfamily protein;(source:Araport11) protein_coding	4.65214	4.67723	3.35949	4.56724	3.15615	3.71808	5.28932	6.03635	4.46231	4.45505	4.68992	4.9826		4.22962	3.81383	5.26266	4.70919
AT1G06273	AT1G06273	None;(source:Araport11) small_nucleolar_rna	3.7181	3.01004	3.94192	8.11046	2.52954	1.80522	1.80596	3.07634	1.45211	1.77803	2.23079	3.7622		3.55669	4.14841	2.11147	2.59034
AT1G06277	AT1G06277	None;(source:Araport11) small_nucleolar_rna	3.50017	1.92496	2.11002	4.93042	2.29205	3.32214	1.2874	4.06325	1.30389	1.77174	3.69589	4.43215		2.51172	3.51487	2.21818	3.29992
AT1G06280	LBD2	LOB domain-containing protein 2;(source:Araport11) protein_coding LOB DOMAIN-CONTAINING PROTEIN 2 (LBD2) LOB DOMAIN-CONTAINING PROTEIN 2 (LBD2)	0	0	0	0	0	0	0	0	0	0	0	0		0	0	0	0
AT1G06283	AT1G06283	None;(source:Araport11) small_nucleolar_rna	14.6428	12.5117	6.24915	13.1906	10.7304	10.4992	8.83502	12.1709	8.5122	6.73885	8.28016	10.9197		11.1345	11.4734	9.83937	8.64625
AT1G06287	AT1G06287	None;(source:Araport11) long_noncoding_rna	0	0.09471	0.243087	0.333486	0	0	0	0	0	0	0.031022	0.054348		0.112599	0.111162	0	0.0284567
AT1G06290	ACX3	Encodes an acyl-CoA oxidase with specificity for medium chain fatty acids. The mRNA is cell-to-cell mobile. protein_coding ACYL-COA OXIDASE 3 (ACX3) ACYL-COA OXIDASE 3 (ACX3); (ATACX3)	72.1827	93.0256	90.332	103.117	110.967	109.374	99.084	110.196	119.989	111.075	117.156	108.829		85.1801	107.819	109.756	112.353
AT1G06293	AT1G06293	None;(source:Araport11) long_noncoding_rna	0	0	0	0	0	0	0	0	0	0.03959	0	0		0	0	0	0.0131967
AT1G06297	AT1G06297	None;(source:Araport11) long_noncoding_rna	0	0	0.09862	0	0	0	0	0	0	0	0	0		0.0328733	0	0	0
AT1G06303	AT1G06297	None;(source:Araport11) long_noncoding_rna	0	0	0.09862	0	0	0	0	0	0	0	0	0		0.0328733	0	0	0
AT1G06307	AT1G06307	None;(source:Araport11) long_noncoding_rna	0	0	0	0	0.031459	0	0.193087	0	0.036574	0.090989	0	0		0	0.0104863	0.0765537	0.0303297
AT1G06310	ACX6	Encodes a putative acyl-CoA oxidase. However, no transcripts have been detected for this gene and no altered phenotypes have been detected in plants mutant for this gene. This suggests that ACX6 does not significantly contribute to seedling beta-oxidation of fatty acids or indole-3-butyric acid in vivo. protein_coding ACYL-COA OXIDASE 6 (ACX6) ACYL-COA OXIDASE 6 (ACX6)	2.30047	2.19509	1.41977	3.10773	2.51513	2.72685	3.82181	3.76567	3.53065	4.75465	4.16626	5.22402		1.97178	2.78324	3.70604	4.71498
AT1G06313	AT1G06313	None;(source:Araport11) long_noncoding_rna	0	0.15366	0	0	0	0.139261	0.191046	0	0	0.026647	0	0		0.05122	0.0464203	0.063682	0.00888233
AT1G06317	AT1G06317	None;(source:Araport11) long_noncoding_rna	0	0	0	0	0	0	0	0	0	0.055259	0	0		0	0	0	0.0184197
AT1G06320	AT1G06320	hypothetical protein;(source:Araport11) protein_coding	2.12534	0.828034	1.72297	1.84873	2.88229	2.03609	3.50092	2.52243	3.82203	2.46572	3.11897	2.05266		1.55878	2.2557	3.28179	2.54578
AT1G06323	AT1G06323	None;(source:Araport11) long_noncoding_rna	0	0	0	0.028891	0	0	0	0	0.026627	0	0	0		0	0.00963033	0.00887567	0
AT1G06327	AT1G06327	None;(source:Araport11) long_noncoding_rna	0	0	0	0	0	0	0	0	0	0	0	0		0	0	0	0
AT1G06330	AT1G06330	Heavy metal transport/detoxification superfamily protein;(source:Araport11) protein_coding HEAVY METAL ASSOCIATED PROTEIN 2 (ATHMP02) HEAVY METAL ASSOCIATED PROTEIN 2 (ATHMP02)	1.26734	1.27667	2.20632	1.71978	1.46692	1.52008	3.18654	2.62408	2.10246	2.54126	2.21452	1.75327		1.58344	1.56893	2.63769	2.16968
AT1G06333	AT1G06333	None;(source:Araport11) long_noncoding_rna	0	0	0	0	0.093141	0	0	0	0	0	0.106464	0		0	0.031047	0	0.035488
AT1G06337	AT1G06337	Natural antisense transcript overlaps with AT1G30475;(source:Araport11) antisense_long_noncoding_rna	0.77586	0.24897	0.468986	0.764951	6e-06	0.409265	0.343482	0	0.086942	0.304763	0	0.391615		0.497939	0.391407	0.143475	0.232126
AT1G06340	AT1G06340	Plant Tudor-like protein;(source:Araport11) protein_coding	0.069933	0	0	0	0	0	0.125414	0	0	0.042752	0	0.039006		0.023311	0	0.0418047	0.0272527
AT1G06343	AT1G06343	None;(source:Araport11) long_noncoding_rna	0.057514	0	0	0	0	0	0	0	0	0	0	0		0.0191713	0	0	0
AT1G06347	AT1G06347	None;(source:Araport11) long_noncoding_rna	0	0	0	0	0	0	0	0	0	0	0	0		0	0	0	0
AT1G06350	ADS4	Fatty acid desaturase family protein;(source:Araport11) protein_coding DELTA 9 DESATURASE 4 (ADS4) ECERIFERUM 17 (CER17); (CER17); (ATADS4);DELTA 9 DESATURASE 4 (ADS4)	2.97996	2.51029	1.4441	2.656	2.46907	3.78416	6.08122	2.37837	1.93143	1.34309	2.30239	2.60643		2.31145	2.96974	3.46367	2.08397
AT1G06353	AT1G06353	None;(source:Araport11) long_noncoding_rna	0	0	0	0	0	0	0	0	0	0	0	0		0	0	0	0
AT1G06357	AT1G06357	None;(source:Araport11) long_noncoding_rna	0	0	0	0	0	0	0	0	0	0	0	0		0	0	0	0
AT1G06360	AT1G06360	ADS4.2 has strong desaturase activity on acyl-CoA substrates longer than C32 and &#969;-7 product regio-specificity in yeast assays. It involves in characteristic (C33-C37) &#969;-7 monounsaturated alkene formation in cuticular wax of young rosette leaves. protein_coding (ADS4.2) (ADS4.2)	2.25741	5.94495	1.42301	1.18789	1.76373	1.92476	0.20122	0.099977	0.333546	0.684527	0.187935	0.338313		3.20846	1.62546	0.211581	0.403592																150.928	-3.96897	0.604256	-6.56835657	5.09e-11	7.07e-09	down	88.0735	-2.05288	0.52489	-3.911065287	9.19e-05	0.00161893	down
AT1G06363	AT1G06363	None;(source:Araport11) long_noncoding_rna	0	0	0	0	0	0	0	0	0	0	0	0		0	0	0	0
AT1G06373	AT1G06373	None;(source:Araport11) long_noncoding_rna	0.362914	0	0	0	0	0.134456	0	0	0.121925	0	0	0		0.120971	0.0448187	0.0406417	0
AT1G06377	AT1G06377	None;(source:Araport11) long_noncoding_rna	0	0	0	0	0	0	0	0	0	0	0.052153	0.117277		0	0	0	0.0564767
AT1G06380	AT1G06380	Ribosomal protein L1p/L10e family;(source:Araport11) protein_coding	10.968	7.68668	7.11067	10.1187	7.85984	9.71625	10.0224	7.67071	10.8801	9.00019	6.56231	9.50799		8.58845	9.23159	9.52439	8.35683
AT1G06383	AT1G06383	None;(source:Araport11) long_noncoding_rna	0	0	0	0	0	0	0	0	0	0	0	0.080521		0	0	0	0.0268403
AT1G06387	AT1G06387	None;(source:Araport11) long_noncoding_rna	0	0	0	0	0	0	0	0	0	0	0	0		0	0	0	0
AT1G06390	GSK1	encodes a GSK3/shaggy-like protein kinase. Gene expression is induced by NaCl and ABA but not KCl, suggesting that this gene may be involved in response to osmotic stress. This protein can interact with the BZR1 protein involved in brassinosteroid-mediated signaling in a Y2H assay and promotes BZR1 phosphorylation in protoplasts. protein_coding GSK3/SHAGGY-LIKE PROTEIN KINASE 1 (GSK1) GSK3/SHAGGY…	50.0269	55.3118	53.4335	51.5581	53.9272	56.4217	62.3874	59.7317	61.1163	65.0401	64.5273	60.5898		52.9241	53.969	61.0785	63.3857
AT1G06393	AT1G06393	None;(source:Araport11) long_noncoding_rna	0	0	0	0	0	0	0	0	0	0	0	0		0	0	0	0
AT1G06397	AT1G06397	None;(source:Araport11) small_nucleolar_rna	0.011986	0	0	0	0.009078	0.010104	0.006246	0.00748	0.005179	0	0.022068	0.013645		0.00399533	0.006394	0.00630167	0.0119043
AT1G06400	ARA-2	small GTP-binding protein (ara-2).RabGTPase functioning in anterograde trafficking from trans-Golgi network/early endosomal compartments to the plasma membrane as well as in responses to salinity stress. protein_coding (ARA-2) (ARA2); (ARA-2); (ATRAB11E);ARABIDOPSIS THALIANA RAB GTPASE HOMOLOG A1A (ATRABA1A)	80.6247	84.3183	114.032	71.6163	91.6825	89.0681	90.7218	87.8464	96.3627	89.1669	75.384	86.5551		92.9918	84.1223	91.6436	83.702
AT1G06403	AT1G06403	None;(source:Araport11) long_noncoding_rna	0	0	0	0	0	0	0	0	0	0	0	0		0	0	0	0
AT1G06407	AT1G06407	None;(source:Araport11) long_noncoding_rna	0	0	0	0	0	0	0	0	0	0	0	0		0	0	0	0
AT1G06410	TPS7	Encodes an enzyme putatively involved in trehalose biosynthesis. Though the protein has both trehalose-6-phosphate synthase (TPS)-like and trehalose-6-phosphate phosphatase (TPP)-like domains, neither activity has been detected in enzymatic assays nor has the protein been able to complement yeast TPS or TPP mutants. protein_coding TREHALOSE-PHOSPHATASE/SYNTHASE 7 (TPS7) TREHALOSE-PHOSPHATASE/SYNT…	70.8793	93.9978	77.6186	82.9312	114.244	120.45	117.492	118.002	148.036	131.907	118.911	136.872		80.8319	105.875	127.843	129.23
AT1G06413	AT1G06413	None;(source:Araport11) long_noncoding_rna	0	0	0	0	0	0	0	0	0	0	0	0		0	0	0	0
AT1G06417	AT1G06417	None;(source:Araport11) long_noncoding_rna	0	0	0	0	0.12101	0	0	0	0	0	0	0		0	0.0403367	0	0
AT1G06420	AT1G06420	DNA ligase-like protein;(source:Araport11) protein_coding	7.33866	5.24616	4.86262	4.75065	4.6726	3.74331	7.41354	4.50407	4.16318	4.25882	5.51515	5.07113		5.81581	4.38885	5.36026	4.94837
AT1G06423	AT1G06423	Natural antisense transcript overlaps with AT1G31200;(source:Araport11) antisense_long_noncoding_rna	0.81118	0.679722	0.588213	0.98477	0.187238	0.434889	0.625147	0.204271	0.497368	0.734966	0.368922	0.538359		0.693038	0.535632	0.442262	0.547416
AT1G06427	AT1G06427	None;(source:Araport11) long_noncoding_rna	0	0	0	0	0	0	0	0	0	0	0	0		0	0	0	0
AT1G06430	FTSH8	encodes a FtsH protease that is localized to the chloroplast protein_coding FTSH PROTEASE 8 (ftsh8) FTSH PROTEASE 8 (ftsh8); (FTSH8)	19.7988	26.5536	21.4135	20.7191	16.7356	15.4331	13.7191	14.167	16.3612	11.7084	12.1198	15.7703		22.5886	17.6293	14.7491	13.1995
AT1G06433	AT1G06433	None;(source:Araport11) long_noncoding_rna	0	0	0	0.065343	0	0	0	0	0	0	0	0		0	0.021781	0	0
AT1G06437	AT1G06437	None;(source:Araport11) long_noncoding_rna	0	0	0	0	0	0	0	0	0	0	0	0		0	0	0	0
AT1G06440	AT1G06440	Ubiquitin carboxyl-terminal hydrolase family protein;(source:Araport11) protein_coding	2.08813	1.72757	1.02777	2.67355	1.83277	2.10543	3.0816	2.01163	2.82103	2.9526	2.33943	3.33463		1.61449	2.20392	2.63808	2.87555
AT1G06443	AT1G06443	None;(source:Araport11) long_noncoding_rna	0	0	0	0	0	0	0	0	0	0	0	0		0	0	0	0
AT1G06447	AT1G06447	None;(source:Araport11) long_noncoding_rna	0	0	0	0	0	0	0	0	0	0	0	0		0	0	0	0
AT1G06450	AT1G06450	Deadenylase. protein_coding CCR4-ASSOCIATED FACTOR 1G (CAF1G) CCR4-ASSOCIATED FACTOR 1G (CAF1G)	5.73412	4.17996	5.08427	4.45328	5.45992	5.28898	8.40155	6.77246	6.3667	4.70908	4.96998	6.42271		4.99945	5.06739	7.18024	5.36726
AT1G06453	AT1G06453	None;(source:Araport11) small_nucleolar_rna	0.03376	0.020071	0	0	0	0.032459	0.025956	0	0.019541	0	0	0		0.0179437	0.0108197	0.0151657	0
AT1G06457	AT1G06457	None;(source:Araport11) small_nucleolar_rna	0.979563	0.934674	3.1e-05	0.344278	0.345263	0.100777	0.264183	0.14246	0.144998	0.134645	0.463037	0.226092		0.638089	0.263439	0.18388	0.274591
AT1G06460	ACD32.1	ACD32.1 encodes an alpha-crystallin domain containing protein with homology to small heat shock proteins. protein_coding ALPHA-CRYSTALLIN DOMAIN 32.1 (ACD32.1) ALPHA-CRYSTALLIN DOMAIN 32.1 (ACD32.1);ALPHA-CRYSTALLIN DOMAIN 31.2 (ACD31.2)	4.5519	8.09916	5.17825	2.33669	4.99095	3.19704	1.8918	6.37612	1.83637	6.60705	3.06346	1.65958		5.9431	3.50823	3.3681	3.7767
AT1G06463	AT1G06463	None;(source:Araport11) small_nucleolar_rna	2.48456	1.80115	1.26059	1.6254	1.97939	1.34361	1.46723	1.50106	1.26492	1.60699	1.28191	0.593513		1.84877	1.64947	1.41107	1.1608
AT1G06467	AT1G06467	None;(source:Araport11) small_nucleolar_rna	0.007737	0.000433	0.081918	0.012707	0.001091	0.204894	8.8e-05	0.000171	0.003256	0.000108	0.000287	0.043127		0.0300293	0.0728973	0.00117167	0.0145073
AT1G06470	AT1G06470	Nucleotide/sugar transporter family protein;(source:Araport11) protein_coding	19.5101	20.8486	18.4321	19.687	19.2291	19.4015	21.0701	21.8989	17.5019	22.4515	19.4307	21.5961		19.5969	19.4392	20.157	21.1594
AT1G06473	AT1G06473	None;(source:Araport11) long_noncoding_rna	9.1689	9.75616	19.5131	5.22754	8.47137	9.8164	12.1783	13.8264	9.3716	11.6395	14.3514	7.37829		12.8127	7.83844	11.7921	11.1231
AT1G06475	AT1G06475	transmembrane protein;(source:Araport11) protein_coding	0	0	0	0	0	0	0	0	0	0	0	0		0	0	0	0
AT1G06480	-	pre-tRNA tRNA-Ile (anticodon: AAT);(source:Araport11, TAIR10) pre_trna	0	0	0	0	0	0	0	0	0	0	0	0		0	0	0	0
AT1G06483	AT1G06483	None;(source:Araport11) long_noncoding_rna	0.515949	1.32896	0.439602	1.6534	0.725228	0.945876	1.96691	1.12256	1.48083	0.426055	1.8256	1.42421		0.761503	1.10817	1.52343	1.22529
AT1G06487	AT1G06487	None;(source:Araport11) long_noncoding_rna	0.092691	0.187807	0.074632	0.26332	0	0.114684	0.778683	0.882286	0.072573	0.130385	0	0.284135		0.118377	0.126001	0.577847	0.138173
AT1G06490	CalS7	Encodes Callose Synthase 7 (CalS7), a phloem-specific callose synthase responsible for callose deposition in developing sieve elements during phloem formation and in mature phloem induced by wounding. protein_coding CALLOSE SYNTHASE 7 (CalS7) ARABIDOPSIS THALIANA GLUCAN SYNTHASE-LIKE 7 (ATGSL07);GLUCAN SYNTHASE-LIKE 7 (GSL07); (gsl07); (atgsl7);CALLOSE SYNTHASE 7 (CalS7);GLUCAN SYNTHASE-LIKE 7 (G…	3.7087	4.20825	3.23556	4.70744	4.86883	4.82753	8.57829	6.96807	6.27715	6.10553	6.00973	6.50874		3.7175	4.80127	7.2745	6.208
AT1G06493	AT1G06493	None;(source:Araport11) long_noncoding_rna	0	0	0	0	0	0	0	0.011723	0.082835	0	0	0		0	0	0.0315193	0
AT1G06497	AT1G06497	None;(source:Araport11) long_noncoding_rna	0	0	0	0	0	0	0	0	0	0	0	0		0	0	0	0
AT1G06500	AT1G06500	Component of MINU-associated SWI/SNF complex, aka MAS complex (PMID: 36189880,PMID:36471048) protein_coding PLANT-SPECIFIC SWI/SNF-ASSOCIATED PROTEIN 2 (PSA2) PLANT-SPECIFIC SWI/SNF-ASSOCIATED PROTEIN 2 (PSA2);SMALL SUBUNIT OF MINU1/2-ASSOCIATED SWI/SNF COMPLEX (SSM)	22.0526	17.6559	22.629	15.1886	16.3365	15.7602	19.8897	18.4264	18.1067	16.2783	16.3158	13.7876		20.7792	15.7618	18.8076	15.4606
AT1G06507	AT1G06507	None;(source:Araport11) long_noncoding_rna	0	0.162032	0	0	0	0	0	0	0	0	0	0		0.0540107	0	0	0
AT1G06510	AT1G06510	forkhead-associated domain protein;(source:Araport11) protein_coding	9.51428	8.54969	10.063	7.30418	7.92604	9.80184	8.27659	9.25699	9.61263	9.34864	9.78849	9.07498		9.37567	8.34402	9.04873	9.40404
AT1G06513	AT1G06513	None;(source:Araport11) long_noncoding_rna	0	0	0	0	0	0	0	0	0	0	0	0		0	0	0	0
AT1G06515	AT1G06515	Encodes a 56-amino acid polypeptide with low but significant similarity to human small subunit of serine palmitoyltransferase that localizes to the ER and physically interacts with and greatly stimulates the activity of LCB1/LCB2 heterodimer ser palmitoyltransferase complex. Mutants have low pollen viability. protein_coding SMALL SUBUNIT OF SPT A (SSSPTA) SMALL SUBUNIT OF SPT A (SSSPTA)	47.3562	39.5203	38.041	42.076	39.7548	40.2971	42.6313	37.1455	34.652	32.9882	40.1348	37.8016		41.6391	40.7093	38.1429	36.9749
AT1G06517	AT1G06517	None;(source:Araport11) long_noncoding_rna	0	0	0	0	0	0	0	0.054507	0	0	0	0.032204		0	0	0.018169	0.0107347
AT1G06520	GPAT1	sn-glycerol-3-phosphate 2-O-acyltransferase. Expressed in flower buds and siliques. Homozygous mutant plants are male sterile. protein_coding GLYCEROL-3-PHOSPHATE SN-2-ACYLTRANSFERASE 1 (GPAT1) GLYCEROL-3-PHOSPHATE SN-2-ACYLTRANSFERASE 1 (SN-2-GPAT1);GLYCEROL-3-PHOSPHATE SN-2-ACYLTRANSFERASE 1 (ATGPAT1);GLYCEROL-3-PHOSPHATE SN-2-ACYLTRANSFERASE 1 (GPAT1)	3.87192	3.87861	3.79006	2.92233	7.10583	7.46326	6.28764	4.39858	7.49723	4.27747	2.07782	5.43243		3.84686	5.83048	6.06115	3.92924
AT1G06523	ath-MIR5648	microRNA ath-MIR5648 precursor;(source:Araport11) miRNA_primary_transcript (ATH-MIR5648)	0.079136	0	0.059419	0	0	0.069977	0	0.02885	0.089262	0	0	0		0.046185	0.0233257	0.0393707	0
AT1G06527	AT1G06527	None;(source:Araport11) long_noncoding_rna	0	0	0	0.20862	0	0	0	0	0	0	0	0		0	0.06954	0	0
AT1G06530	PMD2	Encodes PEROXISOMAL AND MITOCHONDRIAL DIVISION FACTOR2. Involved in mitochondrial morphogenesis. protein_coding PEROXISOMAL AND MITOCHONDRIAL DIVISION FACTOR 2 (PMD2) PEROXISOMAL AND MITOCHONDRIAL DIVISION FACTOR 2 (PMD2)	30.7767	62.0875	3.52102	0	37.0737	1.37495	27.5004	56.9176	69.0403	48.6223	46.8306	7.65572		32.1284	12.8162	51.1528	34.3695
AT1G06533	AT1G06533	None;(source:Araport11) long_noncoding_rna	0	0	0	0	0	0	0	0	0	0	0	0		0	0	0	0
AT1G06537	AT1G06537	None;(source:Araport11) long_noncoding_rna	0.967357	0.64436	0.526349	0.341925	0	0.209013	0.315736	0	0	0.126644	0.400765	0.230937		0.712689	0.183646	0.105245	0.252782
AT1G06540	AT1G06540	hypothetical protein;(source:Araport11) protein_coding	20.9099	0.532032	41.8751	43.8339	13.9956	41.0874	31.4124	13.0079	0.741098	12.6415	12.8328	46.6149		21.1057	32.9723	15.0538	24.0297
AT1G06543	AT1G06543	None;(source:Araport11) long_noncoding_rna	0	0	0	0	0	0.158892	0	0.099836	0	0.037101	0	0		0	0.052964	0.0332787	0.012367
AT1G06547	AT1G06547	None;(source:Araport11) small_nucleolar_rna	5.71425	2.42802	2.4103	5.74694	2.55228	3.62118	2.31692	2.72602	1.09271	1.60953	6.06193	4.37674		3.51753	3.97347	2.04521	4.01607
AT1G06550	AT1G06550	ATP-dependent caseinolytic (Clp) protease/crotonase family protein;(source:Araport11) protein_coding	125.838	105.547	100.528	118.187	102.719	103.472	104.04	78.905	125.594	73.0747	77.6079	88.1979		110.637	108.126	102.846	79.6268
AT1G06553	AT1G06553	None;(source:Araport11) small_nucleolar_rna	19.2617	7.05016	8.49771	15.3051	8.38758	11.2826	3.78889	4.79531	6.41589	6.99228	8.97188	9.80379		11.6032	11.6584	5.00003	8.58932
AT1G06557	AT1G06557	None;(source:Araport11) long_noncoding_rna	0	0	0	0	0	0	0	0	0	0	0	0		0	0	0	0
AT1G06560	AT1G06560	NOL1/NOP2/sun family protein;(source:Araport11) protein_coding (NOP2C) (ATTRM4F); (NOP2C);TRNA METHYLTRANSFERASE 4F (TRM4F)	14.8645	13.2062	13.0499	12.8045	15.4399	16.6996	16.5552	18.2822	18.2258	18.0301	17.6413	18.6938		13.7069	14.9813	17.6877	18.1217
AT1G06567	AT1G06567	None;(source:Araport11) long_noncoding_rna	0.306346	0.099642	0	0.266976	0.019016	0.112345	0.015135	0.308304	0.465607	0	0.11501	0.167242		0.135329	0.132779	0.263015	0.094084
AT1G06570	PDS1	Mutation of the PDS1 locus disrupts the activity of p-hydroxyphenylpyruvate dioxygenase (HPPDase), the first committed step in the synthesis of both plastoquinone and tocopherols in plants. protein_coding PHYTOENE DESATURATION 1 (PDS1) PHYTOENE DESATURATION 1 (PDS1);4-HYDROXYPHENYLPYRUVATE DIOXYGENASE (HPPD);4-HYDROXYPHENYLPYRUVATE DIOXYGENASE (HPD)	41.7173	69.0317	108.143	47.7144	78.4186	73.6105	55.244	89.6985	142.688	86.0159	86.393	70.4435		72.964	66.5812	95.8769	80.9508
AT1G06573	AT1G06573	Natural antisense transcript overlaps with AT1G32460;(source:Araport11) antisense_long_noncoding_rna	42.3642	47.699	64.3643	23.8821	64.8419	61.1116	36.589	38.011	40.2678	33.2241	29.1829	24.4445		51.4758	49.9452	38.2893	28.9505
AT1G06577	AT1G06577	None;(source:Araport11) long_noncoding_rna	0.062491	0.25255	0.030471	0.534162	0.138776	0.577965	0.715812	0.64682	0.297142	0.460388	0.506523	0.676029		0.115171	0.416968	0.553258	0.547647
AT1G06580	AT1G06580	Pentatricopeptide Repeat Protein. During pathogen infection its mRNA is cleaved by MIR400 which down regulates its expression. Mutants are more susceptible to infection ny bacteria. protein_coding PENTATRICOPEPTIDE REPEAT 1 (PPR1) PENTATRICOPEPTIDE REPEAT 1 (PPR1)	2.29111	2.42248	2.03892	1.85708	3.77279	2.83977	3.01287	2.55213	3.37295	2.97979	2.57475	2.92829		2.25084	2.82321	2.97932	2.82761
AT1G06583	AT1G06583	None;(source:Araport11) long_noncoding_rna	0	0	0	0.629346	0	0	0	0	0	1.19107	0.556903	0		0	0.209782	0	0.582656
AT1G06587	AT1G06587	None;(source:Araport11) long_noncoding_rna	3.03065	1.55987	1.88947	2.50163	2.0516	3.24303	2.58266	3.76932	1.59844	1.68014	1.9428	2.26586		2.16	2.59875	2.65014	1.96293
AT1G06590	AT1G06590	anaphase-promoting complex subunit;(source:Araport11) protein_coding	7.22957	9.03638	7.36941	8.36287	8.08378	8.67802	11.7307	11.5536	9.9488	10.7697	11.5426	10.598		7.87845	8.37489	11.0777	10.9701
AT1G06593	AT1G06593	None;(source:Araport11) long_noncoding_rna	0.141	0.517909	0.544549	0.810606	0	0.455583	0.371445	0.732056	0	0.472679	0.274762	0.308348		0.401153	0.422063	0.367834	0.35193
AT1G06597	ath-MIR5654	microRNA ath-MIR5654 precursor;(source:Araport11) miRNA_primary_transcript (ATH-MIR5654)	0.006108	0.003268	0.01189	0.007624	0.010393	0.007649	0.007777	0.007814	0.003718	0.005146	0.006201	0.002573		0.00708867	0.00855533	0.00643633	0.00464
AT1G06603	AT1G06603	None;(source:Araport11) long_noncoding_rna	0	0	0	0	0	0	0	0	0	0	0	0.081103		0	0	0	0.0270343
AT1G06607	AT1G06607	None;(source:Araport11) long_noncoding_rna	0.037529	0.102453	0.227098	0.436279	0.365851	0.878138	0.481444	0.174057	0	0	0.303686	0.314467		0.12236	0.560089	0.2185	0.206051
AT1G06610	-	pre-tRNA tRNA-Ala (anticodon: AGC);(source:Araport11, TAIR10) pre_trna	0	0	0.205117	0.225214	0	0	0	0	0	0	0.34733	0		0.0683723	0.0750713	0	0.115777
AT1G06613	AT1G06613	None;(source:Araport11) long_noncoding_rna	0	0	0	0	0	0	0	0	0	0	0	0		0	0	0	0
AT1G06617	AT1G06617	None;(source:Araport11) long_noncoding_rna	0	0	0	0	0	0	0	0	0	0	0	0		0	0	0	0
AT1G06620	AT1G06620	encodes a protein whose sequence is similar to a 2-oxoglutarate-dependent dioxygenase The mRNA is cell-to-cell mobile. protein_coding	52.6156	56.3631	59.1644	65.7676	85.4726	81.8426	68.7006	61.1195	83.7205	80.8354	72.4132	82.3855		56.0477	77.6943	71.1802	78.5447
AT1G06623	ath-MIR2933a	microRNA ath-MIR2933a precursor;(source:Araport11) miRNA_primary_transcript (ATH-MIR2933A)	0	0	0	0	0	0	0	0	0	0	0	0		0	0	0	0
AT1G06627	AT1G06627	None;(source:Araport11) long_noncoding_rna	0	0	0	0	0	0	0.014543	0	0	0	0	0		0	0	0.00484767	0
AT1G06630	AT1G06630	F-box/RNI-like superfamily protein;(source:Araport11) protein_coding	17.9635	20.3193	21.4985	17.8885	19.8594	21.7801	23.9216	25.3459	25.4089	24.8224	22.9252	20.9832		19.9271	19.8426	24.8921	22.9103
AT1G06633	AT1G06633	None;(source:Araport11) long_noncoding_rna	0	0	0	0	0	0	0	0	0	0	0	0		0	0	0	0
AT1G06637	AT1G06637	None;(source:Araport11) long_noncoding_rna	0	0	0	0	0	0	0	0	0	0	0	0		0	0	0	0
AT1G06640	AT1G06640	encodes a protein whose sequence is similar to a 2-oxoglutarate-dependent dioxygenase The mRNA is cell-to-cell mobile. protein_coding	284.136	282.369	329.169	284.207	369.781	346.827	407.406	320.433	345.49	304.295	303.89	317.283		298.558	333.605	357.776	308.489
AT1G06643	ath-MIR5630a	microRNA ath-MIR5630a precursor;(source:Araport11) miRNA_primary_transcript (ATH-MIR5630A)	0	0	0.016355	0	0	0	0	0	0	0.002936	0	0		0.00545167	0	0	0.000978667
AT1G06645	AT1G06645	2-oxoglutarate (2OG) and Fe(II)-dependent oxygenase superfamily protein;(source:Araport11) protein_coding	0.944013	2.74297	1.13315	1.21765	1.34229	1.0312	1.72465	1.5254	1.34061	1.08094	0.641613	0.492362		1.60671	1.19705	1.53022	0.738305
AT1G06647	ath-MIR5630a	microRNA ath-MIR5630b precursor;(source:Araport11) miRNA_primary_transcript (ATH-MIR5630B)	0	0	0.009943	0	0	0	0.055789	0	0	0	0	0		0.00331433	0	0.0185963	0
AT1G06650	AT1G06650	encodes a protein whose sequence is similar to 2-oxoglutarate-dependent dioxygenase The mRNA is cell-to-cell mobile. protein_coding	27.2994	31.0638	38.3236	17.1785	26.84	28.2511	20.2225	32.3526	29.5188	23.3939	24.0656	19.8616		32.2289	24.0899	27.3646	22.4403
AT1G06653	ath-MIR5666	microRNA ath-MIR5666 precursor;(source:Araport11) miRNA_primary_transcript (ATH-MIR5666)	0	0	0	0	0	0	0	0	0	0	0	0		0	0	0	0
AT1G06657	AT1G06657	None;(source:Araport11) long_noncoding_rna	0	0	0	0	0	0	0	0	0	0	0	0		0	0	0	0
AT1G06660	JASON	Encodes JASON. jason mutant produces diploid male gametes leading to triploid progeny. Diploid gametes in the jason mutant are generated by a defect in male meiosis II. protein_coding JASON (JASON) JASON (JASON)	5.13006	4.92195	5.09756	6.1848	6.93147	6.51318	5.88029	5.42328	7.40306	6.40252	6.7531	7.33268		5.04986	6.54315	6.23555	6.82943
AT1G06663	AT1G06663	None;(source:Araport11) long_noncoding_rna	0	0	0	0	0	0	0	0	0	0	0	0		0	0	0	0
AT1G06667	AT1G06667	None;(source:Araport11) small_nucleolar_rna	0.662356	1.04365	0.47535	0.309015	0	0.734024	1.10014	0	0.432804	0	0.809764	0.580733		0.727119	0.34768	0.510983	0.463499
AT1G06670	NIH	nuclear DEIH-box helicase (NIH) encoding a putative RNA and/or DNA helicase homologous to a group of nucleic acid helicases from the DEAD/H family with nuclear DEIH-box helicase (NIH) distinct N- and C-terminal regions that differ from animal DEIH proteins The mRNA is cell-to-cell mobile. protein_coding NUCLEAR DEIH-BOXHELICASE (NIH) NUCLEAR DEIH-BOXHELICASE (NIH)	17.4117	22.7103	14.004	24.1085	21.1693	21.5644	31.5784	33.7471	30.6312	32.7743	32.4629	32.3182		18.042	22.2807	31.9856	32.5185
AT1G06673	AT1G06673	None;(source:Araport11) small_nucleolar_rna	0.3823	0	0	0	0	0	0	0	0.17232	0	0	0		0.127433	0	0.05744	0
AT1G06677	AT1G06677	None;(source:Araport11) other_rna	0	0	0	0	0	0	0	0	0	0	0	0		0	0	0	0
AT1G06680	PSBP-1	Encodes a 23 kD extrinsic protein that is part of photosystem II and participates in the regulation of oxygen evolution. Phosphorylation of this protein is dependent on calcium. In plsp1-1 mutant plastids, the nonmature form of the protein localizes in the stroma. The mRNA is cell-to-cell mobile. protein_coding PHOTOSYSTEM II SUBUNIT P-1 (PSBP-1) PHOTOSYSTEM II SUBUNIT P-1 (PSBP-1);OXYGEN-EVOLVIN…	209.388	485.654	181.2	113.832	151.419	143.413	74.9684	52.8393	69.838	61.8672	61.8652	62.445		292.081	136.221	65.8819	62.0592		16391.1	-1.07828	0.34822	-3.09655	0.00195784	0.0435218	down								16303.1	-2.21898	0.350493	-6.331039873	2.44e-10	2.9e-08	down	9103	-1.17968	0.136307	-8.654562085	4.95e-18	1.03e-15	down
AT1G06683	AT1G06683	None;(source:Araport11) long_noncoding_rna	0.001206	0.021828	0	0	0.001648	0	0.010425	0.047185	0.005679	0.007144	0.025488	0.019897		0.007678	0.000549333	0.0210963	0.0175097
AT1G06687	AT1G06687	None;(source:Araport11) long_noncoding_rna	0.459913	0.322055	0.329216	0	0.280603	0.311094	0.106578	0.005427	0.38862	0.605649	0.244985	0		0.370395	0.197232	0.166875	0.283545
AT1G06690	AT1G06690	Oxidoreductase located in stroma lamellae and grana margins. protein_coding	7.84906	9.67588	7.11838	5.43095	5.35161	6.06907	5.38729	3.6082	4.62242	4.0059	3.34878	4.33509		8.21444	5.61721	4.5393	3.89659
AT1G06693	AT1G06693	None;(source:Araport11) long_noncoding_rna	0.063121	0	0.253964	0	0.067089	0.077747	0	0.058809	0	0	0	0		0.105695	0.0482787	0.019603	0
AT1G06697	AT1G06697	None;(source:Araport11) long_noncoding_rna	0	0	0	0	0	0	0	0	0	0	0	0		0	0	0	0
AT1G06700	AT1G06700	Plays role in abscisic acid (ABA)-dependent pathway in response to dehydration; forms homo- or heterodimers in a kinase active dependent manner. protein_coding CYTOSOLIC ABA RECEPTOR KINASE 7 (CARK7) CYTOSOLIC ABA RECEPTOR KINASE 7 (CARK7)	80.0361	84.2632	99.1027	78.4134	82.1229	86.3308	93.155	106.178	83.9716	106.438	92.9817	79.4021		87.8007	82.289	94.4349	92.9404
AT1G06703	AT1G06703	None;(source:Araport11) long_noncoding_rna	0.197019	0	0	0	0	0	0	0.085372	0.307896	0	0.111095	0		0.065673	0	0.131089	0.0370317
AT1G06707	AT1G06707	None;(source:Araport11) long_noncoding_rna	0.078839	0	0	0	0	0	0	0	0	0	0	0		0.0262797	0	0	0
AT1G06710	AT1G06710	Pentatricopeptide repeat protein that stabilizes nad4 mRNA in mitochondria. protein_coding MITOCHONDRIAL STABILITY FACTOR 1 (MTSF1) MITOCHONDRIAL STABILITY FACTOR 1 (MTSF1);MITOCHONDRIAL STABILITY FACTOR 2 (MTSF2)	2.40463	3.22223	2.02407	2.57635	2.22928	2.62335	3.51766	2.84918	3.14231	2.83751	2.89171	3.54184		2.55031	2.47633	3.16972	3.09036
AT1G06713	AT1G06713	None;(source:Araport11) long_noncoding_rna	0	0	0	0	0	0	0	0	0.08975	0	0	0.120246		0	0	0.0299167	0.040082
AT1G06717	AT1G06717	Natural antisense transcript overlaps with AT1G34000;(source:Araport11) antisense_long_noncoding_rna	0.719455	0.663958	1.17367	0.544766	0.37644	0	0.53494	0.613291	0.788851	1.72491	0.089278	0.510175		0.85236	0.307069	0.645694	0.774787
AT1G06720	AT1G06720	P-loop containing nucleoside triphosphate hydrolases superfamily protein;(source:Araport11) protein_coding	21.528	23.5608	15.1971	25.7305	25.9299	26.5463	30.8131	29.1224	38.4104	33.961	35.1035	35.4303		20.0953	26.0689	32.782	34.8316
AT1G06723	AT1G06723	None;(source:Araport11) long_noncoding_rna	0	0	0	0	0	0	0	0	0	0	0	0		0	0	0	0
AT1G06727	AT1G06727	None;(source:Araport11) long_noncoding_rna	1.4673	0.601342	0.802436	0.934103	1.20686	1.64398	0.541948	1.09305	0.873089	0.467418	1.25948	1.36866		0.957027	1.26165	0.836028	1.03185
AT1G06730	AT1G06730	Encodes a plastid nucleoside kinase that is involved in inosine salvage and control of purine nucleotide biosynthesis. protein_coding PLASTID NUCLEOSIDE KINASE 1 (PNK1) PLASTID NUCLEOSIDE KINASE 1 (PNK1)	9.63612	10.5248	7.90078	9.9802	10.5789	9.82772	10.1596	10.3077	10.2935	9.90857	9.26999	11.3057		9.35389	10.1289	10.2536	10.1614
AT1G06733	AT1G06733	None;(source:Araport11) long_noncoding_rna	1.94507	0	0.624911	0.090086	0.536318	0.261384	0.205679	0.272184	0.308495	0.1903	0.340553	0.287643		0.856659	0.295929	0.262119	0.272832
AT1G06737	AT1G06737	None;(source:Araport11) long_noncoding_rna	0	0	0	0	0	0	0	0	0	0	0	0		0	0	0	0
AT1G06740	MUG3	Encodes a member of a domesticated transposable element gene family MUSTANG. Members of this family are derived from transposable elements genes but gained function in plant fitness and flower development. Known members include: AT3G04605 (MUG1), AT2G30640 (MUG2), AT1G06740 (MUG3), AT5G16505 (MUG4), AT3G06940 (MUG5), AT5G48965 (MUG6), AT3G05850 (MUG7) and AT5G34853 (MUG8). protein_coding MUSTANG …	3.42622	3.41169	3.56311	3.36414	3.99373	3.80051	5.82962	4.64171	4.51387	4.88088	4.14803	4.84814		3.46701	3.71946	4.99507	4.62568
AT1G06743	AT1G06743	None;(source:Araport11) long_noncoding_rna	0	0	0	0	0	0	0	0	0	0	0.165464	0		0	0	0	0.0551547
AT1G06747	AT1G06747	None;(source:Araport11) long_noncoding_rna	0	0	0	0	0	0	0	0	0	0	0	0		0	0	0	0
AT1G06750	AT1G06750	P-loop containing nucleoside triphosphate hydrolases superfamily protein;(source:Araport11) protein_coding	0.104998	0.089726	0.181783	0.334451	0.09181	0.078751	0.258935	0.170039	0.363191	0.230704	0.171027	0.22428		0.125502	0.168337	0.264055	0.20867
AT1G06753	AT1G06753	Natural antisense transcript overlaps with AT1G34370;(source:Araport11) antisense_long_noncoding_rna	6.56419	9.54606	7.32272	11.4017	8.17982	7.47262	10.809	14.2077	5.47415	9.30625	8.315	6.05951		7.81099	9.01803	10.1636	7.89359
AT1G06757	AT1G06757	None;(source:Araport11) long_noncoding_rna	0.236942	0.187152	0.246166	0.114227	0.235087	0.324909	0.214974	0.470715	0.3523	0.692897	0.784518	0.339585		0.22342	0.224741	0.345996	0.605667
AT1G06760	AT1G06760	winged-helix DNA-binding transcription factor family protein;(source:Araport11) protein_coding HISTONE 1.1 (H1.1) HISTONE 1.1 (H1.1); (HON1)	379.065	351.473	404.193	423.005	368.818	367.072	377.875	512.546	349.218	368.62	401.734	310.481		378.244	386.298	413.213	360.278
AT1G06770	DRIP1	Encodes a C3HC4 RING-domain-containing ubiquitin E3 ligase capable of interacting with DREB2A. The DRIP1-GFP fusion protein is nuclear-localized. DRIP1 seems to be involved in regulating stress-related transcriptional changes and drought tolerance. protein_coding DREB2A-INTERACTING PROTEIN 1 (DRIP1) DREB2A-INTERACTING PROTEIN 1 (DRIP1); (ATRING1B); (ATDRIP1); (ATBMI1B); (BMI1B)	6.54302	6.58971	6.26663	6.8673	6.64605	6.43636	7.154	9.38116	7.24101	6.89651	8.79929	6.60341		6.46645	6.6499	7.92539	7.43307
AT1G06773	AT1G06773	None;(source:Araport11) long_noncoding_rna	0.332162	0	0.32242	0.495656	0.331675	0.588623	0.462216	1.45561	0.73801	1.00424	0.655514	0.141353		0.218194	0.471985	0.885278	0.600369
AT1G06777	AT1G06777	None;(source:Araport11) long_noncoding_rna	0	0	0	0	0	0	0	0	0	0	0	0		0	0	0	0
AT1G06780	GAUT6	Encodes a protein with putative galacturonosyltransferase activity. Required for synthesis of native homogalacturonan in growing pollen tubes; critical role in pollen tube growh and male fertility. protein_coding GALACTURONOSYLTRANSFERASE 6 (GAUT6) GALACTURONOSYLTRANSFERASE 6 (GAUT6)	23.1747	25.9539	24.8758	35.0643	26.7124	27.3731	30.0551	28.257	25.4518	26.4665	28.6068	30.75		24.6681	29.7166	27.9213	28.6077
AT1G06783	AT1G06783	None;(source:Araport11) long_noncoding_rna	0.165221	0	0	0	0	0	0	0	0	0	0	0		0.0550737	0	0	0
AT1G06787	AT1G06787	Natural antisense transcript overlaps with AT1G34630;(source:Araport11) antisense_long_noncoding_rna	0.042127	0.004199	0.000371	9.9e-05	0	0.001792	0.001314	7.6e-05	0	0.011282	0.00013	8.2e-05		0.0155657	0.000630333	0.000463333	0.00383133
AT1G06790	AT1G06790	Encodes a subunit of RNA polymerase III involved in maintaining global RNA homeostasis, not just that of genes transcribed by RNA pol III. protein_coding NUCLEAR RNA POLYMERASE C, SUBUNIT 7 (NRPC7) NUCLEAR RNA POLYMERASE C, SUBUNIT 7 (NRPC7)	17.2264	11.4735	8.85984	17.1531	10.5429	10.9749	14.0085	10.6534	13.3034	10.8595	11.4972	13.5604		12.5199	12.8903	12.6551	11.9724
AT1G06797	AT1G06797	None;(source:Araport11) other_rna	0	0	0	0	0	0	0	0	0	0	0	0		0	0	0	0
AT1G06800	PLA-I{gamma}1	Encodes a lipase that hydrolyzes phosphatidylcholine, glycolipids as well as triacylglycerols. protein_coding PHOSPHOLIPASE A I GAMMA 1 (PLA-I{gamma}1) PHOSPHOLIPASE A I GAMMA 1 (PLA-I{gamma}1);DAD1-LIKE LIPASE 4 (DALL4)	24.3093	23.1064	30.5346	43.4644	26.9091	27.7961	27.4523	31.6148	31.2974	35.4571	30.3046	32.031		25.9834	32.7232	30.1215	32.5976
AT1G06810	AT1G06810	endonuclease/glycosyl hydrolase;(source:Araport11) protein_coding	0.125789	0	0	0	0.107861	0	0.075747	0.13715	0	0	0	0.057056		0.0419297	0.0359537	0.0709657	0.0190187
AT1G06817	AT1G06817	None;(source:Araport11) long_noncoding_rna	0	0	0	0	0	0	0	0	0	0	0	0		0	0	0	0
AT1G06820	CRTISO	Encodes carotenoid isomerase. Catalyzes the isomerization of poly-cis-carotenoids to all-trans-carotenoids. Together with PDS and ZDS, CRTiso is required to complete the synthesis of lycopene from phytoene. protein_coding CAROTENOID ISOMERASE (CRTISO) CAROTENOID ISOMERASE (CRTISO);CAROTENOID AND CHLOROPLAST REGULATION 2 (CCR2)	15.0587	16.7179	13.4715	13.6179	12.5018	12.7509	17.0518	15.8061	15.4212	14.4706	14.9892	14.9198		15.0827	12.9569	16.093	14.7932
AT1G06823	AT1G06823	None;(source:Araport11) long_noncoding_rna	0	0	0	0	0	0	0	0	0	0	0	0		0	0	0	0
AT1G06827	AT1G06827	None;(source:Araport11) long_noncoding_rna	0	0	0	0	0	0	0	0	0	0	0	0		0	0	0	0
AT1G06830	AT1G06830	Encodes a member of the CC-type glutaredoxin (ROXY) family that has been shown to interact with the transcription factor TGA2. CEPD1 is a non secreted polypeptide that is highly similar to CEPD2 which is another member of a novel family related to glutaredoxins. It is induced by nitrogen starvation. It acts downstream of the CEP1 peptide in systemic N-demand signalling .The RNA is expressed in th…	5.13011	2.7486	1.86596	7.58072	1.80735	1.62731	1.599	0.437999	1.01262	1.2787	0.754654	1.62482		3.24823	3.67179	1.01654	1.21939																81.374	-1.78272	0.598306	-2.979618427	0.00288608	0.0289403	down
AT1G06837	AT1G06837	None;(source:Araport11) long_noncoding_rna	0.407304	0	0	0.456631	0.109249	0	0.143669	0.144056	0.085419	0.137385	0.351515	0.202445		0.135768	0.188627	0.124381	0.230448
AT1G06840	AT1G06840	Homomultimers interact with cytoplasmic signaling molecule PBL27, resulting in herbivory resistance, in an ethylene-dependent manner. protein_coding HDS-ASSOCIATED RLK1 (HAK1) HDS-ASSOCIATED RLK1 (HAK1)	24.1947	30.5208	30.392	35.1582	30.2311	29.64	30.9187	43.5892	30.1096	35.4981	34.3348	28.9229		28.3692	31.6764	34.8725	32.9186
AT1G06850	bZIP52	bZIP protein involved in heat stress response. Under heat stress localization moves exclusively to nucleus. protein_coding BASIC LEUCINE-ZIPPER 52 (bZIP52) BASIC LEUCINE-ZIPPER 52 (AtbZIP52);BASIC LEUCINE-ZIPPER 52 (bZIP52)	16.5722	14.9269	16.0781	20.8329	14.9896	13.9209	18.9122	13.0709	10.2521	12.7576	13.6306	15.6228		15.859	16.5811	14.0784	14.0037
AT1G06853	AT1G06853	None;(source:Araport11) long_noncoding_rna	2.08582	1.12817	2.78766	2.56697	1.32503	0.956298	1.25049	1.90001	0.701416	1.57431	0.975337	1.27517		2.00055	1.6161	1.28397	1.27494
AT1G06857	AT1G06857	None;(source:Araport11) long_noncoding_rna	0	0	0	0	0	0	0.126988	0	0	0	0	0		0	0	0.0423293	0
AT1G06860	-	pre-tRNA tRNA-Gly (anticodon: GCC);(source:Araport11, TAIR10) pre_trna	1.02306	0.260913	1.48965	1.74779	0.197956	0.031015	0.280033	0.167059	0	0.030385	0	0		0.92454	0.65892	0.149031	0.0101283
AT1G06863	AT1G06863	None;(source:Araport11) long_noncoding_rna	0	0	0	0.206502	0.223328	0	0	0.00694	0.093574	0	0	0		0	0.143277	0.0335047	0
AT1G06867	AT1G06867	None;(source:Araport11) long_noncoding_rna	0	0.278959	0.219866	0	0	0	0.137811	0	0.063565	0.331575	0.243231	0.187747		0.166275	0	0.0671253	0.254184
AT1G06870	Plsp2A	Peptidase S24/S26A/S26B/S26C family protein;(source:Araport11) protein_coding PLASTIDIC TYPE I SIGNAL PEPTIDASE 2A (PLSP2A) PLASTIDIC TYPE I SIGNAL PEPTIDASE 2A (PLSP2A)	30.4158	30.0293	29.5964	43.4446	26.6905	28.925	28.6532	28.4119	21.7474	27.2597	26.8144	29.9133		30.0139	33.02	26.2708	27.9958
AT1G06873	U1.14p	U1;(source:Araport11) small_nuclear_rna (U1-14P)	0	0	0	0	0	0	0	0	0	0	0	0		0	0	0	0
AT1G06877	U4.10	U4;(source:Araport11) small_nuclear_rna (U4-10)	0.166485	0	0	0	0	0.132203	0.026263	0	0.397448	0	0	0.1153		0.055495	0.0440677	0.141237	0.0384333
AT1G06880	-	pre-tRNA tRNA-Gly (anticodon: GCC);(source:Araport11, TAIR10) pre_trna	0	0	0	0	0	0	0.13036	0	0	0	0	0		0	0	0.0434533	0
AT1G06883	AT1G06883	None;(source:Araport11) long_noncoding_rna	0.030338	0.067832	0	0.065788	0.194906	0.077905	0	0.055307	0	0	0.042951	0		0.0327233	0.112866	0.0184357	0.014317
AT1G06890	AT1G06890	UXT3 is a member of the NST-KT subfamily of nucleotide/sugar transporters. It is localized to the golgi and functions as a UDP-Xyl transporter. protein_coding UDP-XYLOSE TRANSPORTER3 (UXT3) UDP-XYLOSE TRANSPORTER3 (UXT3)	70.8085	74.0997	75.4998	87.5661	89.6136	98.717	95.9492	102.758	87.1453	101.943	107.519	96.7056		73.4694	91.9656	95.284	102.056
AT1G06897	AT1G06897	None;(source:Araport11) long_noncoding_rna	0	0	0	0	0	0	0	0	0	0	0	0		0	0	0	0
AT1G06900	AT1G06900	Insulinase (Peptidase family M16) family protein;(source:Araport11) protein_coding	27.0102	35.0797	29.5685	36.3746	38.2518	39.3782	46.5304	57.9443	49.7259	55.8238	53.9386	49.0366		30.5528	38.0016	51.4002	52.933
AT1G06903	ath-MIR773b	microRNA ath-MIR773b precursor;(source:Araport11) miRNA_primary_transcript (ATH-MIR773B)	0	0	0	0	0	0	0	0	0	0	0	0		0	0	0	0
AT1G06907	AT1G06907	None;(source:Araport11) long_noncoding_rna	0	0	0	0	0	0	0	0	0	0	0	0		0	0	0	0
AT1G06910	TRFL7	Arabidopsis thaliana myb family transcription factor (At1g06910) protein_coding TRF-LIKE 7 (TRFL7) TRF-LIKE 7 (TRFL7)	5.50393	5.1671	4.38173	5.45928	4.23659	4.07884	5.15553	5.08902	4.1032	4.26664	4.53177	4.75395		5.01758	4.59157	4.78259	4.51745
AT1G06913	AT1G06913	None;(source:Araport11) long_noncoding_rna	0	0	0	0	0	0	0	0	0	0	0	0		0	0	0	0
AT1G06917	AT1G06917	None;(source:Araport11) long_noncoding_rna	0.003277	0	0	0.04826	0	0	0.073947	0	0.007385	0	0	0.19456		0.00109233	0.0160867	0.0271107	0.0648533
AT1G06920	OFP4	Encodes OFP4, a member of the plant specific ovate family proteins. Members of this family have been shown to bind to KNOX and BELL- like TALE class homeodomain proteins. OFP4 interacts with KNAT7 to regulate secondary cell wall formation. protein_coding OVATE FAMILY PROTEIN 4 (OFP4) ARABIDOPSIS THALIANA OVATE FAMILY PROTEIN 4 (ATOFP4);OVATE FAMILY PROTEIN 4 (OFP4)	0.046736	0.063793	0	0	0	0	0.083535	0.03785	0	0	0	0.068352		0.036843	0	0.0404617	0.022784
AT1G06923	AT1G06923	transcription repressor OFP17-like protein;(source:Araport11) protein_coding	7.10342	6.08083	8.22146	6.28092	8.56266	9.51074	3.79243	7.7929	5.74942	6.51999	8.02345	5.09638		7.13524	8.11811	5.77825	6.54661
AT1G06925	AT1G06925	endonuclease/glycosyl hydrolase;(source:Araport11) protein_coding	0	0	0	0	0	0	0	0	0	0	0	0		0	0	0	0
AT1G06927	AT1G06927	None;(source:Araport11) long_noncoding_rna	0	0	0	0	0	0	0	0	0	0	0	0		0	0	0	0
AT1G06930	AT1G06930	TPRXL;(source:Araport11) protein_coding	4.74441	5.02978	5.45214	6.08425	9.50862	7.28876	4.92827	6.59556	5.87974	6.84859	9.00406	7.15832		5.07544	7.62721	5.80119	7.67032
AT1G06933	AT1G06933	None;(source:Araport11) long_noncoding_rna	0	0	0	0	0	0	0.107207	0.266392	0	0.115917	0	0		0	0	0.124533	0.038639
AT1G06937	AT1G06937	None;(source:Araport11) long_noncoding_rna	0	0	0	0	0	0	0	0	0	0	0	0		0	0	0	0
AT1G06943	AT1G06943	None;(source:Araport11) long_noncoding_rna	0	0	0	0	0	0	0	0	0	0	0	0		0	0	0	0
AT1G06947	AT1G06947	None;(source:Araport11) long_noncoding_rna	0.312011	0	0	0	0.226691	0	0	0	0.15532	0.152366	0.043441	0		0.104004	0.0755637	0.0517733	0.065269
AT1G06950	TIC110	Encodes a protein thought to be a part of the translocon at the chloroplast inner envelope. Involved in protein import into the chloroplast and chloroplast biogenesis. C-terminal half of Tic110 functions as scaffolds for protein-protein interactions. protein_coding TRANSLOCON AT THE INNER ENVELOPE MEMBRANE OF CHLOROPLASTS 110 (TIC110) ARABIDOPSIS THALIANA TRANSLOCON AT THE INNER ENVELOPE MEMBRANE…	32.398	43.0267	29.9418	37.4314	41.6658	39.4583	43.9396	43.3468	52.3634	47.7111	49.1797	47.6713		35.1222	39.5185	46.5499	48.1874
AT1G06953	AT1G06953	None;(source:Araport11) long_noncoding_rna	0	0	0	0	0	0.296709	0.31643	0.099026	0	0	0.056751	0		0	0.098903	0.138485	0.018917
AT1G06957	AT1G06957	None;(source:Araport11) long_noncoding_rna	0	0	0	0	0	0	0	0	0	0	0	0		0	0	0	0
AT1G06960	AT1G06960	Similar to U2B'. Functions in cold stress induced alternative splicing. protein_coding U2B"-LIKE (U2BL) U2B"-LIKE (U2BL)	18.5517	18.1838	20.8053	11.3522	14.1439	15.4794	20.6995	17.7355	16.6377	15.4055	15.6928	15.3614		19.1803	13.6585	18.3576	15.4866
AT1G06963	AT1G06963	None;(source:Araport11) long_noncoding_rna	0.183282	0	0	0.640198	0	0.242897	0.035898	0.342411	0.096174	0.054847	0.362678	0.22805		0.061094	0.294365	0.158161	0.215192
AT1G06967	AT1G06967	None;(source:Araport11) long_noncoding_rna	0	0	0	0	0	0	0	0	0	0	0	0		0	0	0	0
AT1G06970	CHX14	member of Putative Na+/H+ antiporter family protein_coding CATION/HYDROGEN EXCHANGER 14 (CHX14) CATION/HYDROGEN EXCHANGER 14 (CHX14); (ATCHX14)	0.072948	0	0.070025	0.023419	0.03253	0	0.149893	0.137643	0.139469	0.149554	0	0.025085		0.0476577	0.0186497	0.142335	0.058213
AT1G06973	AT1G06973	None;(source:Araport11) long_noncoding_rna	0	0	0	0	0	0	0	0	0	0	0	0		0	0	0	0
AT1G06977	AT1G06977	Natural antisense transcript overlaps with AT1G36390;(source:Araport11) antisense_long_noncoding_rna	2.05116	2.40504	1.24739	0.982848	0.772709	0.672136	1.52455	1.53754	1.03279	1.50115	1.75608	1.13519		1.9012	0.809231	1.36496	1.46414
AT1G06980	AT1G06980	PADRE protein protein_coding	1.98067	1.72393	1.78153	2.36811	1.77927	1.83211	1.23691	1.94972	2.13335	2.12859	2.71446	2.53897		1.82871	1.99317	1.77333	2.46067
AT1G06983	AT1G06983	None;(source:Araport11) long_noncoding_rna	9.88677	4.77348	6.54856	4.84413	6.09784	4.36747	1.39573	5.30217	3.27871	4.10308	1.59212	1.69487		7.0696	5.10314	3.32554	2.46336
AT1G06987	AT1G06987	None;(source:Araport11) long_noncoding_rna	0.260909	0.421359	0.307338	0.921567	0.143962	0.159601	0.020194	0.43205	0.277297	0	0	0		0.329869	0.408377	0.24318	0																							5.13722	-6.07377	2.0633	-2.94371692	0.00324296	0.0269508	down
AT1G06990	AT1G06990	GDSL-motif esterase/acyltransferase/lipase. Enzyme group with broad substrate specificity that may catalyze acyltransfer or hydrolase reactions with lipid and non-lipid substrates. protein_coding	0.179624	0	0	0	0	0	0.035031	0.066065	0	0.262977	0.040798	0.173133		0.0598747	0	0.0336987	0.158969																							6.9314	5.97758	1.83257	3.26186	0.00110685	0.0120132	up
AT1G06993	AT1G06993	None;(source:Araport11) long_noncoding_rna	0.463049	0.805127	0.570263	0.159062	0.062097	0.805084	0.140853	0.646183	0.391843	0.446177	0.372549	0.353162		0.612813	0.342081	0.39296	0.390629
AT1G06997	AT1G06997	None;(source:Araport11) long_noncoding_rna	0	0	0	0	0	0	0	0	0	0	0	0		0	0	0	0
AT1G07000	EXO70B2	A member of EXO70 gene family, putative exocyst subunits, conserved in land plants. Arabidopsis thaliana contains 23 putative EXO70 genes, which can be classified into eight clusters on the phylogenetic tree. protein_coding EXOCYST SUBUNIT EXO70 FAMILY PROTEIN B2 (EXO70B2) EXOCYST SUBUNIT EXO70 FAMILY PROTEIN B2 (ATEXO70B2);EXOCYST SUBUNIT EXO70 FAMILY PROTEIN B2 (EXO70B2)	17.2643	22.7084	22.8395	24.3786	38.5109	36.8316	33.2329	38.7951	37.6045	42.7153	29.7562	35.2519		20.9374	33.2404	36.5441	35.9078
AT1G07003	AT1G07003	None;(source:Araport11) long_noncoding_rna	0	0.0082	0	0	0	0	0	0	0	0	0	0		0.00273333	0	0	0
AT1G07007	AT1G07007	None;(source:Araport11) long_noncoding_rna	0	0	0	0	0	0	0	0	0	0	0	0		0	0	0	0
AT1G07010	SLP1	Calcineurin-like metallo-phosphoesterase superfamily protein;(source:Araport11) protein_coding SHEWENELLA-LIKE PROTEIN PHOSPHATASE 1 (SLP1) SHEWENELLA-LIKE PROTEIN PHOSPHATASE 1 (SLP1); (ATSLP1)	4.92979	8.95813	3.98949	4.18599	3.14356	3.81177	2.47509	1.71822	2.68954	1.6839	1.48389	2.49636		5.95914	3.71377	2.29429	1.88805																460.15	-1.48661	0.349317	-4.2557535	2.08e-05	0.000633178	down	307.263	-1.00796	0.280393	-3.594822987	0.000324612	0.00457994	down
AT1G07013	AT1G07013	None;(source:Araport11) long_noncoding_rna	0	0	0	0	0	0	0	0	0	0	0	0		0	0	0	0
AT1G07017	AT1G07017	None;(source:Araport11) long_noncoding_rna	0	0	0	0	0	0	0	0	0	0	0	0		0	0	0	0
AT1G07020	AT1G07020	hypothetical protein;(source:Araport11) protein_coding	42.6181	28.4505	39.1771	39.761	39.5459	39.5977	38.1634	43.5358	38.2346	39.2306	40.1119	39.1676		36.7485	39.6349	39.9779	39.5034
AT1G07023	AT1G07023	None;(source:Araport11) long_noncoding_rna	0.40287	0	0.210851	0	0.232641	0	0.215936	0.111373	0.071913	0	0.13173	0.261131		0.204574	0.077547	0.133074	0.130954
AT1G07025	AT1G07025	Mitochondrial substrate carrier family protein;(source:Araport11) protein_coding	0.080123	0	0.14232	0	0	0	0	0.017339	0	0.099756	0	0		0.0741477	0	0.00577967	0.033252
AT1G07027	AT1G07027	None;(source:Araport11) long_noncoding_rna	0.253028	0.526007	0.347371	0	0.217972	0.316038	0.585615	0.306811	0.451788	0.665517	0.171438	0.563121		0.375469	0.178003	0.448071	0.466692
AT1G07030	AT1G07030	Mitochondrial substrate carrier family protein;(source:Araport11) protein_coding MITOCHONDRIAL IRON TRANSPORTER 2 (MIT2) MITOCHONDRIAL IRON TRANSPORTER 2 (MIT2)	37.1688	30.2562	34.1668	41.4171	28.4904	28.4429	28.966	31.6853	27.1319	25.686	26.775	29.1664		33.8639	32.7835	29.2611	27.2091
AT1G07040	AT1G07040	plant/protein;(source:Araport11) protein_coding	26.7974	36.7071	49.4337	29.557	42.6749	41.7294	27.1945	38.6329	44.1968	37.0964	39.1124	30.2128		37.6461	37.9871	36.6747	35.4739
AT1G07050	AT1G07050	FITNESS encodes a protein with a single CCT domain and belongs to the CCT motif family genes (CMF). FITNESS acts upstream JUB1 thereby controlling H2O2 levels. FITNESS has a role in cellular redox homeostasis controlling H2O2 levels, due to changes in enzymes, metabolites and transcripts related to ROS detoxification. protein_coding FITNESS (FITNESS) FITNESS (FITNESS)	0	1.00079	0.087564	0.032879	0	0.216007	0.064436	0.075574	0.062623	0.03537	0	0		0.362785	0.082962	0.0675443	0.01179
AT1G07051	ath-MIR847	Encodes a microRNA of unknown function. MicroRNAs are regulatory RNAs with a mature length of ~21-nucleotides that are processed from hairpin precursors by Dicer-like enzymes. MicroRNAs can negatively regulate gene expression by attenuating translation or by directing mRNA cleavage. Mature sequence: UCACUCCUCUUCUUCUUGAUG miRNA_primary_transcript MICRORNA847A (MIR847A) MICRORNA847A (MIR847A)	0	0	0	0	0	0	0	0	0	0	0.157054	0		0	0	0	0.0523513
AT1G07060	DFO	hypothetical protein;(source:Araport11) protein_coding	0.35465	0.072614	0.243716	0.162131	0.965216	0.445323	0.445829	0.181262	0.576802	0.628216	0.410343	0.404844		0.22366	0.524223	0.401298	0.481134
AT1G07070	AT1G07070	Ribosomal protein L35Ae family protein;(source:Araport11) protein_coding RIBOSOMAL PROTEIN EL33W (EL33W) RIBOSOMAL PROTEIN EL33W (EL33W)	63.9103	38.4574	38.6081	51.1925	43.8102	38.5926	41.5615	32.1006	42.6477	41.2436	43.628	52.6084		46.9919	44.5318	38.7699	45.8267
AT1G07080	AT1G07080	Thioredoxin superfamily protein;(source:Araport11) protein_coding	97.0662	90.0321	113.443	85.2567	94.5911	96.2337	102.697	104.105	101.145	90.1325	99.9697	94.9869		100.18	92.0272	102.649	95.0297
AT1G07090	LSH6	LIGHT-DEPENDENT SHORT HYPOCOTYLS-like protein (DUF640);(source:Araport11) protein_coding LIGHT SENSITIVE HYPOCOTYLS 6 (LSH6) LIGHT SENSITIVE HYPOCOTYLS 6 (LSH6)	43.5531	33.1911	45.4723	35.0245	27.8136	23.0593	34.9795	30.6716	29.8004	24.092	31.684	24.6814		40.7389	28.6324	31.8172	26.8191
AT1G07100	-	pre-tRNA tRNA-Ile (anticodon: TAT);(source:Araport11, TAIR10) pre_trna	0	0	0	0	0	0	0	0	0	0	0	0		0	0	0	0
AT1G07110	F2KP	Encodes the bifunctional enzyme fructose-6-phosphate 2-kinase/fructose-2,6-bisphosphatase. protein_coding FRUCTOSE-2,6-BISPHOSPHATASE (F2KP) FRUCTOSE-2,6-BISPHOSPHATASE (F2KP); (ATF2KP); (FKFBP)	27.8677	38.0552	35.326	25.9717	30.1733	30.7605	32.2454	42.5827	38.4634	43.7466	35.8701	32.7957		33.7496	28.9685	37.7638	37.4708
AT1G07117	AT1G07117	None;(source:Araport11) long_noncoding_rna	0	0	0	0	0	0	0	0	0	0	0	0		0	0	0	0
AT1G07119	AT1G07119	Natural antisense transcript overlaps with AT1G07120;(source:Araport11) antisense_long_noncoding_rna	6.13682	5.14013	7.88862	6.35708	5.13875	4.86646	6.50224	5.24723	7.16481	5.91146	5.85861	5.06536		6.38853	5.4541	6.30476	5.61181
AT1G07120	AT1G07120	CHUP1-like protein;(source:Araport11) protein_coding IPGA1-LIKE1 (IPGAL1) IPGA1-LIKE1 (IPGAL1)	0.881563	0.866652	0.589726	1.11462	0.207433	0.766447	1.32733	1.13979	0.868195	0.857314	1.02504	1.47325		0.779314	0.696166	1.11177	1.11853
AT1G07123	AT1G07123	None;(source:Araport11) long_noncoding_rna	0	0	0	0	0	0	0	0	0	0	0	0		0	0	0	0
AT1G07127	AT1G07127	None;(source:Araport11) long_noncoding_rna	0	0	0	0	0	0	0	0	0	0	0	0		0	0	0	0
AT1G07128	AT1G07128	Natural antisense transcript overlaps with AT1G07130;(source:Araport11) antisense_long_noncoding_rna	14.648	9.54827	11.8247	10.7565	9.24166	11.8344	6.57277	14.3611	8.49641	11.501	6.20617	5.59841		12.007	10.6108	9.8101	7.76852
AT1G07130	STN1	Encodes a protein with similarity to yeast STN1, an OB fold protein involved in protecting yeast telomeres. In Arabidopsis, loss of STN1 function mutations exhibit gross morphological abnormalities and defects in telomere architecture and maintenance. STN1 likely plays a role in telomere end capping. protein_coding (STN1) (STN1); (ATSTN1)	11.1192	11.7668	15.5286	9.57034	10.3081	9.2541	13.6755	7.45757	10.4867	13.2166	11.1015	13.2406		12.8049	9.71083	10.54	12.5196
AT1G07133	AT1G07133	None;(source:Araport11) long_noncoding_rna	0	0	0	0	0	0	0.134255	0	0	0	0	0		0	0	0.0447517	0
AT1G07135	AT1G07135	glycine-rich protein;(source:Araport11) protein_coding	32.562	47.5603	21.2358	30.3367	65.6671	62.9167	130.808	53.6284	22.3585	58.9307	13.8146	22.5429		33.786	52.9735	68.9317	31.7627
AT1G07137	ath-MIR5645d	microRNA ath-MIR5645d precursor;(source:Araport11) miRNA_primary_transcript (ATH-MIR5645D)	0	0	0	0	0	0	0	0	0	0	0	0		0	0	0	0
AT1G07140	SIRANBP	Encodes a putative Ran-binding protein (siRanBP). protein_coding (SIRANBP) (SIRANBP)	261.261	244.993	245.236	281.142	271.716	272.036	283.085	300.433	305.662	288.761	318.859	328.525		250.497	274.965	296.393	312.048
AT1G07143	AT1G07143	None;(source:Araport11) long_noncoding_rna	0.212321	0.177107	0.336957	0.222364	0.542696	0.532322	0.131262	0.323281	0.25439	0.216755	0.217081	0.093287		0.242128	0.432461	0.236311	0.175708
AT1G07147	AT1G07147	None;(source:Araport11) long_noncoding_rna	0	0	0	0.038895	0.12187	0.023854	0	0.020941	0.084	0.028043	0.0387	0.096484		0	0.0615397	0.0349803	0.054409
AT1G07150	MAPKKK13	Member of MEKK subfamily. Involved in wound induced signaling where it interacts with At5g40440, and activates At1g59580. protein_coding MITOGEN-ACTIVATED PROTEIN KINASE KINASE KINASE 13 (MAPKKK13) MITOGEN-ACTIVATED PROTEIN KINASE KINASE KINASE 13 (MAPKKK13); (MAP3K13)	6.12636	8.11457	8.11235	4.99611	10.5334	9.48819	7.00014	6.33919	8.25451	11.1968	6.11265	8.03195		7.45109	8.33922	7.19795	8.44712
AT1G07157	AT1G07157	None;(source:Araport11) long_noncoding_rna	0.063717	0	0	0	0	0	0	0	0	0	0	0		0.021239	0	0	0
AT1G07160	AT1G07160	Protein phosphatase 2C family protein;(source:Araport11) protein_coding	0.916997	1.4902	0.89881	2.59692	0.856684	1.11574	0.430893	1.06336	0.750639	1.42069	0.649636	1.01768		1.102	1.52311	0.748298	1.02933
AT1G07163	AT1G07163	None;(source:Araport11) long_noncoding_rna	0	0	0	0	0	0	0	0	0	0	0	0		0	0	0	0
AT1G07167	AT1G07167	None;(source:Araport11) long_noncoding_rna	0.704962	0.78339	1.80554	0.78047	1.18474	1.26427	1.24278	0.549645	0.342307	0.192212	0.524441	0.266083		1.09796	1.0765	0.711578	0.327579																							34.3855	-1.71806	0.566799	-3.031171761	0.00243607	0.0217539	down
AT1G07170	AT1G07170	Similar to human splicing factor 3b, 14 kda subunit, SF3b14b. protein_coding	35.0741	26.6389	37.6732	27.0535	27.8218	24.2396	29.6861	32.1857	27.4268	31.2016	28.0359	26.2064		33.1287	26.3716	29.7662	28.4813
AT1G07173	AT1G07173	None;(source:Araport11) long_noncoding_rna	0.004965	0.000833	0.020305	0	0	0	0	0.0001	0	0	0	0.00015		0.008701	0	3.33333e-05	5e-05
AT1G07175	AT1G07175	alternative NAD(P)H dehydrogenase;(source:Araport11) protein_coding	2.94789	5.33302	4.03046	1.65017	4.25466	4.19454	2.47962	4.00505	4.04761	3.92801	4.71443	3.94223		4.10379	3.36646	3.51076	4.19489
AT1G07177	AT1G07177	None;(source:Araport11) long_noncoding_rna	0	0	0	0	0	0	0	0	0	0	0	0		0	0	0	0
AT1G07180	NDA1	Internal NAD(P)H dehydrogenase in mitochondria. The predicted protein sequence has high homology with other designated NAD(P)H DHs from microorganisms; the capacity for matrix NAD(P)H oxidation via the rotenone-insensitive pathway is significantly reduced in the Atndi1 mutant plant line; the in vitro translation product of AtNDI1 is imported into isolated mitochondria and located on the inside of…	2.5454	7.90124	1.86359	1.58149	1.53165	2.06208	0.415104	0.217662	0.658058	0.4523	0.469272	0.604595		4.10341	1.72507	0.430275	0.508722																342.279	-3.34544	0.547172	-6.114062837	9.71e-10	1.01e-07	down	165.735	-1.79992	0.269027	-6.690459088	2.22e-11	2.2e-09	down
AT1G07183	AT1G07183	None;(source:Araport11) long_noncoding_rna	0	0	0	0	0	0	0	0.105768	0	0	0	0		0	0	0.035256	0
AT1G07187	AT1G07187	None;(source:Araport11) long_noncoding_rna	0.903197	1.66248	0.734693	0.378245	4.46246	3.33413	0.633103	1.2163	3.18252	1.17136	0.656068	0.275052		1.10012	2.72494	1.67731	0.700827
AT1G07190	AT1G07190	Lon protease;(source:Araport11) protein_coding	0	0.145479	0.070582	0	0	0	0	0	0	0	0	0		0.0720203	0	0	0
AT1G07193	AT1G07193	None;(source:Araport11) long_noncoding_rna	0	0	0	0	0	0	0	0	0	0	0	0		0	0	0	0
AT1G07197	AT1G07197	None;(source:Araport11) long_noncoding_rna	0	0	0	0	0	0	0	0	0	0	0	0		0	0	0	0
AT1G07200	AT1G07200	Encodes a member of an eight-gene family (SMAX1 and SMAX1-like) that has weak similarity to AtHSP101, a ClpB chaperonin required for thermotolerance. protein_coding SMAX1-LIKE 6 (SMXL6) SMAX1-LIKE 6 (SMXL6)	20.0064	23.6655	26.7015	18.2205	23.8409	21.363	27.0618	33.5739	29.1101	24.4982	32.9668	22.2445		23.4578	21.1414	29.9153	26.5698
AT1G07210	AT1G07210	Ribosomal protein S18;(source:Araport11) protein_coding RIBOSOMAL PROTEIN BS18M (BS18M) RIBOSOMAL PROTEIN BS18M (BS18M)	65.0498	63.8013	55.3929	70.2054	67.288	73.0731	63.8558	54.6477	66.6946	65.6213	67.1945	73.2639		61.4147	70.1888	61.7327	68.6932
AT1G07220	AT1G07220	O-glucosyltransferase rumi-like protein (DUF821);(source:Araport11) protein_coding	12.4241	13.1787	8.96309	14.3988	13.9009	13.6143	19.8141	12.9053	17.6167	15.4868	12.1816	16.7251		11.522	13.9713	16.7787	14.7978
AT1G07230	NPC1	non-specific phospholipase C1;(source:Araport11) protein_coding NON-SPECIFIC PHOSPHOLIPASE C1 (NPC1) NON-SPECIFIC PHOSPHOLIPASE C1 (NPC1)	28.3466	31.2708	37.2423	26.8128	32.0411	33.2543	32.7061	39.0307	31.1003	35.0501	35.8301	29.6177		32.2866	30.7027	34.279	33.4993
AT1G07233	AT1G07233	None;(source:Araport11) long_noncoding_rna	0	0	0	0	0	0	0	0	0	0	0	0		0	0	0	0
AT1G07237	AT1G07237	None;(source:Araport11) long_noncoding_rna	0	0	0	0	0	0	0	0	0	0	0	0		0	0	0	0
AT1G07240	UGT71C5	Encodes a UDP-glucosyltransferase that plays a role in abscisic acid (ABA) glucosylation from ABA to ABA-glucose ester and regulates ABA homeostasis, thereby influencing the ABA signal network. protein_coding UDP-GLUCOSYL TRANSFERASE 71C5 (UGT71C5) UDP-GLUCOSYL TRANSFERASE 71C5 (UGT71C5)	33.0427	38.3882	44.8978	41.758	35.5553	36.4414	45.6108	65.353	42.8574	56.4349	47.4832	43.0911		38.7762	37.9182	51.2737	49.0031
AT1G07243	ath-MIR5024	microRNA ath-MIR5024 precursor;(source:Araport11) miRNA_primary_transcript (ATH-MIR5024)	0.07115	0	0	0.165157	0.157424	0.303125	0.215201	0.301635	0	0	0.250849	0.084342		0.0237167	0.208569	0.172279	0.11173
AT1G07247	AT1G07247	None;(source:Araport11) long_noncoding_rna	0	0	0	0	0	0	0	0	0	0	0	0		0	0	0	0
AT1G07250	UGT71C4	UDP-glucosyl transferase 71C4;(source:Araport11) protein_coding UDP-GLUCOSYL TRANSFERASE 71C4 (UGT71C4) UDP-GLUCOSYL TRANSFERASE 71C4 (UGT71C4)	36.9046	38.1903	49.0206	39.9357	38.0776	32.8705	44.1254	52.6959	41.9191	45.2292	43.3472	43.7392		41.3718	36.9612	46.2468	44.1052
AT1G07253	AT1G07253	None;(source:Araport11) long_noncoding_rna	0	0	0	0	0	0	0	0	0	0	0	0		0	0	0	0
AT1G07257	AT1G07257	None;(source:Araport11) other_rna	0	0	0	0	0	0	0	0	0	0	0	0		0	0	0	0
AT1G07260	UGT71C3	Encodes a uridine diphosphate-glycosyltransferase that acts on methyl salicylate (MeSA) to form MeSA glucosides in vitro and in vivo and facilitates negative regulation of the SAR response by modulating homeostasis of MeSA and SA. protein_coding UDP-GLUCOSYL TRANSFERASE 71C3 (UGT71C3) UDP-GLUCOSYL TRANSFERASE 71C3 (UGT71C3)	30.4216	29.1104	32.0773	20.9725	24.4841	23.5432	34.8043	36.7698	29.7427	27.9222	23.8372	29.2498		30.5365	22.9999	33.7722	27.0031
AT1G07263	AT1G07263	None;(source:Araport11) long_noncoding_rna	0	0	0	0	0	0	0	0	0	0	0	0		0	0	0	0
AT1G07267	AT1G07267	None;(source:Araport11) long_noncoding_rna	0	0	0	0	0	0	0.219222	0	0	0	0	0		0	0	0.073074	0
AT1G07270	AT1G07270	Cell division control, Cdc6;(source:Araport11) protein_coding (CDC6B) (CDC6B)	1.79716	0.879561	0.684031	1.66239	1.44686	1.1617	1.19575	1.01482	1.47117	1.22394	1.42813	2.00677		1.12025	1.42365	1.22725	1.55295
AT1G07273	AT1G07273	None;(source:Araport11) long_noncoding_rna	0	0	0	0	0	0	0	0	0.002255	0	0.341875	0		0	0	0.000751667	0.113958
AT1G07277	AT1G07277	None;(source:Araport11) long_noncoding_rna	0	0	0	0	0	0	0	0	0	0	0	0		0	0	0	0
AT1G07280	AT1G07280	Tetratricopeptide repeat (TPR)-like superfamily protein;(source:Araport11) protein_coding	3.69112	6.85132	3.53373	2.60991	4.01995	4.14797	3.03345	6.33201	3.95815	5.08709	4.09294	4.33868		4.69206	3.59261	4.4412	4.50624
AT1G07283	ath-MIR5025	microRNA ath-MIR5025 precursor;(source:Araport11) miRNA_primary_transcript (ATH-MIR5025)	0	0	0	0.161283	0	0	0	0	0	0	0	0		0	0.053761	0	0
AT1G07287	AT1G07287	None;(source:Araport11) long_noncoding_rna	0	0.027561	0.656954	0	0.102171	0.947683	0.200972	0.128236	0.462959	0	0.092947	0.183205		0.228172	0.349951	0.264056	0.0920507
AT1G07290	GONST2	Encodes a GDP-mannose transporter. protein_coding GOLGI NUCLEOTIDE SUGAR TRANSPORTER 2 (GONST2) GOLGI NUCLEOTIDE SUGAR TRANSPORTER 2 (GONST2)	3.85065	3.70356	2.92699	4.23358	4.11514	3.70551	5.72353	4.94288	4.68618	5.15426	6.15602	5.57493		3.49373	4.01808	5.11753	5.6284
AT1G07293	AT1G07293	None;(source:Araport11) long_noncoding_rna	0	0	0	0.124606	0	0.066183	0.116608	0	0	0	0	0		0	0.0635963	0.0388693	0
AT1G07297	AT1G07297	None;(source:Araport11) long_noncoding_rna	0	0	0	0	0	0	0	0	0	0	0	0		0	0	0	0
AT1G07300	AT1G07300	josephin protein-like protein;(source:Araport11) protein_coding	9.87478	8.00296	8.83676	8.6772	7.98599	10.1084	12.6007	10.4308	9.33035	10.2148	13.1485	9.11823		8.90484	8.92387	10.7873	10.8272
AT1G07303	AT1G07303	None;(source:Araport11) long_noncoding_rna	0	0	0	0	0	0	0	0	0	0	0	0		0	0	0	0
AT1G07310	AT1G07310	Calcium-dependent lipid-binding (CaLB domain) family protein;(source:Araport11) protein_coding	34.7776	37.8133	46.9424	37.5668	41.5481	43.3424	37.7433	45.1023	42.4627	41.8445	44.0896	42.7477		39.8444	40.8191	41.7694	42.8939
AT1G07313	AT1G07313	None;(source:Araport11) long_noncoding_rna	0.778834	0.493144	1.33755	0.737138	0.829594	0.854626	1.50552	0.716815	1.06875	1.58739	1.20026	1.28473		0.869844	0.807119	1.09703	1.35746
AT1G07317	AT1G07317	None;(source:Araport11) long_noncoding_rna	0	0	0	0	0	0	0	0	0	0	0	0		0	0	0	0
AT1G07320	RPL4	encodes a plastid ribosomal protein L4 protein_coding RIBOSOMAL PROTEIN L4 (RPL4) RIBOSOMAL PROTEIN L4 (RPL4);EMBRYO DEFECTIVE 2784 (EMB2784);PLASTID RIBOSOMAL PROTEIN L4 (PRPL4);RIBOSOMAL PROTEIN UL4C (UL4C)	56.3501	98.3119	59.4194	39.6939	47.3247	48.0057	47.301	44.7284	46.4361	46.2826	42.8846	38.8807		71.3605	45.0081	46.1552	42.6826
AT1G07323	AT1G07323	None;(source:Araport11) long_noncoding_rna	53.9475	36.7235	38.6737	43.9415	33.709	33.0182	38.9805	36.0081	27.5458	34.7922	32.9893	31.3574		43.1149	36.8896	34.1781	33.0463
AT1G07327	AT1G07327	None;(source:Araport11) long_noncoding_rna	0	0	0	0	0	0	0	0	0	0	0	0		0	0	0	0
AT1G07330	AT1G07330	dentin sialophosphoprotein;(source:Araport11) protein_coding	0.01582	0.053539	0	0	0.023258	0.022175	0.035171	0.034223	0	0.018445	0.048465	0.045368		0.0231197	0.0151443	0.0231313	0.037426
AT1G07333	AT1G07333	None;(source:Araport11) long_noncoding_rna	0	0	0	0	0	0	0	0	0	0	0	0		0	0	0	0
AT1G07337	AT1G07337	None;(source:Araport11) long_noncoding_rna	0	0	0	0	0	0	0	0	0	0	0	0		0	0	0	0
AT1G07340	STP2	sugar transporter 2;(source:Araport11) protein_coding SUGAR TRANSPORTER 2 (STP2) SUGAR TRANSPORTER 2 (ATSTP2);SUGAR TRANSPORTER 2 (STP2)	0	0	0	0	0.134321	0	0.02511	0.045183	0.074815	0	0.042953	0.026227		0	0.0447737	0.0483693	0.02306
AT1G07343	AT1G07343	None;(source:Araport11) long_noncoding_rna	0	0	0	0	0	0	0	0	0	0	0	0		0	0	0	0
AT1G07347	AT1G07347	None;(source:Araport11) long_noncoding_rna	0	0	0	0	0	0	0	0.242526	0	0	0	0		0	0	0.080842	0
AT1G07350	SR45a	Encodes a serine/arginine rich-like protein, SR45a. Involved in the regulation of stress-responsive alternative splicing. protein_coding SERINE/ARGININE RICH-LIKE PROTEIN 45A (SR45a) SERINE/ARGININE RICH-LIKE PROTEIN 45A (SR45a)	46.8118	36.0504	35.8221	85.5415	65.1614	58.8678	37.8536	56.5218	47.4522	40.0239	41.1345	44.5655		39.5614	69.8569	47.2758	41.908
AT1G07353	AT1G07353	None;(source:Araport11) long_noncoding_rna	0	0	0	0	0	0	0	0	0	0	0	0		0	0	0	0
AT1G07357	ath-MIR5664	microRNA ath-MIR5664 precursor;(source:Araport11) miRNA_primary_transcript (ATH-MIR5664)	0	0	0	0.157861	0	0	0	0	0	0	0	0		0	0.0526203	0	0
AT1G07360	MAC5A	Encodes MAC5A, a component of the MOS4-associated complex (MAC) that contributes to snc1- mediated autoimmunity. MAC is a highly conserved nuclear protein complex associated with the spliceosome. Homologues include AT1G07360 (MAC5A), AT2G29580 (MAC5B) and AT5G07060 (MAC5C). protein_coding MOS4-ASSOCIATED COMPLEX SUBUNIT 5A (MAC5A) MOS4-ASSOCIATED COMPLEX SUBUNIT 5A (MAC5A); (ATC3H4)	39.7371	45.8007	37.4882	46.9774	44.5952	42.9119	50.367	38.4758	47.2642	45.4431	46.8251	48.3785		41.0087	44.8282	45.369	46.8822
AT1G07367	AT1G07367	Member of conserved family of peptides involved in Fe uptake and homeostasis. long_noncoding_rna IRONMAN 4 (IMA4) IRONMAN 4 (IMA4)	0.70063	0.613338	0.113896	16.1396	0.529245	0.373068	0	0	0	0.097542	0.10076	0		0.475955	5.68064	0	0.0661007																8.67581	-6.83417	1.85757	-3.67908818	0.000234069	0.00440001	down
AT1G07370	PCNA1	Encodes putative proliferating cell nuclear antigen involved in cell cycle regulation. May be sumoylated. protein_coding PROLIFERATING CELLULAR NUCLEAR ANTIGEN 1 (PCNA1) PROLIFERATING CELLULAR NUCLEAR ANTIGEN 1 (PCNA1);PROLIFERATING CELLULAR NUCLEAR ANTIGEN 1 (ATPCNA1)	38.1317	31.3326	25.8918	43.5446	34.189	34.613	33.3913	25.0543	32.0099	28.8684	35.587	41.4243		31.7854	37.4489	30.1519	35.2932
AT1G07373	AT1G07373	Member of conserved family of peptides involved in Fe uptake and homeostasis. long_noncoding_rna IRONMAN 6 (IMA6) IRONMAN 6 (IMA6)	0.691125	0.205438	0.187082	19.1919	0.161079	0	0.140164	0	0	0	0	0.200438		0.361215	6.45098	0.0467213	0.0668127
AT1G07380	AT1G07380	Encodes a neutral ceramidase that is involved in sphingolipid homeostasis and responses to oxidative stress. protein_coding	14.7248	19.7146	18.5964	20.5823	20.4382	19.3528	24.5375	26.7378	20.8524	24.5032	26.3519	22.4309		17.6786	20.1244	24.0426	24.4287
AT1G07383	AT1G07383	None;(source:Araport11) long_noncoding_rna	0	0	0	0	0	0	0	0	0	0	0	0		0	0	0	0
AT1G07390	RLP1	receptor like protein 1;(source:Araport11) protein_coding RECEPTOR LIKE PROTEIN 1 (RLP1) RECEPTOR LIKE PROTEIN 1 (AtRLP1);RECEPTOR LIKE PROTEIN 1 (RLP1)	0.375011	0.962962	0.490472	0.734508	1.10924	1.22275	1.05036	0.616327	1.03482	0.741229	0.875671	0.948939		0.609482	1.02216	0.900503	0.85528
AT1G07393	AT1G07393	None;(source:Araport11) small_nucleolar_rna	1.59412	0.182147	1.08972	0.88386	0.166811	0.346237	0.653258	0.126083	0.113796	0	0.173665	1.02342		0.955327	0.465636	0.297712	0.399027
AT1G07397	AT1G07397	None;(source:Araport11) long_noncoding_rna	0.916139	0.597906	0.873428	0	0.366488	0.098989	0.123928	1.35899	0.903655	0.624316	0.626502	0.512082		0.795824	0.155159	0.795524	0.587633
AT1G07400	AT1G07400	HSP20-like chaperones superfamily protein;(source:Araport11) protein_coding (HSP17.8) (HSP17.8)	2.11267	2.99198	4.94186	9.56925	4.83344	4.62087	1.77372	2.01678	5.07581	0.835603	1.1774	4.46512		3.34884	6.34119	2.95544	2.15937
AT1G07407	AT1G07407	None;(source:Araport11) long_noncoding_rna	2.57661	3.23254	2.81448	1.86747	2.42499	2.1857	3.09875	2.80987	3.55802	4.02118	3.54704	3.4048		2.87454	2.15939	3.15555	3.65767
AT1G07410	RABA2b	RAB GTPase homolog A2B;(source:Araport11) protein_coding RAB GTPASE HOMOLOG A2B (RABA2b) RAB GTPASE HOMOLOG A2B (ATRABA2B);RAB GTPASE HOMOLOG A2B (RAB-A2B);ARABIDOPSIS RAB GTPASE HOMOLOG A2B (ATRAB-A2B);RAB GTPASE HOMOLOG A2B (RABA2b)	9.9606	10.5006	8.23891	12.4407	7.46027	8.04485	7.62205	7.98785	7.14258	8.04576	9.24252	9.87156		9.56671	9.31529	7.58416	9.05328
AT1G07413	AT1G07413	None;(source:Araport11) long_noncoding_rna	0.008812	0	0	0	0	0	0.147087	0.263622	0	0.04335	0.128093	0		0.00293733	0	0.136903	0.0571477
AT1G07417	AT1G07417	None;(source:Araport11) long_noncoding_rna	0.090506	0	0.105951	0.219144	0.225781	0.187682	0	0	0	0	0.253174	0.261449		0.0654857	0.210869	0	0.171541
AT1G07420	SMO2-1	Arabidopsis thaliana sterol 4-alpha-methyl-oxidase mRNA. The sterol 4alpha-methyl oxidase2 family proteins SMO2-1 and SMO2-2 function partially through effects on auxin accumulation, auxin response and PIN1 expression to regulate embryogenesis in Arabidopsis. protein_coding STEROL 4-ALPHA-METHYL-OXIDASE 2-1 (SMO2-1) STEROL 4-ALPHA-METHYL-OXIDASE 2 (ATSMO2);ARABIDOPSIS THALIANA STEROL 4-ALPHA-METH…	36.1906	25.6874	28.6523	32.8031	36.2558	32.8208	30.1682	32.8075	24.8225	33.2663	32.3642	31.9197		30.1768	33.9599	29.266	32.5167
AT1G07423	AT1G07423	None;(source:Araport11) long_noncoding_rna	0.076303	0	0	0.22753	0	0	0.186118	0.097644	0.193801	0.224098	0	0.073216		0.0254343	0.0758433	0.159188	0.0991047
AT1G07430	HAI2	Encodes a member of the group A protein phosphatase 2C (PP2C) family that is responsible for negatively regulating seed dormancy. protein_coding HIGHLY ABA-INDUCED PP2C GENE 2 (HAI2) HIGHLY ABA-INDUCED PP2C GENE 2 (HAI2);AKT1 INTERACTING PROTEIN PHOSPHATASE 1 (AIP1); (ATAIP1);HONSU (KOREAN FOR ABNORMAL DROWSINESS) (HON)	0.729899	0.700741	1.08325	0.580996	0.784737	0.43646	1.02606	0.833807	0.325926	0.146292	0.532749	0.104862		0.837965	0.600731	0.728597	0.261301
AT1G07433	AT1G07433	None;(source:Araport11) long_noncoding_rna	0.026705	0	0	0	0.074452	0	0	0.014446	0.056173	0	0	0		0.00890167	0.0248173	0.0235397	0
AT1G07437	AT1G07437	None;(source:Araport11) long_noncoding_rna	0.022699	0	0.425834	0.05255	0.063285	0.436336	0.184254	0.022525	0.047747	0.086892	0.484815	0.606159		0.149511	0.184057	0.084842	0.392622
AT1G07440	AT1G07440	NAD(P)-binding Rossmann-fold superfamily protein;(source:Araport11) protein_coding	1.48213	5.2141	2.30795	1.09366	1.79062	1.77299	1.11359	1.78571	1.29389	1.26513	0.984058	0.728929		3.00139	1.55242	1.39773	0.992705
AT1G07447	AT1G07447	None;(source:Araport11) long_noncoding_rna	0	0	0	0	0	0	0	0	0	0	0	0		0	0	0	0
AT1G07450	AT1G07450	NAD(P)-binding Rossmann-fold superfamily protein;(source:Araport11) protein_coding	0.293881	0.449841	0.146262	0.258477	0.039758	0.067756	0.052738	0	0	0	0.052367	0		0.296661	0.121997	0.0175793	0.0174557																11.0203	-4.26351	1.48888	-2.863574064	0.00418891	0.0378609	down
AT1G07453	AT1G07453	None;(source:Araport11) long_noncoding_rna	0	0	0	0	0	0	0	0	0	0	0	0		0	0	0	0
AT1G07457	AT1G07457	None;(source:Araport11) long_noncoding_rna	0.683962	0.51188	0.50555	0.419809	0.51848	0.023784	0.617865	0.354709	0.474701	0.597122	0.396097	0.830989		0.567131	0.320691	0.482425	0.608069
AT1G07460	AT1G07460	Concanavalin A-like lectin family protein;(source:Araport11) protein_coding	0.49404	0.871973	1.33556	0.058991	0.477518	0.406702	0.549034	0.562373	0.365503	0.336853	0.444422	0.98519		0.900526	0.314404	0.492303	0.588822
AT1G07463	AT1G07463	None;(source:Araport11) long_noncoding_rna	0	0	0	0	0	0.043529	0	0	0	0	0	0		0	0.0145097	0	0
AT1G07467	AT1G07467	None;(source:Araport11) long_noncoding_rna	0	0	0	0	0	0	0	0	0	0	0	0		0	0	0	0
AT1G07470	AT1G07470	Transcription factor IIA, alpha/beta subunit;(source:Araport11) protein_coding	37.177	37.4933	44.324	30.5175	39.1985	41.2664	46.392	48.0742	45.9202	49.1451	47.6112	44.7161		39.6648	36.9942	46.7955	47.1575
AT1G07473	AT1G07473	hypothetical protein;(source:Araport11) protein_coding	0.275347	0.112667	0.059162	0.491377	0	0.233298	0.310848	0.122944	0.103504	0.140864	0.089934	0		0.149059	0.241558	0.179099	0.0769327
AT1G07476	-	transmembrane protein;(source:Araport11) protein_coding	0	0.041627	0	0.036143	0.102202	0.082486	0.08013	0	0	0	0	0.031464		0.0138757	0.0736103	0.02671	0.010488
AT1G07477	AT1G07477	Natural antisense transcript overlaps with AT1G48100;(source:Araport11) antisense_long_noncoding_rna	1.87705	0.256662	0.173304	0.349365	0	0.899441	0.5909	0	0.198029	0.02753	0.175531	0.68642		0.769007	0.416269	0.262976	0.296494
AT1G07480	AT1G07480	Transcription factor IIA, alpha/beta subunit;(source:Araport11) protein_coding	24.1711	27.6674	34.686	21.2483	25.4466	26.9997	31.4311	33.9505	33.2012	34.8107	36.367	28.9353		28.8415	24.5649	32.8609	33.371
AT1G07483	AT1G07483	None;(source:Araport11) long_noncoding_rna	0	0	0.139809	1.08939	0	1.19791	0.179155	0.480012	0.694739	1.21613	0.562643	0.646934		0.046603	0.762432	0.451302	0.80857
AT1G07485	AT1G07485	hypothetical protein;(source:Araport11) protein_coding	0.250062	0	0	0.799574	0.131589	0	0.108116	0.203531	0.13452	0.310093	0.032054	0.412865		0.083354	0.310388	0.148722	0.251671
AT1G07487	AT1G07487	None;(source:Araport11) small_nucleolar_rna	0.000201	0.000235	0	0	0	0.000399	0	0	0	0	0.000253	0		0.000145333	0.000133	0	8.43333e-05
AT1G07490	RTFL3	ROTUNDIFOLIA like 3;(source:Araport11) protein_coding ROTUNDIFOLIA LIKE 3 (RTFL3) ROTUNDIFOLIA LIKE 3 (RTFL3);DEVIL 9 (DVL9)	1.73284	3.36911	2.74215	1.70585	1.26789	1.24319	1.78859	0.895011	1.40358	1.3674	1.14676	1.94659		2.6147	1.40564	1.3624	1.48691
AT1G07493	AT1G07493	None;(source:Araport11) long_noncoding_rna	0	0	0	0	0	0	0	0	0	0	0	0		0	0	0	0
AT1G07497	AT1G07497	None;(source:Araport11) long_noncoding_rna	0	0	0	0	0	0	0	0	0	0	0	0		0	0	0	0
AT1G07500	AT1G07500	SMR5 is a member of the SIAMESE-RELATED Cyclin-Dependent Kinase Inhibitor family. It is induced by ROS/oxidative stress. protein_coding SIAMESE-RELATED 5 (SMR5) SIAMESE-RELATED 5 (SMR5)	0	0	0	0	0	0	0	0	0	0	0	0		0	0	0	0
AT1G07503	AT1G07503	None;(source:Araport11) long_noncoding_rna	0.239173	0	0	0	0	0	0.012665	0	0	0	0	0		0.0797243	0	0.00422167	0
AT1G07507	AT1G07507	None;(source:Araport11) other_rna	0	0	0	0	0	0	0	0	0	0	0	0		0	0	0	0
AT1G07510	ftsh10	encodes an FtsH protease that is localized to the mitochondrion protein_coding FTSH PROTEASE 10 (ftsh10) FTSH PROTEASE 10 (ftsh10)	22.0098	27.1943	23.6831	29.6709	26.2248	27.4692	31.9999	29.264	28.6875	26.9931	25.8478	29.2614		24.2957	27.7883	29.9838	27.3674
AT1G07513	AT1G07513	Natural antisense transcript overlaps with AT1G48960;(source:Araport11) antisense_long_noncoding_rna	0.504389	0.887606	1.60514	0.739591	0.930714	0.914213	1.33412	1.23507	0.793944	1.00745	0.956468	0.709309		0.999046	0.861506	1.12104	0.891076
AT1G07517	AT1G07517	Natural antisense transcript overlaps with AT1G48970;(source:Araport11) antisense_long_noncoding_rna	0.081341	0.415852	0	0.066178	0.340207	0.266018	0.220996	0.071313	0.291902	0.16992	0.19066	0.314737		0.165731	0.224134	0.194737	0.225106
AT1G07520	AT1G07520	GRAS family transcription factor;(source:Araport11) protein_coding	0.063726	0.050953	0.226935	0.158359	0.254028	0.394164	0.099632	0.291466	0.148042	1.28465	0.117278	0.301481		0.113871	0.26885	0.179713	0.567804
AT1G07523	AT1G07523	None;(source:Araport11) long_noncoding_rna	0	0	0	0	0	0.187201	0	0	0	0	0	0		0	0.0624003	0	0
AT1G07527	AT1G07527	None;(source:Araport11) long_noncoding_rna	0	0	0	0	0	0	0	0	0	0	0	0		0	0	0	0
AT1G07530	SCL14	Encodes a member of the GRAS family of transcription factors. The protein interacts with the TGA2 transcription factor and affects the transcription of stress-responsive genes. The protein is found in the nucleus and is also exported to the cytoplasm. protein_coding SCARECROW-LIKE 14 (SCL14) SCARECROW-LIKE 14 (SCL14);ARABIDOPSIS THALIANA GRAS (GAI, RGA, SCR) 2 (ATGRAS2);GRAS (GAI, RGA, SCR) 2 (GR…	25.0135	33.8135	34.5971	33.1509	33.1127	34.5861	41.1748	50.9878	38.2978	45.7449	40.3289	38.2513		31.1414	33.6166	43.4868	41.4417
AT1G07533	AT1G07533	None;(source:Araport11) long_noncoding_rna	0	0	0	0	0	0	0	0	0	0	0	0		0	0	0	0
AT1G07537	U4.4	U4;(source:Araport11) small_nuclear_rna (U4-4)	0	0	0	0	0	0	0	0	0	0	0	0		0	0	0	0
AT1G07540	TRFL2	Arabidopsis thaliana telomere-binding protein, putative (At1g07540) protein_coding TRF-LIKE 2 (TRFL2) TRF-LIKE 2 (TRFL2)	0	0	0	0	0	0	0	0.02875	0	0	0.017773	0		0	0	0.00958333	0.00592433
AT1G07543	AT1G07543	Natural antisense transcript overlaps with AT1G49350;(source:Araport11) antisense_rna	0.565835	0.911512	0	0.514154	0	0.563545	0.392313	0.560103	0	0.159195	0	0		0.492449	0.359233	0.317472	0.053065
AT1G07547	AT1G07547	Natural antisense transcript overlaps with AT1G49360;(source:Araport11) antisense_long_noncoding_rna	0.224636	0	0.444077	0.554725	0.531467	0.616566	1.13701	0.378573	0.693572	0.198079	0.383263	0.354375		0.222904	0.567586	0.736384	0.311906
AT1G07550	AT1G07550	Leucine-rich repeat protein kinase family protein;(source:Araport11) protein_coding	1.78056	1.62638	1.65066	0.430136	1.02538	1.30036	6.49731	3.40922	1.67742	2.6308	1.5896	1.13842		1.68587	0.918625	3.86131	1.78627
AT1G07553	AT1G07553	None;(source:Araport11) long_noncoding_rna	0.345255	0	0	0	0.091965	0	0.083662	0	0	0	0	0.052559		0.115085	0.030655	0.0278873	0.0175197
AT1G07557	AT1G07557	None;(source:Araport11) long_noncoding_rna	0	0	0	0	0	0	0.036345	0	0	0	0	0.074235		0	0	0.012115	0.024745
AT1G07560	AT1G07560	Leucine-rich repeat protein kinase family protein;(source:Araport11) protein_coding	11.8336	14.2331	12.8164	3.67298	10.9907	9.86591	13.4104	14.4754	9.47121	15.544	11.9076	9.11063		12.961	8.17654	12.4523	12.1874
AT1G07563	AT1G07563	Natural antisense transcript overlaps with AT1G49530;(source:Araport11) antisense_long_noncoding_rna	0.680497	0	0.135112	0.107168	0.000975	0.225642	0.17414	0	0.001389	0.000948	0.001348	0.357204		0.27187	0.111262	0.0585097	0.119833
AT1G07567	AT1G07567	Natural antisense transcript overlaps with AT1G49540;(source:Araport11) antisense_long_noncoding_rna	0.043594	0	0.127877	0.148278	0	0.10729	0.064429	0	0	0	0	0.090648		0.057157	0.0851893	0.0214763	0.030216
AT1G07570	APK1A	Protein kinase capable of phosphorylating tyrosine, serine, and threonine residues protein_coding (APK1A) (APK1A);PBS1-LIKE 9 (PBL9)	7.35952	9.40065	9.41439	8.21955	6.07217	9.06696	10.1105	7.34168	8.96028	7.34921	7.62821	7.87492		8.72485	7.78623	8.80416	7.61745
AT1G07573	AT1G07573	None;(source:Araport11) long_noncoding_rna	0	0	0	0	0	0	0	0	0	0	0	0		0	0	0	0
AT1G07580	-	pre-tRNA tRNA-Ala (anticodon: AGC);(source:Araport11, TAIR10) pre_trna	0	0	0	0	0	0	0.225402	0	0	0	0	0		0	0	0.075134	0
AT1G07583	AT1G07583	None;(source:Araport11) long_noncoding_rna	0	0	0	0	0	0	0	0	0	0	0	0		0	0	0	0
AT1G07587	AT1G07587	Natural antisense transcript overlaps with AT1G49720;(source:Araport11) antisense_long_noncoding_rna	0.384855	0.32397	0.280281	0.079059	0.454711	0.484098	0.289791	1.35824	0.34313	2.85999	1.17492	0.027955		0.329702	0.339289	0.66372	1.35429
AT1G07590	AT1G07590	Tetratricopeptide repeat (TPR)-like superfamily protein;(source:Araport11) protein_coding	2749.68	2058.79	3230.39	1235.55	1334.47	1336.63	1519.99	1989.7	1739.82	1258.56	1275.38	1251.16		2679.62	1302.22	1749.84	1261.7		278799	-1.07425	0.20023	-5.36509	8.09e-08	2.09e-05	down
AT1G07593	AT1G07593	None;(source:Araport11) small_nucleolar_rna	0	0	0.183658	0	0	0	0	0	0	0	0	0		0.0612193	0	0	0
AT1G07597	AT1G07597	None;(source:Araport11) long_noncoding_rna	0	0	0	0	0	0	0	0	0	0	0	0		0	0	0	0
AT1G07600	MT1A	metallothionein, binds to and detoxifies excess copper and other metals, limiting oxidative damage. protein_coding METALLOTHIONEIN 1A (MT1A) (ATMT-Q);ARABIDOPSIS METALLOTHIONEIN 1 (ATMT1);METALLOTHIONEIN 1A (MT1A);METALLOTHIONEIN 1 (MT1);LIGHT STRESS-REGULATED 4 (LSR4);METALLOTHIONEIN Q (MT-Q);METALLOTHIONEIN 2 (ATMT-2)	3.74887	3.28815	2.91039	2.52939	2.74093	1.54827	24.1101	31.8528	27.3425	18.9207	20.1764	15.9558		3.31581	2.27287	27.7685	18.351																140.921	2.90888	0.359429	8.09304	5.82e-16	2.4e-13	up	95.4375	2.92459	0.362466	8.0686	7.11e-16	1.21e-13	up
AT1G07603	AT1G07603	Natural antisense transcript overlaps with AT1G50010;(source:Araport11) antisense_long_noncoding_rna	0.117086	0	0.08006	0.240454	0.155774	0.125803	0.343707	0.401169	0.156779	0.248411	0.491075	0.267847		0.0657153	0.17401	0.300552	0.335778
AT1G07607	AT1G07607	Natural antisense transcript overlaps with AT1G50020;(source:Araport11) antisense_long_noncoding_rna	2.43067	1.60978	3.41633	1.93236	0.966812	1.48299	1.88914	1.50797	1.09444	1.18825	1.23563	1.52633		2.4856	1.46072	1.49718	1.31674
AT1G07610	MT1C	one of the five metallothioneins (MTs) genes identified in Arabidopsis. MTs are cysteine-rich proteins required for heavy metal tolerance. The mRNA is cell-to-cell mobile. protein_coding METALLOTHIONEIN 1C (MT1C) METALLOTHIONEIN 1C (MT1C)	1855.66	1145.08	1939.94	648.392	772.381	761.705	869.991	814.985	890.208	588.099	626.668	668.857		1646.89	727.493	858.394	627.875		39884.4	-1.21307	0.230887	-5.25397	1.49e-07	3.41e-05	down								49504.4	-1.0582	0.227001	-4.661649639	3.14e-06	0.000124558	down
AT1G07613	ath-MIR5636	microRNA ath-MIR5636 precursor;(source:Araport11) miRNA_primary_transcript (ATH-MIR5636)	0	0	0	0	0	0	0	0	0	0	0	0		0	0	0	0
AT1G07615	AT1G07615	GTP-binding protein Obg/CgtA;(source:Araport11) protein_coding (OBG A-1) (OBG A-1)	10.8943	9.21419	7.32294	9.81504	9.77966	9.93262	13.8323	14.2446	11.0729	12.4458	11.808	11.4421		9.14381	9.84244	13.0499	11.8986
AT1G07617	AT1G07617	None;(source:Araport11) long_noncoding_rna	0	0	0	0	0	0	0	0	0	0	0	0		0	0	0	0
AT1G07620	ATOBGM	GTP-binding protein Obg/CgtA;(source:Araport11) protein_coding	4.74648	4.9109	8.34486	4.35371	6.63997	5.54082	4.73913	11.0314	4.73339	9.59582	7.10893	5.62689		6.00075	5.5115	6.83465	7.44388
AT1G07623	AT1G07623	None;(source:Araport11) long_noncoding_rna	0	0	0	0	0	0	0	0	0	0	0	0		0	0	0	0
AT1G07627	AT1G07627	None;(source:Araport11) long_noncoding_rna	0	0	0	0	0	0	0	0	0	0	0	0		0	0	0	0
AT1G07630	PLL5	Encodes a protein phosphatase 2C like gene, similar to POL. Involved in leaf development. Knockout mutants have abnormally shaped leaves. protein_coding POL-LIKE 5 (PLL5) POL-LIKE 5 (PLL5)	19.9617	23.1533	23.2046	27.6032	25.4561	25.1575	26.7333	33.1793	23.7133	32.5374	33.0178	26.0994		22.1065	26.0723	27.8753	30.5515
AT1G07633	ath-MIR5663	microRNA ath-MIR5663 precursor;(source:Araport11) miRNA_primary_transcript (ATH-MIR5663)	0.076826	0.349074	0.549917	0	0.262904	0.379443	0.067502	0.199038	0.132932	0.861844	0	0.289078		0.325272	0.214116	0.133157	0.383641
AT1G07637	AT1G07637	Natural antisense transcript overlaps with AT1G50440;(source:Araport11) antisense_long_noncoding_rna	0.809442	0.79181	0.737613	0.496809	0.977128	1.32224	0.43036	0.951456	0.28537	1.04011	0.591991	0.837892		0.779622	0.932061	0.555729	0.823333
AT1G07640	OBP2	A member of the DOF transcription factors. Prominently expressed in the phloem of leaves and other organs. Expression is induced by wounding, MeJA and insect feeding. Upregulates glucosinolate biosynthesis. PEAR protein involved in the formation of a short-range concentration gradient that peaks at protophloem sieve elements, and activates gene expression that promotes radial growth. Locally prom…	8.71589	10.1687	8.5862	13.7157	9.36349	9.00564	12.6207	9.99617	9.1914	12.5634	9.60347	11.4598		9.15692	10.6949	10.6028	11.2089
AT1G07645	DSI-1VOC	Ortholog of HC205/ Xhdsi-1voc from Xerophyta humilis. Member of VOC metalloenzyme superfamily. Not involved in response to abiotic stress, unlike its Xerophyta ortholog. protein_coding DESICCATION-INDUCED 1VOC SUPERFAMILY PROTEIN (DSI-1VOC) DESICCATION-INDUCED 1VOC SUPERFAMILY PROTEIN (ATDSI-1VOC);DESICCATION-INDUCED 1VOC SUPERFAMILY PROTEIN (DSI-1VOC)	0.072671	0.219229	0	0	0.223002	0	0.616378	0.464109	0.074944	0	0	0.480121		0.0973	0.074334	0.385144	0.16004
AT1G07647	AT1G07647	Natural antisense transcript overlaps with AT1G50560;(source:Araport11) antisense_rna	0.064823	0.0001	0.004027	0.017565	0	0.117607	0.057287	0.000348	0.010566	0.002048	0.018563	0.000127		0.0229833	0.0450573	0.0227337	0.00691267
AT1G07650	AT1G07650	Leucine-rich repeat receptor-like kinase with extracellular malectin-like domain, which possesses cell death induction activity in plant leaves. protein_coding LEUCINE-RICH REPEAT RECEPTOR-LIKE KINASE WITH EXTRACELLULAR MALECTIN-LIKE DOMAIN 1 (LMK1) LEUCINE-RICH REPEAT RECEPTOR-LIKE KINASE WITH EXTRACELLULAR MALECTIN-LIKE DOMAIN 1 (LMK1)	10.5349	15.585	14.5849	10.8881	14.2915	15.4894	20.244	19.7062	17.2699	15.0597	15.2207	11.7673		13.5683	13.5564	19.0734	14.0159
AT1G07653	AT1G07653	Natural antisense transcript overlaps with AT1G50570;(source:Araport11) antisense_long_noncoding_rna	2.12422	2.70144	2.82235	1.91914	2.16675	2.40682	1.97903	4.24393	0.973649	1.86435	2.46219	0.777126		2.54934	2.16424	2.39887	1.70122
AT1G07657	AT1G07657	None;(source:Araport11) long_noncoding_rna	0	0	0	0.295955	0.015985	0	0.308189	0	0	0	0	0		0	0.10398	0.10273	0
AT1G07660	AT1G07660	Histone superfamily protein;(source:Araport11) protein_coding	44.9883	31.8686	38.1811	34.9572	36.1695	34.1629	40.1464	32.291	33.1955	31.2273	30.3048	31.1344		38.346	35.0965	35.211	30.8888
AT1G07663	AT1G07663	Natural antisense transcript overlaps with AT1G50660;(source:Araport11) antisense_long_noncoding_rna	0.055154	0.260115	0.327816	0.706227	0.601092	0.37533	0.285279	0.466577	0.352002	0	0.131686	0.552843		0.214362	0.560883	0.367953	0.228176
AT1G07667	AT1G07667	Natural antisense transcript overlaps with AT1G50700;(source:Araport11) antisense_long_noncoding_rna	0	0	0	0	0	0	0	0	0	0	0	0		0	0	0	0
AT1G07670	ECA4	TPLATE complex protein involved in clathrin-mediated endocytosis. protein_coding ENDOMEMBRANE-TYPE CA-ATPASE 4 (ECA4) (ATECA4);ENDOMEMBRANE-TYPE CA-ATPASE 4 (ECA4)	44.4963	61.9052	45.1565	87.3974	72.6428	75.2338	73.6558	83.039	77.4153	85.5608	83.7392	86.0376		50.5193	78.4247	78.0367	85.1125
AT1G07673	AT1G07673	None;(source:Araport11) long_noncoding_rna	0	0	0	0	0	0	0	0	0	0	0	0		0	0	0	0
AT1G07680	AT1G07680	transmembrane protein;(source:Araport11) protein_coding	0	0	0	0.192491	0.193753	0.167996	0	0	0	0	0.074216	0		0	0.184747	0	0.0247387
AT1G07683	AT1G07683	None;(source:Araport11) long_noncoding_rna	0.113793	0.164505	0.100367	0.049204	0.261592	0.108704	0.460165	0.556048	0.44495	0.130219	0.20575	0.231033		0.126222	0.139833	0.487054	0.189001
AT1G07690	AT1G07690	transmembrane protein;(source:Araport11) protein_coding	1.20898	1.01203	0.9876	0.412551	3.11249	2.56549	0.731281	0.588085	1.31979	1.53683	2.14728	0.730498		1.06954	2.03018	0.879718	1.47154
AT1G07693	AT1G07693	Natural antisense transcript overlaps with AT1G50900;(source:Araport11) antisense_long_noncoding_rna	0.177484	0.237219	0.334161	0.109002	1.03051	0.370682	0.126668	0.282917	0.169528	0.311781	0.533505	0.316595		0.249621	0.503398	0.193038	0.387294
AT1G07697	AT1G07697	Natural antisense transcript overlaps with AT1G50910;(source:Araport11) antisense_long_noncoding_rna	0.397377	0	0.137201	0.166864	0	0.138154	0	0.361972	0	0	0.090058	0.124437		0.178193	0.101673	0.120657	0.0714983
AT1G07700	AT1G07700	Thioredoxin superfamily protein;(source:Araport11) protein_coding	29.6076	25.7487	30.7012	15.6031	17.6733	20.4293	17.2239	15.6011	19.0507	14.9464	14.0635	16.7187		28.6858	17.9019	17.2919	15.2429
AT1G07702	AT1G07702	snoRNA;(source:Araport11) small_nucleolar_rna	0	0	0	0	0.000576	0	0	0	0	0	0	0		0	0.000192	0	0
AT1G07703	AT1G07703	Natural antisense transcript overlaps with AT1G50940;(source:Araport11) antisense_long_noncoding_rna	0.452731	1.04739	0.483705	0.212266	0.70021	0.517306	0.526617	0.692097	0.524375	0	0	0.795169		0.661274	0.476594	0.58103	0.265056
AT1G07705	AT1G07705	NOT2 / NOT3 / NOT5 family;(source:Araport11) protein_coding NEGATIVE ON TATA LESS2A (NOT2A) NEGATIVE ON TATA LESS2A (NOT2A)	15.0084	16.6819	12.656	16.4444	18.0034	17.4743	20.6231	18.4713	20.4089	21.3646	21.5372	20.5273		14.7821	17.3074	19.8345	21.143
AT1G07707	AT1G07707	None;(source:Araport11) long_noncoding_rna	0.664084	0.832576	0.734851	0.546082	0.458323	0.538894	0.992125	0.350069	0.935994	0	0.423299	0.277234		0.743837	0.514433	0.759396	0.233511
AT1G07710	AT1G07710	Ankyrin repeat family protein;(source:Araport11) protein_coding	1.8755	2.23333	2.52336	2.57058	1.89271	2.18634	3.3281	2.43829	2.83045	2.36038	2.22759	3.48078		2.21073	2.21655	2.86562	2.68958
AT1G07717	AT1G07717	None;(source:Araport11) long_noncoding_rna	0	0	0	0	0	0	0.037233	0	0	0	0	0		0	0	0.012411	0
AT1G07720	KCS3	Encodes KCS3, a member of the 3-ketoacyl-CoA synthase family involved in the biosynthesis of VLCFA (very long chain fatty acids). protein_coding	3.07289	5.25126	3.18581	3.36431	3.63627	3.06519	5.46442	1.20641	3.51231	2.05243	1.20822	2.75804		3.83665	3.35526	3.39438	2.00623
AT1G07723	AT1G07723	None;(source:Araport11) long_noncoding_rna	0	0	0	0	0	0	0	0	0	0	0	0		0	0	0	0
AT1G07725	EXO70H6	A member of EXO70 gene family, putative exocyst subunits, conserved in land plants. Arabidopsis thaliana contains 23 putative EXO70 genes, which can be classified into eight clusters on the phylogenetic tree. protein_coding EXOCYST SUBUNIT EXO70 FAMILY PROTEIN H6 (EXO70H6) EXOCYST SUBUNIT EXO70 FAMILY PROTEIN H6 (EXO70H6);EXOCYST SUBUNIT EXO70 FAMILY PROTEIN H6 (ATEXO70H6)	2.78894	7.20799	0.935785	0.909095	5.9547	2.58176	6.00849	3.33358	4.22262	8.53692	1.63907	7.9423		3.64424	3.14852	4.52156	6.03943
AT1G07727	ath-MIR5653	microRNA ath-MIR5653 precursor;(source:Araport11) miRNA_primary_transcript (ATH-MIR5653)	0	0	0	0	0	0	0	0	0	0	0	0		0	0	0	0
AT1G07728	AT1G07728	Natural antisense transcript overlaps with AT1G07725;(source:Araport11) antisense_long_noncoding_rna	6.91366	2.30574	11.3659	9.71968	5.30699	7.59753	4.86191	13.1167	8.56581	2.3036	11.8639	2.56883		6.86177	7.5414	8.84815	5.57877
AT1G07730	AT1G07730	Disease resistance-responsive (dirigent-like protein) family protein;(source:Araport11) protein_coding	0.855112	1.1971	2.6381	2.42684	1.15681	1.477	1.35974	0.97826	1.21509	0.908787	0.848007	1.22692		1.56344	1.68688	1.18437	0.994571
AT1G07733	AT1G07733	Natural antisense transcript overlaps with AT1G51390;(source:Araport11) antisense_long_noncoding_rna	0.252739	0.149494	0.196145	0.00177	0.155911	0.089121	0.184376	0.009956	0.173041	0.107822	0.107391	0.109156		0.199459	0.0822673	0.122458	0.108123
AT1G07737	AT1G07737	Natural antisense transcript overlaps with AT1G51400;(source:Araport11) antisense_long_noncoding_rna	1.6869	1.57744	1.70404	1.41219	1.47117	1.63317	0.877111	0.121342	1.10202	1.08161	1.1601	0.003014		1.65612	1.50551	0.700159	0.748243
AT1G07740	AT1G07740	Tetratricopeptide repeat (TPR)-like superfamily protein;(source:Araport11) protein_coding	12.9476	10.7583	15.664	13.0322	14.5728	12.7244	13.9618	11.4307	12.8469	12.2892	13.5506	12.1836		13.1233	13.4432	12.7465	12.6745
AT1G07743	AT1G07743	Natural antisense transcript overlaps with AT1G51402;(source:Araport11) antisense_long_noncoding_rna	3.88314	3.63108	2.59359	2.98754	3.94426	3.56528	3.07737	2.05021	2.22669	1.99918	2.0327	2.08879		3.36927	3.49903	2.45142	2.04022
AT1G07745	RAD51D	Is a suppressor of SNI1. Encodes a member of the RecA/RAD51 family of DNA recombination and repair proteins. Both RAD51 and SNI1 have a dual role in pathogen-related gene transcription and somatic homologous recombination. protein_coding HOMOLOG OF RAD51 D (RAD51D) (ATRAD51D);SUPPRESOR OF SNI1 (SSN1);HOMOLOG OF RAD51 D (RAD51D)	6.64012	6.23391	7.01348	4.024	4.43964	4.82741	5.5729	6.97186	5.98278	6.44631	5.44583	4.57978		6.62917	4.43035	6.17584	5.49064
AT1G07747	AT1G07747	Encodes a Protease inhibitor/seed storage/LTP family protein protein_coding	0	0	0	0	0	0	0	0	0	0	0	0		0	0	0	0
AT1G07750	AT1G07750	RmlC-like cupins superfamily protein;(source:Araport11) protein_coding	109.725	101.085	125.696	96.6913	105.281	116.585	111.237	128.329	123.656	128.094	142.016	123.065		112.169	106.186	121.074	131.058
AT1G07753	AT1G07753	Natural antisense transcript overlaps with AT1G51550;(source:Araport11) antisense_long_noncoding_rna	1.01301	0.691129	0.546012	0.835634	0.687153	0.928021	0.560018	0.781408	0.598738	0.511423	1.46807	0.856467		0.750052	0.816936	0.646721	0.945321
AT1G07757	AT1G07757	Natural antisense transcript overlaps with AT1G51590;(source:Araport11) antisense_rna	0	0	0	0	0.336322	0	0	0.121589	0.082173	0	0.120177	0		0	0.112107	0.0679207	0.040059
AT1G07760	-	pre-tRNA tRNA-His (anticodon: GTG);(source:Araport11, TAIR10) pre_trna	0	0	0	0	0	0	0	0	0	0	0	0		0	0	0	0
AT1G07763	AT1G07763	None;(source:Araport11) long_noncoding_rna	0	0	0	0	0	0	0	0	0	0	0	0		0	0	0	0
AT1G07767	AT1G07767	None;(source:Araport11) long_noncoding_rna	0	0	0	0	0	0	0	0	0	0	0	0		0	0	0	0
AT1G07770	RPS15A	Encodes cytoplasmic ribosomal protein S15a. protein_coding RIBOSOMAL PROTEIN S15A (RPS15A) RIBOSOMAL PROTEIN S15A (RPS15A);RIBOSOMAL PROTEIN US8Z (US8Z)	400.736	317.302	371.093	373.822	332.559	351.065	334.239	410.467	306.411	320.999	390.157	337.373		363.044	352.482	350.372	349.509
AT1G07773	AT1G07773	None;(source:Araport11) long_noncoding_rna	0	0	0	0	0	0	0	0	0	0	0	0		0	0	0	0
AT1G07777	AT1G07777	None;(source:Araport11) long_noncoding_rna	0	0	0	0	0	0	0	0.116476	0	0	0	0		0	0	0.0388253	0
AT1G07780	PAI1	Encodes phosphoribosylanthranilate isomerase which catalyzes the third step of the tryptophan biosynthetic pathway. Member of gene family. The mRNA is cell-to-cell mobile. protein_coding PHOSPHORIBOSYLANTHRANILATE ISOMERASE 1 (PAI1) TRANSIENT RECEPTOR POTENTIAL 6 (TRP6);PHOSPHORIBOSYLANTHRANILATE ISOMERASE 1 (PAI1)	18.5799	15.7448	16.5701	21.9405	16.1249	17.4933	22.2889	15.8911	18.002	20.3843	17.6857	22.2512		16.9649	18.5196	18.7273	20.1071
AT1G07783	AT1G07783	None;(source:Araport11) long_noncoding_rna	0	0	0	0	0	0	0.052186	0	0	0	0.052633	0		0	0	0.0173953	0.0175443
AT1G07787	AT1G07787	None;(source:Araport11) long_noncoding_rna	0	0	0	0	0	0	0	0	0	0	0	0		0	0	0	0
AT1G07790	HTB1	Encodes a histone 2B (H2B) protein. protein_coding (HTB1) (HTB1)	108.428	69.7726	60.4278	107.562	68.343	69.4543	72.944	47.8277	73.8607	55.3013	77.2185	88.0167		79.5429	81.7866	64.8775	73.5121
AT1G07793	AT1G07793	None;(source:Araport11) long_noncoding_rna	0.081017	0	0	0	0	0.115586	0	0	0	0	0	0		0.0270057	0.0385287	0	0
AT1G07795	AT1G07795	forkhead box protein G1;(source:Araport11) protein_coding	4.41197	3.19073	3.13097	5.37375	3.1124	4.74876	3.39454	2.58547	2.85383	3.29219	3.1906	3.14798		3.57789	4.41164	2.94461	3.21026
AT1G07803	AT1G07803	Natural antisense transcript overlaps with AT1G52340;(source:Araport11) antisense_long_noncoding_rna	0	0	0	0	0	0	0	0	0.21355	0	0	0		0	0	0.0711833	0
AT1G07807	AT1G07807	Natural antisense transcript overlaps with AT1G52510;(source:Araport11) antisense_long_noncoding_rna	0.055953	0	0	0	0	0	0	0.053437	0	0	0	0		0.018651	0	0.0178123	0
AT1G07810	ECA1	Encodes an ER-type Ca2+-pumping ATPase. The mRNA is cell-to-cell mobile. protein_coding ER-TYPE CA2+-ATPASE 1 (ECA1) ER-TYPE CA2+-ATPASE 1 (ECA1);ARABIDOPSIS THALIANA ER-TYPE CA2+-ATPASE 1 (ATECA1); (ACA3)	27.4467	40.1771	34.9339	46.889	43.8086	42.4334	51.4863	58.5022	53.6163	55.9574	63.0095	55.2106		34.1859	44.377	54.5349	58.0591
AT1G07813	AT1G07813	Natural antisense transcript overlaps with AT1G52530;(source:Araport11) antisense_long_noncoding_rna	0	0	0	0	0	0	0	0	0	0	0	0.082476		0	0	0	0.027492
AT1G07820	AT1G07820	Histone superfamily protein;(source:Araport11) protein_coding	145.718	104.961	101.345	108.584	108.66	102.165	107.748	91.7094	113.33	96.8831	113.006	105.92		117.341	106.47	104.262	105.27
AT1G07823	AT1G07823	Natural antisense transcript overlaps with AT1G52580;(source:Araport11) antisense_long_noncoding_rna	0.247875	0.293602	0.572304	0.39697	0.087874	0.191019	0.514805	0.358123	0.898867	1.01408	0.889589	0.404957		0.37126	0.225288	0.590598	0.769541
AT1G07827	U6.8p	U6;(source:Araport11) small_nuclear_rna (U6-8P)	0	0	0	0	0	0	0	0	0	0	0	0		0	0	0	0
AT1G07830	AT1G07830	ribosomal protein L29 family protein;(source:Araport11) protein_coding RIBOSOMAL PROTEIN UL29M (UL29M) RIBOSOMAL PROTEIN UL29M (UL29M)	47.6333	37.5072	40.2593	46.3393	38.7074	39.153	45.3258	49.4092	45.2319	47.409	46.2305	41.4609		41.7999	41.3999	46.6557	45.0335
AT1G07833	AT1G07833	None;(source:Araport11) long_noncoding_rna	0	0	0	0	0	0	0	0	0	0	0	0		0	0	0	0
AT1G07837	AT1G07837	None;(source:Araport11) long_noncoding_rna	0	0	0	0	0	0	0	0	0	0	0	0		0	0	0	0
AT1G07840	AT1G07840	Sas10/Utp3/C1D family;(source:Araport11) protein_coding	25.4986	19.9868	19.7359	27.5255	24.5912	22.1174	25.6407	26.3013	26.6888	30.0465	30.2174	31.0287		21.7404	24.7447	26.2103	30.4309
AT1G07843	AT1G07843	None;(source:Araport11) long_noncoding_rna	0	0	0	0	0	0	0	0	0	0	0	0		0	0	0	0
AT1G07847	AT1G07847	Natural antisense transcript overlaps with AT1G52910;(source:Araport11) antisense_rna	0.017946	0.000362	0.000472	0	0	0	0.002222	0	0.002147	0.011673	5e-05	0		0.00626	0	0.00145633	0.00390767
AT1G07850	AT1G07850	transferring glycosyl group transferase (DUF604);(source:Araport11) protein_coding	0.094289	0.170373	0	0.089016	0.129001	0	0.144092	0	0.148647	0	0.053402	0.054749		0.0882207	0.0726723	0.0975797	0.0360503
AT1G07853	AT1G07853	Natural antisense transcript overlaps with AT1G53100;(source:Araport11) antisense_long_noncoding_rna	0	0.07981	0.147506	0.028902	0.00083	0.009368	0.059991	0	0	0.035495	0	0.009843		0.075772	0.0130333	0.019997	0.0151127
AT1G07857	AT1G07857	None;(source:Araport11) long_noncoding_rna	0	0	0	0	0	0	0	0	0	0	0	0		0	0	0	0
AT1G07860	AT1G07860	Serine/Threonine-kinase RLCKVII protein;(source:Araport11) protein_coding	0.138728	0.249445	0	0.031927	0	0.65392	0	0.161298	0.418969	0.742447	0.063089	0.382639		0.129391	0.228616	0.193422	0.396058
AT1G07863	AT1G07863	None;(source:Araport11) long_noncoding_rna	0	0	0	0	0	0	0	0	0	0	0	0		0	0	0	0
AT1G07867	ath-MIR156i	microRNA ath-MIR156i precursor;(source:Araport11) miRNA_primary_transcript (ATH-MIR156I)	0	0	0	0	0	0	0	0	0	0	0	0		0	0	0	0
AT1G07870	AT1G07870	Protein kinase superfamily protein;(source:Araport11) protein_coding	21.7573	23.1695	24.992	29.4007	31.2494	32.2933	29.7566	25.205	39.4147	34.1296	22.1547	43.4326		23.3063	30.9811	31.4588	33.239
AT1G07873	AT1G07873	None;(source:Araport11) long_noncoding_rna	0	0	0	0	0	0	0.077634	0	0	0	0	0		0	0	0.025878	0
AT1G07877	AT1G07877	Natural antisense transcript overlaps with AT1G53400;(source:Araport11) antisense_long_noncoding_rna	0.987696	0.700087	0.841364	1.12915	1.06181	0.930404	0.57613	1.67155	1.06431	1.12661	0.775796	0.97281		0.843049	1.04045	1.104	0.958406
AT1G07880	ATMPK13	member of MAP Kinase protein_coding (ATMPK13) (ATMPK13)	13.269	9.41695	10.9987	10.9941	7.06657	8.32698	14.0049	7.63128	10.848	7.09178	8.05279	9.59896		11.2282	8.79589	10.8281	8.24784
AT1G07883	U6.9p	U6;(source:Araport11) small_nuclear_rna (U6-9P)	0	0	0	0	0	0	0	0	0	0	0	0		0	0	0	0
AT1G07885	AT1G07885	hypothetical protein;(source:Araport11) protein_coding	3.43234	2.5143	3.71429	2.83244	0.976304	0.48969	1.23592	0.571108	0.879895	0.512345	0.486454	0.371687		3.22031	1.43281	0.895639	0.456829																60.6941	-1.9175	0.534227	-3.589294675	0.000331574	0.0057968	down
AT1G07887	AT1G07887	Natural antisense transcript overlaps with AT1G53480;(source:Araport11) antisense_long_noncoding_rna	27.0453	22.7822	38.8408	28.026	22.9978	25.7175	28.8066	26.065	35.0089	20.1531	20.3896	22.8733		29.5561	25.5805	29.9601	21.1387
AT1G07890	APX1	Encodes a cytosolic ascorbate peroxidase APX1. Ascorbate peroxidases are enzymes that scavenge hydrogen peroxide in plant cells. Eight types of APX have been described for Arabidopsis: three cytosolic (APX1, APX2, APX6), two chloroplastic types (stromal sAPX, thylakoid tAPX), and three microsomal (APX3, APX4, APX5) isoforms. At least part of the induction of heat shock proteins during light stres…	1377.77	1094.47	1095.69	1308.55	1040.19	1052.59	1120.4	944.703	1121.42	965.427	924.785	1105.19		1189.31	1133.78	1062.17	998.467
AT1G07893	AT1G07893	Natural antisense transcript overlaps with AT1G53500;(source:Araport11) antisense_long_noncoding_rna	0.247624	0.001764	0.155491	0	0.016649	0.300844	0.424363	0	0.224048	0.004286	0.468151	0.393477		0.13496	0.105831	0.216137	0.288638
AT1G07897	AT1G07897	None;(source:Araport11) small_nucleolar_rna	28.5973	14.2702	14.167	20.3504	22.8099	19.3293	10.9627	13.2901	21.5147	11.3822	19.4134	24.5293		19.0115	20.8299	15.2559	18.4417
AT1G07900	LBD1	LOB domain-containing protein 1;(source:Araport11) protein_coding LOB DOMAIN-CONTAINING PROTEIN 1 (LBD1) LOB DOMAIN-CONTAINING PROTEIN 1 (LBD1)	0.683193	0.82682	1.03558	0.799177	0.809306	0.678955	1.99234	0.808054	0.875535	0.666771	0.535272	0.794379		0.848532	0.762479	1.22531	0.665474
AT1G07901	AT1G07901	hypothetical protein;(source:Araport11) protein_coding	9.13569	5.51436	13.0968	7.36189	5.90105	7.96029	10.3909	6.95123	7.04174	8.40687	7.96311	6.86239		9.24896	7.07441	8.12796	7.74413
AT1G07902	AT1G07902	hypothetical protein;(source:Araport11) protein_coding	4.9078	4.4807	9.62985	4.33393	3.8212	5.20726	6.00704	6.5972	5.29129	5.91469	5.23586	5.16422		6.33945	4.45413	5.96518	5.43825
AT1G07903	AT1G07903	None;(source:Araport11) small_nucleolar_rna	0.025543	0.040007	0.031763	0.029815	0.037143	0.038302	0.027348	0.024133	0.028832	0.025429	0.023715	0.022814		0.0324377	0.0350867	0.026771	0.023986
AT1G07907	AT1G07907	None;(source:Araport11) long_noncoding_rna	0	0	0.024299	0	0.047801	0	0	0	0.382628	0	0	0		0.00809967	0.0159337	0.127543	0
AT1G07910	RNL	Encodes a tRNA ligase that resembles the yeast Trl1 RNA ligase in structure and function but very different in sequence. Like Trl1, AtRNL consists of two domains, an N-terminal ligase component and a C-terminal 5'-kinase/2',3'-cyclic phosphodiesterase (CPD) component that can function in tRNA splicing in vivo when expressed as separate polypeptides. Requires a 2'-PO4 end for tRNA splicing in vivo…	7.34492	9.92618	9.10618	10.1933	10.1493	9.0951	11.2526	12.1016	13.2062	11.9747	11.8045	12.7874		8.79243	9.81259	12.1868	12.1889
AT1G07913	AT1G07913	None;(source:Araport11) long_noncoding_rna	5.21839	1.67376	4.3447	2.15418	3.65313	5.0562	0.420785	2.33215	1.68701	2.52675	2.13955	0.899841		3.74561	3.62117	1.47998	1.85538
AT1G07917	AT1G07917	None;(source:Araport11) long_noncoding_rna	0	0	0	0.258997	0	0	0	0	0	0	0	0		0	0.0863323	0	0
AT1G07920	AT1G07920	GTP binding Elongation factor Tu family protein. protein_coding (ELONGATION FACTOR-TU FAMILY) (ELONGATION FACTOR-TU FAMILY)	727.159	634.415	561.487	741.284	651.293	663.758	817.715	645.55	747.809	650.784	731.173	784.04		641.02	685.445	737.025	721.999
AT1G07923	AT1G07923	None;(source:Araport11) long_noncoding_rna	0.776414	0.34558	0.500009	0.235655	0.091077	0	0	0	0	0.140884	0.287525	0.153251		0.540668	0.108911	0	0.193887																8.75507	-6.84873	1.7826	-3.841999575	0.000122036	0.00261832	down
AT1G07927	AT1G07927	None;(source:Araport11) long_noncoding_rna	0	0	0	0	0	0	0	0	0	0	0	0		0	0	0	0
AT1G07930	AT1G07930	GTP binding Elongation factor Tu family protein. protein_coding	578.515	509.326	421.001	634.111	531.351	537.97	687.787	525.832	642.29	576.022	637.478	690.739		502.947	567.811	618.636	634.747
AT1G07933	AT1G07933	Natural antisense transcript overlaps with AT1G53708;(source:Araport11) antisense_long_noncoding_rna	4.19897	4.9143	4.83121	4.84647	3.0735	2.60272	4.74834	5.24431	2.9274	5.64128	5.40324	4.79708		4.64816	3.50756	4.30668	5.28053
AT1G07937	AT1G07937	None;(source:Araport11) long_noncoding_rna	4.10201	4.04836	3.23928	6.23335	3.65722	4.82443	6.75231	5.10676	3.17611	2.33564	4.23099	2.93837		3.79655	4.905	5.01173	3.16833
AT1G07940	AT1G07940	Translation initiation elongation factor 1A. protein_coding (EF1A) (EF1A)	627.791	576.958	469.525	673.462	605.504	604.545	716.189	540.187	670.928	586.382	626.724	693.776		558.091	627.837	642.435	635.627
AT1G07943	AT1G07943	Natural antisense transcript overlaps with AT1G54160;(source:Araport11) antisense_long_noncoding_rna	0.325219	0.110137	0.222158	0.180442	0.226161	0.531364	0.620227	0.210842	0.431024	0.137784	0.072196	0.126509		0.219171	0.312656	0.420698	0.112163
AT1G07947	AT1G07947	None;(source:Araport11) long_noncoding_rna	0	0	0	0	0	0	0.053923	0	0	0	0	0		0	0	0.0179743	0
AT1G07950	MED22B	Surfeit locus protein 5 subunit 22 of Mediator complex;(source:Araport11) protein_coding	32.2141	28.0634	28.7811	36.1936	24.7453	29.6768	27.8874	25.614	29.4003	26.6492	29.3389	27.3275		29.6862	30.2052	27.6339	27.7719
AT1G07957	AT1G07957	None;(source:Araport11) small_nucleolar_rna	1.58133	1.9776	1.69343	1.26939	0.780539	0.417059	0.416812	0.863773	1.89552	0.647603	0.063151	0.417058		1.75079	0.822329	1.0587	0.375937
AT1G07960	PDIL5-1	Encodes a protein disulfide isomerase-like (PDIL) protein, a member of a multigene family within the thioredoxin (TRX) superfamily. protein_coding PDI-LIKE 5-1 (PDIL5-1) PDI-LIKE 5-1 (PDIL5-1);PDI-LIKE 5-1 (ATPDIL5-1)	62.6928	52.6645	57.2184	61.5148	46.7469	47.2626	50.2338	51.4252	46.3991	46.9379	47.3065	51.3491		57.5253	51.8414	49.3527	48.5312
AT1G07963	AT1G07963	Natural antisense transcript overlaps with AT1G54320;(source:Araport11) antisense_rna	4.07736	1.15281	3.04694	2.74009	0	0	1.84958	2.18866	1.7223	2.99729	1.59994	1.96586		2.75904	0.913362	1.92018	2.1877
AT1G07967	AT1G07967	Natural antisense transcript overlaps with AT1G54370;(source:Araport11) antisense_long_noncoding_rna	0.187154	0	0.078357	0.204648	0	0.225161	0.1806	0.539629	0	0.454384	0	0.318603		0.0885037	0.14327	0.240076	0.257662
AT1G07970	AT1G07970	cytochrome B561, amino-terminal protein;(source:Araport11) protein_coding (PNET1) (PNET1)	8.60121	9.26332	10.7386	11.0099	10.8292	11.3719	14.2232	13.6828	13.7749	12.931	13.6707	12.2533		9.53437	11.0703	13.8936	12.9517
AT1G07973	AT1G07973	None;(source:Araport11) long_noncoding_rna	0	0	0	0	0.060938	0.254321	0	0.05453	0.092645	0	0	0.04332		0	0.105086	0.0490583	0.01444
AT1G07977	AT1G07977	None;(source:Araport11) other_rna	0	0.127145	0	0	0.331406	0	0.111366	0	0	0	0	0		0.0423817	0.110469	0.037122	0
AT1G07980	NF-YC10	nuclear factor Y, subunit C10;(source:Araport11) protein_coding NUCLEAR FACTOR Y, SUBUNIT C10 (NF-YC10) NUCLEAR FACTOR Y, SUBUNIT C10 (NF-YC10)	28.6745	25.333	27.49	28.9837	24.5241	23.3152	31.542	26.2484	30.4124	24.7283	28.0793	29.419		27.1658	25.6077	29.4009	27.4089
AT1G07983	AT1G07983	Natural antisense transcript overlaps with AT1G54690;(source:Araport11) antisense_long_noncoding_rna	0	0.142868	0	0.101674	0.10694	0	0	0.127647	0.051913	0.161132	0	0.070244		0.0476227	0.069538	0.0598533	0.0771253
AT1G07985	AT1G07985	Protein of unknown function. May function in tethering lipid droplet to the plasma membrane via interaction with SLDP1/2. protein_coding LIPID DROPLET PLASMA MEMBRANE ADAPTOR (LIPA) LIPID DROPLET PLASMA MEMBRANE ADAPTOR (LIPA)	8.55332	8.6669	10.479	9.79181	5.49787	4.55323	6.52646	1.97953	5.55741	2.68576	1.92562	4.01626		9.23308	6.6143	4.6878	2.87588																449.397	-1.09687	0.397876	-2.756806764	0.00583688	0.0481149	down	305.438	-1.24851	0.407241	-3.065766835	0.00217113	0.0200342	down
AT1G07987	AT1G07987	Natural antisense transcript overlaps with AT1G54710;(source:Araport11) antisense_long_noncoding_rna	0.029873	0	0.082243	0.425576	0.066779	0.194369	0.025897	0.537325	0.323628	0.07065	0.225901	0.342346		0.037372	0.228908	0.295617	0.212966
AT1G07990	AT1G07990	SIT4 phosphatase-associated family protein;(source:Araport11) protein_coding	34.2968	38.0397	38.6622	34.7003	38.2084	38.4235	47.4657	53.003	44.2332	47.8075	49.1035	42.769		36.9996	37.1108	48.234	46.56
AT1G07993	AT1G07993	Natural antisense transcript overlaps with AT1G54780;(source:Araport11) antisense_long_noncoding_rna	0	0.14699	0	0	0	0	0	0	0	0	0.065344	0.014047		0.0489967	0	0	0.0264637
AT1G07997	AT1G07997	Natural antisense transcript overlaps with AT1G54790;(source:Araport11) antisense_long_noncoding_rna	0.319351	0.088019	0.143178	0.081403	0.184813	0	0.051626	0.632008	0.410385	0.223818	0.051611	0.14917		0.183516	0.0887387	0.364673	0.141533
AT1G08000	GATA10	Encodes a member of the GATA factor family of zinc finger transcription factors. protein_coding GATA TRANSCRIPTION FACTOR 10 (GATA10) GATA TRANSCRIPTION FACTOR 10 (GATA10)	5.31958	4.22804	4.84006	4.89545	5.43536	5.12307	6.42479	4.40653	4.86356	5.58184	4.75846	5.63555		4.7959	5.15129	5.23163	5.32529
AT1G08003	AT1G08003	Natural antisense transcript overlaps with AT1G54830;(source:Araport11) antisense_long_noncoding_rna	0.000118	0	0	0	0	0	0	0	0	0	0	0		3.93333e-05	0	0	0
AT1G08005	AT1G08005	serine/threonine-protein phosphatase 6 regulatory subunit;(source:Araport11) protein_coding	5.6e-05	0.001384	0	0	0	0	0	0	0	0	0	0		0.00048	0	0	0
AT1G08007	AT1G08007	None;(source:Araport11) long_noncoding_rna	8e-06	0	0.000177	0.004379	0.004276	1.8e-05	1e-06	0.045126	0.171369	2.4e-05	0.005791	0.015347		6.16667e-05	0.002891	0.0721653	0.007054
AT1G08010	GATA11	Encodes a member of the GATA factor family of zinc finger transcription factors. protein_coding GATA TRANSCRIPTION FACTOR 11 (GATA11) GATA TRANSCRIPTION FACTOR 11 (GATA11)	19.0429	17.5645	17.5338	19.1657	16.0916	14.5018	22.1288	20.5508	18.7666	18.3141	21.3606	18.4832		18.0471	16.5863	20.4821	19.386
AT1G08013	AT1G08013	None;(source:Araport11) long_noncoding_rna	0	0	0	0	0	0	0	0	0	0	0	0		0	0	0	0
AT1G08017	AT1G08017	None;(source:Araport11) long_noncoding_rna	0	0	0	0	0	0.401346	0	0	0	0	0	0		0	0.133782	0	0
AT1G08023	AT1G08023	None;(source:Araport11) long_noncoding_rna	0	0	0	0.057352	0.108623	0.079527	0.117391	0.065258	0.08616	9e-06	0	0		0	0.081834	0.089603	3e-06
AT1G08027	AT1G08027	None;(source:Araport11) long_noncoding_rna	0.101367	0	0	0	0	0	0	0	0	0	0	0		0.033789	0	0	0
AT1G08030	TPST	Encodes a tyrosylprotein sulfotransferase (TPST). This protein is a 500-aa type I transmembrane protein that shows no sequence similarity to animal TPSTs. Activity confirmed by protein expression in yeast. TPST is expressed throughout the plant body, and the highest levels of expression are in the root apical meristem. TPST acts in the auxin pathway to maintain postembryonic root stem cell niche …	18.2413	20.5115	19.8245	23.3747	19.2745	17.166	23.856	23.8455	23.9988	22.9204	21.3849	23.3259		19.5258	19.9384	23.9001	22.5437
AT1G08033	AT1G08033	None;(source:Araport11) long_noncoding_rna	0.181164	0.200552	0.522353	0.226895	0.482142	0.199939	0.192504	0.323522	0.762581	0.600372	0.189217	0.587377		0.301356	0.302992	0.426202	0.458989
AT1G08035	AT1G08035	hypothetical protein;(source:Araport11) protein_coding	0.0572	0	0.359425	0.270951	0.217108	0.067008	0.12867	0.185053	0.121075	0.153338	0.40239	0.247304		0.138875	0.185022	0.144933	0.267677
AT1G08037	AT1G08037	Natural antisense transcript overlaps with AT1G55190;(source:Araport11) antisense_long_noncoding_rna	6.10928	10.8075	5.89602	10.4312	10.6161	10.1987	6.32686	0.902307	6.15453	4.31433	4.31804	9.92722		7.60426	10.4154	4.46123	6.18653
AT1G08040	AT1G08040	trimethylguanosine synthase (DUF707);(source:Araport11) protein_coding	29.4911	27.1476	24.0927	29.5555	28.1953	29.6466	30.9393	24.6876	26.2969	23.3108	22.7318	23.7357		26.9105	29.1325	27.3079	23.2594
AT1G08043	AT1G08043	Natural antisense transcript overlaps with AT1G55265;(source:Araport11) antisense_long_noncoding_rna	31.0019	27.7295	28.9549	29.2499	18.9889	17.5696	25.4003	14.2933	17.3698	19.0963	19.1286	23.351		29.2288	21.9361	19.0211	20.5253
AT1G08047	AT1G08047	Natural antisense transcript overlaps with AT1G55270;(source:Araport11) antisense_long_noncoding_rna	0.55342	0	0.838411	1.00989	0.96515	1.32435	0	1.06876	0.281036	0.344935	0.483949	0.465083		0.463944	1.09979	0.449934	0.431322
AT1G08050	AT1G08050	Zinc finger (C3HC4-type RING finger) family protein;(source:Araport11) protein_coding	11.8667	13.4915	15.3017	18.3965	16.3013	18.5904	10.1721	15.9669	16.6044	12.4352	13.9493	13.0983		13.5533	17.7627	14.2478	13.1609
AT1G08053	ath-MIR5635b	microRNA ath-MIR5635b precursor;(source:Araport11) miRNA_primary_transcript (ATH-MIR5635B)	0	0	0	0	0	0	0	0	0	0	0	0		0	0	0	0
AT1G08057	AT1G08057	None;(source:Araport11) long_noncoding_rna	0	0	0	0	0	0	0	0	0	0	0	0		0	0	0	0
AT1G08060	MOM	Encodes a transcriptional silencer that is required for proper expression of PRR/NLR immune receptor genes. The MOM1 complex facilitates the process of transgene silencing; influences DNA methylation and chromatin accessibility at some endogenous RdDM sites. protein_coding	3.44733	6.28817	4.09951	5.52192	5.43342	5.61819	8.58552	7.84086	7.01433	7.91726	8.71211	6.90206		4.61167	5.52451	7.81357	7.84381
AT1G08063	AT1G08063	None;(source:Araport11) long_noncoding_rna	0.038826	0	0	0	0	0	0	0	0	0	0	0		0.012942	0	0	0
AT1G08065	ACA5	Mediates stimulation of ATP synthesis by bicarbonate in isolated thylakoids. protein_coding ALPHA CARBONIC ANHYDRASE 5 (ACA5) ALPHA CARBONIC ANHYDRASE 5 (ACA5);ALPHA CARBONIC ANHYDRASE 5 (ATACA5)	0	0	0	0	0	0	0	0	0	0	0	0		0	0	0	0
AT1G08070	OTP82	Encodes a chloroplast RNA editing factor. protein_coding ORGANELLE TRANSCRIPT PROCESSING 82 (OTP82) ORGANELLE TRANSCRIPT PROCESSING 82 (OTP82);EMBRYO DEFECTIVE 3102 (EMB3102)	0.606093	0.388303	0.630212	0.713467	1.03997	1.04423	0.769112	1.1001	0.507895	0.612005	0.946585	1.17265		0.541536	0.932557	0.792369	0.910414
AT1G08073	AT1G08073	Natural antisense transcript overlaps with AT1G55860;(source:Araport11) antisense_long_noncoding_rna	0	0	0	0	0	0	0	0	0	0	0	0.002971		0	0	0	0.000990333
AT1G08077	AT1G08077	None;(source:Araport11) long_noncoding_rna	0	0	0	0	0	0	0	0	0	0	0	0		0	0	0	0
AT1G08080	ACA7	alpha carbonic anhydrase 7;(source:Araport11) protein_coding ALPHA CARBONIC ANHYDRASE 7 (ACA7) ALPHA CARBONIC ANHYDRASE 7 (ACA7);A. THALIANA ALPHA CARBONIC ANHYDRASE 7 (ATACA7)	0.69286	0	0.43985	0.056547	0.064673	0.081351	0	0	0	0	0	0		0.37757	0.0675237	0	0																12.4044	-7.35098	2.10508	-3.49201769	0.000479386	0.0076907	down
AT1G08087	AT1G08087	Natural antisense transcript overlaps with AT1G56010;(source:Araport11) antisense_long_noncoding_rna	0.006778	0	0.009662	0.030127	0	0.026903	0	0	0	0	0.007733	0.001205		0.00548	0.01901	0	0.00297933
AT1G08090	NRT2:1	High-affinity nitrate transporter. Up-regulated by nitrate. Functions as a repressor of lateral root initiation independently of nitrate uptake. protein_coding NITRATE TRANSPORTER 2:1 (NRT2:1) NITRATE TRANSPORTER 2:1 (ATNRT2:1);NITRATE TRANSPORTER 2 (NRT2); (NRT2;1AT);NITRATE TRANSPORTER 2:1 (NRT2:1);LATERAL ROOT INITIATION 1 (LIN1);NITRATE TRANSPORTER 2.1 (ATNRT2.1);NITRATE TRANSPORTER 2.1 (NRT2…	7.56581	7.46596	3.82054	1.96057	63.5079	69.8727	1.74858	32.8567	18.2381	31.1344	41.6349	22.8527		6.2841	45.1137	17.6145	31.874
AT1G08093	AT1G08093	None;(source:Araport11) long_noncoding_rna	0	0	0	0	0.159932	0	0	0	0	0	0	0		0	0.0533107	0	0
AT1G08097	AT1G08097	None;(source:Araport11) long_noncoding_rna	0	0	0	0	0.124568	0.030685	0.057133	0	0	0	0.259638	0		0	0.051751	0.0190443	0.086546
AT1G08100	NRT2.2	Encodes a high-affinity nitrate transporter. protein_coding NITRATE TRANSPORTER 2.2 (NRT2.2) NITRATE TRANSPORTER 2.2 (ATNRT2.2);NITRATE TRANSPORTER 2.2 (NRT2.2); (NRT2;2AT); (ACH2)	0	0	0	0	0	0.075664	0	0.047117	0.08248	0.125391	0.069913	0.071929		0	0.0252213	0.043199	0.0890777
AT1G08103	AT1G08103	None;(source:Araport11) long_noncoding_rna	0	0.239644	0.230481	0.38856	0.459965	0.392866	0.178495	0.102058	0.144645	0.260182	0.144961	0.40631		0.156708	0.413797	0.141733	0.270484
AT1G08107	AT1G08107	None;(source:Araport11) small_nucleolar_rna	0.226831	0	0.014501	0.006711	0.020137	0.007986	0.014607	0.048889	0	0.050294	0.010556	0.027649		0.080444	0.0116113	0.0211653	0.0294997
AT1G08110	AT1G08110	Encodes a Zn2+ dependent glyoxylase. Enhancement of the glyoxalase pathway under ammonium nutrition is linked mainly to increased GLXI.3 or GLXII.5 transcript level. protein_coding GLYOXALASE12 (ATGLYI2) GLYOXALASE12 (ATGLYI2); (GLXI.3); (GLYI2);GLYOXALASE I;3 (GLXI:3)	113.498	112.49	125.575	100.044	109.628	107.822	127.149	138.303	117.914	131.014	125.071	113.222		117.188	105.832	127.789	123.102
AT1G08113	AT1G08113	None;(source:Araport11) small_nucleolar_rna	0.296844	0.776599	0.35791	0.360343	0.776084	0	0.266173	0.137578	0	0.425118	0.173665	0.606917		0.477118	0.378809	0.134584	0.4019
AT1G08115	U1.5	U1A small nuclear RNA small_nuclear_rna (U1-5)	0.754173	0	1.41453	1.35538	0	0.739955	2.46607	3.06174	1.22713	1.71822	1.11251	0.58243		0.7229	0.698445	2.25165	1.13772
AT1G08117	AT1G08117	None;(source:Araport11) small_nucleolar_rna	0.27706	0.020521	0.627569	0.237867	0.672432	0	0.013481	0	0	0.309053	0.220496	0.531613		0.308383	0.303433	0.00449367	0.353721
AT1G08120	AT1G08120	TP53-regulating kinase-like protein;(source:Araport11) protein_coding	0	0	0.123733	0.042821	0.013549	0	0.060636	0	0.057068	0.041784	0	0.1335		0.0412443	0.01879	0.0392347	0.058428
AT1G08123	AT1G08123	None;(source:Araport11) small_nucleolar_rna	0	0.107324	0.316113	0.200269	0.090129	0.164981	0.067841	0.070788	0.139649	0.077846	0	0.163952		0.141146	0.151793	0.0927593	0.0805993
AT1G08125	AT1G08125	S-adenosyl-L-methionine-dependent methyltransferases superfamily protein;(source:Araport11) protein_coding	24.7775	23.1929	24.178	25.8851	23.3331	21.7599	26.5256	30.2585	26.9585	27.1674	28.7125	26.6591		24.0495	23.6594	27.9142	27.513
AT1G08127	AT1G08127	None;(source:Araport11) long_noncoding_rna	0	0	0	0	0.432428	0	0	0	0	0.172222	0.150315	0		0	0.144143	0	0.107512
AT1G08130	LIG1	Encodes the Arabidopsis DNA ligase 1 that provides the major DNA ligase activity in cells and plays a key role in both DNA replication and excision repair pathways. In addition, it is an important component of the active DNA demethylation machinery and is indispensable for cell viability. AtLIG1 expresses one major and two minor mRNA transcripts differing only in the length of the 5' untranslated…	19.7737	21.5362	16.3596	18.8317	22.2839	22.3564	25.9	20.3983	25.2719	22.5921	25.3573	24.4923		19.2232	21.1573	23.8567	24.1472
AT1G08133	AT1G08133	None;(source:Araport11) long_noncoding_rna	0	0	0	0	0	0	0	0	0	0	0	0		0	0	0	0
AT1G08135	CHX6B	cation/H+ exchanger 6B;(source:Araport11) protein_coding CATION/H+ EXCHANGER 6B (CHX6B) (ATCHX6B);CATION/H+ EXCHANGER 6B (CHX6B)	0	0	0	0	0	0	0	0	0.037125	0	0	0		0	0	0.012375	0
AT1G08137	AT1G08137	None;(source:Araport11) long_noncoding_rna	0	0	0	0	0	0	0	0	0	0	0	0		0	0	0	0
AT1G08140	CHX6A	member of Putative Na+/H+ antiporter family protein_coding CATION/H+ EXCHANGER 6A (CHX6A) CATION/H+ EXCHANGER 6A (ATCHX6A); (NHL7A);CATION/H+ EXCHANGER 6A (CHX6A)	0	0	0	0	0	0	0	0.013733	0.014943	0	0.036143	0.015338		0	0	0.00955867	0.0171603
AT1G08143	AT1G08143	None;(source:Araport11) long_noncoding_rna	0	0	0	0	0	0	0	0	0	0	0	0		0	0	0	0
AT1G08147	AT1G08147	None;(source:Araport11) long_noncoding_rna	0	0.12346	0	0	0	0	0.162208	0	0	0	0	0.278979		0.0411533	0	0.0540693	0.092993
AT1G08150	ATCHX5	member of Putative Na+/H+ antiporter family protein_coding (ATCHX5) CATION/H+ EXCHANGER 5 (CHX5); (ATCHX5)	0	0	0	0	0	0	0.037342	0	0	0	0.045403	0		0	0	0.0124473	0.0151343
AT1G08153	AT1G08153	None;(source:Araport11) long_noncoding_rna	0	0	0	0	0	0	0	0	0	0	0	0		0	0	0	0
AT1G08157	ath-MIR5649a	microRNA ath-MIR5649a precursor;(source:Araport11) miRNA_primary_transcript (ATH-MIR5649A)	0	0	0	0	0	0	0	0	0	0	0	0		0	0	0	0
AT1G08160	AT1G08160	Late embryogenesis abundant (LEA) hydroxyproline-rich glycoprotein family;(source:Araport11) protein_coding	47.0593	43.577	39.758	44.6905	43.2504	41.9963	50.3102	33.3202	39.5579	43.0044	38.9195	45.0558		43.4647	43.3124	41.0628	42.3266
AT1G08163	ath-MIR5649a	microRNA ath-MIR5649b precursor;(source:Araport11) miRNA_primary_transcript (ATH-MIR5649B)	0	0	0	0	0	0	0	0	0	0	0	0		0	0	0	0
AT1G08165	AT1G08165	hypothetical protein;(source:Araport11) protein_coding	0.772728	0.479326	0.052413	0.41328	0.309948	0.23019	0.354063	0.126802	0.762339	0.099618	0.348673	0.113585		0.434822	0.317806	0.414401	0.187292
AT1G08170	AT1G08170	Histone superfamily protein;(source:Araport11) protein_coding (HTB8) (HTB8)	0.134905	0	0	0	0.045918	0.150594	0.136681	0.050759	0.049602	0.105796	0	0		0.0449683	0.065504	0.079014	0.0352653
AT1G08173	AT1G08173	None;(source:Araport11) long_noncoding_rna	6.76937	3.23468	6.89209	3.05932	3.39433	7.64207	4.49151	2.71232	1.86197	2.21773	1.93843	1.82853		5.63204	4.69857	3.02193	1.9949																							111.58	-1.27763	0.445571	-2.867406402	0.00413851	0.032382	down
AT1G08177	AT1G08177	None;(source:Araport11) long_noncoding_rna	0	0	0	0	0	0	0	0	0	0	0	0		0	0	0	0
AT1G08180	AT1G08180	cyclin-dependent kinase inhibitor;(source:Araport11) protein_coding SIAMESE-RELATED 2 (SMR2) SIAMESE-RELATED 2 (SMR2)	8.50176	9.51356	11.6162	6.34949	7.75932	7.80902	9.22819	8.01676	6.99839	6.62995	6.89856	5.37173		9.87717	7.30595	8.08111	6.30008
AT1G08183	AT1G08183	None;(source:Araport11) long_noncoding_rna	0	0	0.066798	0.167071	0	0	0.073937	0	0	0.133363	0.099318	0		0.022266	0.0556903	0.0246457	0.0775603
AT1G08190	VPS41	Might be involved in protein sorting to the vacuole. The mRNA is cell-to-cell mobile. protein_coding VACUOLAR PROTEIN SORTING 41 (VPS41) VACUOLAR PROTEIN SORTING 41 (ATVPS41);ZIGZAG SUPPRESSOR 2 (ZIP2); (VAM2); (ATVAM2);VACUOLAR PROTEIN SORTING 41 (VPS41)	74.731	86.7891	78.9229	84.7577	92.0655	91.1649	98.9599	102.62	115.09	96.6474	106.699	103.467		80.1477	89.3294	105.556	102.271
AT1G08193	AT1G08193	None;(source:Araport11) long_noncoding_rna	0	0.100868	0.181932	0.145112	0	0.094591	0.030923	0.099891	0	0	0.01298	0		0.0942667	0.079901	0.0436047	0.00432667
AT1G08200	AXS2	Encodes a putative UDP-D-apiose/UPD-D-xylose synthetase. protein_coding UDP-D-APIOSE/UDP-D-XYLOSE SYNTHASE 2 (AXS2) UDP-D-APIOSE/UDP-D-XYLOSE SYNTHASE 2 (AXS2)	234.375	223.797	198.695	241.641	241.081	236.47	240.519	187.565	266.44	207.2	214.938	261.274		218.956	239.731	231.508	227.804
AT1G08207	AT1G08207	None;(source:Araport11) long_noncoding_rna	0	0	0	0	0	0	0.05323	0	0	0	0	0		0	0	0.0177433	0
AT1G08210	AT1G08210	Eukaryotic aspartyl protease family protein;(source:Araport11) protein_coding	13.6729	16.9695	19.0447	14.8251	13.9755	14.4429	21.9483	27.8387	18.5504	21.0151	20.3735	18.8515		16.5623	14.4145	22.7791	20.08
AT1G08213	AT1G08213	None;(source:Araport11) long_noncoding_rna	3.316	3.47114	6.00487	8.73883	3.78848	4.05928	2.85654	3.87871	2.25711	3.24265	3.60949	4.1864		4.264	5.52886	2.99745	3.67952
AT1G08217	AT1G08217	None;(source:Araport11) long_noncoding_rna	1.47772	1.95357	1.43477	2.84486	2.41048	2.43278	1.7009	0.78682	0.672096	1.3922	1.64309	1.17203		1.62202	2.5627	1.05327	1.40244
AT1G08220	AT1G08220	ATPase complex subunit;(source:Araport11) protein_coding	14.5829	14.2864	9.78078	14.5743	14.0976	15.0013	13.1699	11.2298	13.4124	13.0745	16.9268	18.0508		12.8833	14.5577	12.6041	16.0174
AT1G08223	AT1G08223	None;(source:Araport11) long_noncoding_rna	0	0	0	0.213929	0	0	0	0	0	0	0	0		0	0.0713097	0	0
AT1G08227	AT1G08227	None;(source:Araport11) long_noncoding_rna	0	0	0	0	0	0	0	0	0	0	0	0		0	0	0	0
AT1G08230	AT1G08230	Codes for a H+-driven, high affinity gamma-aminobutyric acid (GABA) transporter. Localized at the plasma membrane. In planta, AtGAT1 expression was highest in flowers and under conditions of elevated GABA concentrations such as wounding or senescence. protein_coding	8.21918	6.9829	13.1894	9.89982	6.01051	5.04533	7.73147	8.97387	8.84706	5.90901	6.0148	7.16779		9.46384	6.98522	8.51746	6.36387
AT1G08237	AT1G08237	None;(source:Araport11) long_noncoding_rna	0	0	0	0	0	0.096329	0.050835	0	0	0	0	0		0	0.0321097	0.016945	0
AT1G08240	-	pre-tRNA tRNA-Gly (anticodon: TCC);(source:Araport11, TAIR10) pre_trna	0	0	0	0	0	0	0	0	0	0	0	0		0	0	0	0
AT1G08247	AT1G08247	None;(source:Araport11) long_noncoding_rna	0	0	0	0	0	0	0	0	0	0	0	0		0	0	0	0
AT1G08250	ADT6	Encodes a plastid-localized arogenate dehydratase involved in phenylalanine biosynthesis. Although this enzyme has sequence similarity to prephenate dehydratases, it is 98 times more active with arogenate than prephenate in enzymatic assays. protein_coding AROGENATE DEHYDRATASE 6 (ADT6) ARABIDOPSIS THALIANA AROGENATE DEHYDRATASE 6 (AtADT6);AROGENATE DEHYDRATASE 6 (ADT6)	7.56989	0	7.89323	0	1.83199	0.010529	0	0.053324	0	1.23598	0	0		5.15437	0.614174	0.0177747	0.411992
AT1G08253	AT1G08253	None;(source:Araport11) other_rna	0	0	0	0	0	0	0	0	0	0	0	0		0	0	0	0
AT1G08257	AT1G08257	None;(source:Araport11) long_noncoding_rna	0	0	0	0	0	0	0	0	0	0	0	0.118866		0	0	0	0.039622
AT1G08260	TIL1	Similar to POL2A, DNA polymerase epsilon catalytic subunit. Essential for Arabidopsis growth. Null homozygotes are embryo lethal, partial loss of function alleles show embryo patterning defects such as root pole displacement. Delayed progression through cell cycle results in embryos with smaller numbers of larger cells. protein_coding TILTED 1 (TIL1) EMBRYO DEFECTIVE 142 (EMB142);EMBRYO DEFECTIVE…	5.88465	9.4778	5.61208	9.18217	8.49919	8.69915	12.8042	11.5262	11.778	11.2867	11.3025	11.1828		6.99151	8.79351	12.0361	11.2574
AT1G08263	AT1G08263	None;(source:Araport11) long_noncoding_rna	0	0	0	0	0	0	0	0	0	0	0	0		0	0	0	0
AT1G08267	AT1G08267	Natural antisense transcript overlaps with AT1G59840;(source:Araport11) antisense_long_noncoding_rna	0	0	0	0.212967	0	0	0	0.120125	0	0	0	0		0	0.070989	0.0400417	0
AT1G08270	AT1G08270	vacuolar protein sorting-associated protein;(source:Araport11) protein_coding	3.29927	2.08553	3.41089	2.62644	2.66015	2.73654	3.34156	3.13497	2.24946	3.05383	2.24213	2.35234		2.9319	2.67438	2.90866	2.54943
AT1G08273	AT1G08273	Natural antisense transcript overlaps with AT1G59850;(source:Araport11) antisense_long_noncoding_rna	0.378994	0.284977	0.558463	0.883261	1.75001	0.927206	1.23635	0.266914	0.928754	1.07115	1.293	0.611939		0.407478	1.18683	0.810674	0.992028
AT1G08277	AT1G08277	None;(source:Araport11) long_noncoding_rna	0	0	0	0	0	0	0	0	0	0	0	0		0	0	0	0
AT1G08280	AT1G08280	Encodes a glycosyltransferase (GT) GALT29A, which belongs to the Carbohydrate Active Enzyme family GT29. GALT29A co-expresses with other arabinogalactan GTs, GALT31A and GLCAT14A. The recombinant GALT29A expressed in Nicotiana benthamiana demonstrated a galactosyltransferase activity, transferring galactose from UDP-galactose to a mixture of various oligosaccharides derived from arabinogalactan p…	10.1783	9.49281	8.39978	12.0058	5.24579	5.45257	17.1662	8.19269	7.2256	7.34199	8.242	9.38707		9.35697	7.56806	10.8615	8.32369
AT1G08283	AT1G08283	None;(source:Araport11) long_noncoding_rna	9.12312	5.24649	8.57935	5.74003	5.92485	6.16936	6.94072	4.89662	6.62114	5.38523	6.41848	6.08207		7.64966	5.94474	6.15283	5.96193
AT1G08287	ath-MIR5647	microRNA ath-MIR5647 precursor;(source:Araport11) miRNA_primary_transcript (ATH-MIR5647)	0.017348	0.008473	0	0.00418	0	0.009344	0.014025	0.001746	0.001272	0.000977	0.002623	0.000482		0.008607	0.004508	0.005681	0.00136067
AT1G08290	WIP3	WIP domain protein 3;(source:Araport11) protein_coding WIP DOMAIN PROTEIN 3 (WIP3) WIP DOMAIN PROTEIN 3 (WIP3)	9.22684	7.41012	8.14031	9.14763	9.64991	8.24226	13.5979	7.65872	11.5254	8.04069	4.49353	10.7601		8.25909	9.01326	10.9274	7.76477
AT1G08293	AT1G08293	None;(source:Araport11) long_noncoding_rna	6.99454	4.93624	5.31623	5.35961	4.25713	3.60355	7.19814	5.41469	6.15664	6.96632	9.10145	6.73212		5.749	4.40676	6.25649	7.59997
AT1G08297	AT1G08297	None;(source:Araport11) long_noncoding_rna	0	0	0	0	0	0	0	0	0	0	0	0		0	0	0	0
AT1G08300	NVL	no vein-like protein;(source:Araport11) protein_coding NO VEIN-LIKE (NVL) NO VEIN-LIKE (NVL)	2.46921	2.06602	1.68561	2.3314	2.18895	2.67882	2.87622	2.98038	2.68554	2.23596	2.08473	2.2519		2.07361	2.39972	2.84738	2.19086
AT1G08303	ath-MIR774b	microRNA ath-MIR774b precursor;(source:Araport11) miRNA_primary_transcript (ATH-MIR774B)	0	0	0	0	0	0	0	0	0	0	0	0		0	0	0	0
AT1G08307	AT1G08307	None;(source:Araport11) long_noncoding_rna	0.004306	0.029375	0.118471	0.00022	0.045785	0.044333	0.000847	0.002017	0.00938	0.012548	0.131247	0.03551		0.0507173	0.0301127	0.00408133	0.0597683
AT1G08310	AT1G08310	alpha/beta-Hydrolases superfamily protein;(source:Araport11) protein_coding	4.80056	6.34628	6.3297	4.58717	8.70326	7.60642	6.36698	7.94533	8.09332	6.89603	7.1807	5.07611		5.82552	6.96562	7.46854	6.38428
AT1G08313	AT1G08313	None;(source:Araport11) long_noncoding_rna	0	0	0	0	0	0	0	0	0	0	0	0		0	0	0	0
AT1G08315	AT1G08315	ARM repeat superfamily protein;(source:Araport11) protein_coding	19.4577	24.7025	30.7286	22.4142	10.9674	30.5812	15.9274	11.3963	20.9693	12.4579	22.8282	11.481		24.9629	21.321	16.0977	15.5891
AT1G08317	AT1G08317	Natural antisense transcript overlaps with AT1G60420;(source:Araport11) antisense_long_noncoding_rna	0.210588	0	0	0	0	0.109631	0	0.054293	0.060089	0	0	0		0.070196	0.0365437	0.0381273	0
AT1G08320	TGA9	bZIP transcription factor family protein;(source:Araport11) protein_coding TGACG (TGA) MOTIF-BINDING PROTEIN 9 (TGA9) (bZIP21);TGACG (TGA) MOTIF-BINDING PROTEIN 9 (TGA9)	61.4106	49.3015	72.702	42.8604	54.4742	59.4976	38.6054	57.8547	53.7134	58.4531	61.7166	48.0767		61.138	52.2774	50.0578	56.0821
AT1G08323	AT1G08323	Natural antisense transcript overlaps with AT1G60460;(source:Araport11) antisense_long_noncoding_rna	0	0	0	0	0	0	0	0	0	0	0	0		0	0	0	0
AT1G08327	AT1G08327	None;(source:Araport11) small_nucleolar_rna	0	0	0	0	0	0	0	0	0.08616	0	0	0		0	0	0.02872	0
AT1G08333	AT1G08333	Natural antisense transcript overlaps with AT1G60670;(source:Araport11) antisense_long_noncoding_rna	0.668115	0.727683	0.483565	0.629713	0.674543	0.902581	1.16647	0.549047	0	0.644319	0.819114	0.640476		0.626454	0.735612	0.571837	0.701303
AT1G08337	ath-MIR5022	microRNA ath-MIR5022 precursor;(source:Araport11) miRNA_primary_transcript (ATH-MIR5022)	0	0	0	0	0	0	0	0	0	0	0	0		0	0	0	0
AT1G08340	AT1G08340	Rho GTPase activating protein with PAK-box/P21-Rho-binding domain-containing protein;(source:Araport11) protein_coding	25.4727	24.4532	25.5559	27.2572	33.3771	36.4152	22.7464	29.2841	32.8324	33.2881	33.7394	26.4404		25.1606	32.3498	28.2876	31.156
AT1G08343	ath-MIR4227	microRNA ath-MIR4227 precursor;(source:Araport11) miRNA_primary_transcript (ATH-MIR4227)	0	0	0	0	0	0	0	0	0	0	0	0		0	0	0	0
AT1G08347	AT1G08347	None;(source:Araport11) small_nucleolar_rna	0	0	0	0	0	0	0	0	0	0	0	0		0	0	0	0
AT1G08350	AT1G08350	Endomembrane protein 70 protein family;(source:Araport11) protein_coding	15.0369	16.2308	16.6444	17.7193	17.0332	18.7471	18.6242	20.6158	18.6134	24.2093	20.8875	20.633		15.9707	17.8332	19.2845	21.9099
AT1G08353	AT1G08353	None;(source:Araport11) small_nucleolar_rna	0	0	0	0	0	0	0	0	0	0	0	0.121981		0	0	0	0.0406603
AT1G08357	AT1G08357	None;(source:Araport11) long_noncoding_rna	0	0	0	0	0	0	0	0	0	0	0	0		0	0	0	0
AT1G08360	AT1G08360	Ribosomal protein L1p/L10e family;(source:Araport11) protein_coding RIBOSOMAL PROTEIN UL1Z (UL1Z) RIBOSOMAL PROTEIN UL1Z (UL1Z)	472.572	394.102	395.416	458.996	414.935	416.358	415.433	343.476	395.065	394.571	416.33	463.078		420.697	430.096	384.658	424.66
AT1G08363	AT1G08363	None;(source:Araport11) long_noncoding_rna	0	0	0	0	0	0	0	0	0	0	0	0		0	0	0	0
AT1G08367	U12*$	U1;(source:Araport11) small_nuclear_rna (U12*$)	0	0	0	0	0	0	0	0	0	0	0	0		0	0	0	0
AT1G08370	DCP1	Encodes DCP1 involved in mRNA decapping. DCP1 forms a mRNA decapping complex with DCP2 (At5g13570) and VCS (VARICOSE) (At3g13300). However, unlike DCP2, DCP1 itself does not have mRNA decapping activity in vitro. DCP1, DCP2 and VCS colocalize in cytoplasmic loci, which are putative Arabidopsis mRNA processing bodies. Null mutants of DCP1, DCP2, and VCS accumulate capped mRNAs with a reduced degra…	39.2321	35.2901	38.9809	46.5839	41.3835	42.9451	42.6961	36.6252	45.1124	41.3997	42.7696	43.7713		37.8344	43.6375	41.4779	42.6468
AT1G08377	AT1G08377	None;(source:Araport11) long_noncoding_rna	0	0	0.376775	0.155678	0	0	0	0.277149	0.007941	0	0	0.236374		0.125592	0.0518927	0.09503	0.0787913
AT1G08380	PSAO	Encodes subunit O of photosystem I. protein_coding PHOTOSYSTEM I SUBUNIT O (PSAO) PHOTOSYSTEM I SUBUNIT O (PSAO)	125.974	340.357	115.051	67.7939	98.8333	86.2709	32.1605	31.6044	24.4539	31.9363	31.2326	27.9419		193.794	84.2994	29.4063	30.3702		6582.07	-1.22043	0.370009	-3.29838	0.000972441	0.0277343	down								6337.08	-2.83472	0.362888	-7.811568863	5.65e-15	1.86e-12	down	3196.43	-1.51824	0.170491	-8.905061321	5.34e-19	1.17e-16	down
AT1G08383	AT1G08383	None;(source:Araport11) long_noncoding_rna	0	0	0	0	0	0	0	0	0	0	0	0		0	0	0	0
AT1G08387	AT1G08387	Natural antisense transcript overlaps with AT1G61420;(source:Araport11) antisense_long_noncoding_rna	0.00875	0.06207	0	0.096351	0.028057	0.056588	0.107783	0.044592	0.233424	0.158415	0.236317	0.193411		0.0236067	0.060332	0.1286	0.196048
AT1G08390	AT1G08390	Involved in preserving the stability of 45S rDNA repeats. protein_coding (RMI2) (RMI2)	7.90777	6.17974	7.41741	5.24687	5.20846	4.50416	6.72577	6.01295	7.55751	5.08283	6.3111	5.45529		7.16831	4.9865	6.76541	5.6164
AT1G08393	AT1G08393	None;(source:Araport11) long_noncoding_rna	2.27881	1.80166	0.476127	0.928089	0.302255	0.478954	0.612221	1.14703	0.930303	1.23082	0.574343	0.561639		1.51887	0.569766	0.896519	0.788934
AT1G08397	AT1G08397	None;(source:Araport11) long_noncoding_rna	0	0	0	0	0	0	0	0	0	0	0	0		0	0	0	0
AT1G08400	AT1G08400	RINT-1 / TIP-1 family;(source:Araport11) protein_coding	4.46928	4.3038	5.62803	5.72514	3.94974	4.87668	4.88228	5.68944	5.21055	4.71603	5.88215	5.03224		4.80037	4.85052	5.26076	5.21014
AT1G08403	AT1G08403	None;(source:Araport11) long_noncoding_rna	1.52811	1.31733	2.77305	1.75026	0.881929	1.88157	2.77728	0.841335	0.504063	0	0.66046	0.204432		1.87283	1.50459	1.37423	0.288297
AT1G08410	AT1G08410	Encodes a large 60S subunit nuclear export GTPase 1 that is required for 40S maturation and is involved in ribosome biogenesis and affects multiple auxin-regulated development processes. protein_coding YEAST LSG1 ORTHOLOGUE 2 (LSG1-2) DROUGHT INHIBITED GROWTH OF LATERAL ROOTS 6 (DIG6);YEAST LSG1 ORTHOLOGUE 2 (LSG1-2)	14.0315	12.1735	8.83437	15.3662	14.3921	15.233	15.9548	11.8611	16.2137	14.7142	16.1152	18.4137		11.6798	14.9971	14.6765	16.4144
AT1G08413	AT1G08413	None;(source:Araport11) long_noncoding_rna	1.16782	1.66417	2.50543	1.36931	0.958982	0	2.90436	0.771698	0.454119	0.114878	0.392481	0.331088		1.77914	0.776099	1.37673	0.279482
AT1G08417	AT1G08417	None;(source:Araport11) long_noncoding_rna	0.38103	0	0	0	0	0	0	0	0	0	0	0		0.12701	0	0	0
AT1G08420	BSL2	Protein phosphatase which promotes stomatal ACD by establishing kinase-based signalling asymmetry in the two daughter cells. protein_coding BRI1 SUPPRESSOR 1 (BSU1)-LIKE 2 (BSL2) BRI1 SUPPRESSOR 1 (BSU1)-LIKE 2 (BSL2)	31.3525	36.1878	30.7999	37.6276	36.474	37.1907	47.6954	49.0223	48.4583	46.8812	50.4227	49.1985		32.7801	37.0974	48.392	48.8341
AT1G08427	AT1G08427	Natural antisense transcript overlaps with AT1G61670;(source:Araport11) antisense_rna	1.00842	0.947185	1.54919	1.06569	1.92972	1.09068	0.950521	0.414056	0.662358	0.506562	0	0.708009		1.16827	1.36203	0.675645	0.404857
AT1G08430	ALMT1	Encodes a Al-activated malate efflux transporter. It is essential for aluminum tolerance but does not represent the major Al tolerance QTL. Staurosporine and calyculin A both block all changes in AtALMT1 gene expression (as a result malate release is totally inhibited). AtALMT1 transcription was clearly induced by indole-3-acetic acid, abscisic acid, low pH, hydrogen peroxide and flg22. STOP1 and…	15.1407	12.4856	8.45437	26.7681	10.4419	9.25259	141.806	14.7022	15.554	6.62843	3.84162	9.31627		12.0269	15.4875	57.3541	6.59544																							1479.38	-1.28229	0.462527	-2.772345672	0.00556539	0.0402997	down
AT1G08433	AT1G08433	None;(source:Araport11) long_noncoding_rna	0.254108	0.043486	0	0.008043	0.037782	0.088355	0	0.138553	0	0	0	0.243317		0.099198	0.0447267	0.0461843	0.0811057
AT1G08437	AT1G08437	None;(source:Araport11) long_noncoding_rna	0	0	0	0.13463	0	0	0	0	0.469906	0	0.120476	0		0	0.0448767	0.156635	0.0401587
AT1G08440	AT1G08440	aluminum activated malate transporter family protein;(source:Araport11) protein_coding	0.401209	0.504618	0.106087	0.485077	0.17902	0.289645	0.373057	0.694031	0.170985	1.0308	0.537333	0.959082		0.337305	0.317914	0.412691	0.842406
AT1G08443	AT1G08443	None;(source:Araport11) long_noncoding_rna	0.795894	0.302474	0.373339	0.296964	0.074226	0.042223	0.252549	0.328944	0	0.112957	0	0.115437		0.490569	0.137804	0.193831	0.0761313
AT1G08447	AT1G08447	None;(source:Araport11) long_noncoding_rna	0	0	0	0	0	0	0	0	0	0	0	0		0	0	0	0
AT1G08450	CRT3	Encodes one of three Arabidopsis calreticulins. In CRT-deficient mouse fibroblasts, this protein restores ER Ca2+ levels. Non-receptor component required for EFR-mediated immunity. Mutants show de-repressed anthocyanin accumulation in the presence of elf18, and EFR accumulation and signalling. protein_coding CALRETICULIN 3 (CRT3) CALRETICULIN 3 (CRT3);PRIORITY IN SWEET LIFE 1 (PSL1);EMS-MUTAGENIZ…	52.1792	62.6264	57.4119	57.0267	57.6407	52.1411	60.9215	65.7606	53.3127	57.7431	59.2277	56.2596		57.4058	55.6028	59.9983	57.7435
AT1G08453	AT1G08453	None;(source:Araport11) long_noncoding_rna	0	0	0	0	0	0	0	0	0	0	0	0		0	0	0	0
AT1G08457	AT1G08457	None;(source:Araport11) long_noncoding_rna	0.097548	0.169389	0.050273	0.089879	0.093827	0	0.120203	0.046685	0.120328	0.166708	0	0		0.105737	0.0612353	0.0957387	0.0555693
AT1G08460	HDA08	histone deacetylase 8;(source:Araport11) protein_coding HISTONE DEACETYLASE 8 (HDA08) HISTONE DEACETYLASE 8 (HDA08); (ATHDA8);HISTONE DEACETYLASE 8 (HDA8)	26.7874	27.961	37.5676	21.2646	25.343	22.2484	30.2326	43.0677	24.3748	31.4085	29.4878	24.7649		30.772	22.952	32.5584	28.5537
AT1G08463	AT1G08463	None;(source:Araport11) long_noncoding_rna	0.089022	0	0	0	0	0.126592	0	0.225432	0.155359	0	0	0		0.029674	0.0421973	0.12693	0
AT1G08465	YAB2	Member of the YABBY family of Arabidopsis proteins involved in the abaxial cell fate specification in lateral organs protein_coding YABBY2 (YAB2) YABBY2 (YAB2)	0.552325	1.5286	0.327098	0.26019	0.495507	0.305793	0	0	0.116815	0.174754	0.117727	0.062252		0.802675	0.35383	0.0389383	0.118244																36.1208	-4.46394	1.22926	-3.631395093	0.000281893	0.00508642	down
AT1G08470	SSL3	Although this enzyme is predicted to encode a strictosidine synthase (SS), it lacks a conserved catalytic glutamate residue found in active SS enzymes and it is not expected to have SS activity. protein_coding STRICTOSIDINE SYNTHASE-LIKE 3 (SSL3) STRICTOSIDINE SYNTHASE-LIKE 3 (SSL3)	22.4334	23.2277	19.9535	23.7503	22.8281	22.724	22.5144	17.8262	22.1067	18.4214	20.7266	20.5049		21.8715	23.1008	20.8158	19.8843
AT1G08473	AT1G08473	None;(source:Araport11) long_noncoding_rna	0.423219	0	0	0	0	0	0	0	0.079573	0	0	0		0.141073	0	0.0265243	0
AT1G08477	AT1G08477	Natural antisense transcript overlaps with AT1G62180;(source:Araport11) antisense_long_noncoding_rna	0	0	0	0.093339	0.036941	0	0	0.055552	0	0.058539	0	0		0	0.0434267	0.0185173	0.019513
AT1G08480	SDH6	Encodes subunit 6 of mitochondrial complex II (succinate dehydrogenase complex) and participates in the respiratory chain. It contributes to anchoring succinate dehydrogenase to the inner mitochondrial membrane. The mRNA is cell-to-cell mobile. protein_coding SUCCINATE DEHYDROGENASE 6 (SDH6) SUCCINATE DEHYDROGENASE 6 (SDH6)	226.5	162.455	224.851	214.03	168.032	167.585	167.133	159.879	159.314	142.217	152.682	160.894		204.602	183.215	162.109	151.931
AT1G08483	AT1G08483	None;(source:Araport11) long_noncoding_rna	0	0	0	0	0	0	0	0	0	0	0	0		0	0	0	0
AT1G08487	AT1G08487	None;(source:Araport11) long_noncoding_rna	0	0.131699	0.725474	0	1.38498	0.526633	0.149362	0.47413	0.363513	0	0.698795	0		0.285724	0.637203	0.329002	0.232932
AT1G08490	CPNIFS	Chloroplastic NifS-like protein that can catalyze the conversion of cysteine into alanine and elemental sulfur (S(0)) and of selenocysteine into alanine and elemental Se (Se(0)). Overexpression enhances selenium tolerance and accumulation. protein_coding CHLOROPLASTIC NIFS-LIKE CYSTEINE DESULFURASE (CPNIFS) (ATSUFS); (SUFS);CHLOROPLASTIC NIFS-LIKE CYSTEINE DESULFURASE (CPNIFS); (ATNFS2); (ATCPNIF…	19.0175	21.6516	19.5786	20.459	19.1499	19.9723	17.8376	23.2647	18.7983	21.3125	21.0591	18.2823		20.0826	19.8604	19.9669	20.2179
AT1G08493	AT1G08493	None;(source:Araport11) other_rna	0	0	0	0.545494	0	0.631974	2.0766	1.02502	0.458943	0	0	0.839925		0	0.392489	1.18686	0.279975																7.91168	6.16192	1.86639	3.30151	0.000961652	0.0130855	up
AT1G08497	AT1G08497	None;(source:Araport11) long_noncoding_rna	0.074089	0	0	0	0	0	0	0	0	0	0	0		0.0246963	0	0	0
AT1G08500	ENODL18	early nodulin-like protein 18;(source:Araport11) protein_coding EARLY NODULIN-LIKE PROTEIN 18 (ENODL18) (AtENODL18);EARLY NODULIN-LIKE PROTEIN 18 (ENODL18)	22.7546	22.9094	21.5247	24.3526	21.7628	22.0841	23.1468	20.8946	19.3634	24.8081	28.7105	22.7672		22.3962	22.7331	21.1349	25.4286
AT1G08503	AT1G08503	None;(source:Araport11) long_noncoding_rna	0	0	0	0	0	0	0	0	0	0	0	0		0	0	0	0
AT1G08507	AT1G08507	None;(source:Araport11) long_noncoding_rna	2.66932	1.87458	2.70488	1.08615	1.62871	1.66936	2.24866	1.85261	1.37952	1.84975	1.76127	1.02681		2.41626	1.46141	1.82693	1.54594
AT1G08510	FATB	Encodes an acyl-acyl carrier protein thioesterase. Hydrolyzes primarily saturated acyl-ACPs with chain lengths that vary between 8 and 18 carbons. Involved in saturated fatty acid synthesis. Nuclear-encoded, plastid-targeted globular protein that is functional as dimer. protein_coding FATTY ACYL-ACP THIOESTERASES B (FATB) FATTY ACYL-ACP THIOESTERASES B (FATB)	92.794	106.23	100.472	109.78	99.4603	101.908	123.742	109.644	108.891	98.3882	105.158	110.511		99.8318	103.716	114.092	104.686
[truncated: 31,191 more rows]

## Sheet: Col_Zn
plastid-encoded transcripts																						Fold-change
[truncated: 539 more rows]

[truncated: 5 more sheets: zng1_Zn, Col_zng1_+Zn, Col_zng1_-Zn, Calvin cycle, ZIPs]
