# Supplementary material for: Two related families of metal transferases, ZNG1 and ZNG2, are involved in acclimation to poor Zn nutrition in Arabidopsis
Source: Front Plant Sci. 2023 Oct 25;14:1237722. doi: 10.3389/fpls.2023.1237722 (PMC10642216; doi:10.3389/fpls.2023.1237722)
Supplement: Supplementary Table 8 — TPM values, fold changes, and statistics for Col-0 and zng2a1 zng2a2 shoots from seedlings grown with and without added Zn. [file Table_8.xlsx]

## Sheet: all_genes
																					Fold-change
			TPM													average					Col							zng2a1 zng2a2							Col v. zng2a1 zng2a2							Col v. zng2a1 zng2a2
			Columbia Leaves plus Zinc			Columbia Leaves minus Zinc			zng2a1 zng2a2 plus Zinc			zng2a1 zng2a2 minus Zinc				Col-0		zng2a1 zng2a2			+Zn v. -Zn							+Zn v. -Zn							+Zn							-Zn
Gene ID	Gene Name	description	1	2	3	1	2	3	1	2	3	1	2	3		+Zn	-Zn	+Zn	-Zn		baseMean	log2FoldChange	lfcSE	stat	pvalue	padj	Regulation	baseMean	log2FoldChange	lfcSE	stat	pvalue	padj	Regulation	baseMean	log2FoldChange	lfcSE	stat	pvalue	padj	Regulation	baseMean	log2FoldChange	lfcSE	stat	pvalue	padj	Regulation
AT1G01580	FRO2	Encodes the low-iron-inducible ferric chelate reductase responsible for reduction of iron at the root surface. It is likely to be the major Fe(III) chelate reductase in Arabidopsis iron metabolism. Coordinately regulated with IRT1, the major transporter responsible for high-affinity iron uptake from the soil, at both transcriptional and posttranscriptional levels. Steady state mRNA levels are reg…	3.92056	2.45922	2.99803	3.76404	2.78527	3.49975	1.31693	0.49126	0.81784	0.840352	0.898934	1.39458		3.12594	3.34969	0.875342	1.04462																399.568	-1.81038	0.385785	4.69273	2.7e-06	0.00086475	down	462.807	-1.73894	0.28645	-6.070660329	1.27e-09	4.01e-07	down
AT1G05187	AT1G05187	Natural antisense transcript overlaps with AT1G15720;(source:Araport11) antisense_long_noncoding_rna	0.028514	0.794931	1.66536	1.06965	0.800994	0.083309	0	0	0	0	0	0		0.829602	0.651318	0	0																37.9031	-8.85908	1.7398	5.09199	3.54e-07	0.000149928	down	31.8463	-8.5332	1.59458	-5.351369109	8.73e-08	1.52e-05	down
AT1G05675	AT1G05675	UDP-Glycosyltransferase superfamily protein;(source:Araport11) protein_coding	13.5334	15.044	16.9158	12.1184	35.9664	34.3577	3.65152	2.57747	7.95349	4.34448	1.493	1.78225		15.1644	27.4808	4.7275	2.53992																1115.97	-1.64551	0.446621	3.68435	0.000229285	0.0323513	down	1826.96	-3.55647	0.551937	-6.443610799	1.17e-10	5.59e-08	down
AT1G07725	EXO70H6	A member of EXO70 gene family, putative exocyst subunits, conserved in land plants. Arabidopsis thaliana contains 23 putative EXO70 genes, which can be classified into eight clusters on the phylogenetic tree. protein_coding EXOCYST SUBUNIT EXO70 FAMILY PROTEIN H6 (EXO70H6) EXOCYST SUBUNIT EXO70 FAMILY PROTEIN H6 (EXO70H6);EXOCYST SUBUNIT EXO70 FAMILY PROTEIN H6 (ATEXO70H6)	0.185741	0.692261	0.419374	0.136846	0.118055	0.338627	0.007892	0	0.027201	0.008001	0.007415	0.006886		0.432459	0.197843	0.0116977	0.007434																41.9358	-5.07302	0.982192	5.165	2.4e-07	0.000110665	down	21.3073	-4.4242	0.925701	-4.77929779	1.76e-06	0.000189286	down
AT1G12560	EXPA7	Member of Alpha-Expansin Gene Family. Naming convention from the Expansin Working Group (Kende et al, 2004. Plant Mol Bio). Containing a conserved root hair-specific cis-element RHE. Expressed specifically in root hair cell and involved in root hair elongation. protein_coding EXPANSIN A7 (EXPA7) (ATHEXP ALPHA 1.26);EXPANSIN A7 (EXPA7); (ATEXP7);EXPANSIN A7 (ATEXPA7); (EXP7)	0.756367	1.03314	1.86463	0.930908	1.64439	1.46925	0.212543	0.300589	0.277061	0.585889	0.549416	0.624395		1.21805	1.34818	0.263398	0.586567																62.1582	-2.17247	0.509848	4.26101	2.04e-05	0.0045632	down	86.3293	-1.31351	0.389749	-3.370159488	0.000751247	0.0181224	down
AT1G13930	AT1G13930	Involved in response to salt stress. Knockout mutants are hypersensitive to salt stress. The mRNA is cell-to-cell mobile. protein_coding	385.999	213.369	464.696	178.774	355.601	357.569	126.386	113.557	77.378	132.965	134.643	149.827		354.688	297.315	105.774	139.145																15609.2	-1.73716	0.323048	5.37741	7.56e-08	4.05e-05	down	15818.6	-1.21586	0.326439	-3.724610562	0.000195617	0.00707396	down
AT1G15730	AT1G15730	Cobalamin biosynthesis CobW-like protein;(source:Araport11) protein_coding	58.4987	51.87	67.4943	62.2221	60.9091	60.8848	9.47262	9.63773	10.145	8.26857	8.08166	8.14398		59.2877	61.3387	9.75179	8.16474																4089.82	-2.58871	0.175551	14.7462	3.26e-49	4.27e-45	down	4408.16	-3.01461	0.114642	-26.2959693	2.13e-152	4.7e-148	down
AT1G17147	AT1G17147	VQ motif-containing protein;(source:Araport11) protein_coding	13.3193	12.4736	15.6978	9.02551	24.1121	24.5285	2.36711	2.65867	4.52714	2.97196	2.31175	1.12451		13.8302	19.222	3.18431	2.13607																605.946	-2.08716	0.340269	6.13386	8.58e-10	7.76e-07	down	826.075	-3.29867	0.503654	-6.549474125	5.77e-11	3.03e-08	down
AT1G21100	IGMT1	Indole glucosinolate O-methyltransferase, involved in the conversion of indole-3-ylmethyl glucosinolate (I3G) to 4MI3G. protein_coding INDOLE GLUCOSINOLATE O-METHYLTRANSFERASE 1 (IGMT1) INDOLE GLUCOSINOLATE O-METHYLTRANSFERASE 1 (IGMT1)	36.5011	17.0869	19.2709	12.0353	43.9256	44.2853	8.56729	6.51586	9.82393	11.2058	6.78611	6.47812		24.2863	33.4154	8.30236	8.15669																1882.2	-1.52948	0.358665	4.26436	2e-05	0.00453395	down	2597.29	-2.16624	0.515688	-4.200679229	2.66e-05	0.00158227	down
AT1G21110	IGMT3	O-methyltransferase family protein;(source:Araport11) protein_coding INDOLE GLUCOSINOLATE O-METHYLTRANSFERASE 3 (IGMT3) INDOLE GLUCOSINOLATE O-METHYLTRANSFERASE 3 (IGMT3)	20.9951	7.74081	6.83721	7.12197	14.9071	11.0609	3.74408	1.87976	2.6829	3.1184	3.27892	2.05188		11.8577	11.03	2.76891	2.8164																783.243	-2.09151	0.486634	4.29791	1.72e-05	0.00411204	down	796.723	-2.09558	0.361894	-5.790588479	7.01e-09	1.8e-06	down
AT1G70820	AT1G70820	phosphoglucomutase, putative / glucose phosphomutase;(source:Araport11) protein_coding	48.6284	28.7341	48.4589	9.22295	60.7284	63.181	6.98781	16.7852	14.4198	17.1032	6.11807	10.3027		41.9405	44.3774	12.7309	11.1747																4635.28	-1.69602	0.392907	4.3166	1.58e-05	0.0038451	down	5133.5	-2.1246	0.669971	-3.171175866	0.00151823	0.0287968	down
AT1G78340	GSTU22	Encodes glutathione transferase belonging to the tau class of GSTs. Naming convention according to Wagner et al. (2002). protein_coding GLUTATHIONE S-TRANSFERASE TAU 22 (GSTU22) GLUTATHIONE S-TRANSFERASE TAU 22 (ATGSTU22);GLUTATHIONE S-TRANSFERASE TAU 22 (GSTU22)	2.72388	3.08412	2.29914	1.985	2.38327	1.85068	0.266878	0.408561	0.636776	0.805588	0.556786	0.566176		2.70238	2.07298	0.437405	0.64285																125.933	-2.59373	0.43714	5.9334	2.97e-09	2.43e-06	down	115.271	-1.78084	0.321034	-5.547203239	2.9e-08	5.78e-06	down
AT1G78410	AT1G78410	VQ motif-containing protein;(source:Araport11) protein_coding	5.9856	6.24704	8.7584	5.20263	12.1203	17.0956	0.983071	1.15203	2.03489	3.8595	1.0084	1.54685		6.99702	11.4728	1.39	2.13825																266.441	-2.24365	0.385569	5.81906	5.92e-09	4.57e-06	down	493.654	-2.63994	0.616636	-4.281200888	1.86e-05	0.0011783	down
AT1G78460	AT1G78460	SOUL heme-binding family protein;(source:Araport11) protein_coding CYTOSOLIC HEME (TETRAPYRROLE) BINDING PROTEIN 3 (CHBP3) CYTOSOLIC HEME (TETRAPYRROLE) BINDING PROTEIN 3 (CHBP3)	88.8008	76.4736	92.1391	33.8916	92.1713	91.2604	39.6003	38.0584	37.3282	40.415	29.7277	14.9449		85.8045	72.4411	38.3289	28.3625																4872.7	-1.15158	0.141229	8.15395	3.52e-16	5.44e-13	down	4232.11	-1.48563	0.494764	-3.002709581	0.00267588	0.041863	down
AT2G15042	AT2G15042	Leucine-rich repeat (LRR) family protein;(source:Araport11) protein_coding	5.33179	5.0694	4.83986	2.3904	9.24926	7.97576	1.11609	1.12292	2.33251	2.25914	0.557995	1.06193		5.08035	6.53847	1.52384	1.29302																428.519	-1.70523	0.386451	4.41254	1.02e-05	0.00264727	down	548.937	-2.45682	0.639885	-3.839477094	0.000123297	0.00492717	down
AT2G15390	FUT4	Encodes an alpha-(1,2)-fucosyltransferase. protein_coding FUCOSYLTRANSFERASE 4 (FUT4) FUCOSYLTRANSFERASE 4 (FUT4); (atfut4)	8.29651	6.29312	13.8821	5.14794	23.3495	21.8096	3.35718	2.11788	4.38148	6.53253	3.16829	3.51955		9.49057	16.769	3.28551	4.40679																927.612	-1.50067	0.401926	3.7337	0.000188686	0.0279672	down	1665	-2.07143	0.578289	-3.581999017	0.000340975	0.0104033	down
AT2G33790	AGP30	pollen Ole e 1 allergen protein containing 14.6% proline residues, similar to arabinogalactan protein (Daucus carota) GI:11322245, SP:Q03211 Pistil-specific extensin-like protein precursor (PELP) {Nicotiana tabacum}; contains Pfam profile PF01190: Pollen proteins Ole e I family protein_coding ARABINOGALACTAN PROTEIN 30 (AGP30) ARABINOGALACTAN PROTEIN 30 (AGP30); (ATAGP30)	1.84852	1.19697	2.41688	1.34901	1.58424	1.82185	0.879854	0.575672	0.54648	0.527175	0.552032	0.39713		1.82079	1.58503	0.667335	0.492112																105.457	-1.43646	0.401522	3.57754	0.000346845	0.0438641	down	94.5386	-1.78233	0.329986	-5.401228192	6.62e-08	1.19e-05	down
AT2G34420	LHB1B2	Photosystem II type I chlorophyll a/b-binding protein protein_coding PHOTOSYSTEM II LIGHT HARVESTING COMPLEX GENE B1B2 (LHB1B2) PHOTOSYSTEM II LIGHT HARVESTING COMPLEX GENE B1B2 (LHB1B2);PHOTOSYSTEM II LIGHT HARVESTING COMPLEX GENE 1.5 (LHCB1.5)	996.133	593.322	651.47	264.841	1349.38	816.225	131.897	34.8114	18.1725	95.4731	18.124	54.8536		746.975	810.149	61.6271	56.1502																31448.6	-3.63205	0.608979	5.96416	2.46e-09	2.08e-06	down	37098.9	-3.97276	0.679539	-5.846257962	5.03e-09	1.34e-06	down
AT3G18830	PMT5	This gene encodes a plasma membrane-localized polyol/cyclitol/monosaccharide-H+-symporter. The symporter is able to catalyze the energy-dependent membrane passage of a wide range of linear polyols (three to six carbon backbone), of cyclic polyols (<i>myo</i>-inositol), and of numerous monosaccharides, including pyranose ring-forming and furanose ring-forming hexoses and pentoses. This gene belong…	44.0715	27.9007	48.9638	33.7472	70.5994	68.6221	16.6369	17.1638	18.0299	26.9928	19.1733	17.689		40.312	57.6562	17.2769	21.285																4290.89	-1.20234	0.252214	4.76715	1.87e-06	0.00064501	down	6297.6	-1.56087	0.365071	-4.275523622	1.91e-05	0.00120514	down
AT3G25770	AOC2	Encodes allene oxide cyclase. One of four genes in Arabidopsis that encode this enzyme, which catalyzes an essential step in jasmonic acid biosynthesis. Gene expression is induced during senescence, a process that involves jasmonic acid signalling pathway. Note: Nomenclature for Arabidopsis allene oxide cyclase 2 (AOC2, AT3G25770) gene is based on Stenzel et al. 2003 Plant Molecular Biology 51:89…	98.403	32.2722	76.0398	62.0867	182.456	166.417	25.4984	12.5769	16.8331	38.5056	20.3564	30.2884		68.905	136.987	18.3028	29.7168																4207.92	-1.90069	0.430518	4.4149	1.01e-05	0.00264727	down	8759.36	-2.3286	0.460289	-5.059003454	4.21e-07	5.88e-05	down
AT3G25930	AT3G25930	Adenine nucleotide alpha hydrolases-like superfamily protein;(source:Araport11) protein_coding	3.21847	1.7119	2.7912	2.65322	2.6819	2.4194	0.751623	1.02978	1.18037	1.37764	1.60607	1.0545		2.57385	2.58484	0.987258	1.34607																155.205	-1.35532	0.382978	3.53889	0.000401809	0.0482497	down	180.085	-1.05269	0.248561	-4.235140899	2.28e-05	0.0013957	down
AT3G52520	AT3G52520	hypothetical protein;(source:Araport11) protein_coding	6.01681	5.63862	6.49477	7.99239	11.0873	8.26064	1.88951	2.00839	3.43834	4.17434	2.57699	2.29113		6.05007	9.11343	2.44541	3.01415																404.877	-1.27569	0.335857	3.79831	0.000145689	0.0233057	down	611.73	-1.70483	0.323027	-5.277665629	1.31e-07	2.15e-05	down
AT4G04223	AT4G04223	other_RNA;(source:Araport11) other_rna	12.3396	10.1423	14.6196	13.4445	10.7104	9.68829	2.75331	5.53253	5.25798	3.31674	4.33566	6.60926		12.3672	11.2811	4.51461	4.75389																309.365	-1.33241	0.366649	3.63402	0.000279038	0.0371602	down	310.28	-1.23409	0.331395	-3.723931455	0.000196144	0.00707807	down
AT4G19690	IRT1	The gene encodes Fe2+ transporter protein. It is a member of the Zrt/Irt-like protein (ZIP) family of transporters. AtIRT1 has broad specificity for divalent heavy metals, mediating the transport of zinc, manganese, cobalt and cadmium under Fe-deficient conditions. IRT1 is monoubiquitinated to promote endocytic trafficking. The mRNA is cell-to-cell mobile. protein_coding IRON-REGULATED TRANSPORTE…	9.0983	7.62331	9.67607	6.19869	7.6679	10.472	1.15136	0.677813	0.8286	1.7945	0.748611	1.84406		8.79923	8.11287	0.885924	1.46239																530.614	-3.34016	0.263334	12.6841	7.24e-37	6.33e-33	down	566.854	-2.59073	0.427953	-6.053769348	1.41e-09	4.4e-07	down
AT4G23170	EP1	Induced in response to Salicylic acid.Similar to receptor-like kinase 4 and 5. NPR1, a known positive regulator of the SA signaling pathway is responsible for the SA-dependent induction and constitutive repression of EP1 gene's basal expression. The mRNA is cell-to-cell mobile. protein_coding (EP1) (EP1);CYSTEINE-RICH RLK (RECEPTOR-LIKE PROTEIN KINASE) 9 (CRK9)	9.85257	9.72167	13.3373	9.87018	13.4482	12.9213	3.69712	3.64696	5.42225	7.64845	4.17008	7.36078		10.9705	12.0799	4.25544	6.3931																1040.49	-1.34119	0.284536	4.71359	2.43e-06	0.000808256	down	1333.17	-1.02393	0.322092	-3.178994484	0.00147787	0.0282654	down
AT4G31940	CYP82C4	The gene encodes a cytochrome P450 enzyme, CYP82C. It is involved in the early Fe deficiency response.CYP82C4 hydroxylates fraxetin to generate sideretin (5-hydroxyfraxetin). Fraxetin and sideretin are catecholic coumarins secreted into the rhizosphere under conditions of low iron availability and help mobilize this nutrient from insoluble iron(III) pools in the soil.The mRNA is cell-to-cell mobi…	3.48928	3.29887	3.98903	2.26503	3.22996	5.08879	0.084901	0.065378	0.023115	0.171454	0.07275	0.235994		3.59239	3.52793	0.057798	0.160066																257.196	-5.89452	0.39351	14.9793	1e-50	2.63e-46	down	282.923	-4.53723	0.508117	-8.929504129	4.28e-19	7.26e-16	down
AT5G01950	AT5G01950	Leucine-rich repeat protein kinase family protein;(source:Araport11) protein_coding	11.8071	8.79874	17.2972	7.21225	20.707	20.6003	5.04006	5.31317	6.48467	8.17898	4.82093	4.73392		12.6343	16.1732	5.61263	5.91128																2402.04	-1.14288	0.301593	3.78948	0.000150966	0.0237161	down	3119.13	-1.57799	0.464834	-3.39473474	0.000686951	0.0171177	down
AT5G23990	FRO5	Encodes a ferric chelate reductase that is expressed at low levels in roots,shoots and flowers, but not cotyledons. protein_coding	0.888191	0.189642	0.454622	0.469368	0.524947	0.713989	0.101301	0.105733	0.063673	0.113829	0.090627	0		0.510818	0.569435	0.0902357	0.068152																49.4366	-2.45196	0.673814	3.63893	0.000273777	0.0366456	down	56.5894	-3.09964	0.966927	-3.205663671	0.00134751	0.026673	down
AT5G44568	AT5G44568	Secreted peptide which functions in plant growth and pathogen defense. SCOOP (SERINE RICH ENDOGENOUS PEPTIDE) family member, involved in immunity against herbivorous insects. protein_coding (STMP10) (PROSCOOP4); (STMP10)	24.9871	16.0729	12.3111	19.7581	29.6747	31.1017	7.83859	6.80076	8.36978	14.5193	6.01159	9.64859		17.7904	26.8448	7.66971	10.0598																685.772	-1.20081	0.32629	3.68019	0.000233062	0.0323513	down	1056.32	-1.52402	0.393066	-3.877263888	0.000105638	0.00437198	down
AT5G46890	AT5G46890	Bifunctional inhibitor/lipid-transfer protein/seed storage 2S albumin superfamily protein;(source:Araport11) protein_coding	3.93697	2.75561	6.14918	2.98552	3.97064	3.86966	0.991213	0.836431	1.14827	2.48732	1.3515	1.39589		4.28059	3.60861	0.991972	1.7449																126.572	-2.07952	0.410686	5.06352	4.12e-07	0.000171394	down	136.56	-1.14967	0.38347	-2.998058493	0.00271705	0.0421874	down
AT5G46900	AT5G46900	Bifunctional inhibitor/lipid-transfer protein/seed storage 2S albumin superfamily protein;(source:Araport11) protein_coding	4.21639	2.56091	5.67056	2.7242	4.13099	5.35305	0.797958	1.13079	0.732585	2.24194	1.62156	1.54912		4.14929	4.06941	0.887111	1.80421																141.851	-2.19676	0.405968	5.41116	6.26e-08	3.5e-05	down	177.17	-1.28703	0.382385	-3.365791981	0.000763242	0.0182765	down
AT5G57220	CYP81F2	member of CYP81F, involved in glucosinolate metabolism. Mutants had impaired resistance to fungi. The mRNA is cell-to-cell mobile. protein_coding CYTOCHROME P450, FAMILY 81, SUBFAMILY F, POLYPEPTIDE 2 (CYP81F2) CYTOCHROME P450, FAMILY 81, SUBFAMILY F, POLYPEPTIDE 2 (CYP81F2)	30.2173	13.4996	16.475	14.0982	45.8477	39.7857	8.09346	3.87987	8.68899	5.79903	3.58189	2.79146		20.064	33.2438	6.88744	4.05746																1780.54	-1.52265	0.425697	3.57684	0.00034777	0.0438641	down	2682.63	-3.16482	0.492296	-6.428705155	1.29e-10	6.02e-08	down
AT5G65070	MAF4	Encodes MADS-box containing FLC paralog. Five splice variants have been identified but not characterized with respect to expression patterns and/or differing function. Overexpression of the gene in the Landsberg ecotype leads to a delay in flowering, transcript levels of MAF4 are reduced after a 6 week vernalization. protein_coding MADS AFFECTING FLOWERING 4 (MAF4) MADS AFFECTING FLOWERING 4 (MAF…	1.94846	3.47798	5.62175	5.58942	4.4034	3.54075	1.04217	0.464681	0.878401	0.94303	1.20455	0.760691		3.68273	4.51119	0.795084	0.969425																169.646	-2.17714	0.492389	4.42159	9.8e-06	0.00260931	down	218.876	-2.31168	0.282889	-8.171679491	3.04e-16	3.35e-13	down
AT5G65080	MAF5	Is upregulated during vernalization and regulates flowering time. Encodes MADS-domain protein. Two variants encoding proteins of 198 and 184 amino acids have been reported. protein_coding MADS AFFECTING FLOWERING 5 (MAF5) AGAMOUS-LIKE 68 (AGL68);MADS AFFECTING FLOWERING 5 (MAF5)	2.61383	2.12845	12.6934	3.59704	9.80775	10.6735	0.766825	0.422758	0.856426	0.48556	1.12308	0.393577		5.8119	8.02609	0.682003	0.667405																232.599	-3.18151	0.690614	4.60679	4.09e-06	0.00118226	down	345.566	-3.77335	0.53751	-7.020063748	2.22e-12	1.44e-09	down
AT5G65600	AT5G65600	L-type lectin receptor kinase which modulates metabolites and abiotic stress responses. Phosphorylates AvrPtoB which in turn reduces its virulence. protein_coding L-TYPE LECTIN RECEPTOR KINASE IX.2 (LECRK-IX.2) L-TYPE LECTIN RECEPTOR KINASE IX.2 (LECRK-IX.2)	0.730082	0.460231	0.547013	0.364192	0.955068	1.08469	0.274302	0.14672	0.17949	0.222623	0.292529	0.108251		0.579109	0.801316	0.200171	0.207801																76.8608	-1.5235	0.413541	3.68405	0.000229561	0.0323513	down	107.23	-2.07865	0.582367	-3.569316735	0.000357913	0.0108451	down
AT1G02930	GSTF6	Encodes glutathione transferase belonging to the phi class of GSTs. Naming convention according to Wagner et al. (2002). protein_coding GLUTATHIONE S-TRANSFERASE 6 (GSTF6) GLUTATHIONE S-TRANSFERASE (ATGSTF6);GLUTATHIONE S-TRANSFERASE 1 (GST1);EARLY RESPONSIVE TO DEHYDRATION 11 (ERD11);ARABIDOPSIS THALIANA GLUATIONE S-TRANSFERASE F3 (ATGSTF3);GLUTATHIONE S-TRANSFERASE 6 (GSTF6);ARABIDOPSIS GLUTATH…	120.722	43.6841	110.679	57.1809	91.5732	94.3661	33.5176	20.6756	25.2111	49.0272	59.1031	53.5923		91.6951	81.0401	26.4681	53.9075									3796.63	1.04835	0.198199	5.28938	1.22733e-07	4.62225e-05	up	5079.69	-1.80314	0.390843	4.61346	3.96e-06	0.00116736	down
AT1G20380	AT1G20380	Putative prolyl oligopeptidase, associated with quantitive disease resistance to S. sclerotiorum. protein_coding PROLYL-OLIGOPEPTIDASE ASSOCIATED WITH QUANTITATIVE RESISTANCE (POQR) PROLYL-OLIGOPEPTIDASE ASSOCIATED WITH QUANTITATIVE RESISTANCE (POQR)	5.6622	6.29338	5.19294	516.977	16.5088	16.7984	2.53893	3.23012	2.16147	99.8611	172.16	105.56		5.71618	183.428	2.64351	125.86									13815.6	5.56319	0.258057	21.558	4.45498e-103	5.36891e-99	up	826.204	-1.10838	0.236343	4.68972	2.74e-06	0.00086475	down
AT1G76960	AT1G76960	Unknown protein, contains WRKY40 binding motifs. protein_coding	23.1599	7.25781	3.24314	5.79576	17.3763	22.9985	2.92097	1.87308	1.62694	10.3439	4.91784	11.6174		11.2203	15.3902	2.14033	8.95969									250.687	2.07175	0.411348	5.03649	4.74138e-07	0.000146515	up	273.871	-2.38413	0.658187	3.62228	0.000292022	0.0381154	down
AT2G18660	PNP-A	Encodes PNP-A (Plant Natriuretic Peptide A). PNPs are a class of systemically mobile molecules distantly related to expansins; their biological role has remained elusive. PNP-A contains a signal peptide domain and is secreted into the extracellular space. Co-expression analyses using microarray data suggest that PNP-A may function as a component of plant defence response and SAR in particular, an…	0.674469	0.453157	1.54585	1.46409	0.734152	0.726841	0.089815	0.118452	0.238425	1.24451	1.35528	0.967481		0.89116	0.975029	0.148897	1.18909									115.957	2.94383	0.452062	6.512	7.41546e-11	5.25691e-08	up	81.8361	-2.50951	0.633078	3.96399	7.37e-05	0.0132446	down
AT2G32680	RLP23	NLP20 LRR receptor protein involved in PAMP mediated immunity. protein_coding RECEPTOR LIKE PROTEIN 23 (RLP23) RECEPTOR LIKE PROTEIN 23 (AtRLP23);RECEPTOR LIKE PROTEIN 23 (RLP23)	1.81252	0.712391	2.0791	1.22642	1.47363	1.27139	0.309553	0.259203	0.423468	2.12767	0.982623	1.31251		1.53467	1.32382	0.330741	1.47427									212.032	2.14202	0.405491	5.28253	1.27414e-07	4.72472e-05	up	197.855	-2.17754	0.469974	4.63333	3.6e-06	0.00108509	down
AT2G34940	VSR5	VACUOLAR SORTING RECEPTOR 5;(source:Araport11) protein_coding VACUOLAR SORTING RECEPTOR 5 (VSR5) VACUOLAR SORTING RECEPTOR 5 (VSR5);VACUOLAR SORTING RECEPTOR 3;2 (VSR3;2);BINDING PROTEIN OF 80 KDA 3;2 (BP80-3;2)	0.415475	0.333354	0.436762	0.208786	0.41889	0.512412	0.049605	0.124409	0.113518	0.604383	0.273493	0.332287		0.395197	0.380029	0.095844	0.403388									43.9441	2.02285	0.618991	3.26797	0.0010832	0.0897198	up	39.4538	-1.98999	0.556264	3.57742	0.000347	0.0438641	down
AT3G57260	BGL2	beta 1,3-glucanase protein_coding PATHOGENESIS-RELATED PROTEIN 2 (PR2) (AtPR2);PATHOGENESIS-RELATED PROTEIN 2 (PR-2);BETA-1,3-GLUCANASE 2 (BG2);PATHOGENESIS-RELATED PROTEIN 2 (PR2);BETA-1,3-GLUCANASE 2 (BGL2);&#946;-1,3-GLUCANASE (GNS2); (ATBG2)	4.49907	1.99842	8.24566	3.65422	3.80235	3.43666	0.626921	1.34599	0.286755	6.15653	3.92956	8.1235		4.91438	3.63108	0.753223	6.06987									352.765	2.97932	0.518458	5.74651	9.11032e-09	4.09232e-06	up	275.799	-2.72085	0.649249	4.19077	2.78e-05	0.00592994	down
AT4G12510	AT4G12510	Encodes a member of the AZI family of lipid transfer proteins. protein_coding (AZI5) (AZI5)	4.9175	3.46615	6.28676	2.66895	4.32207	4.47821	1.16533	1.6849	1.615	3.19214	3.57228	2.7796		4.89013	3.82308	1.48841	3.18134									154.789	1.07691	0.294954	3.6511	0.000261124	0.0329522	up	192.211	-1.68704	0.347251	4.85829	1.18e-06	0.000450196	down
AT4G33020	ZIP9	member of Fe(II) transporter isolog family protein_coding	1.35829	1.68692	1.58196	256.583	3.42092	4.39543	0.075109	0.317354	0.239713	30.6987	119.007	59.4552		1.54239	88.1331	0.210725	69.7204									4259.75	8.43702	0.552201	15.2789	1.057e-52	4.24616e-49	up	96.0837	-2.91894	0.556934	5.24108	1.6e-07	7.98e-05	down
AT5G10760	AT5G10760	Eukaryotic aspartyl protease family protein;(source:Araport11) protein_coding APOPLASTIC, EDS1-DEPENDENT 1 (AED1) APOPLASTIC, EDS1-DEPENDENT 1 (AED1)	2.79108	1.36219	5.89673	4.55059	2.78741	2.51552	0.937317	1.01566	0.90249	3.57719	2.29985	3.61777		3.35	3.28451	0.951824	3.16493									333.405	1.73192	0.274747	6.30369	2.90637e-10	1.84348e-07	up	313.906	-1.78618	0.501949	3.5585	0.000372983	0.0453019	down
AT5G52720	AT5G52720	Copper transport protein family;(source:Araport11) protein_coding	0.3644	0.121033	0.614584	0.101311	0.110646	0	0	0	0	0.108726	0.78854	0.625866		0.366672	0.0706523	0	0.507711									13.7043	7.26282	1.67528	4.33528	1.45575e-05	0.00316108	up	9.09361	-6.79969	1.70261	3.99368	6.51e-05	0.0119431	down
AT5G56080	NAS2	Encodes a protein with nicotianamine synthase activity. Its transcript levels rise in roots in response to zinc deficiency and rise in leaves in response to elevated levels of zinc. protein_coding NICOTIANAMINE SYNTHASE 2 (NAS2) ARABIDOPSIS THALIANA NICOTIANAMINE SYNTHASE 2 (ATNAS2);NICOTIANAMINE SYNTHASE 2 (NAS2)	2.33964	2.21403	2.46038	220.97	5.26738	5.8385	0.341393	0.254331	0.192485	46.2865	94.584	50.0442		2.33802	77.3586	0.262736	63.6382									3381.59	7.8817	0.347477	22.6827	6.6442e-114	1.60145e-109	up	126.838	-3.12327	0.327322	9.5419	1.4e-21	3.34e-18	down
AT1G07430	HAI2	Encodes a member of the group A protein phosphatase 2C (PP2C) family that is responsible for negatively regulating seed dormancy. protein_coding HIGHLY ABA-INDUCED PP2C GENE 2 (HAI2) HIGHLY ABA-INDUCED PP2C GENE 2 (HAI2);AKT1 INTERACTING PROTEIN PHOSPHATASE 1 (AIP1); (ATAIP1);HONSU (KOREAN FOR ABNORMAL DROWSINESS) (HON)	0.638296	0.796015	0.808581	0.402975	0.395012	0.29512	0.093032	0.315205	0.156006	0.275037	0.505386	0.552656		0.747631	0.364369	0.188081	0.44436																67.2202	-1.97078	0.535382	3.68107	0.000232261	0.0323513	down
AT1G12090	ELP	extensin-like protein (ELP) protein_coding EXTENSIN-LIKE PROTEIN (ELP) EXTENSIN-LIKE PROTEIN (ELP)	559.078	330.164	582.722	169.38	528.736	546.303	222.119	283.08	215.164	276.773	243.151	247.052		490.654	414.806	240.121	255.659																32533	-1.01459	0.269822	3.76023	0.00016976	0.0257437	down
AT1G14220	AT1G14220	Ribonuclease T2 family protein;(source:Araport11) protein_coding	0.715637	0.893325	0.931965	0.293186	0.530367	0.530533	0.221499	0.268847	0.20091	0.554523	0.436005	0.56864		0.846976	0.451362	0.230419	0.519723																38.3841	-1.86467	0.460611	4.04825	5.16e-05	0.0099541	down
AT1G17180	GSTU25	Encodes glutathione transferase belonging to the tau class of GSTs. Naming convention according to Wagner et al. (2002). Detoxification of the environmental pollutant 2,4,6-trinitrotoluene. Arabidopsis plant over-expressing At1g17180 were more resistant to TNT, removed more TNT from sterile and soil-based media, and had reduced levels of glutathione when grown in the presence of TNT. protein_codi…	2.83764	2.05107	3.47172	1.925	1.96014	2.36637	0.438997	0.46863	0.458712	0.739265	2.65909	0.504812		2.78681	2.08384	0.455446	1.30105																123.169	-2.58294	0.341863	7.55546	4.17e-14	5.47e-11	down
AT1G17860	KTI5	Member of Kunitz trypsin inhibitor (KTI) family involved in plant defense response against spider mites. protein_coding ARABIDOPSIS THALIANA KUNITZ TRYPSIN INHIBITOR 5 (ATKTI5) ARABIDOPSIS THALIANA KUNITZ TRYPSIN INHIBITOR 5 (ATKTI5)	13.3417	4.80678	32.06	2.35109	6.88632	7.76616	2.77344	1.79227	3.76684	1.80215	10.9066	4.27347		16.7361	5.66786	2.77752	5.66075																621	-2.54717	0.614695	4.14379	3.42e-05	0.00711284	down
AT1G22070	TGA3	Encodes a transcription factor. Like other TGAla-related factors, TGA3 has a highly conserved bZIP region and exhibits similar DNA-binding properties. protein_coding TGA1A-RELATED GENE 3 (TGA3) TGA1A-RELATED GENE 3 (TGA3)	12.073	7.95897	13.3404	7.07866	11.5273	11.2909	3.75248	6.44597	3.98672	7.04143	5.30346	5.11127		11.1241	9.96564	4.72839	5.81872																1177.63	-1.21748	0.317434	3.83538	0.000125372	0.0210841	down
AT1G22770	GI	Together with CONSTANTS (CO) and FLOWERING LOCUS T (FT), GIGANTEA promotes flowering under long days in a circadian clock-controlled flowering pathway. GI acts earlier than CO and FT in the pathway by increasing CO and FT mRNA abundance. Located in the nucleus. Regulates several developmental processes, including photoperiod-mediated flowering, phytochrome B signaling, circadian clock, carbohydra…	9.53956	5.94491	41.8603	2.56916	12.0984	12.2624	2.71651	4.81825	2.9629	3.55732	2.61565	4.13381		19.1149	8.97664	3.49922	3.43559																3587.84	-2.41487	0.639003	3.77912	0.000157385	0.0245137	down
AT1G23720	AT1G23720	Proline-rich extensin-like family protein;(source:Araport11) protein_coding EXTENSIN 15 (EXT15) EXTENSIN 15 (EXT15)	3.76892	3.37082	4.56137	2.94108	4.29372	4.78955	1.37954	1.15616	1.68484	2.96961	1.33641	1.51412		3.90037	4.00812	1.40685	1.94004																643.865	-1.44692	0.260368	5.55722	2.74e-08	1.6e-05	down
AT1G47600	BGLU34	Encodes a myrosinase. Over-expression led to a glucosinolate profile change. protein_coding BETA GLUCOSIDASE 34 (BGLU34) BETA GLUCOSIDASE 34 (BGLU34);THIOGLUCOSIDE GLUCOHYDROLASE 4 (TGG4)	1.28214	0.835618	1.3877	0.550463	1.18855	0.926436	0.282091	0.283939	0.451797	0.305013	1.09655	0.513449		1.16849	0.888483	0.339276	0.638337																99.9037	-1.75088	0.409274	4.27801	1.89e-05	0.00441713	down
AT1G48330	AT1G48330	SsrA-binding protein;(source:Araport11) protein_coding	4.73368	5.06659	4.32992	2.71594	2.98188	2.96564	2.34488	2.31204	1.45297	2.034	3.8322	2.56897		4.71007	2.88782	2.03663	2.81172																227.444	-1.20993	0.278278	4.34791	1.37e-05	0.00343411	down
AT1G49390	AT1G49390	2-oxoglutarate (2OG) and Fe(II)-dependent oxygenase superfamily protein;(source:Araport11) protein_coding	0.295202	0.337159	0.458435	0.160293	0.26522	0.295654	0.027823	0.097112	0.033959	0.236765	0.216451	0.091027		0.363599	0.240389	0.0529647	0.181414																22.0477	-2.60767	0.716402	3.63996	0.000272682	0.0366456	down
AT1G53610	AT1G53610	transmembrane protein;(source:Araport11) protein_coding	0.438904	0.306675	1.17165	0.17263	0.599599	0	0	0	0	0	0	0.218792		0.639076	0.25741	0	0.0729307																7.21149	-6.46547	1.78164	3.62893	0.000284598	0.037351	down
AT1G64590	AT1G64590	NAD(P)-binding Rossmann-fold superfamily protein;(source:Araport11) protein_coding	1.57345	1.12771	1.42151	0.889229	1.56533	2.0807	0.354281	0.2596	0.182056	0.836204	0.107714	0.569842		1.37422	1.51175	0.265312	0.504587																87.8507	-2.35709	0.382482	6.16262	7.16e-10	6.7e-07	down
AT1G66270	BGLU21	BGLU21 encodes a beta-glucosidase that has a high level of activity against the naturally occuring secondary metabolite scopolin. Recombinant BGLU21 produced in insect cells shows lower levels of activity using the structurally similar substrates esculin (33%) and 4-MU-glucoside (9%). BGLU21 is glycosylated in planta and has a C-terminal ER retention signal. Transcript analysis as well as protein…	9.99431	13.6117	15.3797	8.15925	12.6472	13.9091	5.06309	4.85051	5.51783	7.89188	7.6217	6.58125		12.9952	11.5719	5.14381	7.36494																1324.9	-1.2849	0.231201	5.55749	2.74e-08	1.6e-05	down
AT1G68280	AT1G68280	Thioesterase superfamily protein;(source:Araport11) protein_coding ACYL-LIPID THIOESTERASE 4 (ALT4) ACYL-LIPID THIOESTERASE 4 (ALT4)	0.152807	0.334513	0.396913	0.463459	0.102966	0.271512	0	0	0	0.125072	0	0		0.294744	0.279312	0	0.0416907																9.05675	-6.79425	1.65492	4.10548	4.03e-05	0.00801902	down
AT1G79680	WAKL10	Encodes a twin-domain, kinase-GC signaling molecule that may function in biotic stress responses that is critically dependent on the second messenger cGMP. protein_coding WALL ASSOCIATED KINASE (WAK)-LIKE 10 (WAKL10) WALL ASSOCIATED KINASE (WAK)-LIKE 10 (WAKL10); (ATWAKL10)	1.29949	0.640455	1.03367	0.33176	2.06995	1.91319	0.174996	0.08438	0.346337	0.617029	0.332511	0.448052		0.991204	1.4383	0.201904	0.465864																116.048	-2.2429	0.585868	3.82834	0.000129013	0.0212268	down
AT2G04025	RGF3	Encodes a root meristem growth factor (RGF). Belongs to a family of functionally redundant homologous peptides that are secreted, tyrosine-sulfated, and expressed mainly in the stem cell area and the innermost layer of central columella cells. RGFs are required for maintenance of the root stem cell niche and transit amplifying cell proliferation. Members of this family include: At5g60810 (RGF1), …	0.448986	0.36086	0.422579	0.146422	0.186615	0.340624	0	0	0	0	0	0		0.410808	0.224554	0	0																10.8133	-7.0492	1.52504	4.62231	3.79e-06	0.00113137	down
AT2G21045	AT2G21045	Arsenate reductase. Contributes to QTL for arsenate tolerance. Col is resistant and Kas-1 represents sensitive strain. protein_coding HIGH ARSENIC CONTENT 1 (HAC1) ARSENATE REDUCTASE QTL1 (ARQ1);HIGH ARSENIC CONTENT 1 (HAC1)	4.3584	3.44018	5.21287	3.14364	3.20525	4.59087	1.30169	1.81059	1.37	2.71934	2.00158	1.93329		4.33715	3.64659	1.4941	2.21807																194.281	-1.52184	0.297059	5.12302	3.01e-07	0.00012932	down
AT2G25160	CYP82F1	cytochrome P450, family 82, subfamily F, polypeptide 1;(source:Araport11) protein_coding CYTOCHROME P450, FAMILY 82, SUBFAMILY F, POLYPEPTIDE 1 (CYP82F1) CYTOCHROME P450, FAMILY 82, SUBFAMILY F, POLYPEPTIDE 1 (CYP82F1)	1.60293	0.871939	1.21298	0.405456	1.49625	1.44332	0.410987	0.433619	0.553513	0.800013	0.850496	0.376101		1.22928	1.11501	0.46604	0.675537																121.361	-1.36329	0.370341	3.68118	0.000232161	0.0323513	down
AT2G25980	AT2G25980	Mannose-binding lectin superfamily protein;(source:Araport11) protein_coding	1.51515	2.37033	2.46104	1.25854	2.0033	2.80922	0.850511	0.823155	0.476509	1.36134	1.02978	0.787816		2.11551	2.02368	0.716725	1.05964																183.31	-1.56702	0.360107	4.35153	1.35e-05	0.00343411	down
AT2G29170	AT2G29170	NAD(P)-binding Rossmann-fold superfamily protein;(source:Araport11) protein_coding	5.15252	2.6528	1.57761	0.927838	4.30983	3.42169	0.546169	1.10424	0.358839	2.22358	0.5996	1.77694		3.12764	2.88645	0.66975	1.53338																103.162	-2.22198	0.610398	3.64022	0.000272404	0.0366456	down
AT2G30130	ASL5	Overexpression/activation tagged allele has epinastic leaves, reduced apical dominance and is sterile. Gene is similar to asymmetric leaves (AS)/lateral organ boundary (LOB) genes which repress KNOX gene expression. protein_coding (ASL5) (ASL5); (LBD12);PEACOCK 1 (PCK1)	0.198945	0.093904	0.299453	0.110814	0.098013	0.101347	0	0	0	0.10299	0.082296	0		0.197434	0.103391	0	0.061762																9.10701	-6.80171	1.67059	4.07144	4.67e-05	0.00908007	down
AT2G36710	AT2G36710	Pectin lyase-like superfamily protein;(source:Araport11) protein_coding	0.142935	0.100377	0.091285	0.250288	0.193229	0.193891	0	0	0	0	0.079564	0.124917		0.111532	0.212469	0	0.0681603																6.36561	-6.28433	1.73974	3.61223	0.000303572	0.0390403	down
AT2G42540	COR15A	A cold-regulated gene whose product is targeted to the chloroplast. Cor15am protects stromal proteins from aggregation under various stress conditions. Constitutive expression increases freezing tolerance in protoplasts in vitro and chloroplasts in vivo. NMR and x-ray diffraction studies suggest that COR15a alters the intrinsic curvature of the inner membrane of chloroplast envelope. Late Embryog…	5.69813	7.02604	9.25139	2.51804	7.4917	7.57479	2.44065	2.7327	2.31802	2.0192	1.73523	3.90302		7.32519	5.86151	2.49712	2.55248																566.847	-1.54227	0.255543	6.03526	1.59e-09	1.39e-06	down
AT2G46860	PPa3	Encodes a protein that might have inorganic pyrophosphatase activity. protein_coding PYROPHOSPHORYLASE 3 (PPa3) PYROPHOSPHORYLASE 3 (AtPPa3);PYROPHOSPHORYLASE 3 (PPa3)	0.238775	0.135967	0.112196	0.188889	0.115709	0	0	0	0	0.041651	0.046692	0		0.162313	0.101533	0	0.0294477																6.38342	-6.28811	1.76492	3.56284	0.00036687	0.0451201	down
AT3G01190	AT3G01190	Peroxidase superfamily protein;(source:Araport11) protein_coding	5.93295	3.21805	6.30521	3.18127	4.35341	5.52015	1.54636	1.70768	2.05749	3.59136	1.72735	2.29735		5.15207	4.35161	1.77051	2.53869																350.851	-1.5129	0.339581	4.45521	8.38e-06	0.00226678	down
AT3G01795	AT3G01795	Natural antisense transcript overlaps with AT3G05880;(source:Araport11) antisense_long_noncoding_rna	2.3729	0.999329	6.37329	0.920087	2.14916	1.33109	0.502095	0.388175	0.274743	1.54931	0.883776	0.3369		3.2485	1.46678	0.388338	0.923329																35.6908	-2.94337	0.797438	3.69103	0.000223347	0.0318452	down
AT3G13610	AT3G13610	Encodes a Fe(II)- and 2-oxoglutarate-dependent dioxygenase family gene F6'H1. Mutations in this gene compromise iron uptake and the production of fluorescent phenolics involved in Fe uptake. The mRNA is cell-to-cell mobile. protein_coding (F6'H1) (F6'H1)	1.99756	2.69261	3.01725	1.96558	2.24059	3.18371	0.929833	0.673029	0.531625	1.58454	1.79329	0.79468		2.56914	2.4633	0.711496	1.39084																180.486	-1.84742	0.327814	5.63559	1.74e-08	1.12e-05	down
AT3G15240	AT3G15240	Serine/threonine-protein kinase WNK (With No Lysine)-like protein;(source:Araport11) protein_coding	0.580366	0.843666	0.617262	0.425839	0.498686	0.594627	0.269471	0.233922	0.187213	0.226713	0.484402	0.365084		0.680431	0.506384	0.230202	0.358733																53.8576	-1.5551	0.420141	3.70139	0.000214425	0.0308174	down
AT3G21340	AT3G21340	Leucine-rich repeat protein kinase family protein;(source:Araport11) protein_coding	0.1091	0.069506	0.159074	0.040541	0.140919	0.120286	0	0	0.011813	0	0.065154	0		0.11256	0.100582	0.00393767	0.021718																13.3059	-4.81058	1.31782	3.65041	0.000261821	0.0355901	down
AT3G26290	CYP71B26	putative cytochrome P450 protein_coding	26.326	14.2001	18.5629	4.88789	10.4956	11.9827	5.68221	11.6206	4.8422	7.10104	6.64895	12.2934		19.6963	9.12206	7.38166	8.68112																1706.34	-1.43924	0.403668	3.5654	0.000363307	0.0449592	down
AT3G28550	AT3G28550	Proline-rich extensin-like family protein;(source:Araport11) protein_coding EXTENSIN 16 (EXT16) EXTENSIN 16 (EXT16)	3.63782	2.81837	4.13491	2.91872	4.81233	4.11745	1.45846	1.39192	1.64316	3.73681	2.16309	1.74476		3.53037	3.9495	1.49785	2.54822																616.082	-1.21527	0.229055	5.30557	1.12e-07	5.89e-05	down
AT3G52970	CYP76G1	member of CYP76G protein_coding CYTOCHROME P450, FAMILY 76, SUBFAMILY G, POLYPEPTIDE 1 (CYP76G1) CYTOCHROME P450, FAMILY 76, SUBFAMILY G, POLYPEPTIDE 1 (CYP76G1)	0.051765	0.160547	0.151166	0.053665	0.061236	0.242896	0	0	0	0.029688	0	0		0.121159	0.119266	0	0.009896																8.12909	-6.63835	1.72413	3.85026	0.00011799	0.0201005	down
AT3G54040	AT3G54040	PAR1 protein;(source:Araport11) protein_coding	5.25085	4.24615	4.01772	4.21396	3.96105	4.50647	1.94081	1.87337	1.75473	2.35204	2.05119	2.97924		4.5049	4.22716	1.8563	2.46082																280.596	-1.27642	0.229208	5.56883	2.56e-08	1.56e-05	down
AT3G54580	AT3G54580	Proline-rich extensin-like family protein;(source:Araport11) protein_coding EXTENSIN 17 (EXT17) EXTENSIN 17 (EXT17)	3.73297	2.50895	3.8253	2.61664	4.59159	3.25317	1.48729	1.24618	1.57773	3.64032	2.08074	1.55374		3.35574	3.48713	1.43707	2.42493																599.555	-1.20429	0.255928	4.7056	2.53e-06	0.000830083	down
AT3G62550	AT3G62550	Adenine nucleotide alpha hydrolases-like superfamily protein;(source:Araport11) protein_coding	24.9436	23.2992	153.152	4.19422	38.3852	40.4203	6.91393	12.7073	13.3544	21.555	4.09845	3.46799		67.1315	27.6666	10.9919	9.70715																3321.89	-2.56137	0.679774	3.76798	0.000164576	0.0251026	down
AT4G11070	WRKY41	member of WRKY Transcription Factor; Group III; AvrRps4C can associate with the DNA-binding domain. protein_coding (WRKY41) (AtWRKY41); (WRKY41)	0.079166	0.080231	0.647601	0	0.033733	0.067384	0	0	0	0.090154	0.03984	0.012057		0.268999	0.0337057	0	0.0473503																11.7296	-7.16737	1.84656	3.88146	0.00010383	0.0180397	down
AT4G11470	CRK31	Encodes a cysteine-rich receptor-like protein kinase. protein_coding	0.939588	0.48507	0.77445	0.079466	1.10029	0.891906	0.18997	0.107583	0.092036	0.47428	0.124971	0.076589		0.733036	0.690553	0.129863	0.22528																72.5269	-2.42242	0.464871	5.21095	1.88e-07	8.96e-05	down
AT4G11880	AGL14	AGL12, AGL14, and AGL17 are all preferentially expressed in root tissues and therefore represent the only characterized MADS box genes expressed in roots. The mRNA is cell-to-cell mobile. protein_coding AGAMOUS-LIKE 14 (AGL14) XAANTAL2 (XAL2);AGAMOUS-LIKE 14 (AGL14)	0.914836	0.75351	1.17987	0.413236	0.744712	0.956372	0.320349	0.356521	0.360994	0.614592	0.275518	0.75767		0.949406	0.704773	0.345955	0.54926																62.4796	-1.41198	0.385611	3.66165	0.000250593	0.0344205	down
AT4G12520	AT4G12520	Bifunctional inhibitor/lipid-transfer protein/seed storage 2S albumin superfamily protein;(source:Araport11) protein_coding	5.79614	4.9013	8.15225	3.00501	5.50331	6.26112	1.74249	2.82062	2.34184	3.89154	5.00847	4.14398		6.28323	4.92315	2.30165	4.348																282.171	-1.42486	0.328948	4.33156	1.48e-05	0.00366446	down
AT4G12900	AT4G12900	Gamma interferon responsive lysosomal thiol (GILT) reductase family protein;(source:Araport11) protein_coding	3.33427	2.54258	4.08178	1.53486	3.75008	4.21046	0.590979	1.31042	0.758201	1.89952	1.22072	1.13907		3.31954	3.16513	0.886534	1.41977																178.994	-1.87866	0.403234	4.65899	3.18e-06	0.000980794	down
AT4G17215	AT4G17215	Pollen Ole e 1 allergen and extensin family protein;(source:Araport11) protein_coding	2.53815	1.63385	1.88987	0.848184	1.53023	2.41321	0.967917	0.587929	0.698212	1.15424	0.815366	0.902403		2.02062	1.59721	0.751353	0.957336																93.3402	-1.41431	0.373195	3.78974	0.000150804	0.0237161	down
AT4G22666	AT4G22666	Bifunctional inhibitor/lipid-transfer protein/seed storage 2S albumin superfamily protein;(source:Araport11) protein_coding GLYCOSYLPHOSPHATIDYLINOSITOL-ANCHORED LIPID PROTEIN TRANSFER 28 (LTPG28) GLYCOSYLPHOSPHATIDYLINOSITOL-ANCHORED LIPID PROTEIN TRANSFER 28 (LTPG28)	1.57387	1.04142	2.12549	1.07166	1.40014	1.76755	0.497484	0.510239	0.530568	0.853884	0.574115	0.879462		1.58026	1.41312	0.512764	0.769154																64.1954	-1.58966	0.428183	3.71257	0.000205169	0.0300705	down
AT4G38250	AT4G38250	Transmembrane amino acid transporter family protein;(source:Araport11) protein_coding (AT4G38250) (AT4G38250)	0.886784	1.96625	1.78425	1.36161	0.362842	1.14325	0.414849	0.520172	0.544984	1.3041	0.685996	3.74246		1.54576	0.9559	0.493335	1.91085																128.108	-1.63282	0.428166	3.81353	0.000136999	0.0220698	down
AT5G02780	GSTL1	Encodes a member of the lambda family of glutathione transferases. It has thiol transferase activity and self S-glutathionylation activity in vitro. protein_coding GLUTATHIONE TRANSFERASE LAMBDA 1 (GSTL1) GLUTATHIONE TRANSFERASE LAMBDA 1 (GSTL1)	1.64274	1.04366	1.6936	0.732863	0.983075	1.30093	0.3068	0.253847	0.607128	0.780954	1.02876	0.704148		1.46	1.00562	0.389258	0.837953																78.3973	-1.85187	0.503572	3.67747	0.000235558	0.0325255	down
AT5G05260	CYP79A2	Encodes cytochrome P450 CYP79A2; involved in turnover of benzyl glucosinolate and an additive effect of different aldoximes on phenylpropanoid repression. protein_coding	0.084851	0.186701	0.077401	13.1219	0.129849	0	0	0	0	0	0	0		0.116318	4.41724	0	0																7.81573	-6.58103	1.71941	3.82749	0.000129456	0.0212268	down
AT5G05500	MOP10	Encodes Proline-rich protein-like PRPL1, controls elongation of root hairs. protein_coding (MOP10) (MOP10); (ATPRPL1);PROLINE-RICH PROTEIN-LIKE 1 (PRPL1)	1.04706	1.23489	1.14287	1.54479	0.460697	0.727442	0.401111	0.424358	0.371007	0.770665	0.776411	0.494404		1.14161	0.910977	0.398825	0.680493																50.567	-1.50861	0.388631	3.88186	0.000103659	0.0180397	down
AT5G06845	AT5G06845	None;(source:Araport11) long_noncoding_rna	3.49034	4.11478	3.36811	4.01567	1.71999	2.94368	1.62336	0.89544	1.35904	2.02291	2.15632	1.59219		3.65774	2.89312	1.29261	1.92381																81.2162	-1.48202	0.382058	3.87904	0.000104869	0.0181003	down
AT5G14330	AT5G14330	transmembrane protein;(source:Araport11) protein_coding	4.82429	3.72327	3.25026	3.80775	3.4987	4.94428	1.63989	1.23007	1.33523	2.15603	2.32877	2.81744		3.93261	4.08358	1.40173	2.43408																121.556	-1.47494	0.321781	4.58368	4.57e-06	0.0012888	down
AT5G23810	AAP7	Encodes nonfunctional amino acid transporter. AAP7 is the most distantly related member of the AAP family, a group of well characterized amino acid transporters within the ATF1 superfamily. Expression of this gene has not been detected with RNA gel blots or promoter GUS studies. protein_coding AMINO ACID PERMEASE 7 (AAP7) AMINO ACID PERMEASE 7 (AAP7)	3.80649	2.90399	4.02219	1.43391	2.755	2.8886	0.743383	1.387	1.35731	1.91844	0.924126	1.52107		3.57756	2.35917	1.16256	1.45454																331.566	-1.58619	0.335815	4.72342	2.32e-06	0.000780028	down
AT5G26290	AT5G26290	MATH domain containing TRAF-like protein. Mutants show defects in both male and female gametophyte development.Potentially regulated by siRNA/miRNA as a number of siRNA's map to the locus as well as miR777. protein_coding TRAF MEDIATED GAMETOGENESIS PROGRESSION (RAMGAP) TRAF MEDIATED GAMETOGENESIS PROGRESSION (RAMGAP)	1.0816	1.53725	2.22382	1.55198	1.57841	2.24979	0.584198	0.555026	0.368302	1.19409	0.978205	0.878237		1.61422	1.79339	0.502509	1.01684																92.1734	-1.67322	0.421019	3.97421	7.06e-05	0.0128648	down
AT5G27660	DEG14	Encodes a protein with similarity to human PARK13, a mitochondrial protease implicated in Parkinson disease. DEG14 is induced by heat stress and involved in degradation of misfolded proteins. protein_coding	7.75238	8.67769	7.72881	8.2019	5.52963	5.75752	4.39619	3.53361	3.65293	4.12904	4.10451	3.53259		8.05296	6.49635	3.86091	3.92205																839.92	-1.05824	0.187523	5.64328	1.67e-08	1.09e-05	down
AT5G36140	CYP716A2	Encodes a member of the CYP716A subfamily of cytochrome P450 monooxygenases with triterpene oxidizing activity catalyzing C-28 hydroxylation of alpha-amyrin, beta-amyrin, and lupeol, producing uvaol, erythrodiol, and betulin, respectively.In particular, 22alpha-hydroxylation activity has been observed against alpha-amyrin. Should be merged with At5g36130. protein_coding CYTOCHROME P450, FAMILY 71…	0.325109	0.311691	0.555885	0.218831	0.169023	0.368697	0	0	0	0.06947	0.111462	0		0.397562	0.252184	0	0.0603107																15.5834	-7.57688	1.45815	5.19623	2.03e-07	9.53e-05	down
AT5G36180	scpl1	serine carboxypeptidase-like 1;(source:Araport11) protein_coding SERINE CARBOXYPEPTIDASE-LIKE 1 (scpl1) SERINE CARBOXYPEPTIDASE-LIKE 1 (scpl1)	1.08394	0.608268	1.16392	0.870966	0.94518	1.04993	0.278311	0.448902	0.19931	0.528715	0.70008	0.441854		0.952041	0.955358	0.308841	0.556883																89.3858	-1.74006	0.430438	4.04253	5.29e-05	0.0101257	down
AT5G38910	AT5G38910	RmlC-like cupins superfamily protein;(source:Araport11) protein_coding	0.620482	1.09511	0.831477	0.530903	0.68291	1.13179	0.156398	0.074602	0.167959	0	0	0.173544		0.849024	0.781868	0.132986	0.057848																32.4733	-2.5984	0.608554	4.26979	1.96e-05	0.00450126	down
AT5G60530	AT5G60530	Root tip expressed LEA protein involved in ribosome biogenesis. protein_coding	0.741763	0.791396	1.10719	0.568742	1.04659	0.667748	0.24369	0.24297	0.326285	0.669148	0.237356	0.420982		0.880115	0.761026	0.270982	0.442495																77.1738	-1.66953	0.386931	4.31479	1.6e-05	0.0038451	down
AT5G62720	AT5G62720	Integral membrane HPP family protein. Putative nitrate transporter. protein_coding (ATNITR2;1) (ATNITR2;1)	89.3568	87.9517	171.957	93.9852	75.3908	76.8999	55.4893	54.5946	37.7739	50.3269	55.4855	42.6601		116.422	82.092	49.286	49.4908																9345.56	-1.22835	0.317691	3.86649	0.000110413	0.0189326	down
AT1G02340	HFR1	Encodes a light-inducible, nuclear bHLH protein involved in phytochrome signaling. Mutants exhibit a long-hypocotyl phenotype only under far-red light but not under red light and are defective in other phytochrome A-related responses. Mutants also show blue light response defects. HFR1 interacts with COP1, co-localizes to the nuclear specks and is ubiquinated by COP1. protein_coding LONG HYPOCOTY…	6.69259	3.2201	3.54459	3.31578	2.79959	3.7413	15.3588	16.3318	10.7535	5.83767	9.00135	7.15401		4.48576	3.28556	14.148	7.33101																970.063	1.65739	0.34393	-4.81898	1.44e-06	0.000533177	up	566.262	1.04986	0.237898	4.41308	1.02e-05	0.000762051	up
AT1G29090	AT1G29090	Cysteine proteinases superfamily protein;(source:Araport11) protein_coding	0.213835	0.039761	0.031474	0.050448	0	0	2.08791	3.71842	1.38857	0.170712	1.37828	1.43343		0.0950233	0.016816	2.3983	0.994143																134.891	4.61461	0.703779	-6.5569	5.49e-11	5.54e-08	up	54.5869	5.61971	1.26817	4.43135	9.36e-06	0.000719755	up
AT1G43910	AT1G43910	P-loop containing nucleoside triphosphate hydrolases superfamily protein;(source:Araport11) protein_coding	2.95161	2.87972	2.32298	6.63665	3.0689	2.73823	6.48555	5.39762	5.26141	7.76229	15.1247	10.6596		2.7181	4.14792	5.71486	11.1822																522.338	1.07443	0.214498	-5.00902	5.47e-07	0.000224258	up	959.324	1.34061	0.389053	3.44582	0.000569336	0.0150048	up
AT1G44830	AT1G44830	Encodes a nuclear-localized member of the DREB subfamily A-5 of ERF/AP2 transcription factor family. The protein contains one AP2 domain. There are 15 members in this subfamily including RAP2.1, RAP2.9 and RAP2.10. Overexpression in cultured cells results in an increase in pectin deposition.ERF014 differentially regulates responses to bacterial and fungal pathogens. protein_coding ERF TRANSCRIPTI…	2.22141	3.3878	3.39616	1.61783	1.80018	1.57489	5.82293	9.54341	6.99462	4.43804	5.39099	7.61025		3.00179	1.6643	7.45366	5.8131																342.557	1.31879	0.327532	-4.02644	5.66e-05	0.0107656	up	248.832	1.69047	0.303025	5.57865	2.42e-08	5.04e-06	up
AT2G34070	TBL37	Encodes a member of the TBL (TRICHOME BIREFRINGENCE-LIKE) gene family containing a plant-specific DUF231 (domain of unknown function) domain. TBL gene family has 46 members, two of which (TBR/AT5G06700 and TBL3/AT5G01360) have been shown to be involved in the synthesis and deposition of secondary wall cellulose, presumably by influencing the esterification state of pectic polymers. A nomenclature…	21.4549	25.9801	21.3461	23.7047	14.8558	14.1458	46.9024	59.4642	43.7749	41.7739	68.7208	63.927		22.927	17.5688	50.0472	58.1406																4833.69	1.13028	0.215874	-5.23581	1.64e-07	7.98e-05	up	5058.73	1.62922	0.272927	5.96942	2.38e-09	7.1e-07	up
AT3G54510	AT3G54510	Early-responsive to dehydration stress protein (ERD4);(source:Araport11) protein_coding REDUCED HYPEROSMOLALITY-INDUCED CA2+ INCREASE 2.5 (OSCA2.5) REDUCED HYPEROSMOLALITY-INDUCED CA2+ INCREASE 2.5 (OSCA2.5)	1.6483	3.14865	1.68268	1.82597	0.99101	0.436524	4.09194	7.44083	12.5054	7.89979	6.39071	5.40128		2.15988	1.0845	8.01274	6.56393																1037.03	1.92541	0.487973	-3.94573	7.96e-05	0.0141986	up	779.249	2.52526	0.449429	5.6188	1.92e-08	4.16e-06	up
AT5G17300	RVE1	Myb-like transcription factor that regulates hypocotyl growth by regulating free auxin levels in a time-of-day specific manner. protein_coding REVEILLE 1 (RVE1) REVEILLE 1 (RVE1)	27.3083	23.0981	12.1952	21.1332	9.80613	9.59088	90.1428	48.6456	92.1876	76.9029	71.8697	54.1191		20.8672	13.5101	76.992	67.6305																7137.6	1.89241	0.396301	-4.77518	1.8e-06	0.00064501	up	5937.56	2.24158	0.32915	6.8102	9.75e-12	6.14e-09	up
AT5G39660	CDF2	Dof-type zinc finger domain-containing protein, identical to H-protein promoter binding factor-2a GI:3386546 from (Arabidopsis thaliana). Interacts with LKP2 and FKF1, but its overexpression does not change flowering time under short or long day conditions. protein_coding CYCLING DOF FACTOR 2 (CDF2) CYCLING DOF FACTOR 2 (CDF2)	19.2169	19.1876	17.451	16.0474	15.8009	13.1449	50.9341	30.1835	41.941	35.8761	41.7033	21.4787		18.6185	14.9977	41.0195	33.0194																5013.22	1.1323	0.241417	-4.69021	2.73e-06	0.00086475	up	4184.65	1.02552	0.269568	3.80432	0.000142194	0.00551256	up
AT5G47000	AT5G47000	Peroxidase superfamily protein;(source:Araport11) protein_coding	0.080618	0.02286	0.023784	0.029214	0.022428	0.099089	0.560079	0.286761	0.230079	0.201234	0.584008	0.326486		0.0424207	0.0502437	0.358973	0.370576																23.2711	2.97455	0.787275	-3.77829	0.000157912	0.0245137	up	24.4509	2.79142	0.809948	3.44641	0.00056808	0.0149896	up
AT5G53970	TAT7	Encodes a cytosolic tyrosine aminotransferase which is strongly induced upon aging and coronatine treatment. AtTAT1 prefers Tyr as an amino donor but can also use Phe, Trp, His, Met, and Leu. The mRNA is cell-to-cell mobile. protein_coding TYROSINE AMINOTRANSFERASE 7 (TAT7) (TAT1);TYROSINE AMINOTRANSFERASE 7 (TAT7);TYR AMINOTRANSFERASE 1 (ATTAT1)	33.667	31.5746	36.0953	24.4639	23.0555	25.1814	55.238	80.9677	73.3127	50.6532	96.2391	90.2908		33.779	24.2336	69.8394	79.061																6490.63	1.06499	0.227247	-4.68646	2.78e-06	0.000868148	up	6540.16	1.5952	0.270117	5.90557	3.51e-09	1.01e-06	up
AT5G53980	HB52	Encodes a homeodomain leucine zipper class I (HD-Zip I) protein. protein_coding HOMEOBOX PROTEIN 52 (HB52) HOMEOBOX PROTEIN 52 (HB52);HOMEOBOX PROTEIN 52 (ATHB52)	0.989945	0.664524	0.811064	0.589337	0.435355	0.231644	3.71446	3.30115	1.53378	0.542466	5.66765	1.60616		0.821844	0.418779	2.8498	2.60542																134.78	1.77771	0.419493	-4.23776	2.26e-05	0.00501933	up	111.088	2.49782	0.797446	3.13227	0.00173458	0.0315677	up
ATCG00030	-	Lysine tRNA pre_trna TRNALYS (TRNK) TRNALYS (TRNK); (TRNK-UUU); (TRNA LYS)	9.70453	10.6913	7.01379	8.60217	9.66434	9.3672	38.1129	32.8859	45.6205	47.2287	52.6097	46.0446		9.13653	9.21124	38.8731	48.6277																129.121	2.08375	0.353135	-5.90072	3.62e-09	2.88e-06	up	156.115	2.27565	0.24622	9.24235	2.41e-20	5.67e-17	up
ATCG00040	-	Encodes a maturase located in the trnK intron in the chloroplast genome. protein_coding MATURASE K (MATK) MATURASE K (MATK)	5.08572	8.0407	4.74636	13.0271	5.88922	5.27754	14.5302	16.093	19.0709	25.5189	24.4893	21.0415		5.95759	8.06462	16.5647	23.6832																1344.73	1.48187	0.311049	-4.7641	1.9e-06	0.000646323	up	1905.6	1.47321	0.342681	4.29907	1.72e-05	0.00110952	up
ATCG00270	psbD	PSII D2 protein protein_coding PHOTOSYSTEM II REACTION CENTER PROTEIN D (PSBD) PHOTOSYSTEM II REACTION CENTER PROTEIN D (PSBD)	62.0764	73.7518	76.8283	234.834	63.555	48.6314	294.252	266.679	369.017	381.099	406.352	367.373		70.8855	115.674	309.983	384.941																15256.7	2.14483	0.231883	-9.24963	2.25e-20	4.55e-17	up	20084.7	1.67451	0.518506	3.22948	0.00124016	0.0252135	up
ATCG00300	psbZ	encodes PsbZ, which is a subunit of photosystem II. In Chlamydomonas, this protein has been shown to be essential in the interaction between PS II and the light harvesting complex II. protein_coding (YCF9) (YCF9)	42.9267	59.8731	32.1936	80.1299	38.6215	38.6971	120.259	100.625	139.038	138.456	145.266	128.038		44.9978	52.4828	119.974	137.253																1176.17	1.4195	0.321115	-4.42052	9.85e-06	0.00260931	up	1364.37	1.30085	0.299954	4.33681	1.45e-05	0.000990344	up
ATCG00380	rps4	Chloroplast encoded ribosomal protein S4 protein_coding CHLOROPLAST RIBOSOMAL PROTEIN S4 (RPS4) CHLOROPLAST RIBOSOMAL PROTEIN S4 (RPS4);RIBOSOMAL PROTEIN US4C (US4C)	10.4771	12.6914	9.38654	10.6562	11.3163	8.81284	25.7903	25.8824	23.208	27.9508	35.876	27.0336		10.8517	10.2618	24.9602	30.2868																814.954	1.20158	0.214632	-5.59835	2.16e-08	1.35e-05	up	936.002	1.44748	0.193439	7.48285	7.27e-14	6.17e-11	up
ATCG00400	-	tRNA-Leu pre_trna (TRNL.1) (TRNL.1)	120.571	103.733	81.4014	17.043	94.8569	84.4694	221.943	240.991	229.546	255.241	247.177	280.699		101.902	65.4564	230.827	261.039																1075.33	1.18725	0.230072	-5.16033	2.47e-07	0.000111506	up	1074.45	1.8567	0.568508	3.26592	0.0010911	0.0232547	up
ATCG00440	ndhC	Encodes NADH dehydrogenase D3 subunit of the chloroplast NAD(P)H dehydrogenase complex protein_coding (NDHC) (NDHC)	48.1138	69.2533	38.2501	28.0993	47.1963	34.8569	181.249	172.794	188.573	177.146	206.808	215.728		51.8724	36.7175	180.872	199.894																3180.45	1.80305	0.288379	-6.25238	4.04e-10	3.93e-07	up	3258.03	2.32559	0.266225	8.73543	2.43e-18	3.57e-15	up
ATCG00450	-	tRNA-Val pre_trna (TRNV.1) (TRNV.1)	16.8252	20.0177	14.0397	8.22153	18.6386	17.016	50.4109	40.8274	43.5534	55.9595	52.008	51.8105		16.9609	14.6254	44.9306	53.2593																174.463	1.401	0.284388	-4.92638	8.38e-07	0.000328008	up	194.91	1.73503	0.388872	4.4617	8.13e-06	0.000645192	up
ATCG00480	atpB	chloroplast-encoded gene for beta subunit of ATP synthase protein_coding ATP SYNTHASE SUBUNIT BETA (PB) ATP SYNTHASE SUBUNIT BETA (ATPB);ATP SYNTHASE SUBUNIT BETA (PB); (CF1BETA); (ATHCF1BETA)	1858.77	2548.22	2286.73	301.845	2394.45	2326.28	6408.01	7520.4	6562.85	7499.4	8327.49	7670.47		2231.24	1674.19	6830.42	7832.46																509673	1.62087	0.210068	-7.71593	1.2e-14	1.66e-11	up	542286	2.08085	0.632985	3.28735	0.00101134	0.0222423	up
ATCG00650	rps18	chloroplast-encoded ribosomal protein S18 protein_coding RIBOSOMAL PROTEIN S18 (RPS18) RIBOSOMAL PROTEIN S18 (RPS18);RIBOSOMAL PROTEIN BS18C (BS18C)	25.1426	23.3496	16.0613	13.6399	18.8022	14.3616	44.6509	42.1598	55.6922	48.2844	56.2797	49.9506		21.5179	15.6012	47.501	51.5049																796.532	1.15357	0.286874	-4.02117	5.79e-05	0.0108519	up	783.071	1.60534	0.218764	7.33822	2.16e-13	1.71e-10	up
ATCG00740	rpoA	RNA polymerase alpha subunit protein_coding RNA POLYMERASE SUBUNIT ALPHA (RPOA) RNA POLYMERASE SUBUNIT ALPHA (RPOA)	107.493	89.4585	92.4267	29.3556	62.9989	68.0627	235.709	232.171	248.123	281.588	275.308	231.974		96.4595	53.4724	238.668	262.957																12462.5	1.3192	0.165822	-7.95552	1.78e-15	2.6e-12	up	11904.2	2.16974	0.358857	6.04625	1.48e-09	4.54e-07	up
ATCG00750	rps11	30S chloroplast ribosomal protein S11 protein_coding RIBOSOMAL PROTEIN S11 (RPS11) RIBOSOMAL PROTEIN US11C (US11C);RIBOSOMAL PROTEIN S11 (RPS11)	115.097	104.976	114.174	30.3195	82.9807	80.4608	328.634	329.124	349.493	388.145	400.031	332.331		111.416	64.587	335.75	373.502																7007.12	1.60406	0.14968	-10.7166	8.51e-27	4.47e-23	up	6929.18	2.39915	0.405778	5.91247	3.37e-09	9.91e-07	up
ATCG00760	rpl36	encodes a chloroplast ribosomal protein L36, a constituent of the large subunit of the ribosomal complex protein_coding RIBOSOMAL PROTEIN L36 (RPL36) RIBOSOMAL PROTEIN BL36C (BL36C);RIBOSOMAL PROTEIN L36 (RPL36)	155.091	128.684	148.555	29.0955	101.158	103.681	416.299	443.099	459.605	517.399	539.213	434.051		144.11	77.9779	439.668	496.888																2501.84	1.62349	0.172501	-9.41148	4.89e-21	1.07e-17	up	2483.86	2.53418	0.4734	5.35315	8.64e-08	1.51e-05	up
ATCG00770	rps8	chloroplast 30S ribosomal protein S8 protein_coding RIBOSOMAL PROTEIN S8 (RPS8) RIBOSOMAL PROTEIN S8 (RPS8);RIBOSOMAL PROTEIN US8C (US8C)	174.414	163.469	160.828	32.6257	110.314	109.324	402.545	409.464	410.001	469.433	504.426	395.954		166.237	84.088	407.337	456.605																8723.16	1.30298	0.143832	-9.05902	1.32e-19	2.47e-16	up	8311.58	2.30394	0.46063	5.0017	5.68e-07	7.64e-05	up
ATCG00780	rpl14	encodes a chloroplast ribosomal protein L14, a constituent of the large subunit of the ribosomal complex protein_coding RIBOSOMAL PROTEIN L14 (RPL14) RIBOSOMAL PROTEIN L14 (RPL14);RIBOSOMAL PROTEIN UL14C (UL14C)	707.472	636.36	637.419	67.1356	523.67	530.719	1514.97	1665.98	1546.6	1617.94	1861.93	1612.25		660.417	373.841	1575.85	1697.37																30978.8	1.26489	0.150487	-8.40533	4.27e-17	7e-14	up	29122.2	2.03683	0.634327	3.21101	0.00132267	0.0263329	up
ATCG00800	rps3	encodes a chloroplast ribosomal protein S3, a constituent of the small subunit of the ribosomal complex protein_coding RESISTANCE TO PSEUDOMONAS SYRINGAE 3 (RPS3) RIBOSOMAL PROTEIN US3C (US3C)	559.477	606.014	422.85	72.7699	387.243	364.947	1030.24	1115.49	1104.72	1126.12	1241.11	1127.39		529.447	274.986	1083.48	1164.87																39847	1.0395	0.22425	-4.63543	3.56e-06	0.00108509	up	36081.9	1.94125	0.55178	3.51817	0.000434532	0.0124067	up
ATCG00810	rpl22	encodes a chloroplast ribosomal protein L22, a constituent of the large subunit of the ribosomal complex protein_coding RIBOSOMAL PROTEIN L22 (RPL22) RIBOSOMAL PROTEIN UL22C (UL22C);RIBOSOMAL PROTEIN L22 (RPL22)	376.928	405.005	299.132	58.4281	273.412	264.581	773.874	858.509	831.186	875.687	988.845	854.603		360.355	198.807	821.189	906.378																21457.5	1.19527	0.210874	-5.66817	1.44e-08	9.71e-06	up	20326.5	2.04798	0.52767	3.88118	0.000103951	0.00433348	up
ATCG00820	-	Encodes a 6.8-kDa protein of the small ribosomal subunit. protein_coding RIBOSOMAL PROTEIN S19 (RPS19) RIBOSOMAL PROTEIN US19C (US19C);RIBOSOMAL PROTEIN S19 (RPS19)	318.192	330.991	243.763	62.088	232.997	230.896	763.644	803.492	797.683	860.453	971.993	828.083		297.649	175.327	788.273	886.843																11390.3	1.41161	0.209836	-6.72721	1.73e-11	1.81e-08	up	11263.2	2.20039	0.481865	4.56639	4.96e-06	0.000427184	up
ATCG00830	rpl2	encodes a chloroplast ribosomal protein L2, a constituent of the large subunit of the ribosomal complex protein_coding RIBOSOMAL PROTEIN L2 (RPL2.1) RIBOSOMAL PROTEIN L2 (RPL2.1);RIBOSOMAL PROTEIN UL2CZ (UL2CZ)	248.799	242.624	216.736	59.4017	177.066	179.601	780.738	889.05	846.248	893.606	1000.35	911.895		236.053	138.69	838.679	935.282																33339.8	1.83888	0.173664	-10.5887	3.36e-26	1.47e-22	up	33557.8	2.61943	0.4289	6.10732	1.01e-09	3.39e-07	up
ATCG00840	rpl23	One of two chloroplast genes that encode chloroplast ribosomal protein L23, a constituent of the large subunit of the ribosomal complex. protein_coding RIBOSOMAL PROTEIN L23.1 (RPL23.1) RIBOSOMAL PROTEIN L23.1 (RPL23.1);RIBOSOMAL PROTEIN L23 (RPL23);RIBOSOMAL PROTEIN UL23CZ (UL23CZ)	83.3506	74.332	77.9351	21.4499	61.8588	65.5568	229.931	257.671	254.517	289.952	273.546	257.632		78.5392	49.6218	247.373	273.71																3455.66	1.66766	0.166283	-10.0291	1.14e-23	3.31e-20	up	3464.8	2.33143	0.430508	5.41553	6.11e-08	1.11e-05	up
ATCG00890	-	NADH dehydrogenase ND2 protein_coding (NDHB.1) (NDHB.1)	4.76517	4.70579	6.7884	8.72264	4.96937	4.4593	12.1696	13.0484	16.4011	18.0293	18.4045	14.7889		5.41978	6.05044	13.873	17.0742																850.57	1.37752	0.267662	-5.14648	2.65e-07	0.000118021	up	1029.08	1.40517	0.274889	5.11176	3.19e-07	4.69e-05	up
ATCG01000	-	Ycf1 protein;(source:Araport11) protein_coding (YCF1.1) (YCF1.1)	33.264	23.9528	21.8778	6.64233	19.4316	21.6621	58.4467	65.6813	52.2195	65.8323	73.5043	63.017		26.3649	15.912	58.7825	67.4512																3293.12	1.16327	0.233794	-4.97564	6.5e-07	0.000258508	up	3277.15	1.94911	0.440728	4.42248	9.76e-06	0.000742195	up
ATCG01010	ndhF	Chloroplast encoded NADH dehydrogenase unit. protein_coding (NDHF) (NDHF)	8.1217	9.88665	10.0181	8.69609	8.01369	9.48307	28.1938	34.1301	33.6952	32.9117	37.5304	33.5841		9.34214	8.73095	32.0064	34.6754																3488.66	1.78907	0.2085	-8.58067	9.43e-18	1.65e-14	up	3695.11	1.88278	0.140443	13.406	5.57e-41	4.1e-37	up
ATCG01090	ndhI	Encodes subunit of the chloroplast NAD(P)H dehydrogenase complex protein_coding (NDHI) (NDHI)	5.6683	8.30455	6.67639	12.26	3.52231	3.64964	14.4692	13.3448	15.8004	18.8103	24.7984	16.5151		6.88308	6.47732	14.5381	20.0412																418.781	1.08604	0.262963	-4.13002	3.63e-05	0.00743454	up	520.057	1.55334	0.4847	3.20475	0.00135181	0.0266962	up
ATCG01100	ndhA	NADH dehydrogenase ND1 protein_coding (NDHA) (NDHA)	9.91372	11.5544	11.4832	22.2353	7.94363	6.86475	34.419	36.754	37.5773	46.7319	59.803	40.1963		10.9838	12.3479	36.2501	48.9104																1924	1.73308	0.181586	-9.54411	1.37e-21	3.34e-18	up	2501.91	1.90944	0.429963	4.44095	8.96e-06	0.000693214	up
ATCG01110	ndhH	Encodes the 49KDa plastid NAD(P)H dehydrogenase subunit H protein. Its transcription is regulated by an ndhF-specific plastid sigma factor, SIG4. protein_coding NAD(P)H DEHYDROGENASE SUBUNIT H (NDHH) NAD(P)H DEHYDROGENASE SUBUNIT H (NDHH)	13.5485	13.7723	10.7712	11.1183	9.00241	9.48291	50.4346	50.2835	45.5197	59.3302	73.4393	62.9551		12.6973	9.86786	48.7459	65.2415																2725.47	1.94418	0.190001	-10.2325	1.42e-24	5.32e-21	up	3350.67	2.6198	0.139225	18.817	5.48e-79	6.04e-75	up
ATCG01120	rps15	encodes a chloroplast ribosomal protein S15, a constituent of the small subunit of the ribosomal complex protein_coding CHLOROPLAST RIBOSOMAL PROTEIN S15 (RPS15) CHLOROPLAST RIBOSOMAL PROTEIN S15 (RPS15);RIBOSOMAL PROTEIN US15C (US15C)	47.9583	48.5594	37.9402	8.69826	32.6178	39.4333	124.701	127.326	103.194	127.739	153.095	138.288		44.8193	26.9165	118.407	139.707																1633.49	1.40248	0.201809	-6.94954	3.66e-12	4.01e-09	up	1690.9	2.23676	0.513458	4.35626	1.32e-05	0.000926508	up
ATCG01250	-	NADH dehydrogenase ND2 protein_coding (NDHB.2) (NDHB.2)	4.8627	4.79194	6.76008	8.70897	4.94083	4.47511	12.2595	12.974	16.1813	18.0276	18.2285	14.8611		5.47158	6.04164	13.8049	17.0391																849.775	1.35483	0.258711	-5.23683	1.63e-07	7.98e-05	up	1026.71	1.40489	0.273577	5.13526	2.82e-07	4.2e-05	up
ATCG01300	rpl23	One of two chloroplast genes that encode chloroplast ribosomal protein L23, a constituent of the large subunit of the ribosomal complex protein_coding RIBOSOMAL PROTEIN L23 (RPL23.2) RIBOSOMAL PROTEIN L23 (RPL23.2);RIBOSOMAL PROTEIN UL23CY (UL23CY)	82.8573	73.9287	77.7446	21.1467	61.3813	65.4458	230.325	259.852	255.031	289.78	274.133	258.561		78.1769	49.3246	248.403	274.158																3462.85	1.68022	0.16662	-10.0842	6.49e-24	2.13e-20	up	3466.21	2.34245	0.432567	5.41522	6.12e-08	1.11e-05	up
ATCG01310	rpl2	encodes a chloroplast ribosomal protein L2, a constituent of the large subunit of the ribosomal complex protein_coding RIBOSOMAL PROTEIN L2 (RPL2.2) RIBOSOMAL PROTEIN L2 (RPL2.2);RIBOSOMAL PROTEIN UL2CY (UL2CY)	216.881	212.086	194.771	54.948	157.298	159.207	709.799	813.709	770.186	806.895	904.1	833.952		207.913	123.817	764.564	848.316																30167.6	1.88886	0.168831	-11.1878	4.68e-29	3.07e-25	up	30370.2	2.6431	0.418777	6.31148	2.76e-10	1.17e-07	up
AT1G67900	AT1G67900	Encodes a gene homologous to the NPY family based on deep phylogeny. protein_coding (NPY8) (NPY8)	58.6397	22.9274	31.6219	12.6966	36.9091	31.4816	83.5239	94.9693	79.4573	44.8356	35.8677	44.9048		37.7297	27.0291	85.9835	41.8694									16657.5	-1.00751	0.21726	-4.63735	3.52906e-06	0.000989081	down	14613.8	1.19714	0.33834	-3.53826	0.00040277	0.0482497	up
AT2G18480	AT2G18480	Major facilitator superfamily protein;(source:Araport11) protein_coding	0.953154	0.802473	0.943043	0.490865	0.347799	0.573007	2.96225	3.49751	2.38191	0.848144	0.864248	1.32315		0.899557	0.470557	2.94722	1.01185									331.695	-1.53781	0.284939	-5.39698	6.77701e-08	2.76858e-05	down	294.474	1.71432	0.246173	-6.96387	3.31e-12	3.78e-09	up
AT2G26150	HSFA2	member of Heat Stress Transcription Factor (Hsf) family. Involved in response to misfolded protein accumulation in the cytosol. Regulated by alternative splicing and non-sense-mediated decay. protein_coding HEAT SHOCK TRANSCRIPTION FACTOR A2 (HSFA2) HEAT SHOCK TRANSCRIPTION FACTOR A2 (ATHSFA2);HEAT SHOCK TRANSCRIPTION FACTOR A2 (HSFA2)	0.270367	0.210429	0.498747	3.22374	1.84237	1.61378	0.570148	3.03361	4.82011	0.52426	0.846921	3.31495		0.326514	2.22663	2.80796	1.56204		169.488	2.93652	0.416816	7.04512	1.85e-12	1.49e-08	up								223.61	3.2294	0.710069	-4.54801	5.42e-06	0.00151148	up
AT1G04240	SHY2	SHY2/IAA3 regulates multiple auxin responses in roots. It is induced rapidly by IAA, and has been shown to be phosphorylated by oat phytochrome A in vitro. protein_coding	38.5364	23.3681	23.384	33.2995	25.7573	25.8971	67.6928	59.6308	43.6895	53.7066	34.6843	43.9946		28.4295	28.318	57.0044	44.1285																3891.31	1.00844	0.272015	-3.70728	0.000209499	0.0305345	up
AT1G15580	IAA5	auxin induced protein protein_coding INDOLE-3-ACETIC ACID INDUCIBLE 5 (IAA5) INDOLE-3-ACETIC ACID INDUCIBLE 5 (IAA5);AUXIN-INDUCIBLE 2-27 (AUX2-27); (ATAUX2-27)	1.66306	1.59477	2.93919	1.43075	2.80069	3.12734	9.62358	8.53016	3.73502	2.0636	3.47472	3.62973		2.06567	2.45293	7.29625	3.05602																271.437	1.81425	0.432049	-4.19919	2.68e-05	0.00585633	up
AT1G15840	AT1G15840	hypothetical protein;(source:Araport11) protein_coding	0.593195	0.631775	0.478612	0.429106	0.070644	0.195367	1.51294	1.64581	1.29311	1.00192	1.75102	0		0.567861	0.231706	1.48395	0.917646																71.4545	1.36732	0.355271	-3.84868	0.000118757	0.0201006	up
AT1G19050	ARR7	Encodes a member of the Arabidopsis response regulator (ARR) family, most closely related to ARR15. A two-component response regulator protein containing a phosphate accepting domain in the receiver domain but lacking a DNA binding domain in the output domain. Involved in response to cytokinin and meristem stem cell maintenance. Arr7 protein is stabilized by cytokinin. protein_coding RESPONSE REG…	38.0338	40.3731	52.195	77.9818	41.9709	49.0216	79.7526	83.1705	121.834	85.7537	39.3624	61.7482		43.534	56.3247	94.9191	62.2881																4926.23	1.14899	0.279357	-4.11299	3.91e-05	0.00782187	up
AT1G61810	BGLU45	beta-glucosidase 45;(source:Araport11) protein_coding BETA-GLUCOSIDASE 45 (BGLU45) BETA-GLUCOSIDASE 45 (BGLU45)	1.29079	1.49709	1.1465	0.302805	1.64699	2.45125	2.52871	3.71186	3.82719	2.59512	2.78734	4.3563		1.31146	1.46701	3.35592	3.24625																324.882	1.41114	0.292639	-4.82211	1.42e-06	0.000532363	up
AT1G68460	IPT1	Encodes a putative adenylate isopentenyltransferase. It catalyzes the formation of isopentenyladenosine 5'-monophosphate (iPMP) from AMP and dimethylallylpyrophosphate (DMAPP), but it has a lower Km for ADP and likely works using ADP or ATP in plants. It is involved in cytokinin biosynthesis. protein_coding ISOPENTENYLTRANSFERASE 1 (IPT1) ISOPENTENYLTRANSFERASE 1 (IPT1);ARABIDOPSIS THALIANA ISOPE…	0.379427	0.390326	0.312324	0.635225	0.765529	0.405135	1.06303	1.31945	1.38663	1.35752	1.19004	1.02172		0.360692	0.601963	1.25637	1.18976																106.662	1.79294	0.339307	-5.28411	1.26e-07	6.5e-05	up
AT1G72260	THI2.1	Encodes a thionin which is a cysteine rich protein having antimicrobial properties. Thi2.1 is expressed in response to a variety of pathogens and induced by ethylene and jasmonic acid. Belongs to the plant thionin (PR-13) family with the following members: At1g66100, At5g36910, At1g72260, At2g15010, At1g12663, At1g12660. protein_coding THIONIN 2.1 (THI2.1) (THI2.1.1);THIONIN 2.1 (THI2.1)	0	0	0.062392	0.180364	0.276415	0.46616	2.10846	0.846897	0.293995	1.63832	0.763384	0.8044		0.0207973	0.307646	1.08312	1.0687																39.0157	5.70015	1.23749	-4.6062	4.1e-06	0.00118226	up
AT1G74310	HSP101	Encodes ClpB1, which belongs to the Casein lytic proteinase/heat shock protein 100 (Clp/Hsp100) family. Involved in refolding of proteins which form aggregates under heat stress. Also known as AtHsp101. AtHsp101 is a cytosolic heat shock protein required for acclimation to high temperature. protein_coding HEAT SHOCK PROTEIN 101 (HSP101) HEAT SHOCK PROTEIN 101 (ATHSP101);HEAT SHOCK PROTEIN 101 (HS…	3.24208	3.07967	3.70148	13.2342	3.28484	3.51503	5.34424	6.28907	8.81554	3.60386	4.95146	6.84711		3.34108	6.67803	6.81628	5.13414																1258.29	1.05102	0.282464	-3.72091	0.000198503	0.0292569	up
AT2G19970	AT2G19970	CAP (Cysteine-rich secretory proteins, Antigen 5, and Pathogenesis-related 1 protein) superfamily protein;(source:Araport11) protein_coding	3.63627	2.40697	3.98783	1.35277	3.88791	4.05769	7.01699	7.3869	9.09585	5.89454	8.19773	6.15546		3.34369	3.09946	7.83325	6.74924																389.982	1.24767	0.291114	-4.28585	1.82e-05	0.00430264	up
AT2G25890	AT2G25890	Oleosin family protein;(source:Araport11) protein_coding	0	0.095899	0.179291	0.520799	0.456329	0	2.17177	4.96633	1.09003	0.591187	1.2012	0		0.09173	0.325709	2.74271	0.597462																86.4317	4.82596	0.893826	-5.39922	6.69e-08	3.66e-05	up
AT2G28190	CSD2	Encodes a chloroplastic copper/zinc superoxide dismutase CSD2 that can detoxify superoxide radicals. Its expression is affected by miR398-directed mRNA cleavage. Activation depends totally on CCS. Overexpression of a miR398-resistant form of CSD2 leads to more dramatic improvements in stress (hight light, Cu2+ and methyl viologen) tolerance than overexpression of wild-type CSD2. The mRNA is cell-…	20.7231	17.6897	34.7002	15.7605	76.7016	81.925	220.238	72.2149	71.2142	72.4241	77.4834	78.173		24.371	58.129	121.222	76.0268																5657.43	2.30334	0.472713	-4.8726	1.1e-06	0.00042492	up
AT2G37180	RD28	a member of the plasma membrane intrinsic protein PIP2. functions as aquaporin and is involved in desiccation. protein_coding RESPONSIVE TO DESICCATION 28 (RD28) PLASMA MEMBRANE INTRINSIC PROTEIN 2C (PIP2C);PLASMA MEMBRANE INTRINSIC PROTEIN 2;3 (PIP2;3);RESPONSIVE TO DESICCATION 28 (RD28)	82.7019	87.8618	53.9663	134.761	83.6415	89.0091	228.091	118.064	157.316	184.888	197.735	160.183		74.8434	102.47	167.824	180.935																11079.2	1.15932	0.324338	-3.57443	0.000350992	0.0440587	up
AT3G12580	HSP70	Cytoplasmically localized member of the heat shock protein 70 family. Forms complex(heat shock granule) with J3. Mutants are heat sensitive and show increased accummulation of insoluble proteins suggesting a role in thermotolerance. protein_coding HEAT SHOCK 70 KDA PROTEIN 4 (HSP70-4) (HSC70-4);ARABIDOPSIS HEAT SHOCK PROTEIN 70 (ATHSP70);HEAT SHOCK PROTEIN 70 (HSP70);HEAT SHOCK 70 KDA PROTEIN 4 (…	10.9647	7.60342	7.71349	87.6822	13.3988	12.9313	30.9048	19.0406	22.6358	15.7887	30.2854	35.9972		8.76054	38.0041	24.1937	27.3571																3105.89	1.46908	0.265757	-5.52792	3.24e-08	1.85e-05	up
AT3G16800	AT3G16800	EGR3 functions as a negative regulator of plant growth with prominent effect on plant growth during drought stress, EGR3 regulates microtubule organization and likely affects additional cytoskeleton and trafficking processes along the plasma membrane. protein_coding E GROWTH-REGULATING 3 (EGR3) E GROWTH-REGULATING 3 (EGR3)	21.2648	15.798	14.355	20.2452	13.0139	11.2665	33.0507	38.4367	31.4314	19.8533	23.9787	25.1601		17.1392	14.8419	34.3063	22.9974																3064.08	1.00897	0.226138	-4.46175	8.13e-06	0.00222154	up
AT3G22121	AT3G22121	Natural antisense transcript overlaps with AT3G22120. The RNA is cell-to-cell mobile. antisense_long_noncoding_rna	131.941	119.353	101.653	273.895	176.449	0	313.051	207.454	295.829	235.902	385.403	197.516		117.649	150.115	272.111	272.94																20051.3	1.21689	0.243999	-4.98729	6.12e-07	0.000247148	up
AT3G52780	PAP20	Purple acid phosphatases superfamily protein;(source:Araport11) protein_coding (PAP20) (ATPAP20); (PAP20)	0.036582	0	0	0	0	0	0.180072	0.39731	0.246622	0	0.176173	0.136368		0.012194	0	0.274668	0.10418																18.7455	4.56944	1.22258	-3.73753	0.000185837	0.0278596	up
AT3G55580	AT3G55580	TCF1 encodes a member of the RCC1 gene family and is required for chromatin based gene regulation of cold responsive genes in a CBF-independent manner. It is expressed in response to cold but not ABA. protein_coding TOLERANT TO CHILLING AND FREEZING1 (TCF1) TOLERANT TO CHILLING AND FREEZING1 (TCF1)	0.335298	0.441571	1.03217	1.08342	0.41396	0.567736	1.95832	1.53355	3.0733	1.78882	1.18532	2.07624		0.603014	0.688373	2.18839	1.68346																184.292	1.88976	0.520329	-3.63185	0.000281397	0.0372852	up
AT4G33970	AT4G33970	Pollen expressed protein required for pollen tube growth.Along with other members of the LRX family, itnteracts with RALF4 to control pollen tube growth and integrity. Loss of function results in premature pollen tube rupture and reduced fertility. protein_coding LEUCINE-RICH REPEAT/EXTENSIN 11 (LRX11) LEUCINE-RICH REPEAT/EXTENSIN 11 (LRX11)	0.351593	0.417334	0.434648	0.38652	0.405991	0.339478	1.10448	0.832226	0.683823	0.830492	0.855773	0.23769		0.401192	0.37733	0.87351	0.641318																148.473	1.10845	0.29952	-3.70075	0.000214964	0.0308174	up
AT5G00965	AT5G00965	Natural antisense transcript overlaps with AT5G04410;(source:Araport11) antisense_long_noncoding_rna	0	0	0	0.351204	0.396952	0.191809	0.317788	0.504777	0.654071	0.118979	0.146962	0.315234		0	0.313322	0.492212	0.193725																7.35634	6.15906	1.69727	-3.6288	0.000284742	0.037351	up
AT5G07200	GA20OX3	encodes a gibberellin 20-oxidase. protein_coding GIBBERELLIN 20-OXIDASE 3 (GA20OX3) (YAP169);ARABIDOPSIS THALIANA GIBBERELLIN 20-OXIDASE 3 (ATGA20OX3);GIBBERELLIN 20-OXIDASE 3 (GA20OX3)	0	0	0.03735	0.321802	0.025924	0	0.145604	1.0256	0.333714	0	0.030721	0.352345		0.01245	0.115909	0.501639	0.127689																31.3226	5.37701	1.30605	-4.11701	3.84e-05	0.00780586	up
AT5G07520	GRP18	encodes a glycine-rich protein that is expressed only in flowers during a specific developmental stage (flower stage 12). protein_coding GLYCINE-RICH PROTEIN 18 (GRP18) (ATGRP-8); (ATGRP18);GLYCINE-RICH PROTEIN 18 (GRP18)	0	0	0	0.240737	0.347537	0	0.084446	0.211423	0.392321	0.283905	0.743947	0.835715		0	0.196091	0.229397	0.621189																9.91787	6.58958	1.72427	-3.82167	0.000132553	0.0215995	up
AT5G09970	CYP78A7	Member of CYP78A family. Paralog of CYP78A5 and appears to function in a shoot meristem maintainence pathway with LAMP1 that parallels AMP1/CYP87A5. protein_coding CYTOCHROME P450, FAMILY 78, SUBFAMILY A, POLYPEPTIDE 7 (CYP78A7) CYTOCHROME P450, FAMILY 78, SUBFAMILY A, POLYPEPTIDE 7 (CYP78A7)	0.727399	0.612822	0.473816	0.749223	0.291327	0.225462	1.62947	1.46167	1.17942	0.759978	1.69781	0.531797		0.604679	0.422004	1.42352	0.996527																164.318	1.22823	0.298522	-4.11437	3.88e-05	0.00782187	up
AT5G52640	HSP90.1	Encodes a cytosolic heat shock protein AtHSP90.1. AtHSP90.1 interacts with disease resistance signaling components SGT1b and RAR1 and is required for RPS2-mediated resistance. The mRNA is cell-to-cell mobile. protein_coding HEAT SHOCK PROTEIN 90.1 (HSP90.1) HEAT SHOCK PROTEIN 81-1 (HSP81-1); (ATHS83); (HSP81.1);HEAT SHOCK PROTEIN 90.1 (HSP90.1);HEAT SHOCK PROTEIN 90.1 (ATHSP90.1);HEAT SHOCK PROTE…	5.00655	3.13443	3.90221	32.4693	4.97974	4.94208	10.3292	11.5821	6.13358	7.35747	21.3304	18.3295		4.0144	14.1304	9.34831	15.6724																1047.84	1.22057	0.305638	-3.99352	6.51e-05	0.0119431	up
ATCG00220	psbM	PSII low MW protein protein_coding PHOTOSYSTEM II REACTION CENTER PROTEIN M (PSBM) PHOTOSYSTEM II REACTION CENTER PROTEIN M (PSBM)	1797.22	2181.34	1841.71	116.723	2039.36	1804.83	4688.31	5172.71	4895.76	4852.62	5059.62	5987.72		1940.09	1320.3	4918.93	5299.98																27066.9	1.34944	0.184871	-7.29938	2.89e-13	3.45e-10	up
ATCG00280	psbC	chloroplast gene encoding a CP43 subunit of the photosystem II reaction center. promoter contains a blue-light responsive element. protein_coding PHOTOSYSTEM II REACTION CENTER PROTEIN C (PSBC) PHOTOSYSTEM II REACTION CENTER PROTEIN C (PSBC)	53.8166	65.7532	77.9068	281.363	65.0047	46.5342	238.037	232.305	347.068	383.063	388.492	300.893		65.8255	130.967	272.47	357.483																18180.4	2.07148	0.279388	-7.41436	1.22e-13	1.53e-10	up
ATCG00290	-	tRNA-Ser pre_trna (TRNS.2) (TRNS.2)	30.6328	28.4238	31.5766	99.1688	29.8409	26.3835	90.2871	70.0144	110.356	110.966	111.932	96.0686		30.2111	51.7977	90.2191	106.322																417.999	1.59437	0.275784	-5.78122	7.42e-09	5.56e-06	up
ATCG00330	rps14	30S chloroplast ribosomal protein S14 protein_coding CHLOROPLAST RIBOSOMAL PROTEIN S14 (RPS14) CHLOROPLAST RIBOSOMAL PROTEIN S14 (RPS14);RIBOSOMAL PROTEIN US14C (US14C)	26.5309	35.1891	34.1291	171.431	32.2397	22.8991	59.0191	57.6783	108.371	103.76	110.441	86.2109		31.9497	75.5231	75.0227	100.137																1228.56	1.25661	0.351712	-3.57284	0.000353124	0.0441153	up
ATCG01080	ndhG	NADH dehydrogenase ND6 protein_coding (NDHG) (NDHG)	4.46683	7.41273	5.42041	14.1439	4.48257	4.65987	12.2702	11.1232	15.8128	20.4048	24.7958	13.6072		5.76666	7.76212	13.0687	19.6026																377.901	1.18806	0.32523	-3.653	0.000259198	0.035417	up
AT2G42560	AT2G42560	Late embryogenesis protein. Based on in vitro studies, likely plays a role in stablizing membranes in response to freezing stress. protein_coding LATE EMBRYOGENESIS ABUNDANT 25 (LEA25) LATE EMBRYOGENESIS ABUNDANT 25 (LEA25)	2.14793	0.631995	0.332594	1.03343	0.965556	0.948284	0.987495	1.41514	0.689891	0.126664	0.289935	0.496831		1.03751	0.982424	1.03084	0.304477									119.031	-1.74444	0.541456	-3.22175	0.0012741	0.0993837	down								111.31	-1.78383	0.511385	-3.488221448	0.000486245	0.0134344	down
AT3G15670	AT3G15670	Late embryogenesis abundant protein (LEA) family protein;(source:Araport11) protein_coding LATE EMBRYOGENESIS ACCUMULATING 76 (LEA76) LATE EMBRYOGENESIS ACCUMULATING 76 (LEA76); (LEA29)	4.05022	1.44827	0.670241	2.35051	1.95286	2.13338	2.67966	3.37712	3.64529	0.530394	0.965237	0.843408		2.05624	2.14558	3.23402	0.77968									169.206	-2.06946	0.338705	-6.10993	9.9675e-10	5.72016e-07	down								118.023	-1.56796	0.317047	-4.945501724	7.59e-07	9.63e-05	down
AT3G55646	AT3G55646	TPRXL;(source:Araport11) protein_coding	2.25153	1.62133	2.28728	1.97702	4.87274	3.71873	2.57053	2.90418	3.50529	1.53659	1.70739	1.27644		2.05338	3.52283	2.99334	1.50681									205.713	-1.00321	0.277596	-3.61391	0.000301619	0.0372816	down								222.389	-1.35271	0.413752	-3.26936599	0.00107789	0.0231241	down
AT5G14730	AT5G14730	Unknown protein, expression induced by IDL7 and stress. protein_coding	5.30066	5.82458	5.64504	4.17428	4.46067	4.83017	3.47096	2.84972	4.42492	1.99178	1.96425	1.22782		5.59009	4.48838	3.58187	1.72795									369.744	-1.06636	0.308529	-3.45627	0.000547706	0.0564161	down								415.646	-1.48752	0.261874	-5.680282886	1.34e-08	3.09e-06	down
AT1G56240	PP2-B13	phloem protein 2-B13;(source:Araport11) protein_coding PHLOEM PROTEIN 2-B13 (PP2-B13) PHLOEM PROTEIN 2-B13 (AtPP2-B13);PHLOEM PROTEIN 2-B13 (PP2-B13)	12.0788	21.0548	20.5739	114.533	63.9592	59.9161	2.19177	5.59474	12.9577	26.197	12.5036	23.0952		17.9025	79.4696	6.91475	20.5986		4473.39	2.24799	0.347293	6.47289	9.61e-11	3.45e-07	up															5017.85	-2.02462	0.366053	-5.530954129	3.18e-08	6.22e-06	down
AT5G48850	ATSDI1	Homologous to the wheat sulphate deficiency-induced gene sdi1. Expression in root and leaf is induced by sulfur starvation. Knockout mutants retained higher root and leaf sulfate concentrations, indicating a role in regulation of stored sulfate pools. protein_coding SULPHUR DEFICIENCY-INDUCED 1 (ATSDI1) SULPHUR DEFICIENCY-INDUCED 1 (SDI1);SULPHUR DEFICIENCY-INDUCED 1 (ATSDI1)	1.38433	0.906794	0.650151	2.88173	4.47379	4.03533	2.91725	1.40085	1.43659	0.74268	2.33206	1.1183		0.980426	3.79695	1.91823	1.39768		212.298	2.07752	0.402658	5.15951	2.48e-07	0.000459395	up															250.633	-1.56885	0.462537	-3.391832047	0.00069427	0.017266	down
AT4G29740	CKX4	It encodes a protein whose sequence is similar to cytokinin oxidase/dehydrogenase, which catalyzes the degradation of cytokinins. protein_coding CYTOKININ OXIDASE 4 (CKX4) (ATCKX4);CYTOKININ OXIDASE 4 (CKX4)	6.17944	5.75344	3.17314	12.0451	13.4439	14.2152	3.51302	4.24306	5.51867	5.94406	1.9508	5.77465		5.03534	13.2347	4.42491	4.55651		1341.45	1.49022	0.326098	4.56986	4.88e-06	0.00470893	up															1429.96	-1.62768	0.428701	-3.796782595	0.000146586	0.00564319	down
AT1G54040	ESP	Epithiospecifier protein, interacts with WRKY53. Involved in pathogen resistance and leaf senescence. protein_coding EPITHIOSPECIFIER PROTEIN (ESP) EPITHIOSPECIFIER PROTEIN (ESP); (TASTY)	18.8157	19.0664	14.8428	27.9737	37.7471	41.557	10.703	16.0198	15.7707	16.4546	8.92055	19.0859		17.575	35.7592	14.1645	14.8203		3110.36	1.19648	0.265049	4.51419	6.36e-06	0.00570687	up															3276.13	-1.37789	0.354997	-3.881425668	0.000103846	0.00433348	down
AT5G42650	AOS	Encodes a member of the cytochrome p450 CYP74 gene family that functions as an allene oxide synthase. This enzyme catalyzes dehydration of the hydroperoxide to an unstable allene oxide in the JA biosynthetic pathway. It shows a dual catalytic activity, the major one being a 13-AOS but also expressing a 9-AOS activity. CFA-Leu, CFA-Val, CFA-Met and CFA-Ala can induce the expression of AOS. protein…	144.608	105.659	161.429	226.225	291.753	294.895	78.6485	104.208	146.691	150.979	76.923	153.351		137.232	270.958	109.849	127.084		29870	1.11356	0.252027	4.4184	9.94e-06	0.00749517	up															32048.6	-1.19661	0.332841	-3.595129246	0.000324231	0.0100594	down
AT3G49580	LSU1	RESPONSE TO LOW SULFUR gene family member; expressed during sulfur deficiency. protein_coding RESPONSE TO LOW SULFUR 1 (LSU1) RESPONSE TO LOW SULFUR 1 (LSU1)	1.96811	1.19155	0.873478	4.49709	3.62456	3.90387	2.11068	1.14051	0.658264	0.90112	2.24214	0.681446		1.34438	4.00851	1.30315	1.2749		137.127	1.67865	0.390542	4.29825	1.72e-05	0.0106474	up															147.577	-1.7609	0.47268	-3.72535293	0.000195042	0.00706751	down
AT3G50760	GATL2	Encodes a protein with putative galacturonosyltransferase activity. The mRNA is cell-to-cell mobile. protein_coding GALACTURONOSYLTRANSFERASE-LIKE 2 (GATL2) GALACTURONOSYLTRANSFERASE-LIKE 2 (GATL2)	2.02506	2.52597	2.66226	4.3293	4.37152	5.59623	1.38709	2.8772	1.78604	2.87679	1.87983	2.8522		2.40443	4.76568	2.01678	2.53627		404.79	1.10621	0.258828	4.27392	1.92e-05	0.0112993	up															451.667	-1.01157	0.28358	-3.567134191	0.000360907	0.0109058	down
AT1G56250	PP2-B14	Encodes an F-box protein that can functionally replace VirF, regulating levels of the VirE2 and VIP1 proteins via a VBF-containing SCF complex. It is thought to be involved in DNA integration and T-DNA degradation. protein_coding PHLOEM PROTEIN 2-B14 (PP2-B14) PHLOEM PROTEIN 2-B14 (AtPP2-B14);PHLOEM PROTEIN 2-B14 (PP2-B14);VIP1-BINDING F-BOX PROTEIN (VBF)	5.07061	8.24303	7.18817	12.8989	17.0332	14.696	2.11204	2.40577	6.74569	3.78573	2.13316	2.75195		6.83394	14.876	3.7545	2.89028		1001.82	1.24109	0.29077	4.26828	1.97e-05	0.0113131	up															907.778	-2.46845	0.295533	-8.352541057	6.68e-17	7.76e-14	down
AT5G40460	AT5G40460	SIAMESE-RELATED (SMR) family gene; activated by SMOS1/SCL28 heterodimer thus inhibiting cell cycle progression at G2 and promoting the onset of endoreplication. protein_coding (SMR6) (SMR6)	3.63038	4.64066	4.25247	7.21805	9.02486	7.34507	2.16492	4.74321	5.81862	3.48818	2.1325	4.21547		4.1745	7.86266	4.24225	3.27872		527.809	1.03384	0.246342	4.19677	2.71e-05	0.0141971	up															537.857	-1.36188	0.325678	-4.181671017	2.89e-05	0.00168871	down
AT1G33770	AT1G33770	Protein kinase superfamily protein;(source:Araport11) protein_coding	0.880697	1.23724	1.25345	1.72103	4.62556	4.54071	1.28287	1.77291	2.79794	2.06838	0.721542	0.84603		1.12379	3.6291	1.95124	1.21198		555.91	1.82655	0.448483	4.07273	4.65e-05	0.020755	up															620.047	-1.70165	0.548777	-3.100811445	0.00192991	0.0337794	down
AT2G20562	AT2G20562	Encodes a putative signalling peptide with similarity to TAX1. No known function has been demonstrated yet. protein_coding TAXIMIN 2 (TAX2) TAXIMIN 2 (TAX2)	6.01999	5.5484	6.56929	9.24399	13.3512	13.5862	2.46067	4.95467	6.77232	6.1479	2.12408	5.23898		6.04589	12.0604	4.72922	4.50366		419.465	1.12591	0.278865	4.03749	5.4e-05	0.0228628	up															423.7	-1.52353	0.445636	-3.418776182	0.000629034	0.016116	down
AT1G59860	AT1G59860	HSP20-like chaperones superfamily protein;(source:Araport11) protein_coding (HSP17.6A) (HSP17.6A)	1.92317	1.25072	2.26513	5.1613	4.17418	3.2704	0.835489	5.38756	5.26842	0.795039	1.8442	2.47999		1.81301	4.20196	3.83049	1.70641		196.42	1.32536	0.331224	4.00141	6.3e-05	0.0253135	up															211.307	-1.39489	0.444596	-3.137426311	0.00170438	0.0310976	down
AT3G23230	TDR1	encodes a member of the ERF (ethylene response factor) subfamily B-3 of ERF/AP2 transcription factor family. The protein contains one AP2 domain. There are 18 members in this subfamily including ATERF-1, ATERF-2, AND ATERF-5. protein_coding TRANSCRIPTIONAL REGULATOR OF DEFENSE RESPONSE 1 (TDR1) (ATTDR1); (ATERF98);ETHYLENE RESPONSE FACTOR 98 (ERF98);TRANSCRIPTIONAL REGULATOR OF DEFENSE RESPONSE 1…	5.38422	6.73787	8.82582	10.6298	20.7311	21.2155	1.57778	1.20552	7.99637	4.09926	0.550695	2.05033		6.98264	17.5255	3.59323	2.23343		701.111	1.46287	0.380574	3.84385	0.00012112	0.0423412	up															629.247	-3.07406	0.646658	-4.753764329	2e-06	0.000210736	down
AT1G02360	AT1G02360	Chitinase family protein;(source:Araport11) protein_coding	7.91054	4.28418	4.5396	3.66417	7.16935	8.22469	4.11171	1.6269	2.98779	3.0625	2.75385	2.78982		5.57811	6.35274	2.9088	2.86872																							431.871	-1.21529	0.377068	-3.222984982	0.00126862	0.0255459	down
AT1G02405	AT1G02405	proline-rich family protein;(source:Araport11) protein_coding	0.068068	0.477877	0.292678	1.24101	0.845545	0.850483	0.230421	0.124251	0.305877	0.150223	0.140871	0.133584		0.279541	0.979011	0.220183	0.141559																							33.8748	-2.81617	0.497387	-5.661927691	1.5e-08	3.34e-06	down
AT1G03220	AT1G03220	Eukaryotic aspartyl protease family protein;(source:Araport11) protein_coding SECRETED ASPARTIC PROTEASE 2 (SAP2) SECRETED ASPARTIC PROTEASE 2 (SAP2)	131.859	98.4315	147.668	104.746	233.706	234.93	76.8572	62.0748	106.758	78.7411	63.3021	52.8582		125.986	191.128	81.8967	64.9672																							19381.5	-1.68358	0.375132	-4.48796926	7.19e-06	0.000586753	down
AT1G03230	AT1G03230	Eukaryotic aspartyl protease family protein;(source:Araport11) protein_coding SECRETED ASPARTIC PROTEASE 1 (SAP1) SECRETED ASPARTIC PROTEASE 1 (SAP1)	34.2684	31.7509	48.0175	21.5232	53.2196	50.3222	21.4688	20.4501	23.6761	22.0032	22.1729	18.2497		38.0123	41.6883	21.865	20.8086																							4647.14	-1.13278	0.38016	-2.979741779	0.00288492	0.0436477	down
AT1G03730	AT1G03730	pyrroline-5-carboxylate reductase;(source:Araport11) protein_coding	12.6248	16.7225	26.5531	17.3994	24.2401	24.6134	7.61602	15.4192	17.6982	11.0395	6.55386	9.56469		18.6334	22.0843	13.5778	9.05267																							1572.34	-1.39545	0.300963	-4.636620149	3.54e-06	0.000331296	down
AT1G03740	AT1G03740	Protein kinase superfamily protein;(source:Araport11) protein_coding	19.4782	18.092	37.6436	11.9105	43.3922	44.8821	10.9021	13.4186	19.5112	18.3624	9.66482	8.22666		25.0713	33.3949	14.6106	12.0846																							5691.89	-1.59344	0.542285	-2.93838594	0.00329926	0.0475676	down
AT1G05340	AT1G05340	Cysteine-rich protein of unknown function. Mutants are defective in thermotolerance and uv tolerance. protein_coding CYSTEINE-RICH TRANSMEMBRANE MODULE 1 (ATHCYSTM1) CYSTEINE-RICH TRANSMEMBRANE MODULE 1 (ATHCYSTM1)	10.2422	9.65618	36.425	12.5561	13.8393	14.0217	5.04235	9.64105	19.2975	7.68004	5.94664	5.88448		18.7745	13.4724	11.327	6.50372																							623.84	-1.15631	0.211595	-5.464741576	4.64e-08	8.82e-06	down
AT1G05575	AT1G05575	transmembrane protein;(source:Araport11) protein_coding HYPOXIA RESPONSE UNKNOWN PROTEIN 17 (HUP17) HYPOXIA RESPONSE UNKNOWN PROTEIN 17 (HUP17)	9.21594	16.8613	30.2261	25.2141	53.6769	53.3977	5.01111	12.5597	28.6191	12.7826	3.62929	7.38461		18.7678	44.0962	15.3966	7.93216																							1492.58	-2.58652	0.51311	-5.040880279	4.63e-07	6.43e-05	down
AT1G05837	AT1G05837	Natural antisense transcript overlaps with AT1G23830;(source:Araport11) antisense_long_noncoding_rna	0	2.64071	3.05283	2.73895	3.50543	3.51881	0.493803	0.194245	0	0	0	0		1.89785	3.2544	0.229349	0																							132.881	-10.5872	1.22755	-8.624671008	6.43e-18	8.34e-15	down
AT1G05933	AT1G05933	Natural antisense transcript overlaps with AT1G25220;(source:Araport11) antisense_long_noncoding_rna	0.354366	0.629919	0.5277	0.648772	1.89823	1.35771	0	0.153932	0.144273	0.260055	0.351943	0.346545		0.503995	1.30157	0.0994017	0.319514																							45.833	-2.11533	0.588949	-3.591704561	0.000328522	0.0101213	down
AT1G06620	AT1G06620	encodes a protein whose sequence is similar to a 2-oxoglutarate-dependent dioxygenase The mRNA is cell-to-cell mobile. protein_coding	6.68096	6.27603	21.6744	13.9955	25.8084	25.3331	2.92882	5.28395	11.9254	14.049	4.03235	7.45086		11.5438	21.7123	6.71273	8.51072																							1859.58	-1.4742	0.492162	-2.995355128	0.00274126	0.0423807	down
AT1G07160	AT1G07160	Protein phosphatase 2C family protein;(source:Araport11) protein_coding	0.470525	0.55698	2.00176	0.639672	1.99364	1.96506	0.226185	0.232159	0.820537	0.361232	0.297453	0.212796		1.00975	1.53279	0.426294	0.290494																							114.368	-2.51142	0.553921	-4.533904013	5.79e-06	0.000485662	down
AT1G07985	AT1G07985	Protein of unknown function. May function in tethering lipid droplet to the plasma membrane via interaction with SLDP1/2. protein_coding LIPID DROPLET PLASMA MEMBRANE ADAPTOR (LIPA) LIPID DROPLET PLASMA MEMBRANE ADAPTOR (LIPA)	2.13574	1.01108	3.2859	1.5839	2.44702	3.15041	1.80353	1.20229	1.06947	0.785226	1.09563	0.63267		2.14424	2.39378	1.35843	0.837841																							121.682	-1.63517	0.417148	-3.919883952	8.86e-05	0.00384693	down
AT1G09970	LRR XI-23	RLK7 belongs to a leucine-rich repeat class of receptor-likekinase (LRR-RLKs). It is involved in the control of germination speed and the tolerance to oxidant stress. The mRNA is cell-to-cell mobile. protein_coding (LRR XI-23) (LRR XI-23);RECEPTOR-LIKE KINASE 7 (RLK7)	62.036	46.995	114.547	65.4196	147.769	147.788	51.0949	43.3391	77.1533	75.7682	50.3079	44.459		74.5261	120.325	57.1957	56.845																							25093.2	-1.18963	0.395635	-3.006884348	0.0026394	0.0417067	down
AT1G11210	AT1G11210	cotton fiber protein, putative (DUF761);(source:Araport11) protein_coding	1.32834	3.11966	27.5957	1.3179	3.91363	3.07585	0.587937	1.6029	2.94959	1.41123	0.698084	1.05558		10.6812	2.76913	1.71347	1.05496																							187.726	-1.50914	0.516207	-2.923522823	0.00346095	0.0491281	down
AT1G11670	AT1G11670	MATE efflux family protein;(source:Araport11) protein_coding	12.0805	14.336	28.3464	19.4273	34.0062	33.1741	7.53717	16.6605	23.4745	17.586	9.50754	15.0739		18.2543	28.8692	15.8907	14.0558																							3642.65	-1.15191	0.357439	-3.222669389	0.00127002	0.0255459	down
AT1G12490	AT1G12490	F-box associated ubiquitination effector family protein;(source:Araport11). Expressed in guard cells and induced by ABA. Mutants are insensitive to ABA and osmotic stressors. protein_coding ABA-RESPONSIVE FBA DOMAIN-CONTAINING PROTEIN 1 (AFBA1) ABA-RESPONSIVE FBA DOMAIN-CONTAINING PROTEIN 1 (AFBA1)	0.167956	0.179875	0.165876	0.280499	0.359256	0.656238	0.067623	0	0.292235	0	0.02841	0		0.171236	0.431998	0.119953	0.00947																							19.2866	-5.33888	1.2134	-4.39994587	1.08e-05	0.00079883	down
AT1G12890	AT1G12890	encodes a member of the ERF (ethylene response factor) subfamily B-1 of ERF/AP2 transcription factor family. The protein contains one AP2 domain. There are 15 members in this subfamily including ATERF-3, ATERF-4, ATERF-7, and leafy petiole. protein_coding	0.564782	1.41757	2.11828	0.833405	1.47004	1.54139	0.55518	0.539337	1.3421	0.45181	0.354571	0.317914		1.36688	1.28161	0.812207	0.374765																							48.381	-1.875	0.483208	-3.880309092	0.000104324	0.00433386	down
AT1G13210	ACA.l	Autoinhibited Ca2+/ATPase II. ALA11 acts redundantly with ALA3, ALA4, ALA5, ALA9, ALA10 in root and shoot development as well as PIN trafficking and polarity . protein_coding AUTOINHIBITED CA2+/ATPASE II (ACA.l) AUTOINHIBITED CA2+/ATPASE II (ACA.l);AMINOPHOSPHOLIPID ATPASE 11 (ALA11)	19.4854	17.7302	59.457	13.4614	67.2729	64.5725	8.92086	11.0863	22.473	21.9158	7.65896	7.30941		32.2242	48.4356	14.16	12.2947																							10319.8	-2.10935	0.64792	-3.255569717	0.00113165	0.0236776	down
AT1G14250	AT1G14250	GDA1/CD39 nucleoside phosphatase family protein;(source:Araport11) protein_coding	17.177	8.80211	3.43238	3.38494	28.4251	27.9599	3.52423	3.36791	3.79094	5.19532	1.60688	4.69269		9.80384	19.9233	3.56103	3.83163																							1892.64	-2.50803	0.731742	-3.42747249	0.000609228	0.0157549	down
AT1G14540	PER4	Class III peroxidase cell wall-targeted protein localized to the micropylar endosperm facing the radicle. Involved in seed germination. protein_coding PEROXIDASE 4 (PER4) PEROXIDASE 4 (PER4);PEROXIDASE 4 (PRX4)	2.63635	3.17781	8.01949	3.89235	6.02303	8.0584	0.641176	1.0884	2.97032	1.54327	0.718637	1.28955		4.61122	5.99126	1.56663	1.18382																							365.836	-2.44488	0.431011	-5.672439954	1.41e-08	3.2e-06	down
AT1G14870	PCR2	PCR2 encodes a membrane protein involved in zinc transport and detoxification. protein_coding PLANT CADMIUM RESISTANCE 2 (PCR2) (AtPCR2);PLANT CADMIUM RESISTANCE 2 (PCR2)	24.816	18.3664	56.118	16.1114	35.7084	37.7965	9.75983	14.7229	31.9707	18.1513	13.8154	11.5445		33.1001	29.8721	18.8178	14.5037																							1688.1	-1.16003	0.390648	-2.96951338	0.00298272	0.044759	down
AT1G15010	AT1G15010	mediator of RNA polymerase II transcription subunit;(source:Araport11) protein_coding	13.2001	33.8711	156.051	30.9589	98.1444	96.2279	12.3791	45.7907	121.68	37.3945	7.44921	21.1783		67.7073	75.1104	59.9498	22.0073																							3040.42	-1.88886	0.625766	-3.018480841	0.00254046	0.0407348	down
AT1G16110	WAKL6	Encodes a WAK-like receptor-like kinase with a cytoplasmic Ser/Thr protein kinase domain and an extracellular domain with EGF-like repeats. It has been shown to be localized to the cell wall. protein_coding WALL ASSOCIATED KINASE-LIKE 6 (WAKL6) WALL ASSOCIATED KINASE-LIKE 6 (WAKL6)	7.50873	6.3309	19.1218	3.89605	14.1974	13.9512	3.62964	4.73826	8.30342	5.37975	2.20699	2.76256		10.9871	10.6815	5.55711	3.44977																							1451.93	-1.75693	0.55752	-3.151329317	0.00162529	0.0303054	down
AT1G18193	AT1G18193	hypothetical protein;(source:Araport11) protein_coding	0.500512	1.03113	2.09706	0.661091	2.22596	1.82483	0	0.397331	0.371739	0.417961	0.214018	0.356258		1.20957	1.57063	0.256357	0.329412																							33.8771	-2.31455	0.697194	-3.319803171	0.000900809	0.0204644	down
AT1G18210	AT1G18210	Calcium-binding EF-hand family protein;(source:Araport11) protein_coding	74.1336	100.929	150.69	104.32	167.21	169.721	99.3172	85.7502	126.611	107.244	93.7018	131.812		108.584	147.083	103.893	110.919																							11006.6	-1.0268	0.341877	-3.003421104	0.00266963	0.041863	down
AT1G18382	AT1G18382	Natural antisense transcript overlaps with AT1G18380;(source:Araport11) antisense_long_noncoding_rna	0	0.017472	0.229936	0.114794	0.623641	0.315365	0.158299	0.198589	0.120758	0	0	0		0.0824693	0.351267	0.159215	0																							11.7541	-7.09085	1.67895	-4.223396587	2.41e-05	0.00145837	down
AT1G18390	AT1G18390	Serine/Threonine kinase family catalytic domain protein;(source:Araport11) protein_coding LEAF RUST 10 DISEASE-RESISTANCE LOCUS RECEPTOR- LIKE PROTEIN KINASE-LIKE 1.2 (LRK10L1.2) LEAF RUST 10 DISEASE-RESISTANCE LOCUS RECEPTOR- LIKE PROTEIN KINASE-LIKE 1.2 (LRK10L1.2)	5.6596	3.49835	9.72479	2.94646	8.91271	9.39961	2.54008	2.37976	4.79426	3.80565	2.25934	1.99934		6.29425	7.08626	3.23803	2.68811																							970.348	-1.54442	0.50286	-3.071279665	0.00213143	0.035946	down
AT1G18570	MYB51	Encodes a member of the R2R3-MYB transcription family. Involved in indole glucosinolate biosynthesis. The mRNA is cell-to-cell mobile. protein_coding MYB DOMAIN PROTEIN 51 (MYB51) MYB DOMAIN PROTEIN 51 (MYB51);MYB DOMAIN PROTEIN 51 (AtMYB51); (BW51A); (BW51B);HIGH INDOLIC GLUCOSINOLATE 1 (HIG1)	19.2804	20.5511	28.9314	26.6206	32.6149	30.8401	10.0372	18.7612	26.7415	16.5184	9.06267	11.0448		22.921	30.0252	18.5133	12.2086																							2988.28	-1.40409	0.289606	-4.848277358	1.25e-06	0.000143832	down
AT1G19020	AT1G19020	Modulates defense against bacterial pathogens and tolerance to oxidative stress. Involved in drought response. protein_coding SMALL DEFENSE-ASSOCIATED PROTEIN 1 (SDA1) SMALL DEFENSE-ASSOCIATED PROTEIN 1 (SDA1);HYPOXIA RESPONSE UNKNOWN PROTEIN 35 (HUP35)	53.7799	77.8487	138.892	97.168	156.535	168.48	25.6204	55.3284	95.2505	46.0649	16.7018	34.9341		90.1736	140.728	58.7331	32.5669																							4899.11	-2.22017	0.426367	-5.207192263	1.92e-07	3.04e-05	down
AT1G19180	JAZ1	JAZ1 is a nuclear-localized protein involved in jasmonate signaling. JAZ1 transcript levels rise in response to a jasmonate stimulus. JAZ1 can interact with the COI1 F-box subunit of an SCF E3 ubiquitin ligase in a yeast-two-hybrid assay only in the presence of jasmonate-isoleucine (JA-ILE) or coronatine. Application of jasmonate methyl ester to Arabidopsis roots reduces the levels of a JAZ1:GUS …	43.3992	74.8041	229.5	97.8579	227.915	222.532	30.6915	71.7021	140.24	95.0996	19.9779	60.8501		115.901	182.768	80.8777	58.6425																							14036.2	-1.77052	0.570288	-3.104611202	0.00190529	0.0335232	down
AT1G19310	AT1G19310	RING/U-box superfamily protein;(source:Araport11) protein_coding	14.4707	11.7258	25.3121	8.65226	23.3844	28.568	7.29521	10.414	11.7204	11.2204	4.76688	4.96045		17.1695	20.2016	9.80986	6.98259																							1175.26	-1.65707	0.534589	-3.099707458	0.00193712	0.0337794	down
AT1G19330	AT1G19330	Evening-expressed key component of Sin3-HDAC complex, which bind directly to the CIRCADIAN CLOCK ASSOCIATED 1 (CCA1) and PSEUDO-RESPONSE REGULATOR 9 (PRR9) promoters and catalyze histone 3 (H3) deacetylation at the cognate regions to repress expression, allowing the declining phase of their expression at dusk. protein_coding SAP30 FUNCTION-RELATED 2 (AFR2) SAP30 FUNCTION-RELATED 2 (AFR2)	12.7838	15.3258	12.869	12.9222	17.7874	17.1829	10.2567	10.2339	11.8166	8.52343	8.72823	7.40419		13.6595	15.9642	10.7691	8.21862																							1303.59	-1.05566	0.212945	-4.957421727	7.14e-07	9.22e-05	down
AT1G19380	AT1G19380	sugar, putative (DUF1195);(source:Araport11) protein_coding	78.6231	122.226	208.91	132.238	208.401	216.718	46.4661	101.642	164.669	90.6911	34.1835	69.3654		136.586	185.786	104.259	64.7467																							8952.09	-1.62908	0.411329	-3.960531433	7.48e-05	0.00340395	down
AT1G19770	PUP14	Member of a family of proteins related to PUP1, a purine transporter. May be involved in the transport of purine and purine derivatives such as cytokinins, across the plasma membrane. The mRNA is cell-to-cell mobile. protein_coding PURINE PERMEASE 14 (PUP14) PURINE PERMEASE 14 (ATPUP14);PURINE PERMEASE 14 (PUP14)	259.873	367.506	529.608	342.931	647.319	596.324	184.072	368.021	602.797	320.539	143.055	273.373		385.663	528.858	384.963	245.655																							43708	-1.21886	0.400918	-3.040160914	0.00236452	0.0389039	down
AT1G19780	CNGC8	Encodes a member of the cyclic nucleotide gated channel (CNGC) family that is essential for male reproductive fertility. protein_coding CYCLIC NUCLEOTIDE GATED CHANNEL 8 (CNGC8) CYCLIC NUCLEOTIDE GATED CHANNEL 8 (ATCNGC8); (CNGC8);CYCLIC NUCLEOTIDE GATED CHANNEL 8 (CNGC8)	1.22297	1.37977	2.16581	1.2971	2.16094	1.93447	0.705427	0.897456	1.65556	0.962513	0.809827	0.722099		1.58952	1.7975	1.08615	0.83148																							264.012	-1.23802	0.31881	-3.883259866	0.000103065	0.00431407	down
AT1G20450	ERD10	Encodes a gene induced by low temperature and dehydration. Inhibits e.coli growth while overexpressed. Belongs to the dehydrin protein family, which contains highly conserved stretches of 7-17 residues that are repetitively scattered in their sequences, the K-, S-, Y- and lysine rich segments. LTI29 and LTI30 double overexpressors confer cold tolerance. Localized to membranes and cytoplasm. prote…	118.479	144.544	550.691	133.82	353.292	328.136	88.1364	170.565	248.96	151.159	71.1228	122.339		271.238	271.749	169.221	114.874																							24942.5	-1.36307	0.455166	-2.994670742	0.00274741	0.0424406	down
AT1G21010	AT1G21010	PADRE proteinup-regulated after infection by S. sclerotiorun. protein_coding	20.8526	26.3048	41.2044	27.9213	35.0416	37.2377	13.3052	28.5403	27.3742	15.5591	11.0897	19.1836		29.4539	33.4002	23.0732	15.2775																							2175.71	-1.23512	0.289148	-4.271573776	1.94e-05	0.00121983	down
AT1G21120	IGMT2	O-methyltransferase family protein;(source:Araport11) protein_coding	17.8524	5.15121	5.6931	6.433	15.2567	14.0175	4.74848	1.18037	2.37171	3.46887	3.12438	2.6719		9.56557	11.9024	2.76685	3.08838																							851.965	-2.07143	0.383709	-5.39845016	6.72e-08	1.2e-05	down
AT1G21130	IGMT4	O-methyltransferase family protein;(source:Araport11) protein_coding INDOLE GLUCOSINOLATE O-METHYLTRANSFERASE 4 (IGMT4) INDOLE GLUCOSINOLATE O-METHYLTRANSFERASE 4 (IGMT4)	221.278	165.527	401.925	111.811	528.689	496.711	108.672	94.6282	160.378	173.286	65.417	58.0609		262.91	379.071	121.226	98.9214																							31301.2	-2.06485	0.629863	-3.278244763	0.00104455	0.0226864	down
AT1G21326	AT1G21326	VQ motif-containing protein;(source:Araport11) protein_coding	2.1096	4.7649	8.0596	2.7687	7.524	5.65235	1.92898	1.47606	3.74995	2.75928	1.83825	0.746624		4.97803	5.31502	2.385	1.78138																							350.29	-1.70543	0.558896	-3.051431263	0.00227753	0.0377745	down
AT1G21550	AT1G21550	Calcium-binding EF-hand family protein;(source:Araport11) protein_coding	2.64009	3.44389	12.6292	10.2533	12.7295	14.8215	1.2149	5.79918	6.90924	3.90565	1.52979	5.43864		6.23773	12.6014	4.6411	3.6247																							641.326	-1.89737	0.469096	-4.044733146	5.24e-05	0.00266247	down
AT1G22280	PAPP2C	Encodes a phytochrome-associated protein, PAPP2C (phytochrome-associated protein phosphatase type 2C). PAPP2C interacts in the nucleus with phyA (phytochrome A) and phyB. Functions as a regulator of phytochrome-interacting factor PIF3 by dephosphorylating phytochromes in the nucleus. protein_coding PHYTOCHROME-ASSOCIATED PROTEIN PHOSPHATASE TYPE 2C (PAPP2C) PHYTOCHROME-ASSOCIATED PROTEIN PHOSPHAT…	34.8206	36.2995	60.9539	35.5198	67.2418	68.4182	26.4614	30.5965	43.4313	37.3719	24.7363	27.0145		44.0247	57.0599	33.4964	29.7076																							5327.41	-1.02842	0.337972	-3.04290888	0.00234303	0.0386574	down
AT1G25220	ASB1	Catalyzes the first step of tryptophan biosynthesis: Chorismate L-Glutamine = Anthranilate Pyruvate L-Glutamate. Functions as a heterocomplex with anthranilate synthase alpha subunit (ASA1 or ASA2). protein_coding ANTHRANILATE SYNTHASE BETA SUBUNIT 1 (ASB1) ANTHRANILATE SYNTHASE BETA SUBUNIT 1 (ASB1)	38.3314	27.1104	29.3377	31.7037	56.1732	50.277	21.8753	19.6364	21.7234	22.5765	21.3117	24.5414		31.5932	46.0513	21.0784	22.8099																							3756.53	-1.07403	0.264701	-4.057511039	4.96e-05	0.0025444	down
AT1G25422	AT1G25422	hypothetical protein;(source:Araport11) protein_coding	0.415009	0.230923	1.79811	0.226596	0.806974	1.22652	0.222378	0.064642	0.317912	0.199876	0.09542	0.090855		0.814681	0.753363	0.201644	0.128717																							40.0043	-2.64353	0.788565	-3.352336079	0.000801327	0.0188248	down
AT1G27130	GSTU13	Encodes glutathione transferase belonging to the tau class of GSTs. Naming convention according to Wagner et al. (2002). GSTU13 acts in the pathogen triggered pathway for indole glucosinolate metabolisms that involves also PENETRATION2 myrosinase. It is likely the enzyme that conjugates GSH with unstable indol-3-ylmethyl-ITCs formed upon PEN2-mediated IG hydrolysis, particularly in the branch of …	80.9072	69.3563	71.1155	81.1293	122.216	121.279	55.3427	50.8498	60.3612	57.7168	47.5717	53.3568		73.793	108.208	55.5179	52.8818																							8205.85	-1.14835	0.254923	-4.504700311	6.65e-06	0.000549134	down
AT1G27140	GSTU14	Encodes glutathione transferase belonging to the tau class of GSTs. Naming convention according to Wagner et al. (2002). protein_coding GLUTATHIONE S-TRANSFERASE TAU 14 (GSTU14) GLUTATHIONE S-TRANSFERASE 13 (GST13);GLUTATHIONE S-TRANSFERASE TAU 14 (ATGSTU14);GLUTATHIONE S-TRANSFERASE TAU 14 (GSTU14)	1.17894	0.590861	0.861082	0.796546	1.07568	1.46734	0.175772	0	0.285799	0.274729	0.283881	0.338085		0.87696	1.11319	0.153857	0.298898																							56.235	-1.98676	0.450951	-4.405705472	1.05e-05	0.000783133	down
AT1G28190	AT1G28190	PADRE protein up-regulated after infection by S. sclerotiorum. protein_coding	7.26616	8.49181	12.9834	8.57616	13.9173	12.2902	3.49315	4.60768	7.86135	5.11625	4.8899	4.79587		9.58046	11.5946	5.32073	4.93401																							833.103	-1.35041	0.266376	-5.069578707	3.99e-07	5.6e-05	down
AT1G28230	PUP1	Encodes a transporter that transports purines,cytokinins and other adenine derivatives. Expressed in the leaf hydathodes where it may be involved in re-uptake of cytokinins during guttation. protein_coding PURINE PERMEASE 1 (PUP1) PURINE PERMEASE 1 (PUP1); (ATPUP1)	3.83442	2.37797	1.96125	4.15437	3.74355	3.82507	0.999235	2.18359	0.805053	0.362019	1.63904	1.38645		2.72455	3.90767	1.32929	1.12917																							290.366	-1.9029	0.508532	-3.741949657	0.000182598	0.00672443	down
AT1G29670	AT1G29670	GDSL-motif esterase/acyltransferase/lipase. Enzyme group with broad substrate specificity that may catalyze acyltransfer or hydrolase reactions with lipid and non-lipid substrates.The mRNA is cell-to-cell mobile. protein_coding (GDSL1) (GDSL1); (GGL6)	178.685	145.596	190.835	151.042	234.558	234.96	99.0753	147.817	131.453	116.216	103.975	111.972		171.705	206.853	126.115	110.721																							16773.2	-1.01903	0.256752	-3.968928169	7.22e-05	0.00334577	down
AT1G30040	GA2OX2	Encodes a gibberellin 2-oxidase that acts on C-19 gibberellins. AtGA2OX2 expression is responsive to cytokinin and KNOX activities. protein_coding GIBBERELLIN 2-OXIDASE (GA2OX2) GIBBERELLIN 2-OXIDASE (ATGA2OX2);GIBBERELLIN 2-OXIDASE (GA2OX2);GIBBERELLIN 2-OXIDASE 2 (GA2OX2)	4.68746	7.34671	16.6241	17.1642	19.8119	20.5076	3.11881	13.1485	13.954	11.1187	3.36315	9.89229		9.55276	19.1612	10.0738	8.12473																							2075.76	-1.32868	0.448656	-2.961463309	0.00306181	0.0453267	down
AT1G30990	AT1G30990	Polyketide cyclase/dehydrase and lipid transport superfamily protein;(source:Araport11) protein_coding	0.08801	0.173337	0.221978	0.150103	0.282404	0.517312	0	0.031744	0.091811	0	0	0		0.161108	0.316606	0.041185	0																							10.9572	-6.97738	1.61373	-4.32375987	1.53e-05	0.00103794	down
AT1G31690	AT1G31690	Copper amine oxidase family protein;(source:Araport11) protein_coding COPPER AMINE OXIDASE ALPHA 2 (CuAOalpha2) COPPER AMINE OXIDASE ALPHA 2 (CuAOalpha2)	5.89525	3.52753	1.0897	7.67648	6.96199	6.3407	2.11205	1.84856	1.04642	2.71107	3.07895	3.82011		3.50416	6.99306	1.66901	3.20338																							938.45	-1.22719	0.199358	-6.155713973	7.47e-10	2.62e-07	down
AT1G32920	AT1G32920	hypothetical protein;(source:Araport11) protein_coding	114.034	163.545	186.15	197.912	202.453	202.751	63.7951	151.24	208.712	104.312	57.5468	124.911		154.577	201.039	141.249	95.5899																							14489.7	-1.1697	0.318154	-3.676510507	0.000236446	0.00797585	down
AT1G33590	AT1G33590	Leucine-rich repeat (LRR) family protein;(source:Araport11) protein_coding	187.603	211.748	245.067	201.778	303.751	299.699	85.8539	106.954	161.088	134.269	88.4891	105.03		214.806	268.409	117.965	109.263																							28385.3	-1.4101	0.285364	-4.941397666	7.76e-07	9.67e-05	down
AT1G33610	AT1G33610	Leucine-rich repeat (LRR) family protein;(source:Araport11) protein_coding	27.054	24.6818	43.4954	26.0072	46.8829	48.0033	14.7408	16.4263	29.7002	24.5928	8.70931	14.0922		31.7437	40.2978	20.2891	15.7981																							3994.46	-1.46303	0.445379	-3.284899892	0.00102019	0.0223923	down
AT1G33970	AT1G33970	IAN9 is a member of a small family of proteins. It's expression is repressed upon pathogen infection and loss of function mutants show increased resistance to bacterial pathogens. protein_coding IMMUNE ASSOCIATED NUCLEOTIDE BINDING 9 (IAN9) IMMUNE ASSOCIATED NUCLEOTIDE BINDING 9 (IAN9)	21.5171	17.4383	46.1149	12.1554	33.1989	30.5263	7.61069	16.3741	12.3094	14.3093	8.02803	9.36316		28.3568	25.2935	12.0981	10.5668																							2173.94	-1.37183	0.445073	-3.082244556	0.00205446	0.0350498	down
AT1G36370	SHM7	Encodes a nuclear localised protein MSA1 (MORE SULPHUR ACCUMULATION1). Epigenetically regulates sulphur homeostasis. Has sequence similarity to SHM (serine hydroxymethyltransferase) but lacks SHM activity in vitro. protein_coding MORE SULPHUR ACCUMULATION1 (MSA1) SERINE HYDROXYMETHYLTRANSFERASE 7 (SHM7);MORE SULPHUR ACCUMULATION1 (MSA1)	24.7726	10.6487	10.361	16.9772	33.3239	33.3988	21.8338	11.7141	11.4702	12.9273	16.9434	12.9172		15.2608	27.9	15.006	14.2626																							3606.85	-1.09666	0.331578	-3.307405399	0.000941645	0.0211095	down
AT1G42990	BZIP60	bZIP60 consists of a bZIP DNA binding domain followed by a putative transmembrane domain. bZIP60 mRNA is upregulated by the addition of ER stress inducers, tunicamycin (inhibitor of N-linked glycosylation), DTT (inhibitor of disulfide bond formation) and azetin-2-carboxylate (proline analog perturbing protein structure). Upon ER stress, bZIP60 mRNA is spliced by IRE1A and IRE1B to produce bZIP60-…	52.1986	77.6717	170.883	135.36	164.857	152.012	34.8464	67.1583	116.6	88.2697	32.1888	69.4986		100.251	150.743	72.8682	63.319																							10448.6	-1.35094	0.384228	-3.515986875	0.000438123	0.0124704	down
AT1G43000	AT1G43000	PLATZ transcription factor family protein;(source:Araport11) protein_coding	0.262128	0.170747	0.538671	0.658348	0.710703	0.990848	0.046797	0.187588	0.33068	0.356724	0.140407	0.249253		0.323849	0.786633	0.188355	0.248795																							39.6808	-1.76886	0.500231	-3.536099138	0.000406082	0.0118021	down
AT1G52720	-	hypothetical protein;(source:Araport11) protein_coding	16.3692	16.0751	20.9248	16.0647	35.6419	40.3409	10.38	12.4239	17.6762	13.9787	10.1326	10.7977		17.7897	30.6825	13.4934	11.6363																							1931.41	-1.52327	0.394604	-3.860263816	0.000113265	0.00462686	down
AT1G52890	NAC019	encodes a NAC transcription factor whose expression is induced by drought, high salt, and abscisic acid. This gene binds to ERD1 promoter in vitro. protein_coding NAC DOMAIN CONTAINING PROTEIN 19 (NAC019) NAC DOMAIN CONTAINING PROTEIN 19 (ANAC019);NAC DOMAIN CONTAINING PROTEIN 19 (NAC019); (ANAC19)	2.96291	2.12162	13.5678	1.38468	4.73277	4.4992	1.19476	1.63577	2.22382	1.22789	1.58541	1.24048		6.21746	3.53889	1.68478	1.35126																							267.055	-1.52279	0.504315	-3.019517412	0.00253178	0.0406564	down
AT1G53540	AT1G53540	Member of the class I small heat-shock protein (sHSP) family, which accounts for the majority of sHSPs in maturing seeds protein_coding (HSP17.6C) (HSP17.6C)	0.487527	0.336655	0.713686	5.53776	1.21402	0.590012	0.328809	0.128578	0.136046	0.389992	0.297579	0.252338		0.512623	2.44727	0.197811	0.313303																							96.2995	-2.98838	0.780773	-3.827461217	0.000129472	0.00513552	down
AT1G53625	AT1G53625	hypothetical protein;(source:Araport11) protein_coding	1.72022	0.872226	1.72456	1.1385	1.45283	1.64852	0.590637	0.754273	0.454395	0.399171	0.616538	0.647165		1.439	1.41328	0.599768	0.554291																							51.9855	-1.44781	0.430367	-3.364115206	0.000767895	0.0183124	down
AT1G54860	AT1G54860	Glycoprotein membrane precursor GPI-anchored;(source:Araport11) protein_coding	0.058532	0	0	0.40491	0.061355	0.428052	0.175705	0.246928	0	0	0	0		0.0195107	0.298106	0.140878	0																							13.1095	-7.24102	1.67707	-4.317671255	1.58e-05	0.00105086	down
AT1G55450	AT1G55450	S-adenosyl-L-methionine-dependent methyltransferases superfamily protein;(source:Araport11) protein_coding	138.889	171.244	313.446	195.103	374.579	370.795	64.7048	92.7359	184.396	107.895	40.9555	70.2165		207.86	313.492	113.946	73.0225																							23925.6	-2.217	0.435171	-5.094558242	3.5e-07	5.04e-05	down
AT1G56060	AT1G56060	CYSTM3 is a mitochondrial protein that is induced by salt stress and is a negative regulator of salt stress. protein_coding CYSTEINE-RICH TRANSMEMBRANE MODULE 3 (ATHCYSTM3) CYSTEINE-RICH TRANSMEMBRANE MODULE 3 (ATHCYSTM3)	2.96374	4.0826	19.6303	5.94121	20.837	16.3724	0.947972	5.02402	8.88009	6.62934	1.21869	3.42557		8.89223	14.3836	4.9507	3.75787																							330.444	-2.04028	0.649049	-3.143495896	0.00166943	0.0307992	down
AT1G56660	AT1G56660	MAEBL domain protein;(source:Araport11) protein_coding	62.4887	123.703	340.979	106.671	276.011	226.485	25.0135	68.9059	175.631	87.8184	18.1789	45.789		175.723	203.056	89.8501	50.5955																							21722.9	-2.07903	0.566184	-3.671998716	0.000240661	0.00805329	down
AT1G57990	PUP18	Member of a family of proteins related to PUP1, a purine transporter. May be involved in the transport of purine and purine derivatives such as cytokinins, across the plasma membrane. protein_coding PURINE PERMEASE 18 (PUP18) PURINE PERMEASE 18 (ATPUP18);PURINE PERMEASE 18 (PUP18)	161.41	190.871	425.404	173.836	498.472	493.329	84.1139	183.638	355.537	197.638	60.2934	144.863		259.228	388.545	207.763	134.265																							39042	-1.65164	0.540686	-3.054705661	0.00225282	0.0375655	down
AT1G58225	AT1G58225	hypothetical protein;(source:Araport11) protein_coding	1.62425	0.361496	2.19523	2.16527	1.24052	1.08597	0.505367	0.982675	0.269437	0.607444	0.49951	0.752704		1.39366	1.49725	0.585826	0.619886																							66.1384	-1.35244	0.425087	-3.181560471	0.00146484	0.0281717	down
AT1G58320	AT1G58320	PLAC8 family protein;(source:Araport11) protein_coding	0.07147	0.140963	0.859539	0.24087	0.622296	0.680752	0.059543	0.375544	0.302256	0.066854	0.045033	0.066603		0.357324	0.514639	0.245781	0.0594967																							17.774	-3.21004	0.829375	-3.87043683	0.000108641	0.00448783	down
AT1G59590	ZCF37	ZCF37 mRNA, complete cds The mRNA is cell-to-cell mobile. protein_coding (ZCF37) (ZCF37)	17.0673	21.5363	42.712	21.6242	30.1	31.6953	7.98931	24.1801	31.3139	14.7463	9.88368	18.2726		27.1052	27.8065	21.1611	14.3008																							2009.57	-1.06747	0.321518	-3.320093146	0.000899874	0.0204643	down
AT1G59790	AT1G59790	Cullin family protein;(source:Araport11) protein_coding	0	0.03856	0	0.097409	0.351907	0.221683	0.13551	0	0.267519	0	0	0		0.0128533	0.223666	0.134343	0																							11.5898	-7.06938	1.60129	-4.414815048	1.01e-05	0.000761121	down
AT1G59865	AT1G59865	transmembrane protein;(source:Araport11) protein_coding	1.07389	0.527166	0.371062	0.571671	0.630114	0.761496	0.178087	0.331728	0.630908	0.219524	0.147431	0.237779		0.657373	0.654427	0.380241	0.201578																							25.0723	-1.93463	0.535842	-3.610459281	0.000305655	0.00964585	down
AT1G59870	PEN3	ATP binding cassette transporter. Localized to the plasma membrane in uninfected cells. In infected leaves, the protein concentrated at infection sites. Contributes to nonhost resistance to inappropriate pathogens that enter by direct penetration in a salicylic acid?dependent manner. Required for mlo resistance. Has Cd transporter activity (Cd2+ extrusion pump) and contributes to heavy metal resi…	194.47	174.868	515.49	128.993	581.073	564.843	99.7166	106.323	260.24	226.695	84.1992	79.3017		294.943	424.97	155.427	130.065																							110469	-1.83901	0.620872	-2.96197832	0.00305669	0.0453258	down
AT1G59930	AT1G59930	Encodes a maternally expressed imprinted gene. protein_coding	1.51139	2.72043	1.80627	5.30272	2.16191	3.30226	1.72568	0.957324	1.59597	1.16265	1.28242	1.37423		2.0127	3.58896	1.42632	1.2731																							113.233	-1.57546	0.39726	-3.965821959	7.31e-05	0.00337546	down
AT1G61340	FBS1	Encodes a F-box protein induced by various biotic or abiotic stress. protein_coding F-BOX STRESS INDUCED 1 (FBS1) (ATFBS1);F-BOX STRESS INDUCED 1 (FBS1)	22.3707	48.3754	121.421	57.8565	110.246	105.768	7.68165	35.2231	71.6917	27.4116	6.50741	25.7445		64.0556	91.2903	38.1988	19.8878																							4383.89	-2.3062	0.542569	-4.250517187	2.13e-05	0.00132154	down
AT1G61360	AT1G61360	S-locus lectin protein kinase family protein;(source:Araport11) protein_coding	6.86318	4.21296	6.69258	3.80073	6.95642	7.77315	3.68606	1.90197	3.86843	3.64235	3.5071	2.56667		5.92291	6.17676	3.15215	3.23871																							1053.43	-1.02103	0.344367	-2.964961277	0.00302721	0.0451503	down
AT1G63720	AT1G63720	hydroxyproline-rich glycoprotein family protein;(source:Araport11) protein_coding	3.76078	7.82475	14.6271	5.63598	10.2613	10.6067	1.8046	5.46699	13.6094	4.9446	2.02095	4.18699		8.73755	8.83467	6.96034	3.71752																							842.908	-1.35931	0.435012	-3.124758442	0.00177951	0.0320181	down
AT1G63830	AT1G63830	PLAC8 family protein;(source:Araport11) protein_coding	50.7783	50.8788	99.2703	47.023	99.7815	99.9994	25.3141	42.0664	52.2241	44.5964	18.5623	30.6293		66.9758	82.268	39.8682	31.2627																							5415.22	-1.47824	0.430547	-3.433409667	0.000596041	0.0154755	down
AT1G64065	AT1G64065	Late embryogenesis abundant (LEA) hydroxyproline-rich glycoprotein family;(source:Araport11) protein_coding	7.65324	13.3379	25.6026	15.6673	24.1532	20.1868	5.46623	8.8681	16.6943	8.50157	5.17757	6.28875		15.5312	20.0025	10.3429	6.65596																							1354.92	-1.69841	0.303529	-5.595562552	2.2e-08	4.66e-06	down
AT1G64760	AT1G64760	ZERZAUST is an atypical &#946;-1,3 glucanase. The protein is localized to punctate regions of the apoplast, near cellular junctions. Mutants in Ler background display aberrant floral morphology and twisted siliques and stems. Biochemcial analysis of mutant cell wall composition indicates cell wall defects. However, in Col background, there is no phenotype due to compensatory effect of ZETH gene e…	11.0835	12.8781	34.3638	13.9051	20.0962	20.2783	5.80604	13.0175	18.0118	12.3528	5.4081	9.60628		19.4418	18.0932	12.2784	9.1224																							1900.85	-1.07443	0.362723	-2.962115442	0.00305533	0.0453258	down
AT1G65390	PP2-A5	Phloem Protein2 family gene encoding a two-domain protein containing predicted lectin and Toll/Interleukin-1 receptor domains, which is induced upon spider mite attack and improves the ability to defend against T. urticae by participating in the tight regulation of hormonal cross talk upon mite feeding. protein_coding PHLOEM PROTEIN 2 A5 (PP2-A5) PHLOEM PROTEIN 2 A5 (PP2-A5);PHLOEM PROTEIN 2 A5 (…	40.953	55.8455	110.959	63.9424	105.603	105.724	8.85632	27.8774	65.8411	38.4405	5.62818	23.6863		69.2526	91.7565	34.1916	22.585																							7206.41	-2.12983	0.600277	-3.54808217	0.000388047	0.0114438	down
AT1G67460	AT1G67460	Minichromosome maintenance (MCM2/3/5) family protein;(source:Araport11) protein_coding	0.81567	0.817682	1.63686	1.25532	0.957899	1.02037	0.691814	0.629489	0.576773	0.61667	0.247149	0.410211		1.09007	1.07786	0.632692	0.424677																							114.552	-1.4285	0.410626	-3.478843933	0.000503582	0.0137994	down
AT1G67920	AT1G67920	hypothetical protein;(source:Araport11) protein_coding	2.42148	3.62459	12.9431	3.54925	6.0827	7.90496	1.83689	2.55772	8.7513	1.42539	1.04052	1.12992		6.32971	5.84564	4.38197	1.19861																							169.725	-2.40104	0.417015	-5.757677595	8.53e-09	2.11e-06	down
AT1G68340	AT1G68340	hypothetical protein (DUF1639);(source:Araport11) protein_coding	3.27254	4.3827	9.56845	5.13567	9.86717	11.0053	4.05432	5.54721	5.84169	4.18352	4.30498	5.11154		5.74123	8.6694	5.14774	4.53335																							703.727	-1.06798	0.35536	-3.005341452	0.00265283	0.0418385	down
AT1G69890	AT1G69890	Encodes a member of a conserved DUF domain family that is induced by NO. Based on mutant phenotype may be involved in NO stress response. protein_coding (DUF569) (DUF569)	23.1596	30.8683	134.598	25.5631	89.5059	86.7932	10.3864	15.4469	46.123	24.9112	5.4782	11.3359		62.8753	67.2874	23.9854	13.9084																							5264.46	-2.39513	0.628013	-3.813816806	0.000136837	0.00534245	down
AT1G69900	AT1G69900	Actin cross-linking protein;(source:Araport11) protein_coding	10.0454	10.6258	19.5774	16.7789	27.338	28.8014	5.81041	12.1453	21.222	14.5769	5.72871	10.4097		13.4162	24.3061	13.0593	10.2384																							2266.2	-1.35743	0.411383	-3.29967223	0.000967978	0.0215901	down
AT1G70530	CRK3	Encodes a cysteine-rich receptor-like protein kinase. protein_coding CYSTEINE-RICH RLK (RECEPTOR-LIKE PROTEIN KINASE) 3 (CRK3) CYSTEINE-RICH RLK (RECEPTOR-LIKE PROTEIN KINASE) 3 (CRK3)	13.9986	13.1794	22.3388	12.7807	20.26	20.6199	10.7575	14.3364	15.2089	11.738	9.42292	6.24448		16.5056	17.8869	13.4342	9.13514																							2891.68	-1.08948	0.331276	-3.288727925	0.00100641	0.0221783	down
AT1G71520	AT1G71520	encodes a member of the DREB subfamily A-5 of ERF/AP2 transcription factor family. The protein contains one AP2 domain. There are 16 members in this subfamily including RAP2.1, RAP2.9 and RAP2.10. protein_coding	1.43717	0.56546	0.592204	0.689149	5.58021	4.16547	0	0.043538	0.331818	0.349982	0.524186	0.055601		0.864946	3.47828	0.125119	0.309923																							140.214	-3.62592	0.888646	-4.080277156	4.5e-05	0.00235691	down
AT1G71697	CK1	Encodes choline kinase. mRNA levels are increased in response to wounding. The mRNA is cell-to-cell mobile. protein_coding CHOLINE KINASE 1 (CK1) CHOLINE KINASE 1 (ATCK1);CHOLINE/ETHANOLAMINE KINASE 1 (CEK1);CHOLINE KINASE 1 (CK1);CHOLINE KINASE (CK)	13.4778	15.6583	36.208	12.9401	44.6346	43.4662	11.7838	15.7338	24.4166	15.9074	9.50764	11.3624		21.7813	33.6803	17.3114	12.2591																							3500.64	-1.58718	0.490802	-3.233837862	0.00122139	0.0249931	down
AT1G72210	AT1G72210	basic helix-loop-helix (bHLH) DNA-binding superfamily protein;(source:Araport11) protein_coding (BHLH096) (BHLH96); (BHLH096)	2.82629	3.56978	4.13974	4.07621	5.60492	4.60267	1.26965	2.49033	3.56132	2.44804	1.45032	2.65897		3.51194	4.76127	2.44043	2.18577																							530.063	-1.27234	0.320468	-3.970263556	7.18e-05	0.00333408	down
AT1G72280	ERO1	Encodes an oxidoreductin required for oxidative protein folding in the ER and exists in two distinct oxidized isoforms (Ox1 and Ox2), which are determined by the formation or breakage of the putative regulatory disulfide. AtERO1 is mainly present in the Ox1 redox state. protein_coding ENDOPLASMIC RETICULUM OXIDOREDUCTINS 1 (ERO1) ENDOPLASMIC RETICULUM OXIDOREDUCTINS 1 (ERO1);ENDOPLASMIC RETICULUM…	2.69687	3.94286	7.26499	3.97319	6.97733	8.07198	1.50991	2.99373	3.6825	3.54642	1.8561	2.75745		4.63491	6.34084	2.72872	2.71999																							654.086	-1.33414	0.396404	-3.365614771	0.000763733	0.0182765	down
AT1G72416	AT1G72416	Chaperone DnaJ-domain superfamily protein;(source:Araport11) protein_coding	22.4457	5.39616	14.6313	5.36543	41.5738	37.3212	16.5724	10.0655	12.3317	9.37172	4.94489	6.28178		14.1577	28.0868	12.9899	6.86613																							1510.47	-2.12967	0.64338	-3.310132347	0.000932519	0.0210117	down
AT1G73600	AT1G73600	Encodes a S-adenosyl-L-methionine-dependent phosphoethanolamine N-methyltransferase whose expression is responsive to both phosphate (Pi) and phosphite (Phi) in roots. It catalyzes the three sequential P-base methylation of phosphoethanolamine to phosphocholine. Homologous biochemical function to NMT1 (At3g18000). Double mutants of NMT1 and NMT3 are defective in leaf, root, flower, seed, and poll…	309.702	85.5515	13.3782	320.012	169.561	171.35	101.294	63.5782	22.9539	48.7403	109.065	111.296		136.211	220.307	62.6087	89.7005																							21303.3	-1.38533	0.379304	-3.652301805	0.0002599	0.00853146	down
AT1G73700	AT1G73700	MATE efflux family protein;(source:Araport11) protein_coding	0.617635	0.151352	0.209866	0.763925	0.482763	0.63744	0.295663	0.141343	0.237783	0.312824	0.246943	0.269368		0.326284	0.628043	0.22493	0.276378																							61.2215	-1.27739	0.364883	-3.500818899	0.000463831	0.0129254	down
AT1G73810	AT1G73810	Core-2/I-branching beta-1,6-N-acetylglucosaminyltransferase family protein;(source:Araport11) protein_coding	0.553319	0.448873	1.4066	0.358306	1.7646	1.43589	0.084747	0.298765	0.578283	0.401731	0.168095	0.132853		0.80293	1.18627	0.320598	0.234226																							87.8857	-2.43911	0.727807	-3.3513129	0.000804294	0.0188744	down
AT1G74770	AT1G74770	zinc ion binding protein;(source:Araport11) protein_coding BRUTUS LIKE 1 (BTSL1) BRUTUS LIKE 1 (BTSL1)	1.24901	0.710833	0.886578	2.522	0.539343	0.899573	0.612321	0.327044	0.405421	0.469852	0.396564	0.328924		0.948806	1.32031	0.448262	0.398447																							291.152	-1.76238	0.527246	-3.342609225	0.000829947	0.0193733	down
AT1G75860	AT1G75860	DNA ligase;(source:Araport11) protein_coding	18.136	19.3346	29.3143	17.2905	28.9195	27.5185	13.668	15.114	14.2981	10.6289	11.9605	14.2041		22.2616	24.5762	14.36	12.2645																							1818.61	-1.08882	0.294919	-3.691928005	0.00022256	0.00767702	down
AT1G76070	AT1G76070	hypothetical protein;(source:Araport11) protein_coding	7.25616	7.99543	13.5966	6.78867	15.1121	15.2341	5.61179	6.56632	8.244	6.23537	4.62885	6.91814		9.61606	12.3783	6.80737	5.92745																							897.161	-1.18303	0.395139	-2.993957164	0.00275385	0.0424508	down
AT1G76680	OPR1	Encodes a member of an alpha/beta barrel fold family of FMN-containing oxidoreductases. One of the closely related 12-oxophytodienoic acid reductases. This enzyme is not expected to participate in jasmonic acid biosynthesis because during in vitro assays, it shows very little activity with the naturally occurring OPDA isomer. Shows activity towards 2,4,6-trinitrotoluene. Expressed predominately i…	78.7139	59.9889	88.4416	78.5832	183.206	189.971	55.5574	65.5471	89.5859	50.2123	50.1804	54.5661		75.7148	150.587	70.2301	51.6529																							14011.7	-1.66079	0.37004	-4.488130104	7.19e-06	0.000586753	down
AT1G76955	AT1G76955	Expressed protein;(source:Araport11) protein_coding	1.4216	0.199165	0.137165	0.922468	0.948729	1.12592	0.055205	0.038833	0.04509	0.0962	0	0.253725		0.585976	0.999038	0.046376	0.116642																							38.5185	-3.11748	0.992615	-3.140676106	0.00168558	0.0309852	down
AT1G77390	CYCA1	Encodes a core cell cycle gene involved in meiosis II during microsporogenesis. Recessive mutants exhibit delayed and asynchronous meiosis in pollen mother cell populations and uncoordinated nuclear division and cytokinesis resulting in dyad microspores. protein_coding CYCLIN A1;2 (CYCA1;2) (DYP);CYCLIN A1 (CYCA1);CYCLIN A1;2 (CYCA1;2);TARDY ASYNCHRONOUS MEIOSIS (TAM)	1.25635	3.33888	4.2409	2.23487	3.72433	2.58103	1.44114	1.85379	3.02559	1.75199	0.845232	1.43952		2.94538	2.84674	2.10684	1.34558																							287.676	-1.18563	0.392882	-3.017776349	0.00254637	0.0407844	down
AT1G77530	AT1G77530	O-methyltransferase family protein;(source:Araport11) protein_coding	0.527187	0.222839	0.39377	0.463605	0.439735	0.495202	0.209736	0.22386	0.050311	0.190968	0.230824	0.131307		0.381265	0.466181	0.161302	0.184366																							39.4508	-1.41294	0.439014	-3.218436849	0.00128891	0.0257846	down
AT1G78440	ATGA2OX1	Encodes a gibberellin 2-oxidase that acts on C19 gibberellins. protein_coding ARABIDOPSIS THALIANA GIBBERELLIN 2-OXIDASE 1 (ATGA2OX1) ARABIDOPSIS THALIANA GIBBERELLIN 2-OXIDASE 1 (ATGA2OX1);GIBBERELLIN 2-OXIDASE 1 (GA2OX1)	1.23864	0.204965	0.314682	0.229287	1.17734	0.916657	0.432481	0.309584	0.133675	0.038399	0.190187	0.131979		0.586095	0.774429	0.291913	0.120188																							48.243	-2.76087	0.809039	-3.412527975	0.000643633	0.016357	down
AT1G78850	AT1G78850	curculin-like (mannose-binding) lectin family protein, low similarity to ser/thr protein kinase from Zea mays (GI:2598067); contains Pfam lectin (probable mannose binding) domain PF01453 but not the protein kinase domain of the Z. mays protein. Belongs to GNA domain lectin family. Enhances PAP26 function to facilitate Pi-scavenging by Pi-starved plants. protein_coding MANNOSE BINDING LECTIN1 (MBL…	349.646	250.909	262.982	325.122	623.437	598.678	231.821	219.976	299.728	304.173	228.613	252.044		287.846	515.746	250.508	261.61																							51710.3	-1.09976	0.323983	-3.394503888	0.000687531	0.0171177	down
AT1G78860	AT1G78860	curculin-like (mannose-binding) lectin family protein, low similarity to Ser/Thr protein kinase (Zea mays) GI:2598067; contains Pfam profile PF01453: Lectin (probable mannose binding) but not the protein kinase domain of the Z. mays protein protein_coding APPLE DOMAIN LECTIN-2 (GAL2) APPLE DOMAIN LECTIN-2 (GAL2);LOW-BORON TOLERANCE (LBT)	5.84288	4.22827	4.68221	4.91539	8.83263	7.16502	2.91748	3.26078	4.44224	3.85593	3.50142	3.42058		4.91779	6.97101	3.54017	3.59264																							707.006	-1.07537	0.295403	-3.640346271	0.000272272	0.00883241	down
AT1G80480	PTAC17	plastid transcriptionally active 17;(source:Araport11) protein_coding PLASTID TRANSCRIPTIONALLY ACTIVE 17 (PTAC17) PLASTID TRANSCRIPTIONALLY ACTIVE 17 (PTAC17)	21.2598	20.0622	44.8458	40.8146	25.2395	28.7941	8.40384	5.66115	40.578	20.2143	6.8488	6.06972		28.7226	31.6161	18.2143	11.0443																							2961.58	-1.60247	0.479086	-3.344855165	0.000823255	0.0192578	down
AT2G01180	PAP1	Encodes phosphatidate phosphatase. Up-regulated by genotoxic stress (gamma ray or UV-B) and elicitor treatments with mastoparan and harpin. Expressed in roots and leaves. protein_coding	38.127	56.9892	95.068	70.5759	103.804	106.191	23.3377	55.3943	100.664	50.4227	15.0747	41.1671		63.3947	93.5236	59.7987	35.5548																							8689.29	-1.45311	0.461179	-3.150858397	0.00162791	0.0303054	down
AT2G03530	UPS2	Mediate high-affinity uracil and 5-FU (a toxic uracil analogue) transport when expressed in yeast and Xenopus oocytes.Involved in allantoin transport. protein_coding	14.0075	10.9923	14.1728	11.7793	21.2813	20.3029	6.58697	12.2981	10.373	9.21803	5.63306	9.03137		13.0575	17.7878	9.75267	7.96082																							1705.43	-1.30953	0.345304	-3.792389515	0.000149205	0.00570417	down
AT2G04080	AT2G04080	MATE efflux family protein;(source:Araport11) protein_coding	6.1102	3.48204	4.24651	5.58754	8.10272	9.20962	3.30966	4.13042	2.43447	3.93388	4.13509	4.28535		4.61292	7.63329	3.29152	4.1181																							848.997	-1.00022	0.266872	-3.74795561	0.000178282	0.00658747	down
AT2G06050	OPR3	Encodes a 12-oxophytodienoate reductase that is required for jasmonate biosynthesis. Mutants are male sterile and defective in pollen dehiscence. Shows activity towards 2,4,6-trinitrotoluene. CFA-Ile, CFA-Leu, CFA-Val, CFA-Met and CFA-Ala can restore the fertility of opr3 plants by inducing filament elongation and anther dehiscence. protein_coding OXOPHYTODIENOATE-REDUCTASE 3 (OPR3) OXOPHYTODIENO…	83.1255	59.8057	304.97	101.164	398.018	397.715	32.0414	53.0032	133.489	123.086	23.4264	72.8237		149.3	298.965	72.8447	73.1121																							23313.2	-2.15611	0.661818	-3.2578647	0.00112254	0.0236054	down
AT2G06995	AT2G06995	None;(source:Araport11) long_noncoding_rna	0.705893	0.580013	0.391496	1.68483	0.79127	0.834943	0.21806	0.13295	0.172286	0.078413	0.257297	0.377899		0.559134	1.10368	0.174432	0.23787																							45.4939	-2.27345	0.646792	-3.51496163	0.000439818	0.0124864	down
AT2G15400	NRPE3B	Non-catalytic subunit of Nuclear DNA-dependent RNA polymerase V; homologous to budding yeast RPB3 and the E. coli RNA polymerase alpha subunit. A closely related paralog, At2g15430 can substitute for At2g15400 in the context of Pol V and encodes the equivalent subunit of Pol II and Pol IV. protein_coding (NRPE3B) (RBP36B); (NRPE3B)	0.928218	1.28237	1.32215	1.88958	1.21301	1.21324	0.941091	0.699256	0.970703	0.34574	0.813035	0.75991		1.17758	1.43861	0.87035	0.639562																							103.623	-1.30293	0.431659	-3.018420113	0.00254096	0.0407348	down
AT2G15480	UGT73B5	UDP-glucosyl transferase 73B5;(source:Araport11) protein_coding UDP-GLUCOSYL TRANSFERASE 73B5 (UGT73B5) UDP-GLUCOSYL TRANSFERASE 73B5 (UGT73B5)	6.19054	5.48104	13.0081	7.43071	8.71428	7.54897	3.83069	3.98419	6.08462	4.37888	3.19571	2.84927		8.22656	7.89799	4.63317	3.47462																							941.521	-1.29673	0.244126	-5.311733283	1.09e-07	1.81e-05	down
AT2G15970	COR413-PM1	encodes an alpha form of a protein similar to the cold acclimation protein WCOR413 in wheat. Expression is induced by short-term cold-treatment, water deprivation, and abscisic acid treatment. The mRNA is cell-to-cell mobile. protein_coding COLD REGULATED 413 PLASMA MEMBRANE 1 (COR413-PM1) COLD REGULATED 413 PLASMA MEMBRANE 1 (COR413-PM1); (WCOR413); (WCOR413-LIKE);ARABIDOPSIS THALIANA COLD-REGUL…	79.46	52.9041	200.823	66.3254	112.355	114.233	55.861	41.6938	39.1899	58.252	43.8584	51.8061		111.063	97.6379	45.5815	51.3055																							6403.5	-1.04507	0.300504	-3.477733354	0.000505673	0.0138234	down
AT2G17705	AT2G17705	methionine-S-oxide reductase;(source:Araport11) protein_coding	16.5229	21.4624	37.9071	27.0605	37.9093	41.7292	14.5643	20.7577	32.5075	21.6235	14.6222	16.0715		25.2975	35.5663	22.6098	17.4391																							1801.69	-1.14113	0.286986	-3.976275988	7e-05	0.00329252	down
AT2G20960	pEARLI4	phospholipase-like protein (PEARLI 4) family protein;(source:Araport11) protein_coding (pEARLI4) (pEARLI4)	37.5802	39.7862	74.767	37.015	57.8765	60.2164	23.6109	32.9468	45.0195	36.7067	22.8206	23.9696		50.7111	51.7027	33.8591	27.8323																							7995.03	-1.00877	0.319286	-3.159453963	0.00158065	0.0296493	down
AT2G22870	EMB2001	P-loop containing nucleoside triphosphate hydrolases superfamily protein;(source:Araport11) protein_coding EMBRYO DEFECTIVE 2001 (EMB2001) EMBRYO DEFECTIVE 2001 (EMB2001); (ENGB-1)	15.7581	19.5286	31.5329	23.4303	33.2058	33.0879	18.7304	14.8147	25.5552	15.3525	14.0482	15.9512		22.2732	29.908	19.7001	15.1173																							3116.85	-1.09867	0.234386	-4.687424933	2.77e-06	0.000270041	down
AT2G22890	AT2G22890	Kua-ubiquitin conjugating enzyme hybrid localization domain-containing protein;(source:Araport11) protein_coding	3.84991	4.90461	8.30958	3.25001	5.85219	6.43869	3.43645	3.52932	5.28844	3.21972	2.38714	2.26007		5.68803	5.18029	4.08474	2.62231																							385.726	-1.09902	0.363874	-3.020329163	0.002525	0.0406198	down
AT2G23010	SCPL9	serine carboxypeptidase-like 9;(source:Araport11) protein_coding SERINE CARBOXYPEPTIDASE-LIKE 9 (SCPL9) SERINE CARBOXYPEPTIDASE-LIKE 9 (SCPL9)	3.19911	2.67807	1.13743	5.67752	5.93381	6.20107	1.51808	1.8595	1.00474	2.79677	2.92501	2.40763		2.3382	5.93746	1.46077	2.7098																							540.223	-1.22819	0.173388	-7.083497198	1.41e-12	1e-09	down
AT2G23120	AT2G23120	Late embryogenesis abundant protein, group 6;(source:Araport11) protein_coding	372.054	495.202	996.13	415.201	765.628	832.376	295.609	473.019	696.22	417.336	240.42	371.798		621.129	671.068	488.283	343.184																							31954.7	-1.08405	0.368243	-2.943832403	0.00324175	0.047139	down
AT2G23320	WRKY15	Encodes WRKY DNA-binding protein 15 (WRKY15). protein_coding WRKY DNA-BINDING PROTEIN 15 (WRKY15) WRKY DNA-BINDING PROTEIN 15 (WRKY15); (ATWRKY15)	66.3541	84.9961	138.911	93.2022	148.571	151.786	37.7914	58.3792	106.284	72.5771	29.6535	42.3132		96.7538	131.187	67.4849	48.1812																							9109.59	-1.55372	0.396333	-3.920236256	8.85e-05	0.00384693	down
AT2G23770	LYK4	Encodes a putative LysM-containing receptor-like kinase LYK4. Shares overlapping function with LYK5 in mediating chitin-triggered immune responses. Based on protein sequence alignment analysis, it was determined as a pseudo kinase due to a lack of the ATP-binding P-loop in the kinase domain. protein_coding LYSM-CONTAINING RECEPTOR-LIKE KINASE 4 (LYK4) (ATLYK4);LYSM-CONTAINING RECEPTOR-LIKE KINASE…	5.3301	4.23989	5.60034	4.94806	9.24692	9.15872	4.30536	3.59537	4.55983	5.27992	2.43673	3.26933		5.05678	7.78457	4.15352	3.66199																							1141.93	-1.20278	0.407163	-2.954038967	0.00313644	0.0460019	down
AT2G25735	AT2G25735	hypothetical protein;(source:Araport11) protein_coding	28.2031	30.8228	50.837	37.2421	73.9033	74.0115	15.531	21.244	40.6505	22.8932	8.1298	13.1129		36.621	61.719	25.8085	14.712																							3880.27	-2.18313	0.458534	-4.761117806	1.93e-06	0.000204177	down
AT2G26190	AT2G26190	IQM4 is a plastid localized, Ca2+ independent calmodulin binding protein that is involved in promoting seed dormancy. protein_coding (IQM4) (IQM4)	48.3664	78.4637	112.989	81.7975	132.367	122.777	26.1154	63.7594	114.118	66.2151	18.3956	47.5967		79.9397	112.314	67.9976	44.0691																							14103	-1.45727	0.470904	-3.094621867	0.00197064	0.0341211	down
AT2G26530	AR781	Pheromone receptor-like protein involved in the early elicitor signaling events which occur within minutes and include ion fluxes across the plasma membrane, activation of MPKs and the formation of ROS related to PGPS1 and WRKY33. protein_coding (AR781) (AR781)	56.9219	94.9741	150.102	104.447	170.595	167.317	21.1773	59.6193	136.037	67.9047	17.3501	63.96		100.666	147.453	72.2779	49.7383																							12487.6	-1.67302	0.505954	-3.306659615	0.000944155	0.0211443	down
AT2G27310	AT2G27310	F-box family protein;(source:Araport11) protein_coding	10.2757	10.3971	53.6566	23.0882	62.4838	59.7917	5.27505	9.0943	22.6947	16.646	5.75804	10.0531		24.7765	48.4546	12.3547	10.819																							3761.75	-2.28258	0.510864	-4.468077555	7.89e-06	0.000630805	down
AT2G27830	AT2G27830	hypothetical protein;(source:Araport11) protein_coding	39.6954	29.0417	60.997	30.8499	53.6401	53.2811	39.3363	42.8352	51.1815	24.8662	25.567	22.839		43.2447	45.9237	44.451	24.4241																							3642.56	-1.0332	0.286725	-3.603467468	0.000314	0.00981094	down
AT2G28500	LBD11	LOB domain-containing protein 11;(source:Araport11) protein_coding LOB DOMAIN-CONTAINING PROTEIN 11 (LBD11) LOB DOMAIN-CONTAINING PROTEIN 11 (LBD11)	3.5141	5.569	5.25945	5.25843	5.28523	7.02248	1.11103	4.44013	5.27071	3.25133	1.79792	3.06518		4.78085	5.85538	3.60729	2.70481																							410.492	-1.21392	0.327544	-3.706126939	0.000210453	0.00743971	down
AT2G29720	CTF2B	Encodes CTF2B. protein_coding (CTF2B) (CTF2B)	9.20589	6.25415	14.094	6.27811	17.3886	17.8354	5.43089	3.85617	4.95162	4.643	4.23365	5.51807		9.85133	13.834	4.74623	4.79824																							1217.99	-1.65518	0.433728	-3.816167043	0.000135541	0.00532837	down
AT2G30720	AT2G30720	Thioesterase/thiol ester dehydrase-isomerase superfamily protein;(source:Araport11) protein_coding	11.5399	12.0312	21.912	13.4471	25.1768	25.2167	9.53395	12.8441	14.5675	12.5542	8.99615	9.27549		15.161	21.2802	12.3152	10.2753																							2283	-1.1701	0.33647	-3.477568953	0.000505983	0.0138234	down
AT2G30870	GSTF10	early dehydration-induced gene ERD13 homologous to tobacco and maize glutathione S-transferases. Encodes glutathione transferase belonging to the phi class of GSTs. Naming convention according to Wagner et al. (2002) protein_coding GLUTATHIONE S-TRANSFERASE PHI 10 (GSTF10) ARABIDOPSIS THALIANA GLUTATHIONE S-TRANSFERASE PHI 10 (ATGSTF10);EARLY DEHYDRATION-INDUCED 13 (ERD13); (ATGSTF4);GLUTATHIONE …	219.117	172.673	323.822	273.114	383.17	392.263	122.1	126.549	153.779	148.688	123.148	133.571		238.538	349.516	134.142	135.136																							21798	-1.48526	0.23738	-6.256877825	3.93e-10	1.6e-07	down
AT2G31230	ERF15	encodes a member of the ERF (ethylene response factor) subfamily B-3 of ERF/AP2 transcription factor family. The protein contains one AP2 domain. There are 18 members in this subfamily including ATERF-1, ATERF-2, AND ATERF-5. protein_coding ETHYLENE-RESPONSIVE ELEMENT BINDING FACTOR 15 (ERF15) ETHYLENE-RESPONSIVE ELEMENT BINDING FACTOR 15 (ERF15);ETHYLENE-RESPONSIVE ELEMENT BINDING FACTOR 15 (ATE…	9.13262	7.10196	4.96553	6.13696	11.4047	9.39649	6.5407	3.41922	2.75538	3.57709	4.32996	5.49976		7.0667	8.9794	4.23843	4.46894																							609.218	-1.12589	0.337747	-3.333519797	0.000857546	0.0198287	down
AT2G32030	AT2G32030	Acyl-CoA N-acyltransferases (NAT) superfamily protein;(source:Araport11) protein_coding	7.96012	13.3275	17.7309	13.5183	19.5361	18.6493	3.42235	9.58945	15.9649	6.98989	1.71023	7.00249		13.0062	17.2345	9.65891	5.2342																							973.77	-1.81781	0.521806	-3.483689809	0.000494552	0.0136196	down
AT2G32190	AT2G32190	cysteine-rich/transmembrane domain A-like protein;(source:Araport11) protein_coding CYSTEINE-RICH TRANSMEMBRANE MODULE 4 (ATHCYSTM4) CYSTEINE-RICH TRANSMEMBRANE MODULE 4 (ATHCYSTM4)	7.25195	11.5253	12.9951	11.6106	13.3599	14.324	2.32538	5.59313	10.51	6.56969	1.82932	6.34986		10.5908	13.0982	6.14282	4.91629																							537.535	-1.49845	0.46746	-3.20551327	0.00134822	0.026673	down
AT2G32210	AT2G32210	cysteine-rich/transmembrane domain A-like protein;(source:Araport11) protein_coding CYSTEINE-RICH TRANSMEMBRANE MODULE 6 (ATHCYSTM6) CYSTEINE-RICH TRANSMEMBRANE MODULE 6 (ATHCYSTM6)	14.6853	32.5256	46.2064	38.9436	46.1577	51.6149	5.5909	19.6833	39.941	19.8824	5.52377	16.518		31.1391	45.5721	21.7384	13.9747																							1576.84	-1.79048	0.457705	-3.911863024	9.16e-05	0.00394593	down
AT2G33710	AT2G33710	encodes a member of the ERF (ethylene response factor) subfamily B-4 of ERF/AP2 transcription factor family. The protein contains one AP2 domain. There are 7 members in this subfamily. protein_coding	1.90714	1.96826	4.61447	2.09951	2.31036	2.21435	0.9569	1.90631	2.87879	1.45847	1.19888	0.895496		2.82996	2.20808	1.914	1.18428																							223.463	-1.00587	0.270458	-3.71912508	0.000199914	0.00715893	down
AT2G34090	MEE18	maternal effect embryo arrest 18;(source:Araport11) protein_coding	8.34755	6.92706	21.0364	5.04149	13.6566	14.0271	3.38653	7.59085	6.70997	5.93085	3.8019	3.3044		12.1037	10.9084	5.89578	4.34572																							1009.78	-1.46198	0.46304	-3.157346047	0.00159212	0.0298391	down
AT2G37430	ZAT11	Encodes a member of the zinc finger family of transcriptional regulators. It is expressed in many root tips, primary roots, cotyledons and hypocotyl. The protein is localized to the nucleus. Overexpression of ZAT11 causes increased root growth and increased sensitivity to nickel ions. The mRNA is cell-to-cell mobile. protein_coding ZINC FINGER OF ARABIDOPSIS THALIANA 11 (ZAT11) ZINC FINGER OF ARA…	3.37499	5.18477	4.45607	5.28503	10.6456	8.67133	0.975478	0.346319	2.29494	1.98116	0.348008	0.606272		4.33861	8.20064	1.20558	0.978481																							349.653	-3.16976	0.632542	-5.011151151	5.41e-07	7.35e-05	down
AT2G37940	AtIPCS2	Inositol phosphorylceramide synthase 2;(source:Araport11) protein_coding ARABIDOPSIS INOSITOL PHOSPHORYLCERAMIDE SYNTHASE 2 (AtIPCS2) ARABIDOPSIS INOSITOL PHOSPHORYLCERAMIDE SYNTHASE 2 (AtIPCS2);ENHANCING RPW8-MEDIATED HR-LIKE CELL DEATH 1 (ERH1)	37.0626	48.6906	124.053	54.0376	106.242	106.828	24.1653	42.6176	67.4663	48.2493	25.7215	32.9623		69.9352	89.0356	44.7497	35.6443																							10052.6	-1.43627	0.382494	-3.755025208	0.000173324	0.00643662	down
AT2G37980	AT2G37980	O-fucosyltransferase family protein;(source:Araport11) protein_coding	0.877568	0.461563	1.29895	0.89632	0.990742	0.987556	0.504182	0.26051	0.232012	0.664524	0.328531	0.465381		0.87936	0.958206	0.332235	0.486145																							150.289	-1.07777	0.355076	-3.03533276	0.0024027	0.0392602	down
AT2G39420	AT2G39420	alpha/beta-Hydrolases superfamily protein;(source:Araport11) protein_coding (MAGL8) (MAGL8)	10.9848	9.76025	15.0421	14.0793	44.2924	45.5699	7.09572	10.7555	15.0981	14.5224	7.93998	12.6037		11.929	34.6472	10.9831	11.6887																							2789.69	-1.69307	0.488071	-3.468904262	0.000522586	0.0141444	down
AT2G40095	AT2G40095	Alpha/beta hydrolase related protein;(source:Araport11) protein_coding	6.37774	7.78726	14.2656	9.16033	16.6602	17.6175	2.77448	3.54108	6.91447	5.88578	2.81154	3.23792		9.47687	14.4794	4.41001	3.97841																							1029.78	-2.00471	0.413949	-4.842891144	1.28e-06	0.000147018	down
AT2G40840	DPE2	Encodes a cytosolic protein with transglucosidase and amylomaltase activity. It is an essential component of the pathway from starch to sucrose and cellular metabolism in leaves at night. The protein binds to heteroglycans and utilizes glucose, mannose and xylose as acceptors. Fucose and galactose can also act as acceptors but less efficiently than the previous three. It was also was also recentl…	48.2745	21.0483	35.3476	21.5448	52.3589	54.2705	15.5113	18.8685	15.2555	22.5079	17.1179	19.6843		34.8902	42.7247	16.5451	19.77																							8493.79	-1.23749	0.393709	-3.143144209	0.00167143	0.0308022	down
AT2G41430	ERD15	Encodes hydrophilic protein lacking Cys residues that is expressed in response to drought stress, light stress and treatment with plant-growth-promoting rhizobacteria (Paenibacillus polymyxa), possibly revealing a connection between responses to biotic and abiotic stress. Also identified as a CTC Interacting Domain (CID) protein in a yeast two hybrid screen using the PAB2 protein as bait. Contain…	1104.35	1232.96	2338.24	940.718	2276.39	2346.35	774.023	1101.45	1531.15	1065.02	531.876	628.333		1558.52	1854.49	1135.54	741.743																							103667	-1.43644	0.439226	-3.270389824	0.00107399	0.0230684	down
AT2G42530	COR15B	Encodes COR15B, a protein that protects chloroplast membranes during freezing. protein_coding COLD REGULATED 15B (COR15B) COLD REGULATED 15B (COR15B)	0.837806	0.522886	4.37568	0.449737	1.02223	0.89633	0.572618	0.36663	0.377647	0.336421	0.315673	0.268893		1.91212	0.789431	0.438965	0.306996																							69.7791	-1.474	0.474787	-3.104546341	0.00190571	0.0335232	down
AT2G43120	AT2G43120	Encodes a member of the functionally diverse cupin protein superfamily that is involved in susceptibility to the bacterial plant pathogen Ralstonia solanacearum. It stabilizes the papain-like cysteine protease XCP2.The mRNA is cell-to-cell mobile. protein_coding	11.0197	9.79604	13.4006	19.8196	13.3712	13.7973	12.8806	7.85554	11.252	9.09636	6.75517	7.75976		11.4055	15.6627	10.6627	7.87043																							1242.78	-1.08642	0.220927	-4.917528569	8.76e-07	0.000107407	down
AT2G44110	MLO15	A member of a large family of seven-transmembrane domain proteins specific to plants, homologs of the barley mildew resistance locus o (MLO) protein. The Arabidopsis genome contains 15 genes encoding MLO proteins, with localization in plasma membrane. Phylogenetic analysis revealed four clades of closely-related AtMLO genes. ATMLO15 belongs to the clade II, with ATMLO13 and ATMLO15. The gene is e…	0.261701	0.247904	0.562667	0.345864	0.61896	0.463291	0.1005	0.19701	0.073713	0.133466	0.182761	0.131169		0.357424	0.476038	0.123741	0.149132																							44.5066	-1.79152	0.4759	-3.764496692	0.000166885	0.00621843	down
AT2G44490	PEN2	Encodes a glycosyl hydrolase that localizes to peroxisomes and acts as a component of an inducible preinvasion resistance mechanism. Required for mlo resistance. The mRNA is cell-to-cell mobile. protein_coding PENETRATION 2 (PEN2) PENETRATION 2 (PEN2);BETA GLUCOSIDASE 26 (BGLU26)	123.413	96.9291	144.567	81.0786	211.514	199.058	55.322	63.9315	75.2061	67.2756	44.0603	46.9112		121.636	163.884	64.8199	52.749																							19326.5	-1.76136	0.414666	-4.247653811	2.16e-05	0.00133479	down
AT2G44810	DAD1	Mutant has defects in anther dehiscence, pollen maturation, and flower opening. The DAD1 protein is a chloroplastic phospholipase A1 that catalyzes the initial step of jasmonic acid biosynthesis. protein_coding	0	0	0.183412	0	0.237489	0.361922	0	0	0	0	0	0		0.0611373	0.199804	0	0																							12.2538	-7.14647	2.40582	-2.970491126	0.00297324	0.0446776	down
AT2G46600	AT2G46600	Calcium-binding EF-hand family protein;(source:Araport11) protein_coding	84.0322	107.094	99.0732	109.214	146.533	151.824	40.7294	108.54	113.315	74.4995	41.2633	89.3062		96.7331	135.857	87.5282	68.3563																							4708.1	-1.09618	0.348033	-3.14963256	0.00163476	0.030403	down
AT2G46620	AT2G46620	P-loop containing nucleoside triphosphate hydrolases superfamily protein;(source:Araport11) protein_coding	6.26356	5.45129	14.1679	6.43441	10.7647	9.15621	2.82309	4.60968	5.42946	5.40321	3.24028	4.23598		8.62757	8.78509	4.28741	4.29316																							1079.94	-1.1459	0.325019	-3.525645568	0.000422452	0.0122135	down
AT2G46750	GulLO2	Encodes a homolog of rat L-gulono-1,4-lactone (L-GulL) oxidase that is involved in the biosynthesis of L-ascorbic acid. protein_coding L -GULONO-1,4-LACTONE ( L -GULL) OXIDASE 2 (GULLO2) L -GULONO-1,4-LACTONE ( L -GULL) OXIDASE 2 (GULLO2); (ATGULLO2)	3.4006	1.56328	3.00467	1.57935	2.36022	3.05908	1.09029	1.17489	1.51995	1.33922	0.710783	0.880738		2.65619	2.33288	1.26171	0.976914																							308.849	-1.36457	0.3989	-3.420844639	0.00062427	0.0160686	down
AT2G47060	PTI1-4	Encodes Pto-interacting 1-4 (PTI1-4), a member of the PTI1-like serine/threonine protein kinases that share strong sequence identity to the tomato PTI1 kinase. protein_coding PTO-INTERACTING 1-4 (PTI1-4) PTO-INTERACTING 1-4 (PTI1-4);CYTOSOLIC ABA RECEPTOR KINASE 3 (CARK3)	46.8253	68.5245	98.7358	80.4449	103.025	96.1109	29.5364	58.0668	87.4912	62.5812	24.6213	45.3649		71.3619	93.1936	58.3648	44.1891																							8423.17	-1.22538	0.354069	-3.460851588	0.00053847	0.0144327	down
AT2G47140	SDR5	NAD(P)-binding Rossmann-fold superfamily protein;(source:Araport11) protein_coding SHORT-CHAIN DEHYDROGENASE REDUCTASE 5 (SDR5) SHORT-CHAIN DEHYDROGENASE REDUCTASE 5 (SDR5); (ATSDR5)	1.63021	0.294087	1.55696	0.770594	1.47192	1.49474	0.686769	0.210586	0.824126	0.534963	0.467117	0.181143		1.16042	1.24575	0.573827	0.394408																							72.5953	-1.77808	0.556778	-3.193519402	0.0014055	0.0273403	down
AT3G01513	AT3G01513	hypothetical protein;(source:Araport11) protein_coding	0.652327	0.186625	0.533833	0.304908	0.758845	1.0008	0.107254	0.099602	0.437631	0.202603	0.172351	0.138284		0.457595	0.688185	0.214829	0.171079																							30.2819	-2.11969	0.672505	-3.151935337	0.00162192	0.0302946	down
AT3G04210	AT3G04210	TN13 is a TIR-NBS protein involved in immune response. It co localizes with the ER and perinuclear membranes and interacts with MOS6. It also associates with the CC-NBS-LRR resistance protein RPS5 and contributes to RPS5-triggered immunity. protein_coding (TN13) (TN13)	52.0516	52.3862	31.752	58.366	99.4186	95.1001	30.0949	32.7814	52.1229	54.8402	23.1062	43.3473		45.3966	84.2949	38.3331	40.4312																							11119	-1.16959	0.394547	-2.964385305	0.00303288	0.0452043	down
AT3G04640	AT3G04640	glycine-rich protein;(source:Araport11) protein_coding	80.3619	101.051	208.317	131.882	181.291	205.819	33.5807	117.48	178.009	75.6411	22.249	81.4399		129.91	172.997	109.69	59.7767																							7014.98	-1.62367	0.481172	-3.374409078	0.000739743	0.0179398	down
AT3G05200	ATL6	Encodes a putative RING-H2 zinc finger protein ATL6 (ATL6). The mRNA is cell-to-cell mobile. protein_coding ARABIDOPSIS TOXICOS EN LEVADURA 6 (ATL6) ARABIDOPSIS TOXICOS EN LEVADURA 6 (ATL6)	29.7894	39.5517	57.1517	38.6798	62.3012	61.588	25.7545	36.1208	52.4178	37.4545	21.8162	25.9722		42.1643	54.1896	38.0977	28.4143																							6188.73	-1.0456	0.326059	-3.206766564	0.00134236	0.0266227	down
AT3G06500	A/N-InvC	Encodes an alkaline/neutral invertase which localizes in mitochondria. It may be modulating hormone balance in relation to the radicle emergence. Mutants display severely reduced shoot growth and reduced oxygen consumption. Mutant root development is not affected as reported for A/N-InvA mutant (inva) plants. The mRNA is cell-to-cell mobile. protein_coding ALKALINE/NEUTRAL INVERTASE C (A/N-InvC) …	30.1297	38.9704	96.009	29.8923	96.4715	94.8512	14.5485	33.5292	52.8304	35.5813	10.6176	16.8964		55.0364	73.7383	33.636	21.0318																							10236	-1.93055	0.570208	-3.385687173	0.000710003	0.0174604	down
AT3G08710	TH9	Associated to plasma membrane. Moves cell to cell, suggesting a role in intercellular communication. The redox reaction between oxidized AtGPX3 and reduced AtTRXh9 is realized through the forming and breaking of disulfide bonds via the active sites of Cys4 and Cys57 in AtTRXh9. protein_coding THIOREDOXIN H-TYPE 9 (TH9) THIOREDOXIN H-TYPE 9 (ATH9);THIOREDOXIN TYPE H 9 (TRX H9);THIOREDOXIN H-TYPE 9…	19.6971	22.3154	38.8541	27.2486	37.6291	35.0498	16.2421	18.3574	27.0846	19.7705	14.4926	18.5711		26.9555	33.3092	20.5614	17.6114																							2132.82	-1.02552	0.249929	-4.10322923	4.07e-05	0.00217086	down
AT3G08760	ATSIK	Encodes an osmotic stress-inducible kinase that functions as a negative regulator of osmotic stress signaling in plants. protein_coding (ATSIK) (ATSIK)	12.3945	16.4613	36.019	14.4988	24.0974	22.5449	8.68892	13.6178	19.1852	12.3857	5.61821	6.67749		21.6249	20.3804	13.8306	8.22712																							2809.73	-1.40919	0.390728	-3.606564771	0.000310277	0.00974987	down
AT3G09020	AT3G09020	alpha 1,4-glycosyltransferase family protein;(source:Araport11) protein_coding	5.74156	5.49657	6.38192	3.9876	11.721	13.3949	2.63778	3.24134	5.8626	4.9665	2.72455	3.6477		5.87335	9.70117	3.91391	3.77958																							711.312	-1.4856	0.497783	-2.984435028	0.00284103	0.0431316	down
AT3G09032	AT3G09032	josephin-like protein;(source:Araport11) protein_coding	1.50422	1.58586	1.76528	1.27948	2.85222	3.18237	0.677447	2.15123	1.75598	1.00863	0.545258	0.848603		1.61846	2.43802	1.52822	0.80083																							133.557	-1.71407	0.49383	-3.470969018	0.000518584	0.0140534	down
AT3G10300	AT3G10300	Calcium-binding EF-hand family protein;(source:Araport11) protein_coding	15.6372	26.7863	97.3893	22.7041	72.5085	73.1418	8.30317	27.9241	55.6261	25.2513	6.02836	13.1995		46.6043	56.1182	30.6178	14.8264																							4757.31	-2.04138	0.597206	-3.418222433	0.000630316	0.0161301	down
AT3G10940	LSF2	Encodes a protein with a predicted dual-specificity phosphatase domain, similar to the glucan phosphorylases SEX4 and LSF1, however, it lacks the carbohydrate binding domain present in those proteins. Has phosphoglucan phosphatase activity. It binds to starch and specifically hydrolyzes phosphate from the C3-position. protein_coding LIKE SEX4 2 (LSF2) LIKE SEX4 2 (LSF2)	40.9216	27.1455	13.2511	42.6425	33.3825	35.0569	17.6474	18.2613	13.8043	16.7204	18.1305	22.3145		27.1061	37.0273	16.571	19.0552																							2497.21	-1.0562	0.184285	-5.73131731	9.97e-09	2.42e-06	down
AT3G10985	SAG20	A senescence-associated gene whose expression is induced in response to treatment with Nep1, a fungal protein that causes necrosis. The mRNA is cell-to-cell mobile. protein_coding SENESCENCE ASSOCIATED GENE 20 (SAG20) SENESCENCE ASSOCIATED GENE 20 (SAG20);ARABIDOPSIS THALIANA WOUND-INDUCED PROTEIN 12 (ATWI-12);WOUND-INDUCED PROTEIN 12 (WI12)	59.9075	63.5375	152.749	71.1445	176.831	182.227	40.6528	63.0803	95.7075	57.0734	33.8982	42.8186		92.0645	143.401	66.4802	44.5967																							10902.9	-1.80879	0.421734	-4.288941385	1.8e-05	0.00114788	down
AT3G11020	DREB2B	encodes a member of the DREB subfamily A-2 of ERF/AP2 transcription factor family (DREB2B). The protein contains one AP2 domain. There are eight members in this subfamily including DREB2A. protein_coding DRE/CRT-BINDING PROTEIN 2B (DREB2B) DRE/CRT-BINDING PROTEIN 2B (DREB2B);DEHYDRATION-RESPONSIVE ELEMENT BINDING PROTEIN 2 (DREB2)	0.154141	0.180854	5.39381	0.260049	1.02111	1.2814	0.080525	0.497917	0.421318	0.262125	0.20237	0.241675		1.9096	0.854184	0.333253	0.23539																							69.3833	-1.96464	0.655071	-2.999123169	0.00270758	0.0421311	down
AT3G11840	PUB24	Encodes a U-box-domain-containing E3 ubiquitin ligase that acts as a negative regulator of PAMP-triggered immunity. protein_coding PLANT U-BOX 24 (PUB24) PLANT U-BOX 24 (PUB24)	6.3497	9.01187	17.4483	7.94126	20.4837	21.2178	2.89658	2.67842	6.98043	6.97827	2.67606	4.00169		10.9366	16.5476	4.18514	4.55201																							1165.55	-1.98136	0.503323	-3.936559021	8.27e-05	0.00367016	down
AT3G12900	AT3G12900	S8H hydroxylates scopoletin to generate fraxetin (8-hydroxyscopoletin). Fraxetin and its oxidized analog sideretin (5-hydroxyfraxetin) are catecholic coumarins secreted into the rhizosphere under conditions of low iron availability and help mobilize this nutrient from insoluble iron(III) pools in the soil.S8H hydroxylates scopoletin to generate fraxetin (8-hydroxyscopoletin). Fraxetin and its oxi…	1.57513	0.850505	1.37691	0.991826	0.895116	1.44554	0	0.117337	0.223742	0.275526	0	0.161035		1.26751	1.11083	0.113693	0.14552																							71.822	-3.00262	1.01382	-2.961692728	0.00305953	0.0453258	down
AT3G13175	AT3G13175	transmembrane protein;(source:Araport11) protein_coding PSI-INTERACTING ROOT-CELL ENRICHED 1 (PRCE1) PSI-INTERACTING ROOT-CELL ENRICHED 1 (PRCE1)	4.04623	6.67393	9.91249	3.05481	6.67429	6.4418	2.06338	4.79939	4.09995	2.56355	1.97334	2.72019		6.87755	5.3903	3.65424	2.41903																							230.659	-1.2721	0.40953	-3.106234277	0.00189486	0.0334391	down
AT3G13700	AT3G13700	RNA-binding (RRM/RBD/RNP motifs) family protein;(source:Araport11) protein_coding	3.45235	3.41039	9.49456	2.99329	5.35414	5.81775	2.7618	5.3856	6.32571	1.11739	2.08899	2.65806		5.45243	4.72173	4.82437	1.95481																							584.569	-1.39396	0.422938	-3.295899286	0.000981072	0.0217721	down
AT3G14050	RSH2	Involved in the maintenance of the (p)ppGp level to accustom plastidial gene expression to darkness. protein_coding RELA/SPOT HOMOLOG 2 (RSH2) RELA/SPOT HOMOLOG 2 (RSH2);RELA-SPOT HOMOLOG 2 (AT-RSH2);RELA/SPOT HOMOLOG 2 (ATRSH2)	26.9344	25.1718	105.231	27.7342	85.7095	82.7508	15.5766	27.3543	52.2529	32.3063	12.2464	13.3476		52.4456	65.3982	31.7279	19.3001																							9723.44	-1.88553	0.541138	-3.484381922	0.000493275	0.0136014	down
AT3G15200	AT3G15200	Tetratricopeptide repeat (TPR)-like superfamily protein;(source:Araport11) protein_coding	1.71269	2.53525	9.61417	2.97539	5.72931	5.11674	1.54774	1.59117	4.47148	2.23435	1.0798	1.49805		4.6207	4.60714	2.5368	1.60406																							390.846	-1.63437	0.412592	-3.961214863	7.46e-05	0.00340395	down
AT3G15210	ERF4	Encodes a member of the ERF (ethylene response factor) subfamily B-1 of ERF/AP2 transcription factor family (ATERF-4). The protein contains one AP2 domain. Acts as a negative regulator of JA-responsive defense gene expression and resistance to the necrotrophic fungal pathogen Fusarium oxysporum and antagonizes JA inhibition of root elongation. The mRNA is cell-to-cell mobile. protein_coding ETHYL…	170.002	264.675	293.268	267.899	240.561	249.602	93.6469	169.536	254.199	148.122	84.2679	170.861		242.649	252.687	172.461	134.417																							19194.5	-1.00498	0.298865	-3.362648227	0.000771987	0.0183901	down
AT3G15356	AT3G15356	Legume lectin family protein;(source:Araport11) protein_coding	200.974	119.368	248.873	90.2627	404.661	399.092	115.529	53.1962	131.097	142.418	86.6024	71.7572		189.739	298.005	99.9405	100.259																							17998.9	-1.70718	0.558854	-3.054780498	0.00225225	0.0375655	down
AT3G15500	NAC3	Encodes an ATAF-like NAC-domain transcription factor that doesn't contain C-terminal sequences shared by CUC1, CUC2 and NAM. Note: this protein (AtNAC3) is not to be confused with the protein encoded by locus AT3G29035, which, on occasion, has also been referred to as AtNAC3. The mRNA is cell-to-cell mobile. protein_coding NAC DOMAIN CONTAINING PROTEIN 3 (NAC3) NAC DOMAIN CONTAINING PROTEIN 3 (AT…	4.58897	2.49955	44.0082	1.04231	17.7717	15.165	3.35871	2.07476	6.87157	3.55752	2.38771	1.29728		17.0322	11.3263	4.10168	2.41417																							864.315	-2.3771	0.815293	-2.915641826	0.00354958	0.0498727	down
AT3G15518	AT3G15518	hypothetical protein;(source:Araport11) protein_coding	2.97349	2.55674	6.01553	3.54242	5.39932	4.66544	0.930939	1.57202	2.26443	2.10943	1.11261	1.48117		3.84858	4.53573	1.58913	1.56774																							156.628	-1.63986	0.381007	-4.304025402	1.68e-05	0.00109461	down
AT3G16530	AT3G16530	Lectin like protein whose expression is induced upon treatment with chitin oligomers. protein_coding	169.489	100.757	90.5993	114.351	227.405	212.097	108.919	38.2855	70.6303	100.615	78.1445	62.2119		120.282	184.618	72.6116	80.3238																							12587	-1.32439	0.3488	-3.796992097	0.000146462	0.00564319	down
AT3G17770	AT3G17770	Dihydroxyacetone kinase;(source:Araport11) protein_coding	25.0983	21.5473	43.2804	45.9172	34.9873	34.2949	51.9063	18.6518	29.9349	24.7296	17.968	16.5994		29.9753	38.3998	33.4977	19.7657																							5398.42	-1.05381	0.222309	-4.740288811	2.13e-06	0.000221019	down
AT3G18690	MKS1	Encodes a nuclear-localized member of a plant specific gene family involved in mediating responses to pathogens. Interacts with WRKY transcriptional regulators. protein_coding MAP KINASE SUBSTRATE 1 (MKS1) MAP KINASE SUBSTRATE 1 (MKS1)	14.9427	27.721	43.8276	29.4547	42.1084	43.4661	13.0518	18.2377	31.2318	20.8329	7.88655	20.2446		28.8304	38.3431	20.8404	16.3213																							2139.28	-1.33655	0.418153	-3.196316731	0.00139194	0.0271551	down
AT3G19010	AT3G19010	2-oxoglutarate (2OG) and Fe(II)-dependent oxygenase superfamily protein;(source:Araport11) protein_coding 2-OXOGLUTARATE OXYGENASE (2-OXOGLUTARATE OXYGENASE) 2-OXOGLUTARATE OXYGENASE (2-OXOGLUTARATE OXYGENASE)	61.3688	42.7735	104.685	48.0605	116.131	111.314	25.7654	25.1515	38.0431	36.836	25.6696	29.5793		69.6092	91.8352	29.6534	30.695																							6490.81	-1.71251	0.392652	-4.361386406	1.29e-05	0.000910839	down
AT3G20600	NDR1	Required for non-race specific resistance to bacterial and fungal pathogens.Mediates systemic acquired resistance (SAR) response. The mRNA is cell-to-cell mobile. protein_coding NON RACE-SPECIFIC DISEASE RESISTANCE 1 (NDR1) NON RACE-SPECIFIC DISEASE RESISTANCE 1 (NDR1)	26.656	37.8844	63.3799	44.245	43.008	41.1373	12.8773	24.2766	46.849	25.3596	9.36991	22.4602		42.6401	42.7967	28.001	19.0633																							2441.53	-1.25926	0.3827	-3.290454837	0.00100026	0.0220867	down
AT3G21070	NADK1	Encodes a protein with NAD(H) kinase activity. protein_coding	22.5999	36.095	72.4434	37.5563	78.8151	80.5213	14.743	24.8973	38.8115	28.201	13.7156	20.0675		43.7128	65.6309	26.1506	20.6614																							6863.48	-1.78022	0.409793	-4.34420465	1.4e-05	0.000969633	down
AT3G22740	HMT3	homocysteine S-methyltransferase (HMT3) protein_coding HOMOCYSTEINE S-METHYLTRANSFERASE 3 (HMT3) HOMOCYSTEINE S-METHYLTRANSFERASE 3 (HMT3)	13.6694	4.93377	1.45157	9.16126	12.98	13.5907	3.28097	3.59482	2.87902	5.20701	4.07053	7.66413		6.6849	11.9107	3.2516	5.64722																							1129.9	-1.18532	0.333903	-3.549886584	0.000385397	0.0114114	down
AT3G25400	AT3G25400	dCTP pyrophosphatase-like protein;(source:Araport11) protein_coding	4.45701	4.48385	11.2633	6.34189	12.8336	11.3452	2.8382	7.23895	11.2671	5.59571	3.77148	5.44896		6.73472	10.1736	7.11475	4.93872																							564.693	-1.15799	0.368787	-3.140000818	0.00168947	0.0310083	down
AT3G25760	AOC1	encodes allene oxide cyclase. One of four genes in Arabidopsis that encode this enzyme, which catalyzes an essential step in jasmonic acid biosynthesis. Gene expression is induced during senescence, a process that involves jasmonic acid signalling pathway. The mRNA is cell-to-cell mobile. protein_coding ALLENE OXIDE CYCLASE 1 (AOC1) ALLENE OXIDE CYCLASE 1 (AOC1);EARLY-RESPONSIVE TO DEHYDRATION 12…	71.858	28.6689	52.6534	46.9687	179.484	169.508	24.4334	14.4751	21.8295	40.0901	27.5938	41.1057		51.0601	131.987	20.246	36.2632																							8091.93	-1.99359	0.500874	-3.980232147	6.88e-05	0.00325207	down
AT3G26910	AT3G26910	hydroxyproline-rich glycoprotein family protein;(source:Araport11) protein_coding	10.8109	12.2984	24.8726	11.6518	24.6941	21.5628	6.09364	7.16717	13.4229	12.1987	5.79991	4.42351		15.994	19.3029	8.89456	7.47403																							2711.96	-1.49663	0.460924	-3.247014072	0.00116623	0.0241104	down
AT3G26980	MUB4	membrane-anchored ubiquitin-fold protein 4 precursor;(source:Araport11) protein_coding MEMBRANE-ANCHORED UBIQUITIN-FOLD PROTEIN 4 PRECURSOR (MUB4) MEMBRANE-ANCHORED UBIQUITIN-FOLD PROTEIN 4 PRECURSOR (MUB4)	22.2624	24.6318	60.4628	34.8777	55.8472	58.5201	16.1176	29.6738	49.2345	32.3433	14.3742	23.2667		35.7857	49.7483	31.6753	23.3281																							4178.84	-1.20338	0.380812	-3.160047376	0.00157744	0.0296142	down
AT3G27970	AT3G27970	Exonuclease family protein;(source:Araport11) protein_coding	1.65848	0.794259	1.64236	4.05525	2.14246	2.09297	3.08038	0.94635	0.700978	1.3222	1.20659	1.75901		1.36503	2.76356	1.5759	1.42927																							222.559	-1.03461	0.348826	-2.96598774	0.00301712	0.0451429	down
AT3G28930	AIG2	avrRpt2-induced gene that exhibits RPS2- and avrRpt2-dependent induction early after infection with Pseudomonas syringae pv maculicola strain ES4326 carrying avrRpt2. Protein has similarity to gamma-glutamyl cyclotransferases but lack that activity. Functions with AIG2B (AT3G28940) to regulate production of tryptophan secondary metabolites. Loss of function results in increased immunity to Pst DC…	22.5979	21.284	22.3852	24.5024	29.9979	35.5039	11.004	11.328	13.5191	15.2028	11.9184	14.7966		22.089	30.0014	11.9504	13.9726																							1762.49	-1.21453	0.245695	-4.943253477	7.68e-07	9.67e-05	down
AT3G43250	AT3G43250	coiled-coil protein (DUF572);(source:Araport11) protein_coding	0	0.085581	0.995308	0.186791	0.727845	1.2589	0.093722	0.047633	0.119624	0.1017	0.095705	0		0.360296	0.724512	0.086993	0.0658017																							32.3896	-3.48904	1.12288	-3.107220126	0.00188856	0.0333766	down
AT3G45060	NRT2.6	member of High affinity nitrate transporter family protein_coding HIGH AFFINITY NITRATE TRANSPORTER 2.6 (NRT2.6) HIGH AFFINITY NITRATE TRANSPORTER 2.6 (NRT2.6);ARABIDOPSIS THALIANA HIGH AFFINITY NITRATE TRANSPORTER 2.6 (ATNRT2.6)	0.567176	0.741302	4.43465	1.43906	2.28424	1.8767	0.811697	0.791869	1.85417	1.08187	0.404692	0.688893		1.91438	1.86667	1.15258	0.72515																							197.746	-1.46203	0.445767	-3.279802525	0.0010388	0.0226512	down
AT3G46110	AT3G46110	DUF966 domain containing protein, expressed during embryogenesis. protein_coding SOSEKI4 (SOK4) (AUXRP3);SOSEKI4 (SOK4)	4.18067	5.19239	5.63344	4.39255	11.156	12.0143	1.75344	2.01252	3.12174	3.95066	1.81584	1.7231		5.00216	9.1876	2.2959	2.49653																							742.595	-2.00701	0.507451	-3.955072621	7.65e-05	0.00345146	down
AT3G46970	PHS2	Encodes a cytosolic alpha-glucan phosphorylase. In vitro, the enzyme has a preference for branched polysaccharides, such as glycogen. protein_coding ALPHA-GLUCAN PHOSPHORYLASE 2 (PHS2) ARABIDOPSIS THALIANA ALPHA-GLUCAN PHOSPHORYLASE 2 (ATPHS2);ALPHA-GLUCAN PHOSPHORYLASE 2 (PHS2)	28.3814	10.4512	37.6647	12.8286	37.1068	35.9489	9.62497	10.0706	7.28507	12.8371	10.2914	10.9752		25.4991	28.6281	8.99356	11.3679																							5071.69	-1.46156	0.425888	-3.431787455	0.000599617	0.0155246	down
AT3G47550	AT3G47550	RING/FYVE/PHD zinc finger superfamily protein;(source:Araport11) protein_coding	19.9167	22.5743	47.0555	14.722	44.1655	42.0945	10.7273	19.7332	20.0161	18.5324	11.3938	12.1161		29.8488	33.6607	16.8255	14.0141																							2709.69	-1.38307	0.460501	-3.003402074	0.00266979	0.041863	down
AT3G50260	CEJ1	Encodes a member of the DREB subfamily A-5 of ERF/AP2 transcription factor family. The protein contains one AP2 domain. Involved in defense and freezing stress responses. There are 16 members in this subfamily including RAP2.1, RAP2.9 and RAP2.10. The mRNA is cell-to-cell mobile. protein_coding COOPERATIVELY REGULATED BY ETHYLENE AND JASMONATE 1 (CEJ1) COOPERATIVELY REGULATED BY ETHYLENE AND JASM…	5.9883	6.37429	35.8913	7.07377	32.5577	31.1998	2.36346	4.01816	12.6667	6.38904	2.00292	2.50813		16.0846	23.6104	6.34945	3.63336																							1075.9	-2.82799	0.645202	-4.383103057	1.17e-05	0.000848052	down
AT3G51450	AT3G51450	Calcium-dependent phosphotriesterase superfamily protein;(source:Araport11) protein_coding	14.172	10.443	32.8032	19.7824	81.2432	86.3319	5.31919	7.16133	20.8283	26.4235	4.1841	13.6284		19.1394	62.4525	11.1029	14.7453																							4070.65	-2.20292	0.701829	-3.138829153	0.00169624	0.0310518	down
AT3G52180	SEX4	Encodes a plant-specific glucan phosphatase that contains a noncatalytic carbohydrate-binding module as well as a dual specificity protein phosphatase domain. SEX4 can dephosphorylate C6- and C3-glucosyl residues on native starch grains and related maltodextrin compounds in vitro. This protein interacts with the plant SnRK AKIN11, binds starch, and is localized in the chloroplast. sex4 mutants ha…	14.3023	10.8839	24.8721	16.0559	21.8307	21.2345	6.88571	12.6597	8.22231	11.0117	9.48245	10.5909		16.6861	19.707	9.25589	10.3617																							2035.85	-1.03153	0.22528	-4.578867674	4.67e-06	0.000409229	down
AT3G52400	SYP122	syntaxin protein, involved in the negative regulation of defense pathways such as programmed cell death, salicylic acid signalling pathway, jasmonic acid signalling pathway protein_coding SYNTAXIN OF PLANTS 122 (SYP122) SYNTAXIN OF PLANTS 122 (SYP122); (ATSYP122)	73.8651	110.188	218.333	98.7297	216.543	208.091	27.7935	87.2663	148.259	77.4376	15.4072	53.2241		134.129	174.454	87.7729	48.6896																							12806.4	-1.95131	0.572803	-3.406593295	0.000657791	0.0165831	down
AT3G54150	AT3G54150	Encodes a DNA methyltransferase required for pollen exine formation and male fertility via the regulation of callose wall and primexine formation. protein_coding EXINE FORMATION DEFECTIVE (EFD) EXINE FORMATION DEFECTIVE (EFD)	2.03964	1.14969	5.94923	1.13576	6.1421	6.76687	0.735685	0.699119	2.1385	1.85615	0.966314	1.1187		3.04619	4.68158	1.1911	1.31372																							329.753	-1.97194	0.658049	-2.996640596	0.00272972	0.0422914	down
AT3G56710	SIB1	Sig1 binding protein; interacts with Sig1R4. As well as Sig1, SibI is imported into chloroplasts and its expression is light-dependent in mature chloroplasts. protein_coding SIGMA FACTOR BINDING PROTEIN 1 (SIB1) SIGMA FACTOR BINDING PROTEIN 1 (SIB1)	5.30694	6.81726	14.0006	8.74209	20.2191	20.2782	2.33813	7.81686	8.92611	8.49994	3.68464	8.39829		8.70825	16.4131	6.36037	6.86096																							1328.13	-1.37468	0.470529	-2.921568963	0.00348273	0.0493045	down
AT3G57450	AT3G57450	hypothetical protein;(source:Araport11) protein_coding	35.3811	63.0657	60.3555	93.0848	87.7191	87.4321	26.7396	47.7131	69.3053	43.5578	23.0691	46.6191		52.9341	89.412	47.9194	37.7487																							8629.8	-1.33902	0.305684	-4.380411115	1.18e-05	0.000851144	down
AT3G57740	AT3G57740	Protein kinase superfamily protein;(source:Araport11) protein_coding (ZRK4) (ZRK4)	1.07274	1.15454	1.35648	1.02973	1.33421	1.82401	0.953102	0.687973	1.23565	0.63492	0.735076	0.884388		1.19458	1.39598	0.958907	0.751461																							116.523	-1.09424	0.346651	-3.156586032	0.00159628	0.0298662	down
AT3G57760	AT3G57760	Protein kinase superfamily protein;(source:Araport11) protein_coding (ZRK6) (ZRK6)	5.00481	5.78155	11.2572	4.79828	7.08566	6.99923	3.73114	5.00503	8.98637	4.18575	2.64488	3.19751		7.34787	6.29439	5.90751	3.34271																							609.611	-1.0382	0.303171	-3.424471869	0.000615996	0.0159113	down
AT4G00970	CRK41	Encodes a cysteine-rich receptor-like protein kinase. protein_coding CYSTEINE-RICH RLK (RECEPTOR-LIKE PROTEIN KINASE) 41 (CRK41) CYSTEINE-RICH RLK (RECEPTOR-LIKE PROTEIN KINASE) 41 (CRK41)	21.2365	12.4644	17.0015	15.1861	36.8054	35.2132	8.43813	6.56055	13.8899	14.7301	3.63005	8.07837		16.9008	29.0682	9.62952	8.81286																							3416.38	-1.82172	0.54699	-3.330444761	0.000867074	0.0199653	down
AT4G01250	WRKY22	AtWRKY22 is a member of WRKY Transcription Factor; Group II-e. It is involved in regulation of dark induced leaf senescence. protein_coding (WRKY22) (AtWRKY22); (WRKY22)	27.2353	32.9352	58.1544	34.2531	56.7025	54.7593	17.9132	41.6106	64.4123	26.2851	11.8688	18.7009		39.4416	48.5716	41.312	18.9516																							3568	-1.46885	0.376768	-3.898544572	9.68e-05	0.00412106	down
AT4G03895	AT4G03895	Natural antisense transcript overlaps with AT4G01575;(source:Araport11) antisense_long_noncoding_rna	1.74053	1.68281	0.848303	1.17945	2.60995	2.13335	1.28458	1.03283	1.11615	0.680178	0.528984	0.966299		1.42388	1.97425	1.14452	0.725154																							86.6857	-1.55414	0.488794	-3.17953562	0.00147511	0.0282654	down
AT4G04610	45017	Encodes a protein disulfide isomerase-like (PDIL) protein, a member of a multigene family within the thioredoxin (TRX) superfamily. This protein also belongs to the adenosine 5'-phosphosulfate reductase-like (APRL) group. The mRNA is cell-to-cell mobile. protein_coding APS REDUCTASE 1 (APR1) APS REDUCTASE 1 (APR1); (ATAPR1);PAPS REDUCTASE HOMOLOG 19 (PRH19); (APR)	51.5428	16.5237	5.47187	46.9501	31.6662	33.1304	22.1437	11.8256	8.78003	12.6893	21.7085	18.9098		24.5128	37.2489	14.2498	17.7692																							4164.89	-1.16709	0.252961	-4.613719721	3.96e-06	0.000362029	down
AT4G04760	AT4G04760	Early response to dehydration six-like (ESL) family member. protein_coding (ESL3.03) (ESL3.03)	0.485908	0.197633	0	0.725571	0.373527	0.310052	0.137868	0.056154	0.376192	0.150294	0.126423	0.168087		0.227847	0.469717	0.190071	0.148268																							37.8104	-1.70128	0.514345	-3.307656087	0.000940803	0.0211095	down
AT4G04830	MSRB5	methionine sulfoxide reductase B5;(source:Araport11) protein_coding METHIONINE SULFOXIDE REDUCTASE B5 (MSRB5) METHIONINE SULFOXIDE REDUCTASE B5 (MSRB5);METHIONINE SULFOXIDE REDUCTASE B5 (ATMSRB5)	83.3787	31.4166	19.5445	34.4168	79.0601	89.822	76.2919	15.5354	19.3908	32.8923	31.2024	24.499		44.7799	67.7663	37.0727	29.5312																							2952.18	-1.32856	0.394015	-3.37186154	0.00074662	0.0180787	down
AT4G11370	RHA1A	Encodes a putative RING-H2 finger protein RHA1a. protein_coding RING-H2 FINGER A1A (RHA1A) RING-H2 FINGER A1A (RHA1A)	1.33266	0.736371	1.52285	0.54651	1.67915	1.06424	0.550501	0.405566	0.254033	0.238792	0.516946	0.277456		1.1973	1.09663	0.403367	0.344398																							55.7533	-1.78193	0.605465	-2.943084032	0.0032496	0.0471598	down
AT4G11521	AT4G11521	Receptor-like protein kinase-related family protein;(source:Araport11) protein_coding	4.06851	4.34332	4.23038	6.37951	5.35353	5.19279	3.61383	1.15992	2.08125	2.99099	1.97019	1.39423		4.21407	5.64194	2.285	2.11847																							399.017	-1.51404	0.322862	-4.689432087	2.74e-06	0.00026901	down
AT4G12070	AT4G12070	hypothetical protein;(source:Araport11) protein_coding	7.20238	6.73119	13.0317	6.66848	12.006	12.0215	4.76312	6.65505	5.7115	7.08983	4.57996	4.508		8.98844	10.232	5.70989	5.3926																							1145.26	-1.04245	0.352722	-2.955434824	0.00312229	0.0458722	down
AT4G14450	AT4G14450	A member of a small family of proline/serine rich proteins of unknown function. It interacts with defense related MAP kinase MPK6. It's expression is induced by PAMP elicitors. May play a role in response to pathogens. protein_coding (PH1) (PH1)	2.91179	3.01867	2.81968	5.20775	4.22807	3.96743	0.726272	1.92005	2.08292	2.01117	0.742465	1.51472		2.91671	4.46775	1.57641	1.42278																							157.498	-1.73347	0.416875	-4.158243626	3.21e-05	0.00183751	down
AT4G14680	APS3	Encodes one of three A. thaliana ATP-sulfurylases. APS is the first enzyme of sulfate assimilation that catalyzes the formation of adenosine-5'-phosphosulfate from ATP and sulfate. protein_coding	48.137	19.6983	14.3425	30.8089	60.545	57.7406	30.2248	22.114	21.8055	22.9465	24.3134	25.9736		27.3926	49.6982	24.7147	24.4112																							5644.44	-1.14929	0.317393	-3.621019646	0.000293444	0.00934067	down
AT4G15670	AT4G15670	Encodes a member of the CC-type glutaredoxin (ROXY) family. protein_coding MONOTHIOL GLUTAREDOXIN-S7 (GRXS7) MONOTHIOL GLUTAREDOXIN-S7 (GRXS7); (ROXY14)	3.76803	3.94009	13.9943	6.1714	4.29001	3.80899	4.19737	4.43243	4.61269	1.84821	2.95891	2.25311		7.23414	4.7568	4.41416	2.35341																							217.941	-1.11906	0.290025	-3.858491079	0.000114089	0.00463416	down
AT4G15975	AT4G15975	RING/U-box superfamily protein;(source:Araport11) protein_coding ARABIDOPSIS TOXICOS EN LEVADURA 17 (ATL17) ARABIDOPSIS TOXICOS EN LEVADURA 17 (ATL17)	3.00829	4.01002	5.25192	3.56407	8.80085	7.06276	1.43887	0.845225	2.51901	1.69946	1.03232	1.04267		4.09008	6.47589	1.60103	1.25815																							428.452	-2.47986	0.434143	-5.712077244	1.12e-08	2.65e-06	down
AT4G17230	SCL13	Encodes a scarecrow-like protein (SCL13). Member of GRAS gene family. Regulated by heat shock. protein_coding SCARECROW-LIKE 13 (SCL13) SCARECROW-LIKE 13 (SCL13)	33.9408	45.0452	183.753	47.0728	171.591	165.646	15.521	48.2008	102.397	54.0758	13.0121	28.677		87.5796	128.103	55.3731	31.9216																							15859.6	-2.12608	0.614141	-3.461879824	0.000536417	0.0143952	down
AT4G17900	AT4G17900	PLATZ transcription factor family protein;(source:Araport11) protein_coding (PLATZ11) (PLATZ11)	36.4427	45.9141	71.2558	40.4151	79.1379	75.7376	27.3909	42.1063	55.0781	34.0221	27.1201	26.4132		51.2042	65.0969	41.5251	29.1851																							5701.36	-1.27392	0.327545	-3.889303346	0.000100532	0.00424836	down
AT4G18197	PUP7	Member of a family of proteins related to PUP1, a purine transporter. May be involved in the transport of purine and purine derivatives such as cytokinins, across the plasma membrane. The mRNA is cell-to-cell mobile. protein_coding PURINE PERMEASE 7 (PUP7) PEROXIN 17 (PEX17);ARABIDOPSIS THALIANA PURINE PERMEASE 7 (ATPUP7);PURINE PERMEASE 7 (PUP7)	21.3606	26.565	38.5439	34.2941	50.9083	48.3598	11.7036	12.7327	24.6277	22.4272	8.5111	11.7563		28.8232	44.5207	16.3547	14.2316																							4677.32	-1.75338	0.404235	-4.337531836	1.44e-05	0.000990193	down
AT4G18205	AT4G18205	Nucleotide-sugar transporter family protein;(source:Araport11) protein_coding PURINE PERMEASE 21 (PUP21) PURINE PERMEASE 21 (PUP21); (ATPUP21)	57.3197	64.438	59.5375	71.5855	144.995	140.297	24.8628	22.908	47.907	44.6237	13.0088	23.0965		60.4317	118.959	31.8926	26.9096																							9267.41	-2.25718	0.495429	-4.556014285	5.21e-06	0.000442312	down
AT4G18280	AT4G18280	Encodes a gene whose transcription is induced in response to potassium-deficiency,drought, heat and salt stress. Overexpression increases tolerance to stressors. protein_coding GLYCINE RICH CELL WALL PROTEIN LIKE 1 (GRPL1) GLYCINE RICH CELL WALL PROTEIN LIKE 1 (GRPL1)	16.1458	22.0001	44.261	26.2091	26.4148	29.407	10.0198	21.9718	29.6732	14.782	10.3055	15.1552		27.469	27.3436	20.5549	13.4142																							1563.43	-1.12967	0.233956	-4.828569938	1.38e-06	0.000155564	down
AT4G18880	HSF A4A	Encodes a member of Heat Stress Transcription Factor(Hsf) family that is a substrate of the MPK3/MPK6 signaling and regulates stress responses. protein_coding HEAT SHOCK TRANSCRIPTION FACTOR A4A (HSF A4A) ARABIDOPSIS THALIANA HEAT SHOCK TRANSCRIPTION FACTOR A4A (AT-HSFA4A);HEAT SHOCK TRANSCRIPTION FACTOR A4A (HSF A4A)	16.2702	21.1127	35.8309	27.1219	23.6084	26.7012	6.7996	16.9531	23.9257	14.9744	5.62943	14.5852		24.4046	25.8105	15.8928	11.7297																							3478.56	-1.22907	0.388249	-3.165672929	0.00154725	0.0291466	down
AT4G20780	CML42	Calcium sensor involved in trichome branching. protein_coding CALMODULIN LIKE 42 (CML42) CALMODULIN LIKE 42 (CML42)	15.433	13.1481	14.6422	15.4372	24.9829	22.9099	10.0053	7.71016	9.77895	9.51559	6.42256	9.30056		14.4077	21.11	9.16479	8.41291																							1152.95	-1.44002	0.308981	-4.660548434	3.15e-06	0.000299858	down
AT4G20820	AT4G20820	FAD-binding Berberine family protein;(source:Araport11) protein_coding (ATBBE18) (ATBBE18)	5.35548	1.65935	2.57719	2.27851	12.4861	13.2622	6.11855	1.84664	2.51607	2.91396	2.83855	1.51876		3.19734	9.34227	3.49375	2.42376																							931.165	-2.09022	0.615372	-3.396677902	0.000682092	0.0170593	down
AT4G20830	AT4G20830	Encodes an oligogalacturonide oxidase that inactivates the elicitor-active oligogalacturonides (OGs). It is involved in plant immunity. Overexpressing plants are more resistant to B. cinerea. protein_coding (ATBBE19) (ATBBE19);OLIGOGALACTURONIDE OXIDASE 1 (OGOX1)	104.997	111.265	222.194	135.378	311.114	288.75	64.2927	113.675	173.475	107.939	59.4643	90.2407		146.152	245.081	117.148	85.8813																							24871.3	-1.63242	0.4042	-4.038652679	5.38e-05	0.00271117	down
AT4G20860	AT4G20860	involved in the generation of H2O2 from reduced compounds protein_coding (ATBBE22) CELLODEXTRIN OXIDASE (CELLOX); (ATBBE22);BERBERINE BRIDGE ENZYME 22 (BBE22)	71.7665	61.931	119.052	82.0151	109.385	105.842	33.6252	46.6361	78.5015	51.7713	37.7491	59.2105		84.2497	99.0808	52.921	49.577																							10856.2	-1.10729	0.267153	-4.14476823	3.4e-05	0.00191417	down
AT4G21390	B120	S-locus lectin protein kinase family protein;(source:Araport11) protein_coding (B120) (B120)	3.42576	2.27624	4.0623	3.4965	9.59186	8.49526	1.47097	1.13305	2.58434	2.60685	1.03178	0.91299		3.25476	7.19454	1.72945	1.51721																							1048.44	-2.36865	0.5382	-4.401052242	1.08e-05	0.000797434	down
AT4G21570	AT4G21570	organic solute transporter ostalpha protein (DUF300);(source:Araport11) protein_coding	40.6377	56.8779	148.837	71.1293	108.706	108.692	25.7583	54.0715	99.2677	62.5878	25.6788	42.9829		82.1176	96.1758	59.6992	43.7498																							8661.19	-1.2451	0.383964	-3.24274209	0.00118385	0.0243607	down
AT4G21990	45019	Encodes a protein disulfide isomerase-like (PDIL) protein, a member of a multigene family within the thioredoxin (TRX) superfamily. This protein also belongs to the adenosine 5'-phosphosulfate reductase-like (APRL) group. protein_coding APS REDUCTASE 3 (APR3) APS REDUCTASE 3 (APR3); (PRH-26);PAPS REDUCTASE HOMOLOG 26 (PRH26); (ATAPR3)	50.5644	18.7663	14.9158	51.6858	46.4345	45.0324	24.0325	13.4808	12.9245	13.6764	19.9224	17.01		28.0822	47.7176	16.8126	16.8696																							4548.8	-1.60755	0.174064	-9.235431461	2.57e-20	5.67e-17	down
AT4G22620	AT4G22620	SAUR-like auxin-responsive protein family;(source:Araport11) protein_coding SMALL AUXIN UPREGULATED RNA 34 (SAUR34) SMALL AUXIN UPREGULATED RNA 34 (SAUR34)	0.610931	0.744797	1.34725	3.42246	0.962059	1.48802	0.205192	0.285387	0.704746	0.537543	0.430557	0.792701		0.900991	1.95751	0.398442	0.586934																							99.8515	-1.79868	0.549495	-3.273330014	0.00106288	0.0229474	down
AT4G22690	CYP706A1	member of CYP706A The mRNA is cell-to-cell mobile. protein_coding CYTOCHROME P450, FAMILY 706, SUBFAMILY A, POLYPEPTIDE 1 (CYP706A1) CYTOCHROME P450, FAMILY 706, SUBFAMILY A, POLYPEPTIDE 1 (CYP706A1)	197.947	157.553	187.645	162.682	390.954	375.539	89.0366	111.563	189.838	141.134	74.2249	97.1142		181.048	309.725	130.146	104.158																							39692.2	-1.69382	0.421939	-4.014367694	5.96e-05	0.00291538	down
AT4G22710	CYP706A2	member of CYP706A protein_coding CYTOCHROME P450, FAMILY 706, SUBFAMILY A, POLYPEPTIDE 2 (CYP706A2) CYTOCHROME P450, FAMILY 706, SUBFAMILY A, POLYPEPTIDE 2 (CYP706A2)	78.5984	65.8534	82.0205	69.1899	176.715	168.379	38.9009	46.8026	85.7659	62.3125	30.4716	43.0253		75.4908	138.095	57.1565	45.2698																							13653	-1.73069	0.444195	-3.896230807	9.77e-05	0.00415259	down
AT4G22780	ACR7	Member of a family of ACT domain containing proteins . ACT domains are involved in amino acid binding . protein_coding ACT DOMAIN REPEAT 7 (ACR7) ACT DOMAIN REPEAT 7 (ACR7)	11.866	15.9867	53.7325	17.9059	42.1806	39.0852	6.56764	18.5807	32.1748	17.7629	4.82352	11.6161		27.1951	33.0572	19.1077	11.4008																							3620.34	-1.65784	0.527316	-3.143912931	0.00166705	0.0307992	down
AT4G22880	LDOX	encodes leucoanthocyanidin dioxygenase, which is involved in proanthocyanin biosynthesis. Mutant analysis suggests that this gene is also involved in vacuole formation. protein_coding LEUCOANTHOCYANIDIN DIOXYGENASE (LDOX) TANNIN DEFICIENT SEED 4 (TDS4); (TT18);ANTHOCYANIDIN SYNTHASE (ANS);LEUCOANTHOCYANIDIN DIOXYGENASE (LDOX)	37.9689	15.7003	1.04423	35.7261	21.4235	22.745	11.4205	2.65157	1.98078	7.66777	9.30704	8.15791		18.2378	26.6315	5.35095	8.37758																							1833.93	-1.7731	0.232838	-7.615155223	2.63e-14	2.64e-11	down
AT4G23130	CRK5	Encodes a receptor-like protein kinase. Naming convention from Chen et al 2003 (PMID 14756307). Acts as a negative regulator of leaf aging. t WRKY53 and CRK5 are antagonistic regulators of chlorophyll synthesis/degradation, senescence, and stomatal conductance. protein_coding CYSTEINE-RICH RLK (RECEPTOR-LIKE PROTEIN KINASE) 5 (CRK5) CYSTEINE-RICH RLK (RECEPTOR-LIKE PROTEIN KINASE) 5 (CRK5);RECEPT…	2.54338	0.738325	1.03668	2.18956	2.50666	3.08879	0.420724	1.05857	0.545294	0.972569	1.20396	0.95827		1.43946	2.59501	0.674862	1.04493																							329.36	-1.42145	0.250686	-5.670241368	1.43e-08	3.21e-06	down
AT4G23180	CRK10	Encodes a receptor-like protein kinase. Naming convention from Chen et al 2003 (PMID 14756307) The mRNA is cell-to-cell mobile. protein_coding CYSTEINE-RICH RLK (RECEPTOR-LIKE PROTEIN KINASE) 10 (CRK10) CYSTEINE-RICH RLK (RECEPTOR-LIKE PROTEIN KINASE) 10 (CRK10); (RLK4)	65.5808	85.9757	153.61	96.9304	165.117	160.497	25.3812	58.5868	115.342	71.4421	14.0999	51.0637		101.722	140.848	66.4365	45.5352																							17280.8	-1.73826	0.549989	-3.16053463	0.0015748	0.0295899	down
AT4G23190	CRK11	Encodes putative receptor-like protein kinase that is induced by the soil-borne vascular bacteria, Ralstonia solanacearum. Naming convention from Chen et al 2003 (PMID 14756307) protein_coding CYSTEINE-RICH RLK (RECEPTOR-LIKE PROTEIN KINASE) 11 (CRK11) CYSTEINE-RICH RLK (RECEPTOR-LIKE PROTEIN KINASE) 11 (CRK11);RECEPTOR LIKE PROTEIN KINASE 3 (AT-RLK3)	13.4438	14.464	45.6925	16.4573	42.9773	43.3054	6.18135	10.3419	23.7784	14.7732	5.1754	6.82692		24.5334	34.2467	13.4339	8.92518																							4188.34	-2.06701	0.521615	-3.962705719	7.41e-05	0.00340088	down
AT4G23220	CRK14	Encodes a cysteine-rich receptor-like protein kinase. protein_coding CYSTEINE-RICH RLK (RECEPTOR-LIKE PROTEIN KINASE) 14 (CRK14) CYSTEINE-RICH RLK (RECEPTOR-LIKE PROTEIN KINASE) 14 (CRK14)	7.68497	4.44983	24.381	4.47917	26.1445	25.4449	2.68852	2.98605	9.18242	6.48793	1.61389	2.45497		12.1719	18.6895	4.95233	3.51893																							1788.88	-2.53686	0.705956	-3.59351356	0.000326249	0.0100936	down
AT4G23570	SGT1A	Closely related to SGT1B, may function in SCF(TIR1) mediated protein degradation. AtSGT1a and AtSGT1b are functionally redundant in the resistance to pathogenes. AtSGT1b was more highly expressed than AtSGT1. The N-terminal TPR domain of AtSGT1a reduces the steady-state level of Arabidopsis SGT1 proteins whereas the same domain from AtSGT1b enhances SGT1 accumulation. The TPR domain is dispensabl…	32.6404	26.8073	47.7893	44.0652	76.523	70.0496	34.1786	38.2421	60.9252	44.2522	25.4041	36.0286		35.7457	63.5459	44.4486	35.2283																							6723.24	-1.01853	0.336934	-3.022923498	0.00250345	0.0404136	down
AT4G24580	REN1	Encodes a Rho GTPase-activating protein that interacts with ROP1 (a Rho GTPase) and regulates pollen tube development. This protein can be observed at the apical tip of growing pollen tubes and on endocytic vesicles traveling to this region of the pollen tube. protein_coding ROP1 ENHANCER 1 (REN1) ROP1 ENHANCER 1 (REN1)	0.61589	1.31101	2.34141	2.14759	0.863584	0.885059	0.636208	0.798395	1.25656	0.601369	0.424912	0.560649		1.42277	1.29875	0.897055	0.528977																							215.625	-1.34238	0.417903	-3.212184019	0.0013173	0.0262496	down
AT4G28350	AT4G28350	Concanavalin A-like lectin protein kinase family protein;(source:Araport11) protein_coding L-TYPE LECTIN RECEPTOR KINASE VII.2 (LECRK-VII.2) L-TYPE LECTIN RECEPTOR KINASE VII.2 (LECRK-VII.2)	3.86945	2.62229	2.37896	3.89316	7.50279	7.11367	1.67252	1.34188	1.61167	2.57185	1.58977	2.62486		2.9569	6.16988	1.54202	2.26216																							689.684	-1.562	0.377974	-4.132554049	3.59e-05	0.0019646	down
AT4G28703	AT4G28703	RmlC-like cupins superfamily protein;(source:Araport11) protein_coding	4.42801	4.87896	14.4078	2.75079	6.65974	6.61442	1.76512	2.91114	4.22619	1.87545	0.778208	0.884868		7.90494	5.34165	2.96748	1.17951																							198.983	-2.28629	0.529686	-4.316322395	1.59e-05	0.00105095	down
AT4G29050	AT4G29050	Concanavalin A-like lectin protein kinase family protein;(source:Araport11) protein_coding	3.41922	3.33088	3.42672	3.40286	5.03214	4.67553	1.61155	1.82685	2.6188	2.76767	2.01484	1.87154		3.39227	4.37017	2.01907	2.21802																							592.622	-1.07061	0.288951	-3.705172354	0.000211247	0.00745584	down
AT4G29610	AT4G29610	Cytidine/deoxycytidylate deaminase family protein;(source:Araport11) protein_coding	4.3532	4.75297	13.8886	5.54465	9.98349	10.8991	0.758918	3.97145	3.42665	1.8183	0.459733	1.83402		7.66492	8.80908	2.71901	1.37068																							463.752	-2.7892	0.553902	-5.035541764	4.76e-07	6.57e-05	down
AT4G30120	HMA3	encodes a protein similar to Zn-ATPase, a P1B-type ATPases transport zinc protein_coding HEAVY METAL ATPASE 3 (HMA3) A. THALIANA HEAVY METAL ATPASE 3 (ATHMA3);HEAVY METAL ATPASE 3 (HMA3)	0.08587	0.086189	0.184723	0.291279	0.190656	0.196148	0	0.030784	0.034272	0.088948	0.057672	0.070633		0.118927	0.226028	0.0216853	0.0724177																							30.9886	-1.68507	0.487779	-3.454570129	0.000551171	0.0146133	down
AT4G30370	AT4G30370	RING/U-box superfamily protein;(source:Araport11) protein_coding IRT1 DEGRADATION FACTOR 1 (IDF1) IRT1 DEGRADATION FACTOR 1 (IDF1);ARABIDOPSIS TOXICOS EN LEVADURA 14 (ATL14)	2.51187	2.21383	3.88649	2.50436	3.01339	3.6169	0.935983	2.25493	3.11669	1.68105	0.912191	1.63105		2.87073	3.04488	2.10254	1.4081																							187.427	-1.21502	0.367172	-3.309140226	0.00093583	0.0210433	down
AT4G30660	AT4G30660	Low temperature and salt responsive protein family;(source:Araport11) protein_coding	12.6454	8.0624	39.1584	8.32725	15.3933	21.2424	1.80734	7.96835	3.92481	7.59079	3.02285	4.88882		19.9554	14.9877	4.56684	5.16749																							400.741	-1.64663	0.488639	-3.369821039	0.00075217	0.0181224	down
AT4G31550	WRKY11	member of WRKY Transcription Factor; Group II-d; negative regulator of basal resistance to Pseudomonas syringae. protein_coding WRKY DNA-BINDING PROTEIN 11 (WRKY11) (AtWRKY11);WRKY DNA-BINDING PROTEIN 11 (WRKY11)	33.6539	39.0747	47.0239	42.6237	53.8631	58.1692	9.87829	26.0172	31.6263	22.3375	11.8857	22.7473		39.9175	51.552	22.5073	18.9902																							3953.72	-1.51349	0.310924	-4.867712412	1.13e-06	0.000133177	down
AT4G31800	WRKY18	Pathogen-induced transcription factor. Binds W-box sequences in vitro. Forms protein complexes with itself and with WRKY40 and WRKY60. Constitutive expression of WRKY18 enhanced resistance to P. syringae, but its coexpression with WRKY40 or WRKY60 made plants more susceptible to both P. syringae and B. cinerea. WRKY18, WRKY40, and WRKY60 have partially redundant roles in response to the hemibiotr…	50.6301	42.223	133.38	67.1086	246.618	250.703	36.4658	36.2214	119.162	96.8786	15.5143	33.4928		75.411	188.143	63.9497	48.6286																							15145.2	-2.15034	0.704442	-3.052546078	0.00226909	0.0376628	down
AT4G33050	EDA39	Encodes a calmodulin-binding protein involved in stomatal movement. protein_coding	39.9482	56.7284	101.169	58.6183	140.946	134.561	26.0176	37.8556	86.5008	65.9321	18.8362	37.2128		65.9486	111.375	50.1247	40.6604																							12136.1	-1.56444	0.51901	-3.014278497	0.00257591	0.0411158	down
AT4G35480	RHA3B	Encodes a putative RING-H2 finger protein RHA3b. protein_coding RING-H2 FINGER A3B (RHA3B) RING-H2 FINGER A3B (RHA3B);ARABIDOPSIS T??XICOS EN LEVADURA 45 (ATL45)	7.3989	8.58298	46.3169	10.7347	40.6811	38.881	3.96777	6.63492	15.0234	10.5364	2.35056	3.48095		20.7663	30.0989	8.54203	5.45596																							1537.14	-2.58616	0.662378	-3.904363665	9.45e-05	0.00403333	down
AT4G36010	AT4G36010	Pathogenesis-related thaumatin superfamily protein;(source:Araport11) protein_coding	4.52195	5.51358	30.6799	8.20995	22.0052	20.3944	1.77341	6.11784	11.8819	9.00674	2.04406	4.00923		13.5718	16.8698	6.59105	5.02001																							1400.5	-1.86409	0.589681	-3.161178867	0.00157132	0.0295749	down
AT4G36500	AT4G36500	hypothetical protein;(source:Araport11) protein_coding	92.1017	116.634	184.774	178.396	234.762	238.908	44.0341	88.6501	144.885	93.9752	43.616	74.9406		131.17	217.355	92.5231	70.8439																							11953.5	-1.72276	0.338439	-5.090306388	3.57e-07	5.09e-05	down
AT4G36550	AT4G36550	Plant U-box type E3 ubiquitin ligase (PUB). protein_coding (PUB5) (PUB5)	7.4363	11.7997	20.602	12.3014	18.1496	16.7654	4.68738	9.02995	15.3371	9.6962	4.45894	6.31576		13.2793	15.7388	9.6848	6.82363																							2329.57	-1.31405	0.354933	-3.702243311	0.000213702	0.00750644	down
AT4G38550	AT4G38550	phospholipase-like protein (PEARLI 4) family protein;(source:Araport11) protein_coding	84.7046	83.5178	207.992	92.6585	234.307	224.118	45.52	49.7999	103.989	96.9508	31.187	38.7399		125.405	183.695	66.4363	55.6259																							21448.4	-1.82617	0.521711	-3.500344589	0.000464657	0.0129254	down
AT4G38580	FP6	putative farnesylated protein (At4g38580) mRNA, complete protein_coding FARNESYLATED PROTEIN 6 (FP6) FARNESYLATED PROTEIN 6 (ATFP6);HEAVY METAL ASSOCIATED ISOPRENYLATED PLANT PROTEIN 26 (HIPP26);FARNESYLATED PROTEIN 6 (FP6);HEAVY METAL ASSOCIATED PROTEIN 40 (ATHMP40)	15.5408	13.5725	47.1416	12.3089	17.7288	17.1691	10.3572	9.03076	11.258	8.67353	8.58498	7.40486		25.4183	15.7356	10.2153	8.22112																							875.522	-1.05481	0.24162	-4.365590557	1.27e-05	0.000899239	down
AT4G39580	AT4G39580	Galactose oxidase/kelch repeat superfamily protein;(source:Araport11) protein_coding	2.84804	3.39693	11.5419	3.06143	5.90008	6.09967	0.975064	1.83737	4.47988	2.79912	0.92926	1.70182		5.92897	5.02039	2.43077	1.81007																							308.843	-1.58102	0.497578	-3.177421962	0.00148591	0.0283789	down
AT5G01815	AT5G01815	Natural antisense transcript overlaps with AT5G10695;(source:Araport11) antisense_long_noncoding_rna	19.88	17.7138	30.5758	18.9195	28.1795	23.736	10.2595	17.9918	20.4501	9.61634	4.64035	8.84596		22.7232	23.6117	16.2338	7.70088																							551.214	-1.7213	0.36505	-4.715247472	2.41e-06	0.00024317	down
AT5G03210	DIP2	Encodes a small polypeptide contributing to resistance to potyvirus. protein_coding	1.87822	5.4884	19.6806	15.0778	12.3129	12.6051	1.73309	8.71465	15.9586	5.7927	1.76223	7.00352		9.01575	13.3319	8.8021	4.85282																							386.106	-1.54046	0.489756	-3.145370691	0.00165876	0.0307485	down
AT5G03390	AT5G03390	hypothetical protein (DUF295);(source:Araport11) protein_coding DUF295 ORGANELLAR A 11 (ATDOA11) DUF295 ORGANELLAR A 11 (ATDOA11)	6.5783	6.15798	3.00012	4.56588	6.35834	5.57394	5.23942	3.01172	3.36391	2.37748	3.46574	2.51755		5.24546	5.49939	3.87168	2.78692																							544.678	-1.09953	0.258898	-4.246959343	2.17e-05	0.00133519	down
AT5G04960	AT5G04960	Encodes a protein that modulates the activity of pectin methylesterase within the cell wall; pectin methylesterase inhibitor. protein_coding PECTIN METHYLESTERASE46 (PME46) (PMEI-PME46);PECTIN METHYLESTERASE46 (PME46)	0.563855	0.454435	0.611564	1.84819	0.9035	1.14575	0.601727	0.275064	0.307934	0.724657	0.583521	0.731104		0.543285	1.29915	0.394908	0.679761																							166.352	-1.0176	0.338929	-3.002385691	0.00267873	0.041863	down
AT5G05300	AT5G05300	IDL6 peptide is induced in response to Pathogen-Associated Molecular Patterns (PAMPs). Overexpression of IDL6 results in increased susceptibility to pathogens. protein_coding (IDL6) (IDL6)	3.12836	3.86608	10.4262	7.81728	9.01101	8.58783	0.737209	1.01665	5.88065	3.75038	0.544309	1.62286		5.80689	8.47204	2.54484	1.97251																							315.3	-2.19749	0.613024	-3.584668587	0.000337507	0.0103117	down
AT5G05410	DREB2A	Encodes a transcription factor that specifically binds to DRE/CRT cis elements (responsive to drought and low-temperature stress). Belongs to the DREB subfamily A-2 of ERF/AP2 transcription factor family (DREB2A). There are eight members in this subfamily including DREB2B. The protein contains one AP2 domain. Overexpression of transcriptional activation domain of DREB2A resulted in significant dr…	3.12198	3.82999	54.6221	4.83699	14.2049	12.4115	1.21648	6.91483	14.7793	3.01354	1.40158	3.47538		20.5247	10.4844	7.63687	2.63016																							856.044	-2.08243	0.506952	-4.107753437	4e-05	0.00213911	down
AT5G06320	NHL3	encodes a protein whose sequence is similar to tobacco hairpin-induced gene (HIN1) and Arabidopsis non-race specific disease resistance gene (NDR1). Expression of this gene is induced by cucumber mosaic virus, spermine and Pseudomonas syringae pv. tomato DC3000. The gene product is localized to the plasma membrane. protein_coding NDR1/HIN1-LIKE 3 (NHL3) NDR1/HIN1-LIKE 3 (NHL3)	269.25	388.03	759.023	435.348	643.871	647.553	151.417	377.902	537.755	295.413	110.217	304.495		472.101	575.591	355.692	236.708																							32006.4	-1.38642	0.425546	-3.257967985	0.00112213	0.0236054	down
AT5G08135	AT5G08135	Natural antisense transcript overlaps with AT5G54170;(source:Araport11) antisense_long_noncoding_rna	5.92421	6.1116	9.30668	3.01378	12.8077	10.9614	2.67312	1.49952	4.01001	2.85108	1.63844	2.56453		7.11416	8.92763	2.72755	2.35135																							144.219	-2.04244	0.599238	-3.408403566	0.000653442	0.0164982	down
AT5G08790	ATAF2	induced by wounding, belongs to a large family of putative transcriptional activators with NAC domain. protein_coding (ATAF2) ARABIDOPSIS NAC DOMAIN CONTAINING PROTEIN 81 (anac081); (ATAF2)	50.3386	64.8089	191.65	92.5887	159	162.548	38.8652	79.3214	144.369	67.1107	32.1963	59.4844		102.266	138.046	87.5184	52.9305																							11656.8	-1.49501	0.381049	-3.923393931	8.73e-05	0.00381273	down
AT5G10140	FLC	MADS-box protein encoded by FLOWERING LOCUS C - transcription factor that functions as a repressor of floral transition and contributes to temperature compensation of the circadian clock. Expression is downregulated during cold treatment. Vernalization, FRI and the autonomous pathway all influence the state of FLC chromatin. Both maternal and paternal alleles are reset by vernalization, but their…	4.57462	4.63792	10.5185	10.5571	5.54969	4.75551	2.91742	0.909893	2.33316	2.49204	1.14219	0.889615		6.57701	6.95409	2.05349	1.50795																							346.866	-2.28131	0.48111	-4.741755356	2.12e-06	0.000220459	down
AT5G10695	AT5G10695	methionyl-tRNA synthetase;(source:Araport11) protein_coding	10.1147	25.0269	89.2639	24.0877	60.7137	70.6822	3.36288	18.4829	37.1582	17.5797	3.15355	14.8763		41.4685	51.8279	19.668	11.8699																							1468.15	-2.23764	0.638909	-3.502285979	0.000461284	0.0128924	down
AT5G11610	AT5G11610	Exostosin family protein;(source:Araport11) protein_coding	5.57054	3.24224	7.06853	2.61896	6.13389	5.89805	0.939632	4.00599	2.96194	2.98448	1.99713	1.95256		5.29377	4.88363	2.63585	2.31139																							508.74	-1.2315	0.421594	-2.921046252	0.00348858	0.0493299	down
AT5G11740	AGP15	Encodes arabinogalactan protein (AGP15). The mRNA is cell-to-cell mobile. protein_coding ARABINOGALACTAN PROTEIN 15 (AGP15) (ATAGP15);ARABINOGALACTAN PROTEIN 15 (AGP15)	367.264	293.212	429.02	468.539	488.082	481.99	200.76	310.499	255.747	254.126	190.98	306.44		363.166	479.537	255.669	250.515																							29745.6	-1.0382	0.234596	-4.425505245	9.62e-06	0.000734411	down
AT5G12030	HSP17.6A	Encodes a cytosolic small heat shock protein with chaperone activity that is induced by heat and osmotic stress and is also expressed late in seed development. protein_coding HEAT SHOCK PROTEIN 17.6A (HSP17.6A) HEAT SHOCK PROTEIN 17.6A (AT-HSP17.6A);HEAT SHOCK PROTEIN 17.6A (HSP17.6A);HEAT SHOCK PROTEIN 17.6 (HSP17.6)	0.586374	0.755685	0.913027	7.08745	1.13774	1.46359	0.334128	0.368737	0.419827	0.699376	0.561428	0.314257		0.751695	3.22959	0.374231	0.52502																							128.233	-2.64935	0.721127	-3.67390594	0.000238871	0.00804345	down
AT5G12340	AT5G12340	PADRE protein up-regulated after infection by S. sclerotiorum. protein_coding	0.68612	0.441322	2.07789	0.776429	7.30316	7.96846	0.213992	0.251742	1.88915	1.52235	0.446193	0.3323		1.06844	5.34935	0.784962	0.766948																							247.055	-2.95651	0.82339	-3.590656438	0.000329846	0.0101338	down
AT5G12940	AT5G12940	Leucine-rich repeat (LRR) family protein;(source:Araport11) protein_coding	17.3156	10.7995	26.3435	10.4513	20.0964	20.9434	5.32373	12.091	12.5971	8.11009	6.86897	9.3208		18.1528	17.1637	10.0039	8.09996																							1465.21	-1.20299	0.346	-3.476862562	0.000507318	0.013833	down
AT5G14700	AT5G14700	NAD(P)-binding Rossmann-fold superfamily protein;(source:Araport11) protein_coding	6.40364	6.00302	10.5417	12.0105	19.9149	19.685	4.29381	5.57268	7.73292	7.19139	3.87444	11.1989		7.64944	17.2035	5.86647	7.42159																							1588.27	-1.31975	0.438026	-3.012937342	0.00258732	0.0412085	down
AT5G17220	GSTF12	Encodes glutathione transferase belonging to the phi class of GSTs. Naming convention according to Wagner et al. (2002). Mutants display no pigments on leaves and stems. Likely to function as a carrier to transport anthocyanin from the cytosol to tonoplasts. protein_coding GLUTATHIONE S-TRANSFERASE PHI 12 (GSTF12) ARABIDOPSIS THALIANA GLUTATHIONE S-TRANSFERASE PHI 12 (ATGSTF12);GLUTATHIONE S-TRAN…	13.7496	7.13883	0.431511	30.1165	7.05076	8.00976	4.73646	1.32426	1.26513	3.39561	6.47675	5.06981		7.10666	15.059	2.44195	4.98072																							848.201	-1.66215	0.544509	-3.052558452	0.002269	0.0376628	down
AT5G18150	AT5G18150	Methyltransferase-related protein;(source:Araport11) protein_coding	4.40092	6.87249	10.7351	12.9607	11.7604	13.9538	2.33745	9.24704	8.52563	5.65371	2.28118	5.29618		7.33617	12.8916	6.70337	4.41036																							454.763	-1.63937	0.384365	-4.265130284	2e-05	0.00124846	down
AT5G18470	AT5G18470	Curculin-like (mannose-binding) lectin family protein;(source:Araport11) protein_coding	7.89847	4.87554	26.1945	6.73939	16.4635	16.5211	3.83158	3.02131	5.48977	7.18045	2.93167	2.78087		12.9895	13.2413	4.11422	4.29766																							1065.3	-1.7446	0.51339	-3.398184402	0.000678347	0.0169848	down
AT5G19230	AT5G19230	Glycoprotein membrane precursor GPI-anchored;(source:Araport11) protein_coding	36.7134	36.6894	114.661	36.6642	90.4668	88.545	17.0762	23.6861	58.1578	33.2879	11.454	23.2081		62.6879	71.892	32.9734	22.65																							4520.27	-1.78402	0.496617	-3.592339384	0.000327723	0.0101145	down
AT5G19250	AT5G19250	Glycoprotein membrane precursor GPI-anchored;(source:Araport11) protein_coding	143.284	133.307	145.814	140.336	234.301	226.358	75.036	85.8182	107.822	101.963	65.5015	83.0765		140.801	200.332	89.5587	83.5138																							10478.9	-1.37741	0.311913	-4.416018729	1.01e-05	0.00075949	down
AT5G20480	EFR	Encodes a predicted leucine-rich repeat receptor kinase (LRR-RLK). Functions as the receptor for bacterial PAMP (pathogen associated molecular patterns) EF-Tu. protein_coding EF-TU RECEPTOR (EFR) EF-TU RECEPTOR (EFR)	2.28163	1.70799	4.51288	1.20251	4.32667	4.3882	0.611834	1.04398	1.86074	1.31231	1.15596	1.44571		2.83417	3.30579	1.17219	1.30466																							772.689	-1.46083	0.495239	-2.949738806	0.00318043	0.0465232	down
AT5G22250	CAF1b	Encodes one of the homologs of the yeast CCR4-associated factor 1: AT3G44260 (CAF1a), AT5G22250 (CAF1b). Has mRNA deadenylation activity. Also plays a role in plant defense responses. protein_coding CCR4- ASSOCIATED FACTOR 1B (CAF1b) CCR4- ASSOCIATED FACTOR 1B (CAF1b);CCR4- ASSOCIATED FACTOR 1B (AtCAF1b)	22.1002	39.168	66.789	61.8515	71.0157	64.6212	16.4935	47.3336	83.6097	41.7443	16.0082	34.0276		42.6857	65.8295	49.1456	30.5934																							5046.18	-1.20347	0.3707	-3.24646847	0.00116846	0.0241263	down
AT5G22270	AT5G22270	hypothetical protein;(source:Araport11) protein_coding SALT-INDUCED AND EIN3/EIL1-DEPENDENT 1 (SIED1) SALT-INDUCED AND EIN3/EIL1-DEPENDENT 1 (SIED1)	12.0839	12.4718	16.4077	8.9998	17.1545	14.1721	6.05805	9.92823	5.68299	4.60892	8.21201	3.36728		13.6545	13.4421	7.22309	5.39607																							693.709	-1.45073	0.411526	-3.525249006	0.000423085	0.0122157	down
AT5G23510	AT5G23510	hypothetical protein;(source:Araport11) protein_coding	17.2528	12.504	17.7767	11.0878	33.9838	35.4393	9.6442	7.90722	9.36058	10.861	7.86042	8.64535		15.8445	26.837	8.97066	9.12226																							1789.76	-1.69275	0.459847	-3.681110719	0.00023222	0.00790516	down
AT5G25050	AT5G25050	Major facilitator superfamily protein;(source:Araport11) protein_coding	5.94159	6.78986	10.7534	6.57592	11.1154	10.4243	3.82668	5.32691	6.5902	5.24316	4.76681	3.78386		7.82827	9.37184	5.24793	4.59794																							1251.44	-1.14754	0.296677	-3.867968729	0.000109746	0.00452501	down
AT5G25210	AT5G25210	hypothetical protein;(source:Araport11) protein_coding	5.7104	6.86173	15.9924	6.4578	9.08729	11.9379	4.4863	5.73362	6.31553	4.87444	2.91908	2.63282		9.52151	9.161	5.51181	3.47545																							512.542	-1.51072	0.381297	-3.962063735	7.43e-05	0.00340088	down
AT5G26220	AT5G26220	ChaC-like family protein;(source:Araport11) protein_coding GAMMA-GLUTAMYL CYCLOTRANSFERASE 2;1 (GGCT2;1) (ATGGCT2;1);GAMMA-GLUTAMYL CYCLOTRANSFERASE 2;1 (GGCT2;1)	4.45164	2.12954	1.11287	1.44509	4.97678	4.33601	2.66041	0.808391	0.725317	0.505874	1.37803	0.565046		2.56469	3.58596	1.39804	0.816316																							202.08	-2.25935	0.595241	-3.795692219	0.000147232	0.00565307	down
AT5G27420	CNI1	Encodes CNI1 (Carbon/Nitrogen Insensitive1) (also named as ATL31), a RING type ubiquitin ligase that functions in the Carbon/Nitrogen response for growth phase transition in Arabidopsis seedlings. The mRNA is cell-to-cell mobile. protein_coding CARBON/NITROGEN INSENSITIVE 1 (CNI1) ARABIDOPSIS TOXICOS EN LEVADURA 31 (ATL31);CARBON/NITROGEN INSENSITIVE 1 (CNI1)	17.1052	23.0335	62.5764	25.6666	45.3998	47.1526	4.34039	16.9688	27.7631	16.412	3.80742	12.5678		34.2384	39.4063	16.3574	10.929																							3545.45	-1.95692	0.5287	-3.701387389	0.000214424	0.00751983	down
AT5G27520	PNC2	encodes a peroxisomal adenine nucleotide transporter, involved in fatty acid beta-oxidation during early stage of postgerminative growth. protein_coding PEROXISOMAL ADENINE NUCLEOTIDE CARRIER 2 (PNC2) PEROXISOMAL ADENINE NUCLEOTIDE CARRIER 2 (PNC2); (ATPNC2)	9.60786	7.95122	37.7463	11.4144	38.8282	36.6292	6.07715	9.73195	15.0062	10.4704	7.55518	8.75642		18.4351	28.9573	10.2718	8.92734																							2220.93	-1.82752	0.471324	-3.877427987	0.000105567	0.00437198	down
AT5G28610	AT5G28610	LOW protein: ATP-dependent RNA helicase DRS1-like protein;(source:Araport11) protein_coding	3.48283	3.36685	6.93508	3.65648	6.25242	6.31864	0.869354	0.694893	3.45097	1.29069	0.452186	0.675583		4.59492	5.40918	1.67174	0.806153																							201.58	-2.83661	0.482745	-5.875991909	4.2e-09	1.14e-06	down
AT5G28630	AT5G28630	glycine-rich protein;(source:Araport11) protein_coding	64.0284	54.449	32.3299	61.2805	101.463	92.453	17.3438	17.9573	28.953	20.4077	12.1713	15.2022		50.2691	85.0656	21.418	15.9271																							3137.99	-2.53045	0.320919	-7.885007104	3.15e-15	3.3e-12	down
AT5G35735	AT5G35735	Auxin-responsive family protein;(source:Araport11) protein_coding	45.0702	67.8299	225.1	70.5468	212.826	214.849	9.56742	44.1693	102.326	49.1031	6.96967	27.6212		112.667	166.074	52.0208	27.898																							13521.7	-2.68871	0.670387	-4.010686402	6.05e-05	0.00295466	down
AT5G36925	AT5G36925	hypothetical protein;(source:Araport11) protein_coding ARACIN1 (ARACIN1) ARACIN1 (ARACIN1)	5.70362	7.06828	12.287	14.2526	17.6839	21.5041	2.8256	5.32049	8.72062	6.54571	1.89219	5.99144		8.35297	17.8135	5.62224	4.80978																							795.948	-1.98731	0.478273	-4.155181528	3.25e-05	0.00185267	down
AT5G37750	AT5G37750	Chaperone DnaJ-domain superfamily protein;(source:Araport11) protein_coding	0.573486	0.657796	0.98425	1.27513	0.835441	0.958091	0.666531	0.649493	0.796074	0.357099	0.550552	0.562673		0.738511	1.02289	0.704033	0.490108																							77.5959	-1.15697	0.355927	-3.250577916	0.00115171	0.0239291	down
AT5G38210	AT5G38210	Protein kinase family protein;(source:Araport11) protein_coding	4.31694	4.99185	8.13194	3.51428	5.58303	8.38156	3.06964	2.60406	4.05781	3.41861	2.30715	2.83327		5.81358	5.82629	3.24383	2.85301																							836.671	-1.16587	0.389063	-2.996599912	0.00273009	0.0422914	down
AT5G39020	AT5G39020	Involved in growth adaptation upon exposure to metal ions. Contributes together with the other MDS genes to the complex network of CrRLK1Ls that positively and negatively affect growth. protein_coding MEDOS 3 (MDS3) MEDOS 3 (MDS3)	5.66714	5.97563	10.1484	6.39306	11.87	10.9655	3.01542	1.81957	5.41558	5.23203	1.63634	1.81431		7.26371	9.74284	3.41686	2.89423																							1355.47	-1.86352	0.510473	-3.650577823	0.000261651	0.00854941	down
AT5G42500	AT5G42500	Disease resistance-responsive (dirigent-like protein) family protein;(source:Araport11) protein_coding	1.14706	0.591143	0.735688	0.939084	0.825841	1.08054	0.768472	0.408332	0.600067	0.427139	0.444478	0.342383		0.824631	0.948488	0.59229	0.404667																							51.7222	-1.30555	0.366966	-3.557691089	0.000374129	0.0111677	down
AT5G42800	DFR	dihydroflavonol reductase. Catalyzes the conversion of dihydroquercetin to leucocyanidin in the biosynthesis of anthocyanins. Not expressed in roots (qRT-PCR). The mRNA is cell-to-cell mobile. protein_coding DIHYDROFLAVONOL 4-REDUCTASE (DFR) DIHYDROFLAVONOL 4-REDUCTASE (DFR); (TT3); (M318)	49.3821	23.0862	1.75708	36.5614	41.2837	43.2458	15.506	2.56199	4.68036	13.9023	13.7012	7.56352		24.7418	40.3636	7.5828	11.7223																							3146.24	-1.89881	0.280113	-6.778718897	1.21e-11	7.43e-09	down
AT5G43520	AT5G43520	Cysteine/Histidine-rich C1 domain family protein;(source:Araport11) protein_coding	1.05242	0.327557	2.41143	0.974556	1.38888	1.2459	0.324488	0.475139	0.534142	0.274646	0.45153	0.313122		1.2638	1.20311	0.44459	0.346433																							66.9264	-1.89587	0.401442	-4.722642092	2.33e-06	0.000235566	down
AT5G44005	AT5G44005	hypothetical protein;(source:Araport11) protein_coding	5.57398	5.16964	9.16986	7.57402	6.43618	6.06795	1.95311	4.66165	4.10966	3.13853	2.95811	3.51522		6.63783	6.69272	3.5748	3.20395																							370.165	-1.16099	0.186406	-6.22828344	4.72e-10	1.83e-07	down
AT5G44070	CAD1	Phytochelatin synthase gene confers tolerance to cadmium ions. Catalyzes phytochelatin (PC) synthesis from glutathione (GSH) in the presence of Cd2+, Zn2+, Cu2+ and Fe3+, but not by Co2+ or Ni2+. The mRNA is cell-to-cell mobile. protein_coding CADMIUM SENSITIVE 1 (CAD1) CADMIUM SENSITIVE 1 (CAD1);PHYTOCHELATIN SYNTHASE 1 (PCS1);ARABIDOPSIS THALIANA PHYTOCHELATIN SYNTHASE 1 (ATPCS1); (ARA8)	56.4143	77.6931	133.204	80.3272	172.415	168.751	35.3356	43.2037	80.21	64.571	28.3654	39.3406		89.1038	140.498	52.9164	44.0923																							13581.8	-1.78618	0.431856	-4.136046506	3.53e-05	0.00195641	down
AT5G44310	AT5G44310	Late embryogenesis abundant protein (LEA) family protein;(source:Araport11) protein_coding	1.37098	0.499869	1.0528	0.809775	0.906515	1.09071	0.512976	1.60183	1.0646	0.484008	0.349792	0.409078		0.974552	0.935665	1.0598	0.414293																							70.2001	-1.26702	0.353061	-3.5886739	0.000332364	0.0101889	down
AT5G44570	AT5G44570	Encodes a PPR protein involved in mitochondrial functioning. Mutants suppress cell wall defects caused by C17 chemical inhibitor. Mutants are defective in cytochrome c maturation and activation of mitochondrial retrograde signalling. SCOOP (SERINE RICH ENDOGENOUS PEPTIDE) family member, involved in immunity against herbivorous insects. protein_coding (PROSCOOP5) CELL WALL MAINTAINER 2 (CWM2); (CA…	0	0.06997	0.582893	0.414583	0.68601	0.668004	0.152831	0.143043	0.15221	0.067122	0.159534	0		0.217621	0.589532	0.149361	0.075552																							22.6197	-3.03183	0.994575	-3.048367635	0.00230088	0.0381045	down
AT5G44585	AT5G44585	Precursor of serine-rich endogenous peptide which regulates defense response and root elongation. Has properties of phytocytokines, activates the phospholipid signaling pathway, regulates reactive oxygen species response, and is perceived in a BAK1 co-receptor-dependent manner. SCOOP (SERINE RICH ENDOGENOUS PEPTIDE) family member, involved in immunity against herbivorous insects. protein_coding P…	1.75146	0.701852	3.51826	0.643206	2.57664	2.20427	0.643872	0.658568	1.63405	0.612854	0.65613	0.503717		1.99053	1.80804	0.978831	0.5909																							141.177	-1.75116	0.560169	-3.126126859	0.00177125	0.0319738	down
AT5G45030	AT5G45030	Trypsin family protein;(source:Araport11) protein_coding	2.34209	2.51286	2.85542	4.33983	2.32567	9.56002	2.61403	2.22494	2.3711	2.22061	2.17705	1.93607		2.57012	5.40851	2.40336	2.11125																							860.783	-1.46835	0.487116	-3.014379469	0.00257506	0.0411158	down
AT5G45070	PP2-A8	phloem protein 2-A8;(source:Araport11) protein_coding PHLOEM PROTEIN 2-A8 (PP2-A8) PHLOEM PROTEIN 2-A8 (PP2-A8);PHLOEM PROTEIN 2-A8 (AtPP2-A8)	1.3265	0.667144	1.09056	0.643333	1.10285	0.916155	0.512439	0.377781	0.93223	0.435057	0.350237	0.317798		1.02807	0.887447	0.607483	0.367697																							75.1103	-1.39668	0.403269	-3.463398059	0.000533399	0.0143491	down
AT5G45750	RABA1c	RAB GTPase homolog A1C;(source:Araport11) protein_coding RAB GTPASE HOMOLOG A1C (RABA1c) RAB GTPASE HOMOLOG A1C (RABA1c);RAB GTPASE HOMOLOG A1C (AtRABA1c)	36.8879	43.972	87.7534	28.208	76.0484	80.3544	16.1551	40.3397	45.3665	28.7577	13.0093	22.3649		56.2044	61.5369	33.9538	21.3773																							4045.28	-1.64687	0.479524	-3.434379371	0.000593912	0.0154677	down
AT5G46080	AT5G46080	Protein kinase superfamily protein;(source:Araport11) protein_coding	3.45409	3.58601	6.49252	3.95056	5.65307	5.22076	2.00636	2.51052	4.3984	2.80436	2.27661	2.71074		4.51087	4.94146	2.97176	2.59724																							446.538	-1.03928	0.261459	-3.974906556	7.04e-05	0.00330448	down
AT5G46710	AT5G46710	PLATZ transcription factor family protein;(source:Araport11) protein_coding	21.4642	29.9208	46.5798	23.8511	43.8333	44.3705	10.6465	34.5837	33.8942	16.2276	9.04129	18.926		32.655	37.3516	26.3748	14.7316																							2419.88	-1.427	0.39027	-3.656427621	0.000255755	0.00840788	down
AT5G47220	ERF2	Encodes a member of the ERF (ethylene response factor) subfamily B-3 of ERF/AP2 transcription factor family (ATERF-2). The protein contains one AP2 domain. Functions as activator of GCC box?dependent transcription. Positive regulator of JA-responsive defense genes and resistance to F. oxysporum and enhances JA inhibition of root elongation. protein_coding ETHYLENE RESPONSIVE ELEMENT BINDING FACTO…	46.1595	41.4592	92.6295	62.146	105.722	103.495	28.0327	44.5904	80.4265	47.0064	9.61642	35.9746		60.0828	90.4544	51.0165	30.8658																							6375.95	-1.65548	0.544324	-3.041342162	0.00235526	0.0388301	down
AT5G50950	FUM2	Encodes a fumarase enzyme initially shown to be in the mitochondria through proteomic studies but later shown to be present in the cytosol using an RFP fluorescent protein tag. It appears to be important for the accumulation of fumarate from malate in leaves in the light, and helps to promote nitrogen assimilation under high nitrogen conditions. It does not appear to be necessary for lipid metabo…	64.3284	37.7132	22.2591	68.7654	108.148	107.058	21.0714	36.537	27.2681	50.1565	27.0129	50.4496		41.4336	94.6573	28.2922	42.5397																							11072.1	-1.26676	0.355492	-3.563409436	0.000366069	0.01102	down
AT5G52400	CYP715A1	member of CYP715A protein_coding CYTOCHROME P450, FAMILY 715, SUBFAMILY A, POLYPEPTIDE 1 (CYP715A1) CYTOCHROME P450, FAMILY 715, SUBFAMILY A, POLYPEPTIDE 1 (CYP715A1)	0.090497	0	0.119567	0.139535	0.278509	0.506003	0	0	0.045708	0.021909	0.025824	0.062939		0.0700213	0.308016	0.015236	0.0368907																							27.631	-3.03595	0.789328	-3.846245936	0.000119941	0.00484576	down
AT5G54165	AT5G54165	Avr9/Cf-9 rapidly elicited protein;(source:Araport11) protein_coding	0.795865	0.370962	0.699282	1.95313	1.33512	0.76502	0.150956	0.525106	0.652585	0.258422	0.368248	0.386667		0.622036	1.35109	0.442882	0.337779																							26.7558	-2.02699	0.593485	-3.415400797	0.000636882	0.0162228	down
AT5G54370	AT5G54370	Late embryogenesis abundant (LEA) protein-like protein;(source:Araport11) protein_coding	1.26306	0.822399	1.3999	1.07962	1.38312	1.20047	0.776512	0.5253	0.691387	0.543874	0.246131	0.512389		1.16178	1.22107	0.6644	0.434131																							87.6848	-1.57306	0.428441	-3.671590601	0.000241046	0.00805329	down
AT5G54710	AT5G54710	Ankyrin repeat family protein;(source:Araport11) protein_coding	38.3314	35.1727	38.3206	37.3901	110.496	106.135	25.8697	19.3049	60.4622	48.1591	16.5745	17.9423		37.2749	84.6737	35.2123	27.5586																							9117.11	-1.72822	0.554259	-3.118069007	0.0018204	0.0324364	down
AT5G54860	AT5G54860	Major facilitator superfamily protein;(source:Araport11) protein_coding	7.74052	8.65884	13.5225	11.1208	19.1332	19.1277	4.50481	5.95849	9.05528	8.39873	4.68618	6.60487		9.97396	16.4606	6.50619	6.56326																							1792.08	-1.4404	0.351355	-4.099557588	4.14e-05	0.00220027	down
AT5G57500	AT5G57500	Galactosyltransferase family protein;(source:Araport11) protein_coding	0.318306	0.349797	0.551068	0.600494	0.977035	0.611137	0.22596	0.160721	0.200318	0.207567	0.235965	0.362452		0.40639	0.729555	0.195666	0.268661																							55.2725	-1.54977	0.467725	-3.313421363	0.00092162	0.0208443	down
AT5G59730	EXO70H7	A member of EXO70 gene family, putative exocyst subunits, conserved in land plants. Arabidopsis thaliana contains 23 putative EXO70 genes, which can be classified into eight clusters on the phylogenetic tree. The mRNA is cell-to-cell mobile. protein_coding EXOCYST SUBUNIT EXO70 FAMILY PROTEIN H7 (EXO70H7) EXOCYST SUBUNIT EXO70 FAMILY PROTEIN H7 (ATEXO70H7);EXOCYST SUBUNIT EXO70 FAMILY PROTEIN H7 …	51.8456	100.936	143.377	98.4466	200.868	207.07	36.5527	56.7222	127.826	72.346	27.0707	64.3637		98.7197	168.795	73.7001	54.5934																							20517.1	-1.74142	0.459586	-3.789106607	0.00015119	0.0057601	down
AT5G61280	AT5G61280	Remorin family protein;(source:Araport11) protein_coding	0.615328	0.65968	0.64254	1.06173	1.17884	1.20447	0.597901	0.271608	0.427766	0.478946	0.690186	0.485609		0.639183	1.14835	0.432425	0.55158																							61.8821	-1.17282	0.354011	-3.312942694	0.000923199	0.0208443	down
AT5G61290	AT5G61290	Flavin-binding monooxygenase family protein;(source:Araport11) protein_coding	6.20288	2.39982	2.16666	9.30676	7.83506	7.71061	3.73977	2.58067	1.60924	2.69128	5.03944	3.80229		3.58979	8.28414	2.64323	3.84434																							773.666	-1.21533	0.25729	-4.723594016	2.32e-06	0.000235546	down
AT5G63790	NAC102	Encodes a member of the NAC family of transcription factors. ANAC102 appears to have a role in mediating response to low oxygen stress (hypoxia) in germinating seedlings. Its expression can be induced by beta-cyclocitral, an oxidized by-product of beta-carotene generated in the chloroplasts, mediates a protective retrograde response that lowers the levels of toxic peroxides and carbonyls, limitin…	66.7865	97.8802	193.742	131.681	133.843	132.26	44.6037	86.1466	132.653	64.3552	50.3773	79.6314		119.47	132.595	87.8011	64.788																							10242.2	-1.13544	0.22872	-4.964327714	6.89e-07	9e-05	down
AT5G64660	CMPG2	CYS, MET, PRO, and GLY protein 2;(source:Araport11) protein_coding CYS, MET, PRO, AND GLY PROTEIN 2 (CMPG2) CYS, MET, PRO, AND GLY PROTEIN 2 (CMPG2); (ATCMPG2)	24.1109	37.6041	45.1931	36.6969	51.9655	48.8488	11.6671	37.8098	52.4512	20.7227	9.36001	26.0037		35.636	45.8371	33.976	18.6955																							4216.38	-1.39681	0.405408	-3.445454033	0.000570101	0.015007	down
AT5G65300	AT5G65300	Gene of unknown function. Expression is induced by a variety of biotic (P. syringae) and abiotic stresses (salt, ABA,IAA, and more.)Member of a small family that includes AT1G35210, AT1G72240, and AT1G22470.Mutants have no obvious loss of function phenotype but overexpressors are early flowering. protein_coding (SUPA) (SUPA)	7.6847	17.1321	44.6056	18.8615	40.9263	37.7188	5.13292	15.4729	33.1653	15.0948	5.54472	10.1611		23.1408	32.5022	17.9237	10.2669																							1667.67	-1.77723	0.462877	-3.839526253	0.000123272	0.00492717	down
AT5G65925	AT5G65925	hypothetical protein;(source:Araport11) protein_coding	7.26228	5.88915	10.0261	5.83135	10.4194	10.2337	3.65212	6.01882	5.67864	4.62788	3.62388	4.5915		7.72584	8.82817	5.11653	4.28109																							422.071	-1.16104	0.335144	-3.464288767	0.000531635	0.0143191	down
AT5G67080	MAPKKK19	member of MEKK subfamily protein_coding MITOGEN-ACTIVATED PROTEIN KINASE KINASE KINASE 19 (MAPKKK19) (MKK19);MITOGEN-ACTIVATED PROTEIN KINASE KINASE KINASE 19 (MAPKKK19)	0.80393	0.427383	1.68998	0.419517	2.84201	3.58618	0.65809	0.24555	0.379304	0.561944	0.427752	0.193076		0.973764	2.28257	0.427648	0.394257																							146.288	-2.6712	0.769568	-3.471036043	0.000518454	0.0140534	down
AT5G67410	AT5G67410	transcriptional regulator of RNA polII, SAGA, subunit;(source:Araport11) protein_coding (ADA1C) (ADA1C)	0.809758	0.87762	1.72128	1.32197	1.54584	1.13313	1.0273	0.919189	1.24894	0.891245	0.477776	0.48824		1.13622	1.33365	1.06514	0.619087																							89.4253	-1.20013	0.399431	-3.004606962	0.00265924	0.041854	down
AT5G67620	AT5G67620	PADRE protein up-regulated after infection by S. sclerotiorum. protein_coding	1.06061	2.26842	1.26644	2.33282	2.01336	2.35263	0.624895	0.649692	0.792618	1.43125	0.701692	0.606732		1.53183	2.23294	0.689068	0.913224																							147.228	-1.38073	0.409192	-3.374286891	0.000740072	0.0179398	down
AT4G32280	IAA29	Indole-3-acetic acid inducible 29 protein involved in IAA signaling. Downstream target of PIF4. protein_coding INDOLE-3-ACETIC ACID INDUCIBLE 29 (IAA29) INDOLE-3-ACETIC ACID INDUCIBLE 29 (IAA29)	11.1179	1.13908	4.70584	3.42058	1.5241	1.25246	23.5074	45.5698	16.5901	10.4867	6.72433	3.05595		5.65426	2.06571	28.5558	6.75564									1711.82	-2.07197	0.478294	-4.332	1.47764e-05	0.00317996	down								397.181	1.63446	0.539627	3.02886	0.00245477	0.0398453	up
AT2G29350	SAG13	Encodes a senescence associated protein required for resistance against fungal pathogens. Negative regulator of defense against bacterial pathogens. Induced by ROS. Required for defense against ROS and fungal pathogens most likely by activating anthocyanin biosynthesis. protein_coding SENESCENCE-ASSOCIATED GENE 13 (SAG13) SENESCENCE-ASSOCIATED GENE 13 (SAG13)	11.1473	2.56558	4.15861	0.735295	1.14436	1.53879	3.91197	1.40943	1.91462	18.3914	11.4709	22.0457		5.95718	1.13948	2.41201	17.3027		311.495	-2.24154	0.581909	-3.85205	0.000117133	0.0415495	down	1033.99	2.86382	0.404234	7.08457	1.39481e-12	1.08449e-09	up								892.151	3.81402	0.394609	9.66532	4.23e-22	1.32e-18	up
AT1G02580	MEA	Encodes the imprinted gene MEA that belongs to Polycomb Repressive Complex 2 (PRC2) and has a SET domain for methyltransferase activity and is involved in the stable transcriptional silencing of target genes. It negatively regulates seed development in the absence of fertilization. Mutations in this locus result in embryo lethality. MEA is imprinted in the endosperm. The maternal allele is expres…	0	0.069933	0.067773	0.016471	0.013422	0	0	0	0	0.108734	0.214059	0.205251		0.045902	0.00996433	0	0.176015									17.0413	7.57697	1.44376	5.24809	1.53688e-07	5.52887e-05	up								16.7407	3.60627	0.89298	4.03846	5.38e-05	0.00271117	up
AT1G14880	PCR1	PLANT CADMIUM RESISTANCE 1;(source:Araport11) protein_coding PLANT CADMIUM RESISTANCE 1 (PCR1) (AtPCR1);PLANT CADMIUM RESISTANCE 1 (PCR1)	2.79759	0.155571	7.96299	1.80457	1.51989	1.37621	2.21984	1.66775	0.81709	17.435	6.95091	15.6928		3.63872	1.56689	1.56823	13.3596									576.543	3.10846	0.442484	7.02501	2.14044e-12	1.61222e-09	up								532.409	2.99821	0.395332	7.58402	3.35e-14	3.21e-11	up
AT1G15520	ABCG40	ABC transporter family involved in ABA transport and resistance to lead. Localizes to plasma membrane. Upregulated by lead. Expressed in leaves, flowers, stomata and roots. protein_coding ATP-BINDING CASSETTE G40 (ABCG40) PLEIOTROPIC DRUG RESISTANCE 12 (PDR12);ARABIDOPSIS THALIANA ATP-BINDING CASSETTE G40 (ATABCG40);ATP-BINDING CASSETTE G40 (ABCG40);PLEIOTROPIC DRUG RESISTANCE 12 (ATPDR12)	1.075	0.75429	1.3327	0.621946	0.853661	0.946379	0.752002	0.764747	0.929933	3.00062	2.63054	2.45312		1.054	0.807329	0.815561	2.69476									664.491	1.69921	0.208999	8.13024	4.28426e-16	4.6938e-13	up								616.618	1.61554	0.259531	6.22483	4.82e-10	1.83e-07	up
AT1G19250	FMO1	FMO1 is required for full expression of TIR-NB-LRR conditioned resistance to avirulent pathogens and for basal resistance to invasive virulent pathogens. Functions in an EDS1-regulated but SA-independent mechanism that promotes resistance and cell death at pathogen infection sites. FMO1 functions as a pipecolate N-hydroxylase and catalyzes the biochemical conversion of pipecolic acid to N-hydroxy…	0.086695	0.059823	1.38118	0.156969	0.185324	0.290692	0.11682	0.154317	0.144271	1.09279	1.63211	1.01099		0.509231	0.210995	0.138469	1.2453									108.871	3.10303	0.376314	8.24587	1.63963e-16	1.976e-13	up								105.785	2.44606	0.404884	6.04139	1.53e-09	4.62e-07	up
AT1G21240	WAK3	encodes a wall-associated kinase The mRNA is cell-to-cell mobile. protein_coding WALL ASSOCIATED KINASE 3 (WAK3) WALL ASSOCIATED KINASE 3 (WAK3)	1.06519	0.20823	0.918115	0.272292	0.371725	0.253787	0.502389	0.172961	0.156839	1.91143	1.98265	1.0321		0.730511	0.299268	0.277396	1.64206									189.954	2.57045	0.502109	5.1193	3.0667e-07	0.000102662	up								178.223	2.31945	0.373123	6.2163	5.09e-10	1.89e-07	up
AT1G21520	AT1G21520	hypothetical protein;(source:Araport11) protein_coding	1.92083	1.68719	10.1225	3.31452	2.27628	2.43819	2.57136	3.43985	2.59778	4.55324	6.52368	6.37284		4.57682	2.67633	2.86966	5.81659									323.927	1.00865	0.255834	3.94259	8.06061e-05	0.0135898	up								295.396	1.01881	0.252608	4.03318	5.5e-05	0.00275251	up
AT1G33960	AIG1	Identified as a gene that is induced by avirulence gene avrRpt2 and RPS2 after infection with Pseudomonas syringae pv maculicola strain ES4326 carrying avrRpt2 protein_coding AVRRPT2-INDUCED GENE 1 (AIG1) IMMUNE ASSOCIATED NUCLEOTIDE BINDING 8 (IAN8);AVRRPT2-INDUCED GENE 1 (AIG1)	2.19741	0.720388	1.72888	5.24333	2.63373	3.12737	0.838503	0.691571	1.70595	12.2368	9.17761	5.58336		1.54889	3.66814	1.07867	8.99924									639.855	3.1001	0.429833	7.21234	5.50002e-13	4.4189e-10	up								744.089	1.2477	0.354251	3.52209	0.000428152	0.0123137	up
AT1G51890	AT1G51890	Leucine-rich repeat protein kinase family protein;(source:Araport11) protein_coding	2.06961	0.405847	0.937809	0.190243	0.390187	0.376352	0.734785	0.731477	0.471965	1.13422	2.15947	1.19393		1.13776	0.318927	0.646076	1.49587									270.272	1.20349	0.333826	3.60514	0.000311985	0.0377879	up								213.242	2.07204	0.42602	4.86372	1.15e-06	0.000135172	up
AT1G56120	AT1G56120	Leucine-rich repeat transmembrane protein kinase;(source:Araport11) protein_coding	0.769811	0.724156	1.01107	1.23333	0.57867	0.591958	1.07407	0.983062	0.648749	2.20748	1.52058	2.67023		0.835013	0.801319	0.90196	2.13277									462.845	1.24307	0.302389	4.11085	3.94204e-05	0.00734252	up								421.288	1.27015	0.386303	3.28797	0.00100913	0.022216	up
AT2G14560	LURP1	Encodes LURP1, a member of the LURP cluster (late upregulated in response to Hyaloperonospora parasitica) which exhibits a pronounced upregulation after recognition of the pathogenic oomycte H. parasitica. LURP1 is required for full basal defense to H. parasitica and resistance to this pathogen mediated by the R-proteins RPP4 and RPP5.The mRNA is cell-to-cell mobile. protein_coding	3.62614	0.890495	7.13772	8.15658	7.08559	7.9877	7.52866	3.71112	1.49346	35.6775	17.94	35.7082		3.88478	7.74329	4.24442	29.7752									2441.25	2.8286	0.529725	5.33975	9.3074e-08	3.56089e-05	up								2459.29	1.97277	0.317567	6.21213	5.23e-10	1.89e-07	up
AT2G14610	PR1	PR1 gene expression is induced in response to a variety of pathogens. It is a useful molecular marker for the SAR response. Though the Genbank record for the cDNA associated to this gene is called 'PR-1-like', the sequence actually corresponds to PR1. Expression of this gene is salicylic-acid responsive. protein_coding PATHOGENESIS-RELATED GENE 1 (PR1) PATHOGENESIS-RELATED GENE 1 (PR1);PATHOGENES…	3.47479	0.414945	4.17622	1.61139	1.19445	1.39941	2.62877	1.5212	0.16403	38.1662	12.0729	50.3458		2.68865	1.40175	1.438	33.5283									1301.38	4.58382	1.04546	4.38452	1.16244e-05	0.00265801	up								1196.25	4.49201	0.497392	9.03112	1.7e-19	3.41e-16	up
AT2G26010	PDF1.3	Predicted to encode a PR (pathogenesis-related) protein. Belongs to the plant defensin (PDF) family with the following members: At1g75830/PDF1.1, At5g44420/PDF1.2a, At2g26020/PDF1.2b, At5g44430/PDF1.2c, At2g26010/PDF1.3, At1g19610/PDF1.4, At1g55010/PDF1.5, At2g02120/PDF2.1, At2g02100/PDF2.2, At2g02130/PDF2.3, At1g61070/PDF2.4, At5g63660/PDF2.5, At2g02140/PDF2.6, At5g38330/PDF3.1 and At4g30070/PDF…	6.52853	3.64613	5.59782	0.19254	1.56394	2.61761	3.92512	2.02268	4.66875	28.9936	15.4365	13.5271		5.25749	1.45803	3.53885	19.3191									582.888	2.43512	0.419583	5.80366	6.48816e-09	3.12768e-06	up								487.657	3.58445	0.742896	4.82497	1.4e-06	0.000157593	up
AT2G26020	PDF1.2b	Predicted to encode a PR (pathogenesis-related) protein. Belongs to the plant defensin (PDF) family with the following members: At1g75830/PDF1.1, At5g44420/PDF1.2a, At2g26020/PDF1.2b, At5g44430/PDF1.2c, At2g26010/PDF1.3, At1g19610/PDF1.4, At1g55010/PDF1.5, At2g02120/PDF2.1, At2g02100/PDF2.2, At2g02130/PDF2.3, At1g61070/PDF2.4, At5g63660/PDF2.5, At2g02140/PDF2.6, At5g38330/PDF3.1 and At4g30070/PDF…	1.27982	0.281383	0.18496	0.135743	0.117957	0	0.332831	0.358775	0.400982	7.92484	2.51928	2.40632		0.582054	0.0845667	0.364196	4.28348									117.088	3.51484	0.581847	6.04083	1.53327e-09	8.3992e-07	up								100.675	5.39334	0.805972	6.69172	2.21e-11	1.28e-08	up
AT2G29460	GSTU4	Encodes glutathione transferase belonging to the tau class of GSTs. Naming convention according to Wagner et al. (2002). Role in the degradation of H2O2 to water using glutathione as electron donor protein_coding GLUTATHIONE S-TRANSFERASE TAU 4 (GSTU4) GLUTATHIONE S-TRANSFERASE TAU 4 (ATGSTU4);GLUTATHIONE S-TRANSFERASE 22 (GST22);GLUTATHIONE S-TRANSFERASE TAU 4 (GSTU4)	1.90592	0.810507	1.82105	0.962862	1.33767	1.2263	0.797442	0.501619	1.40975	2.32374	3.47925	2.80261		1.51249	1.17561	0.902935	2.86854									182.831	1.63272	0.439373	3.71602	0.000202389	0.0271007	up								182.444	1.17368	0.29593	3.96609	7.31e-05	0.00337546	up
AT2G30770	CYP71A13	Putative cytochrome P450; together with CYP71A12 produces dihydrocamalexic acid (DHCA), the precursor to the defense-related compound camalexin, which accumulates in the intercellular space and contributes to the resistance of mature Arabidopsis to P. syringae without directly inhibiting bacterial growth. protein_coding CYTOCHROME P450, FAMILY 71, SUBFAMILY A, POLYPEPTIDE 13 (CYP71A13) CYTOCHROME…	0.663194	0.242876	1.13004	0.227256	0.042084	0	0.151503	0.1788	0.511213	3.99257	2.08185	2.9945		0.678703	0.08978	0.280505	3.02297									203.655	3.38648	0.535428	6.32481	2.53539e-10	1.69751e-07	up								175.456	4.93251	0.837813	5.88736	3.92e-09	1.1e-06	up
AT2G36255	AT2G36255	Encodes a defensin-like (DEFL) family protein. protein_coding	0.963109	37.2687	17.3958	29.8701	5.2512	4.40506	6.59282	8.27115	5.58108	57.9254	84.242	54.1688		18.5425	13.1755	6.81501	65.4454									1462.67	3.25377	0.239572	13.5816	5.14767e-42	1.55093e-38	up								1462.88	2.25474	0.643757	3.50246	0.000460976	0.0128924	up
AT2G43570	CHI	Putative basic chitinase. protein_coding CHITINASE, PUTATIVE (CHI) CHITINASE, PUTATIVE (CHI)	9.69247	2.70624	4.21908	2.34149	1.75684	3.03984	2.14957	4.80457	2.52176	9.44847	10.687	14.8496		5.53926	2.37939	3.15863	11.6617									692.776	1.87956	0.359004	5.23548	1.64559e-07	5.66623e-05	up								608.182	2.19166	0.308652	7.10075	1.24e-12	9.12e-10	up
AT3G13950	AT3G13950	ankyrin;(source:Araport11) protein_coding	1.53342	0.479558	0.721819	0.271375	0.16117	0.358056	0.310196	0.334973	0.265879	1.28177	1.29257	1.29414		0.911599	0.263534	0.303683	1.2895									79.2644	2.06076	0.326778	6.30631	2.85764e-10	1.84348e-07	up								71.4892	2.20733	0.399836	5.52059	3.38e-08	6.48e-06	up
AT3G26830	PAD3	Mutations in pad3 are defective in biosynthesis of the indole derived phytoalexin camalexin. Encodes a cytochrome P450 enzyme that catalyzes the conversion of dihydrocamalexic acid to camalexin. The mRNA is cell-to-cell mobile. protein_coding PHYTOALEXIN DEFICIENT 3 (PAD3) PHYTOALEXIN DEFICIENT 3 (PAD3); (CYP71B15)	2.15259	0.559442	2.32577	1.03683	0.446699	0.993673	0.39222	0.433444	0.91767	4.98484	11.53	4.54483		1.67927	0.825733	0.581111	7.0199									549.987	3.54428	0.477033	7.42984	1.08731e-13	9.35978e-11	up								521.064	2.97901	0.463595	6.4259	1.31e-10	6.02e-08	up
AT3G28510	AT3G28510	P-loop containing nucleoside triphosphate hydrolases superfamily protein;(source:Araport11) protein_coding	0.541624	0.094748	0.922884	0.17768	0.071806	0.038765	0.153852	0.038816	0.048696	1.36452	0.337027	1.29449		0.519752	0.0960837	0.0804547	0.99868									87.5402	3.64031	0.717924	5.0706	3.96557e-07	0.000125766	up								81.8808	3.26458	0.739632	4.41379	1.02e-05	0.000762051	up
AT3G28540	AT3G28540	P-loop containing nucleoside triphosphate hydrolases superfamily protein;(source:Araport11) protein_coding	6.10233	2.67855	3.49437	3.65085	2.64723	2.20858	4.03359	2.78093	1.79013	6.88654	6.14931	8.74138		4.09175	2.83555	2.86822	7.25907									857.085	1.3715	0.305045	4.49606	6.92234e-06	0.00168535	up								801.241	1.26255	0.257064	4.91141	9.04e-07	0.000108999	up
AT4G24000	CSLG2	encodes a protein similar to cellulose synthase protein_coding CELLULOSE SYNTHASE LIKE G2 (CSLG2) ARABIDOPSIS THALIANA CELLULOSE SYNTHASE LIKE G2 (ATCSLG2);CELLULOSE SYNTHASE LIKE G2 (CSLG2)	0.023902	0.102079	0	0.041869	0.04423	0.052051	0	0	0.032191	0.211815	0.287832	0.295246		0.0419937	0.04605	0.0107303	0.264964									29.8993	4.3909	1.18533	3.70435	0.000211932	0.0279136	up								31.3605	2.32767	0.506836	4.59255	4.38e-06	0.0003879	up
AT4G37990	ELI3-2	Encodes an aromatic alcohol:NADP+ oxidoreductase whose mRNA levels are increased in response to treatment with a variety of phytopathogenic bacteria. Though similar to mannitol dehydrogenases, this enzyme does not have mannitol dehydrogenase activity. protein_coding ELICITOR-ACTIVATED GENE 3-2 (ELI3-2) ELICITOR-ACTIVATED GENE 3-2 (ELI3-2);ELICITOR-ACTIVATED GENE 3 (ELI3);ARABIDOPSIS THALIANA CINN…	0.212826	0	0.520377	0.21911	0.16174	0.154468	0.232657	0.119736	0.092971	0.930046	0.900341	1.09487		0.244401	0.178439	0.148455	0.975086									87.6122	2.70561	0.424326	6.37624	1.81486e-10	1.24981e-07	up								83.3161	2.32731	0.331419	7.02228	2.18e-12	1.44e-09	up
AT5G11210	GLR2.5	member of Putative ligand-gated ion channel subunit family protein_coding	0.091961	0.048337	0.432269	0.054427	0.064747	0	0.097798	0.053073	0.063642	0.328147	0.282204	0.297877		0.190856	0.0397247	0.0715043	0.302743									51.0434	1.98486	0.436685	4.54529	5.48593e-06	0.0014218	up								42.935	2.67422	0.839187	3.18668	0.00143918	0.0278238	up
AT5G13320	PBS3	Encodes an enzyme capable of conjugating amino acids to 4-substituted benzoates. 4-HBA (4-hydroxybenzoic acid) and pABA (4-aminobenzoate) may be targets of the enzyme in Arabidopsis, leading to the production of pABA-Glu, 4HBA-Glu, or other related compounds. This enzyme is involved in disease-resistance signaling. It is required for the accumulation of salicylic acid, activation of defense respo…	1.66511	1.28549	1.70185	0.729156	0.723808	0.653278	1.12518	0.561448	0.583416	2.35495	1.26433	2.13408		1.55082	0.702081	0.756682	1.91779									245.362	1.33946	0.394816	3.39261	0.0006923	0.0672843	up								223.518	1.36542	0.330543	4.13084	3.61e-05	0.00197354	up
AT5G15800	45170	Encodes a MADS box transcription factor involved flower and ovule development. Functionally redundant with SEP2 and SEP3. protein_coding SEPALLATA1 (SEP1) AGAMOUS-LIKE 2 (AGL2);SEPALLATA1 (SEP1)	0.934585	0.376289	0	0.276915	0.494268	0.282892	0.47875	0.354699	0.446968	1.25685	1.01502	0.74451		0.436958	0.351358	0.426806	1.00546									83.7554	1.23975	0.374894	3.30693	0.000943228	0.083277	up								74.3094	1.38176	0.441746	3.12795	0.00176032	0.0318547	up
AT5G33355	AT5G33355	Encodes a defensin-like (DEFL) family protein. protein_coding	0.507569	21.6857	21.2234	15.2127	6.79746	4.99103	9.63826	13.6926	9.14327	60.1433	26.0557	50.5901		14.4722	9.0004	10.8247	45.5964									1358.69	2.07922	0.346511	6.00044	1.96785e-09	1.00917e-06	up								1213.98	2.27321	0.469621	4.84053	1.29e-06	0.000148006	up
AT5G38900	AT5G38900	Thioredoxin superfamily protein;(source:Araport11) protein_coding PROTEIN DISULFIDE ISOMERASE (PDI) PROTEIN DISULFIDE ISOMERASE (PDI)	3.35936	1.47216	1.53534	0.529617	0.816938	1.02026	1.21128	1.18025	0.852129	2.50238	2.83696	2.72055		2.12229	0.788939	1.08122	2.68663									162.664	1.27372	0.249332	5.10852	3.24688e-07	0.000107205	up								139.873	1.62133	0.344629	4.70455	2.54e-06	0.000251678	up
AT5G44420	PDF1.2	Encodes an ethylene- and jasmonate-responsive plant defensin. mRNA levels are not responsive to salicylic acid treatment; although jasmonate and salicylic acid can act synergistically to enhance the expression of this gene. Belongs to the plant defensin (PDF) family with the following members: At1g75830/PDF1.1, At5g44420/PDF1.2a, At2g26020/PDF1.2b, At5g44430/PDF1.2c, At2g26010/PDF1.3, At1g19610/P…	9.76886	3.3626	3.1082	0.803652	1.3972	3.18876	1.6595	0.81717	1.92134	40.1601	13.2657	24.0756		5.41322	1.79654	1.466	25.8338									652.063	4.12555	0.468412	8.80753	1.27934e-18	1.81388e-15	up								607.776	3.72389	0.589657	6.31535	2.7e-10	1.17e-07	up
AT5G44430	PDF1.2c	Predicted to encode a PR (pathogenesis-related) protein. Belongs to the plant defensin (PDF) family with the following members: At1g75830/PDF1.1, At5g44420/PDF1.2a, At2g26020/PDF1.2b, At5g44430/PDF1.2c, At2g26010/PDF1.3, At1g19610/PDF1.4, At1g55010/PDF1.5, At2g02120/PDF2.1, At2g02100/PDF2.2, At2g02130/PDF2.3, At1g61070/PDF2.4, At5g63660/PDF2.5, At2g02140/PDF2.6, At5g38330/PDF3.1 and At4g30070/PDF…	3.91914	0.725572	1.27601	0.188848	0.075627	0.7316	0.680386	0.06999	0.462801	34.4113	16.3718	25.9745		1.97357	0.332025	0.404392	25.5858									586.506	5.94887	0.548076	10.8541	1.90702e-27	4.59649e-24	up								536.045	6.18345	0.687868	8.9893	2.49e-19	4.57e-16	up
AT5G45380	DUR3	urea-proton symporter DEGRADATION OF UREA 3 (DUR3);(source:Araport11) protein_coding DEGRADATION OF UREA 3 (DUR3) DEGRADATION OF UREA 3 (DUR3); (ATDUR3)	3.03489	1.33047	1.81013	1.96366	1.70248	1.69489	2.95183	2.45404	1.73472	4.68127	4.99289	4.74071		2.0585	1.78701	2.3802	4.80495									805.556	1.01779	0.209819	4.85081	1.22961e-06	0.000365892	up								690.371	1.32175	0.131135	10.0793	6.82e-24	3.01e-20	up
AT5G53200	TRY	Encodes a R3MYB transcription inhibitor that regulates trichome patterning. Mutants produce trichome clusters whereas other transcriptional inhibitors involved in this patterning are involved in trichome density regulation. Natural hypofunctional alleles producing trichome development in fruits have been found. protein_coding TRIPTYCHON (TRY) MALAMBRUNO5 (MAU5);TRIPTYCHON (TRY)	5.13117	3.09244	0.481901	1.80363	1.6117	1.52884	3.3196	4.52439	3.8447	5.2274	9.99338	21.9239		2.90184	1.64806	3.89623	12.3816									604.419	1.66131	0.478341	3.47306	0.000514568	0.054505	up								480.718	2.80895	0.505805	5.55342	2.8e-08	5.67e-06	up
AT5G53870	ENODL1	early nodulin-like protein 1;(source:Araport11) protein_coding EARLY NODULIN-LIKE PROTEIN 1 (ENODL1) (AtENODL1);EARLY NODULIN-LIKE PROTEIN 1 (ENODL1)	1.45958	0.737847	1.70927	1.08229	1.33176	1.69468	1.44385	2.2749	1.28492	2.33582	6.80775	5.24054		1.30223	1.36958	1.66789	4.79471									374.571	1.49684	0.414693	3.60951	0.000306779	0.0376946	up								332.405	1.66918	0.423654	3.93995	8.15e-05	0.00363921	up
AT5G54610	ANK	Induced in response to Salicylic acid. Belongs to the ankyrin repeat protein family. protein_coding ANKYRIN (ANK) BIAN DA 2 (BECOMING BIG IN CHINESE) (BDA1);ANKYRIN (ANK)	1.45547	1.03945	1.40827	3.37289	2.20201	1.73567	5.2133	1.50125	1.42208	12.5551	7.35053	12.1006		1.30106	2.43686	2.71221	10.6687									914.689	2.00511	0.487887	4.10979	3.9602e-05	0.00734252	up								832.664	2.04404	0.333571	6.12773	8.91e-10	3.03e-07	up
AT5G02760	AT5G02760	Encodes a phosphatase that functions in sustaining proper leaf longevity and preventing early senescence by suppressing or perturbing SARK-mediated senescence signal transduction. protein_coding ARABIDOPSIS PP2C CLADE D 7 (APD7) SENESCENCE-SUPPRESSED 51 PROTEIN PHOSPHATASE (SSPP);ARABIDOPSIS PP2C CLADE D 7 (APD7)	45.4199	21.3881	23.5243	7.6769	9.13413	9.01878	138.182	86.2472	31.7417	21.7688	65.549	23.7529		30.1107	8.60994	85.3904	37.0236		2068.73	-1.67864	0.348004	-4.82363	1.41e-06	0.00200018	down															2649.28	1.97341	0.428336	4.60715	4.08e-06	0.000369066	up
AT4G16680	AT4G16680	P-loop containing nucleoside triphosphate hydrolases superfamily protein;(source:Araport11) protein_coding	4.23074	4.73426	9.27068	2.08385	1.3936	1.76998	5.80523	8.55096	11.968	9.26187	8.70358	7.54516		6.07856	1.74914	8.77473	8.50353		919.485	-1.71788	0.357679	-4.80287	1.56e-06	0.00209598	down															1339.18	2.24078	0.184401	12.1516	5.62e-34	3.1e-30	up
AT4G12470	AZI1	Encodes AZI1 (AZELAIC ACID INDUCED 1). Involved in the priming of salicylic acid induction and systemic immunity triggered by pathogen or azelaic acid. Targeting if AZI1 to chloroplasts is increased during SAR induction and that localization requires the PRR domain.It is involved in the uptake and movement of the azelaic acid signal. AZI1 uses a previously undescribed variant of the signal anchor…	80.9806	18.6857	73.2044	3.08925	8.46392	10.6386	66.8563	48.2811	38.8312	36.5845	203.853	82.572		57.6236	7.39724	51.3228	107.67		1915.68	-2.80162	0.60625	-4.62122	3.81e-06	0.00438185	down															3699.25	3.70859	0.634344	5.84634	5.02e-09	1.34e-06	up
AT5G39520	AT5G39520	Plastid localized transmembrane protein involved in ABA mediated leaf senescence and stomatal movement. protein_coding CHLOROPLAST-LOCALIZED SENESCENCE-ASSOCIATED PROTEIN (CSAP) CHLOROPLAST-LOCALIZED SENESCENCE-ASSOCIATED PROTEIN (CSAP)	3.00793	1.56542	2.31965	0.37498	0.655824	0.614412	4.70794	5.37522	3.20974	0.629793	5.24483	5.59322		2.29767	0.548405	4.43097	3.82262		101.612	-1.91218	0.439496	-4.35085	1.36e-05	0.00908627	down															170.006	2.65101	0.730849	3.6273	0.000286396	0.0091427	up
AT4G01430	UMAMIT29	Encodes a plasma membrane-localized amino acid transporter likely involved in amino acid export in the developing seed. protein_coding USUALLY MULTIPLE ACIDS MOVE IN AND OUT TRANSPORTERS 29 (UMAMIT29) USUALLY MULTIPLE ACIDS MOVE IN AND OUT TRANSPORTERS 29 (UMAMIT29)	4.39838	5.20864	4.47129	2.80734	1.8786	1.69065	4.10847	5.85615	3.73444	4.16948	6.62354	5.18181		4.69277	2.12553	4.56635	5.32495		358.863	-1.03275	0.272256	-3.7933	0.000148658	0.0491202	down															426.644	1.21474	0.272564	4.45673	8.32e-06	0.0006533	up
AT1G02820	LEA3	Late embryogenesis abundant 3 (LEA3) family protein;(source:Araport11) protein_coding LATE EMBRYOGENESIS ABUNDANT 3 (LEA3) LATE EMBRYOGENESIS ABUNDANT 3 (LEA3); (ATLEA3);LATE EMBRYOGENESIS ABUNDANT 38 (LEA2)	39.9236	16.7892	2.83141	9.83864	9.19699	10.4537	35.5956	11.5382	15.1243	15.6177	22.4526	29.7219		19.8481	9.82977	20.7527	22.5974																							1014.97	1.09477	0.281229	3.89282	9.91e-05	0.0042034	up
AT1G02850	BGLU11	beta glucosidase 11;(source:Araport11) protein_coding BETA GLUCOSIDASE 11 (BGLU11) BETA GLUCOSIDASE 11 (BGLU11)	4.423	6.64418	10.4059	8.77442	2.58433	2.63793	12.3894	9.41949	10.1319	8.94147	22.3027	14.9645		7.1577	4.66556	10.6469	15.4029																							1512.23	1.60814	0.514798	3.12383	0.00178511	0.0320882	up
AT1G05400	AT1G05400	hypothetical protein;(source:Araport11) protein_coding	0.725765	0.730684	1.0036	0.524677	0.409245	0.512967	0.900242	0.64522	0.462766	0.992091	1.37587	1.42518		0.820018	0.482296	0.669409	1.26438																							66.866	1.28291	0.349623	3.66942	0.000243098	0.00810045	up
AT1G05680	UGT74E2	Encodes a UDP-glucosyltransferase, UGT74E2, that acts on IBA (indole-3-butyric acid) and affects auxin homeostasis. The transcript and protein levels of this enzyme are strongly induced by H2O2 and may allow integration of ROS (reactive oxygen species) and auxin signaling. This enzyme can also transfer glycosyl groups to several compounds related to the explosive TNT when this synthetic compound …	1.60156	0.866356	5.14293	2.07829	0.502755	0.227433	3.94901	2.5815	2.38755	2.58763	15.6324	8.30935		2.53695	0.936161	2.97269	8.84313																							638.294	3.15749	0.784019	4.02732	5.64e-05	0.00279664	up
AT1G05700	AT1G05700	Leucine-rich repeat transmembrane protein kinase protein;(source:Araport11) protein_coding	0.399557	0.189953	0.358184	0.130394	0.1335	0.14117	0.383471	0.255706	0.351904	0.255127	0.876571	0.38091		0.315898	0.135021	0.33036	0.504203																							71.0537	1.73456	0.545095	3.18213	0.00146197	0.0281534	up
AT1G10585	AT1G10585	basic helix-loop-helix (bHLH) DNA-binding superfamily protein;(source:Araport11) protein_coding	1.8246	2.1951	0.946065	1.15422	1.17044	0.4289	3.63407	4.05344	2.39488	1.98702	9.58782	4.72497		1.65526	0.917853	3.3608	5.43327																							244.837	2.4416	0.610536	3.99911	6.36e-05	0.0030424	up
AT1G13300	HRS1	Encodes a nuclear localized member of the GARP family of transcription factors. Involved in nitrate/phosphate signaling in roots. It is transcriptionally regulated by nitrate and post transcriptionally by phosphate and functions to integrate these two nutrient signaling pathways in the root. HRS1 and HHO2 are involved in Ni cross regulation of Pi signaling. They function as transcriptional repres…	11.5907	6.26809	2.81598	2.74141	2.12647	2.3952	7.01744	8.10822	5.24826	5.06981	19.5053	3.07332		6.89158	2.42103	6.79131	9.21613																							582.716	1.79823	0.608701	2.9542	0.00313476	0.0460019	up
AT1G13600	bZIP58	basic leucine-zipper 58;(source:Araport11) protein_coding BASIC LEUCINE-ZIPPER 58 (bZIP58) BASIC LEUCINE-ZIPPER 58 (AtbZIP58);BASIC LEUCINE-ZIPPER 58 (bZIP58)	4.2658	3.41316	1.49863	1.91694	1.57053	1.10213	5.07573	3.52179	1.81806	2.23674	4.33185	5.19319		3.0592	1.52986	3.47186	3.92059																							196.817	1.25175	0.402446	3.11035	0.00186865	0.0330557	up
AT1G17020	SRG1	Encodes a novel member of the Fe(II)/ascorbate oxidase gene family; senescence-related gene. protein_coding SENESCENCE-RELATED GENE 1 (SRG1) SENESCENCE-RELATED GENE 1 (SRG1);SENESCENCE-RELATED GENE 1 (ATSRG1)	2.36417	1.13374	0.899865	0.869834	0.91536	1.14243	2.50147	2.70187	2.7015	1.91058	3.32654	1.79074		1.46592	0.975873	2.63495	2.34262																							193.603	1.14952	0.341232	3.36873	0.000755148	0.0181655	up
AT1G17232	AT1G17232	Natural antisense transcript overlaps with AT1G17230;(source:Araport11) antisense_long_noncoding_rna	0.334254	0.167195	0.416719	0.185516	0.192629	0.291687	0.65886	0.480465	0.38206	0.941051	0.440058	1.14771		0.306056	0.223277	0.507128	0.842938																							162.013	1.81627	0.537654	3.37814	0.000729766	0.0178667	up
AT1G17960	AT1G17960	Threonyl-tRNA synthetase;(source:Araport11) protein_coding	1.02149	0.687242	3.3807	0.823354	0.531262	0.643475	1.84079	1.31568	1.47256	1.18283	3.4857	1.84633		1.69648	0.66603	1.54301	2.17162																							161.887	1.57749	0.438947	3.59381	0.000325874	0.0100936	up
AT1G19490	AT1G19490	Putative bZIP transcription factor. Expression is induced by drought and mutants are sensitive to drought. protein_coding BZIP TF 62 (BZIP62) BZIP TF 62 (BZIP62)	4.65078	3.1975	2.02752	4.024	1.97813	2.35766	4.88792	3.35585	2.15995	5.1206	6.60741	6.97532		3.29193	2.7866	3.46791	6.23444																							667.441	1.07204	0.297778	3.60015	0.000318036	0.00990896	up
AT1G19610	PDF1.4	Predicted to encode a PR (pathogenesis-related) protein. Belongs to the plant defensin (PDF) family with the following members: At1g75830/PDF1.1, At5g44420/PDF1.2a, At2g26020/PDF1.2b, At5g44430/PDF1.2c, At2g26010/PDF1.3, At1g19610/PDF1.4, At1g55010/PDF1.5, At2g02120/PDF2.1, At2g02100/PDF2.2, At2g02130/PDF2.3, At1g61070/PDF2.4, At5g63660/PDF2.5, At2g02140/PDF2.6, At5g38330/PDF3.1 and At4g30070/PDF…	5.97689	2.73522	6.94702	1.31196	1.50289	2.23934	3.07215	3.73884	3.31595	4.87147	3.64646	4.09684		5.21971	1.68473	3.37565	4.20492																							140.737	1.21273	0.345495	3.51011	0.000447915	0.0126674	up
AT1G23060	MDP40	hypothetical protein;(source:Araport11) protein_coding MICROTUBULE DESTABILIZING PROTEIN 40 (MDP40) MICROTUBULE DESTABILIZING PROTEIN 40 (MDP40)	0.679332	0.562276	1.65804	0.373979	0.208618	0.383092	0.766258	0.892976	0.322684	0.689438	1.85493	1.36803		0.966551	0.321896	0.660639	1.30413																							97.8819	1.85798	0.484216	3.8371	0.000124496	0.00495715	up
AT1G23830	AT1G23830	transmembrane protein;(source:Araport11) protein_coding	3.41485	0.494143	0.783812	0.436958	0.404989	0.606986	1.53381	1.13005	2.30794	2.12461	1.6696	1.24035		1.56427	0.482978	1.65726	1.67819																							93.6199	1.68272	0.382634	4.39773	1.09e-05	0.000804347	up
AT1G29420	AT1G29420	SAUR-like auxin-responsive protein family;(source:Araport11) protein_coding	1.82756	1.53215	1.15316	0.637629	0.560264	1.10885	4.88194	2.16544	1.75589	3.35851	2.53244	1.7761		1.50429	0.768915	2.93442	2.55568																							86.4406	1.56425	0.439117	3.56226	0.000367683	0.01102	up
AT1G29490	AT1G29490	SAUR-like auxin-responsive protein family;(source:Araport11) protein_coding SMALL AUXIN UPREGULATED 68 (SAUR68) SMALL AUXIN UPREGULATED 68 (SAUR68)	0.88472	0.207784	0.789256	0.426146	0.331105	0.381972	2.6593	1.83685	0.729528	1.26899	1.12046	1.03344		0.627253	0.379741	1.74189	1.14096																							39.4275	1.47045	0.405588	3.62548	0.000288423	0.00919411	up
AT1G29720	AT1G29720	Encodes one of three RECEPTOR-LIKE KINASE IN FLOWERS 1 (RKF1) paralogues that is required in the stigmatic papillae and the female reproductive tract to promote compatible pollen grain hydration and pollen tube growth. protein_coding RKF-LIKE 1 (RKFL1) CELLULOSE SYNTHASE LIKE D2 (CLSD2);RKF-LIKE 1 (RKFL1)	4.92126	5.21612	1.14009	2.24623	3.87036	3.28767	7.88483	3.39808	7.33223	10.625	8.45589	5.52965		3.75915	3.13475	6.20505	8.20351																							1476.02	1.26725	0.343823	3.68576	0.000228023	0.0078105	up
AT1G30220	INT2	Inositol transporter presenting conserved extracellular loop domains homologs of plexins/semaphorin/integrin (PSI) domains from animal type I receptors. protein_coding INOSITOL TRANSPORTER 2 (INT2) ARABIDOPSIS THALIANA INOSITOL TRANSPORTER 2 (ATINT2);INOSITOL TRANSPORTER 2 (INT2)	0.486207	0.134201	0.682055	0.123922	0.020157	0.254636	0.50445	0.34801	0.13611	0.409547	1.09561	0.84746		0.434154	0.132905	0.329523	0.784204																							73.9335	2.44313	0.787332	3.10305	0.00191537	0.0336127	up
AT1G30660	AT1G30660	A truncated version of Twinkle that retains only the DNA primase domain. protein_coding (TWINKY) (TWINKY)	0.138227	0.444523	0.145031	0.138616	0.111364	0.154691	0.645397	0.594708	0.32391	0.417596	0.673306	0.705738		0.242594	0.13489	0.521338	0.59888																							33.8293	2.04259	0.50184	4.0702	4.7e-05	0.00243232	up
AT1G30760	AT1G30760	Encodes a BBE-like enzyme that acts in monolignol metabolism by catalyzing the oxidation of aromatic allylic alcohols, such as coumaryl-, sinapyl-, and coniferyl alcohol, to the corresponding aldehydes.The mRNA is cell-to-cell mobile. protein_coding	0.486962	0.305944	0.733876	0.33905	0.243467	0.458281	1.33432	1.0918	0.597353	0.860568	1.24775	0.907613		0.508927	0.346933	1.00782	1.00531																							99.3494	1.42382	0.366172	3.88838	0.000100914	0.00425632	up
AT1G32350	AOX1D	Alternative oxidase (AOX); terminal oxidases of electron transfer in mitochondria. protein_coding ALTERNATIVE OXIDASE 1D (AOX1D) ALTERNATIVE OXIDASE 1D (AOX1D)	0.409031	0	1.05272	0.1368	0.084042	0.265528	0.431086	0.397084	0.394749	0.603729	2.09671	0.86439		0.487252	0.162123	0.40764	1.18828																							72.7432	2.73283	0.667247	4.09568	4.21e-05	0.00223026	up
AT1G32900	GBSS1	Glucosyltransferase specifically responsible for elongating amylose polymers. protein_coding GRANULE BOUND STARCH SYNTHASE 1 (GBSS1) GRANULE BOUND STARCH SYNTHASE 1 (GBSS1)	115.622	74.4819	16.9507	126.694	57.881	57.6759	207.916	73.4514	97.8476	155.099	177.934	202.935		69.0183	80.7504	126.405	178.656																							22665.4	1.06587	0.323072	3.29917	0.000969723	0.0216058	up
AT1G33030	AT1G33030	O-methyltransferase family protein;(source:Araport11) protein_coding	0.56832	0.120625	0.188155	0.103976	0.048429	0	0.258695	0.19119	0.174234	0.457208	0.780185	0.387067		0.292367	0.0508017	0.20804	0.541487																							29.4412	3.18658	0.825951	3.85808	0.000114284	0.00463416	up
AT1G49200	AT1G49200	RING/U-box superfamily protein;(source:Araport11) protein_coding ARABIDOPSIS T??XICOS EN LEVADURA 75 (ATL75) ARABIDOPSIS T??XICOS EN LEVADURA 75 (ATL75)	9.10866	7.66552	3.59429	7.29355	2.85398	1.39591	41.822	6.18597	5.05997	19.0535	26.9725	12.3748		6.78949	3.84781	17.6893	19.4669																							824.604	2.25835	0.546148	4.13506	3.55e-05	0.00195641	up
AT1G51850	AT1G51850	Malectin-like receptor-like kinase involved in MAMP mediated stomatal immunity. Interacts with BAK1/FLS2 signaling complex and subsequently phosphorylates and activates SLAC1. protein_coding STRESS INDUCED FACTOR 2 (SIF2) STRESS INDUCED FACTOR 2 (SIF2)	3.72726	0.6566	1.11451	0.358254	0.653514	0.795275	1.21013	0.910957	0.70821	0.844872	6.42573	1.73108		1.83279	0.602348	0.943101	3.00056																							398.818	2.16287	0.690558	3.13205	0.00173588	0.0315677	up
AT1G55960	AT1G55960	Regulates the synthetic pathway of proline, betaine and the expression of SOS, NCED and CIPK in response to the osmotic stress resistance. protein_coding (PCST1) (PCST1)	170.889	131.795	24.4557	86.8701	70.1171	67.8727	301.852	101.245	191.506	264.543	275.262	362.601		109.047	74.9533	198.201	300.802																							26083.6	1.89715	0.196279	9.66556	4.22e-22	1.32e-18	up
AT1G60060	AT1G60060	Serine/threonine-protein kinase WNK (With No Lysine)-like protein;(source:Araport11) protein_coding	5.67059	4.10294	5.06912	4.20725	1.78811	1.59441	4.43808	6.14309	3.58117	4.47373	6.98492	6.81004		4.94755	2.52992	4.72078	6.08956																							491.348	1.18811	0.40556	2.92956	0.00339438	0.0485897	up
AT1G60110	AT1G60110	Mannose-binding lectin superfamily protein;(source:Araport11) protein_coding	2.35318	0.460287	0.64553	0.369924	0.427394	0.348914	1.62915	2.04884	0.985283	0.953287	2.93986	1.21065		1.153	0.382077	1.55442	1.70126																							157.683	1.99861	0.480036	4.16345	3.13e-05	0.00181043	up
AT1G61440	AT1G61440	S-locus lectin protein kinase family protein;(source:Araport11) protein_coding	0.134371	0.134829	0.230789	0.075465	0.076607	0.070186	0.172255	0.087089	0.133767	0.171328	0.244753	0.243116		0.166663	0.074086	0.131037	0.219732																							36.1167	1.54409	0.439133	3.51622	0.000437746	0.0124704	up
AT1G64500	AT1G64500	A member of a protein family found in plants and animals that contain conserved C-terminal glutaredoxin-like and putative zinc-binding cysteine-rich domains. It is involved in light stimulated actin bundling and chloroplast movement. The mRNA is cell-to-cell mobile. protein_coding (THRUMIN1) (THRUMIN1)	106.704	127.151	31.8228	148.727	35.3877	36.9136	244.756	113.586	171.694	205.981	219.907	218.499		88.5593	73.676	176.678	214.796																							16503.3	1.48408	0.508227	2.92012	0.00349893	0.0494445	up
AT1G66540	AT1G66540	Cytochrome P450 superfamily protein;(source:Araport11) protein_coding	2.26525	2.49991	0.645282	2.061	0.638442	0.482289	5.56862	3.01954	3.21517	4.23131	4.6012	7.10854		1.80348	1.06058	3.93444	5.31368																							442.796	2.24403	0.530458	4.23036	2.33e-05	0.00142175	up
AT1G67070	DIN9	Encodes a protein with phosphomannose isomerase activity that is involved in synthesis of ascorbic acid. Expression is induced after 24 hours of dark treatment, in senescing leaves and treatment with exogenous photosynthesis inhibitor. Induction of gene expression was suppressed in excised leaves supplied with sugar. The authors suggest that the gene's expression pattern is responding to the leve…	4.85502	4.03683	4.91598	3.36117	2.88017	3.01489	6.02322	4.13814	5.15308	6.47926	6.03368	7.6696		4.60261	3.08541	5.10481	6.72751																							752.319	1.04109	0.176995	5.882	4.05e-09	1.12e-06	up
AT1G68360	AT1G68360	Encodes a nuclear localized member of the C2H2 family of TFIIIA transcription factors.GIS3 is involved in trichome initiation and development downstream of GA and cytokinin signaling. GIS regulates the expression GIS and GIS2. protein_coding GLABROUS INFLORESCENCE STEMS 3 (GIS3) GLABROUS INFLORESCENCE STEMS 3 (GIS3)	0.564609	0.587817	0.466709	0.460512	0.204289	0.379061	1.37059	0.934843	1.04925	0.707278	1.27527	1.12846		0.539712	0.347954	1.11823	1.037																							56.3297	1.46376	0.479736	3.05117	0.00227948	0.0377784	up
AT1G69570	AT1G69570	CDF5 is a circadian regulated transcript that is antiphasic with respect to its natural antisense transcript (NAT) FLORE (AT1G69572).CDF5 transcript accumulation delays flowering. CDF5 links circadian oscillation and photoperiodism. protein_coding CYCLING DOF FACTOR 5 (CDF5) CYCLING DOF FACTOR 5 (CDF5)	20.1552	10.7669	9.85617	7.0229	7.20954	7.25975	24.4947	19.4453	12.3619	17.2418	17.7822	13.7468		13.5927	7.16406	18.7673	16.2569																							1729.24	1.07287	0.165231	6.49318	8.4e-11	4.12e-08	up
AT1G74630	AT1G74630	Tetratricopeptide repeat (TPR)-like superfamily protein;(source:Araport11) protein_coding	0.298315	0.268902	0.701841	0.383414	0.39663	0.273028	0.806032	0.60686	0.584287	0.909346	1.05831	0.831759		0.423019	0.351024	0.665726	0.933138																							101.594	1.26096	0.290395	4.34224	1.41e-05	0.000972228	up
AT1G76930	EXT4	Encodes an Arabidopsis extensin gene that belongs to cell-wall hydroxyproline-rich glycoproteins. The cross-link of extensins enforces cell wall strength. Transgenic plants overexpressing this gene show an increase in stem thickness. protein_coding EXTENSIN 4 (EXT4) EXTENSIN 4 (EXT4);EXTENSIN 4 (ATEXT4);EXTENSIN 1 (EXT1);OBP3-RESPONSIVE GENE 5 (ORG5);EXTENSIN 1 (ATEXT1)	287.704	135.889	107.309	91.6549	126.712	121.897	408.444	269.55	319.258	453.768	650.829	287.462		176.967	113.421	332.417	464.02																							27711.1	1.8845	0.353963	5.32398	1.02e-07	1.71e-05	up
AT1G77380	AAP3	Amino acid permease which transports basic amino acids. protein_coding AMINO ACID PERMEASE 3 (AAP3) AMINO ACID PERMEASE 3 (AAP3); (ATAAP3)	2.57168	1.8267	5.25245	1.43183	0.805225	0.730205	1.99518	2.44089	1.52264	2.52401	3.91043	1.9079		3.21694	0.989088	1.98623	2.78078																							270.359	1.38854	0.377682	3.67649	0.000236466	0.00797585	up
AT1G79180	MYB63	Member of the R2R3 factor gene family. protein_coding	0.458262	0.151967	0.205776	0.138628	0.150364	0.148097	0.227994	0.4163	0.121812	0.304831	0.458132	0.532603		0.272002	0.145696	0.255369	0.431855																							30.744	1.45326	0.496928	2.92449	0.0034502	0.049007	up
AT1G79770	AT1G79770	CASP-like protein (DUF1677);(source:Araport11) protein_coding	3.38317	4.01943	1.50537	4.38946	2.40706	2.73787	6.55489	3.41983	3.41613	5.87981	7.6523	7.95178		2.96932	3.17813	4.46362	7.1613																							458.209	1.07706	0.277537	3.88079	0.000104118	0.00433348	up
AT1G80160	GLYI7	Vicinal oxygen chelate (VOC) superfamily member. protein_coding	1.22334	0.718216	6.901	0.405312	0.447044	0.410117	1.87953	1.55257	2.7951	1.01179	1.25534	1.33614		2.94752	0.420824	2.07574	1.20109																							81.7336	1.41472	0.322171	4.3912	1.13e-05	0.000823409	up
AT1G80760	NIP6	Encodes a protein with boron transporter activity. It helps to preferentially direct boron to young developing tissues in the shoot, such as immature leaves, under low boron conditions. This boron channel appears to be impermeable to water, unlike the closely related NIP5;1 boron transporter. This protein also allows the transport of glycerol, urea, and formimide but not larger uncharged solutes …	24.5457	20.7196	7.69468	15.5629	10.8302	11.1865	31.5687	22.6571	12.963	17.3962	35.3251	30.8621		17.6533	12.5266	22.3963	27.8611																							1867.06	1.05185	0.298568	3.52296	0.000426749	0.0122975	up
AT2G01020	AT2G01020	5.8SrRNA ribosomal_rna	230.194	236.318	1182.57	202.133	308.817	274.425	317.023	631.443	659.101	724.989	384.398	647.032		549.694	261.792	535.856	585.473																							5360.25	1.05231	0.330706	3.182	0.00146261	0.0281534	up
AT2G01890	PAP8	Encodes a purple acid phosphatase (PAP) belonging to the low molecular weight plant PAP group. protein_coding PURPLE ACID PHOSPHATASE 8 (PAP8) PURPLE ACID PHOSPHATASE 8 (PAP8);PURPLE ACID PHOSPHATASE 8 (ATPAP8)	12.095	7.42549	2.60188	5.4613	4.58664	4.53201	7.66926	8.18898	6.09259	7.65454	14.4569	18.0378		7.37412	4.85998	7.31694	13.3831																							958.817	1.34568	0.321267	4.18869	2.81e-05	0.00164606	up
AT2G02580	CYP71B9	member of CYP71B protein_coding CYTOCHROME P450, FAMILY 71, SUBFAMILY B, POLYPEPTIDE 9 (CYP71B9) CYTOCHROME P450, FAMILY 71, SUBFAMILY B, POLYPEPTIDE 9 (CYP71B9)	0	0	0	0	0	0	0.034391	0.086533	0.078719	0.278815	0.279625	0.097658		0	0	0.0665477	0.218699																							14.0019	7.16708	1.50987	4.74681	2.07e-06	0.000217068	up
AT2G04040	DTX1	AtDTX1 (At2g04040) has been identified as a detoxifying efflux carrier for plant-derived antibiotics and other toxic compounds, including Cd2+. Expression in rosette leaves is activated by high concentration of boron.Mistakenly referred to as At2g04070 in PMID:11739388. protein_coding DETOXIFICATION 1 (DTX1) (ATDTX1); (TX1);DETOXIFICATION 1 (DTX1)	2.97623	1.0057	4.1174	1.78187	0.729338	0.698192	4.5132	2.7683	2.14384	1.65684	9.4458	5.52794		2.69978	1.0698	3.14178	5.54353																							456.84	2.27612	0.611321	3.72328	0.00019665	0.00707807	up
AT2G04050	AT2G04050	MATE efflux family protein;(source:Araport11) protein_coding	0.56697	0.339668	10.5745	1.44002	0.413382	0.399426	3.97037	2.01126	2.43098	1.29242	9.2452	7.74921		3.82704	0.750943	2.8042	6.09561																							470.058	2.9352	0.718344	4.08606	4.39e-05	0.00230448	up
AT2G05510	AT2G05510	Glycine-rich protein family;(source:Araport11) protein_coding	3.1918	1.44466	8.70327	4.27642	3.11559	2.76593	4.82512	10.8024	5.71161	3.84891	29.4274	7.52948		4.44658	3.38598	7.11304	13.6019																							485.987	1.88709	0.642747	2.93598	0.00332498	0.0478135	up
AT2G13680	CALS5	Responsible for the synthesis of callose deposited at the primary cell wall of meiocytes, tetrads and microspores. Required for exine formation during microgametogenesis and for pollen viability. Highest expression in meiocytes, tetrads, microspores and mature pollen. protein_coding CALLOSE SYNTHASE 5 (CALS5) CALLOSE SYNTHASE 5 (CALS5);GLUCAN SYNTHASE-LIKE 2 (GLS2);ARABIDOPSIS THALIANA GLUCAN SYN…	0.156289	0.182133	0.103461	0.052784	0.107842	0.099725	0.134133	0.213954	0.150898	0.296947	0.276543	0.192745		0.147294	0.0867837	0.166328	0.255412																							82.3539	1.42863	0.440136	3.24589	0.00117086	0.0241383	up
AT2G17740	AT2G17740	VACUOLELESS GAMETOPHYTES (VLG) as a DC1 domain containing protein that is found in the endomembrane system. It is essential for both female and male gametophyte development. protein_coding VACUOLELESS GAMETOPHYTES (VLG) VACUOLELESS GAMETOPHYTES (VLG)	6.31406	1.14408	0.860744	0.183795	1.04177	0.733963	3.67632	2.92575	1.0235	1.83349	5.13629	3.37126		2.77296	0.653174	2.54186	3.44701																							164.524	2.2477	0.663768	3.38628	0.000708478	0.0174604	up
AT2G18150	AT2G18150	Peroxidase superfamily protein;(source:Araport11) protein_coding	9.63294	2.39215	4.98812	3.49919	3.00397	4.29232	8.88291	8.60055	9.01095	9.26056	7.71116	10.8107		5.67107	3.5985	8.83147	9.26081																							692.819	1.26293	0.251175	5.02808	4.95e-07	6.79e-05	up
AT2G19190	FRK1	Encodes a receptor-like protein kinase that is involved in early defense signaling. Expression of this gene is strongly induced during leaf senescence. It is a target of the transcription factor AtWRKY6. protein_coding FLG22-INDUCED RECEPTOR-LIKE KINASE 1 (FRK1) FLG22-INDUCED RECEPTOR-LIKE KINASE 1 (FRK1);SE- NESCENCE-INDUCED RECEPTOR-LIKE KINASE (SIRK)	2.46699	0.296293	0.127009	0.07563	0.154932	0.129446	0.527695	0.436367	0.190677	0.853318	2.46955	0.689575		0.963432	0.120003	0.384913	1.33748																							147.039	3.3093	0.59439	5.56755	2.58e-08	5.33e-06	up
AT2G20720	AT2G20720	Pentatricopeptide repeat (PPR) superfamily protein;(source:Araport11) protein_coding	0.378476	1.22632	3.34378	0.416961	0.69348	0.487339	1.13759	1.1563	1.44299	0.818768	2.32246	1.55209		1.64952	0.532593	1.24563	1.56444																							177.444	1.42081	0.457291	3.10702	0.00188981	0.0333766	up
AT2G22800	HAT9	Encodes homeobox protein HAT9. protein_coding (HAT9) (HAT9)	7.34466	6.79055	2.80559	5.54802	3.1765	3.51614	7.76994	7.83863	3.84078	5.98144	11.7824	8.95343		5.64693	4.08022	6.48312	8.90574																							648.652	1.02846	0.322988	3.18419	0.0014516	0.0280393	up
AT2G24545	AT2G24545	Natural antisense transcript overlaps with AT2G24540;(source:Araport11) antisense_long_noncoding_rna	13.9143	16.5276	3.75468	17.784	6.4209	4.96042	29.3619	20.1295	22.4802	25.8404	37.508	39.1393		11.3988	9.72177	23.9905	34.1626																							2281.57	1.63081	0.395264	4.12588	3.69e-05	0.00199679	up
AT2G25000	WRKY60	Pathogen-induced transcription factor. Forms protein complexes with itself and with WRKY40. Coexpression with WRKY18 or WRKY40 made plants more susceptible to both P. syringae and B. cinerea. WRKY18, WRKY40, and WRKY60 have partially redundant roles in response to the hemibiotrophic bacterial pathogen Pseudomonas syringae and the necrotrophic fungal pathogen Botrytis cinerea, with WRKY18 playing …	6.5498	3.14142	2.1851	2.26009	1.54543	2.17825	5.18972	2.47016	2.07497	4.77756	9.20338	4.98722		3.95878	1.99459	3.24495	6.32272																							410.256	1.57555	0.33326	4.72768	2.27e-06	0.000231921	up
AT2G28040	AT2G28040	Eukaryotic aspartyl protease family protein;(source:Araport11) protein_coding	0.643921	0.905143	1.20179	0.48431	0.404961	0.262887	1.46727	2.15614	0.838135	0.615713	1.27416	1.27466		0.916951	0.384053	1.48718	1.05485																							76.6078	1.33401	0.445671	2.99327	0.00276005	0.0424574	up
AT2G28200	AT2G28200	C2H2-type zinc finger family protein;(source:Araport11) protein_coding (ZAT5) (ZAT5)	13.2513	10.9141	5.93938	7.05291	5.71001	5.71605	25.0777	12.6972	9.47311	15.0675	29.8194	24.4514		10.0349	6.15966	15.7493	23.1128																							1586.99	1.80041	0.274867	6.55011	5.75e-11	3.03e-08	up
AT2G31750	UGT74D1	Encodes an auxin glycosyltransferase that is likely to be involved in regulation of auxin by glycosylation. protein_coding	25.1886	23.5873	9.61714	27.5756	13.6376	12.568	52.3973	35.1747	35.156	31.9742	65.736	39.6969		19.4643	17.9271	40.9093	45.8023																							4106	1.25928	0.368853	3.41405	0.000640056	0.0162849	up
AT2G31980	CYS2	Cystatins are inhibitors of cysteine proteinases. protein_coding PHYTOCYSTATIN 2 (CYS2) PHYTOCYSTATIN 2 (AtCYS2);PHYTOCYSTATIN 2 (CYS2)	5.50026	6.20458	10.6133	5.08691	2.76471	3.88418	8.05519	32.503	16.2369	6.35648	9.99944	12.718		7.43938	3.91193	18.9317	9.69131																							406.258	1.2173	0.34987	3.47929	0.000502749	0.0137937	up
AT2G32540	CSLB04	encodes a gene similar to cellulose synthase The mRNA is cell-to-cell mobile. protein_coding CELLULOSE SYNTHASE-LIKE B4 (CSLB04) CELLULOSE SYNTHASE-LIKE B4 (ATCSLB04);CELLULOSE SYNTHASE LIKE B4 (CSLB04);CELLULOSE SYNTHASE LIKE B4 (ATCSLB4);CELLULOSE SYNTHASE-LIKE B4 (CSLB04)	36.9633	28.7295	13.3421	33.7344	15.9262	15.6554	55.5981	31.3254	35.2192	42.6033	58.4876	40.2393		26.3449	21.772	40.7142	47.1101																							6632.42	1.0262	0.32305	3.17659	0.00149017	0.028398	up
AT2G32660	RLP22	receptor like protein 22;(source:Araport11) protein_coding	0.47144	0.237218	0.74824	0.170736	0.156521	0.137594	0.390896	0.624482	0.916222	0.555055	0.593583	0.680795		0.485633	0.15495	0.643867	0.609811																							71.7419	1.87529	0.323773	5.79199	6.96e-09	1.8e-06	up
AT2G34080	AT2G34080	Cysteine proteinases superfamily protein;(source:Araport11) protein_coding	1.12918	0.723363	0.317517	1.80827	0.639133	0.65321	2.03216	1.01605	0.704322	1.91314	3.70287	3.10243		0.723354	1.03354	1.25085	2.90615																							204.729	1.39846	0.477819	2.92675	0.00342519	0.0487774	up
AT2G34240	AT2G34240	ubiquitin carboxyl-terminal hydrolase-like protein, putative (Protein with domains of unknown function DUF627 and DUF632);(source:Araport11) protein_coding	0.140588	0	0.450421	0.140646	0.119774	0.161953	0.180886	0.315126	0.143274	0.295107	0.388788	0.33276		0.197003	0.140791	0.213095	0.338885																							42.9962	1.16668	0.393618	2.964	0.00303668	0.0452303	up
AT2G35070	AT2G35070	transmembrane protein;(source:Araport11) protein_coding	0.399312	0.341297	0.359556	0.216675	0.157657	0.295823	0.231694	0.985676	0.242632	0.435375	0.852985	1.3616		0.366722	0.223385	0.486667	0.883321																							42.6091	1.8681	0.603165	3.09716	0.00195387	0.0339805	up
AT2G36750	UGT73C1	UDP-glucosyl transferase 73C1;(source:Araport11) protein_coding UDP-GLUCOSYL TRANSFERASE 73C1 (UGT73C1) UDP-GLUCOSYL TRANSFERASE 73C1 (UGT73C1)	1.51024	0.563	0.404408	0.676552	0.486658	0.297799	1.10929	0.56352	0.408702	0.688406	2.37437	2.34132		0.825882	0.487003	0.693839	1.80137																							146.672	1.77519	0.547921	3.23987	0.00119586	0.0245848	up
AT2G37280	ABCG33	Encodes an ATP-binding cassette (ABC) transporter. Expressed in the vascular tissue of primary stem. protein_coding	1.05283	0.751106	1.45705	0.536641	0.700613	0.714764	1.2778	1.20255	1.25903	1.27841	1.83311	1.28835		1.08699	0.650673	1.24646	1.46662																							384.025	1.03852	0.265296	3.91458	9.06e-05	0.00391709	up
AT2G37740	ZFP10	zinc-finger protein 10;(source:Araport11) protein_coding ZINC-FINGER PROTEIN 10 (ZFP10) ZINC-FINGER PROTEIN 10 (ATZFP10);ZINC-FINGER PROTEIN 10 (ZFP10)	0.136147	0.105196	0.281182	0.021743	0	0.033485	0.378338	0.251228	0.299277	0.344189	0.24721	0.109048		0.174175	0.0184093	0.309614	0.233482																							13.4047	3.43018	1.13353	3.0261	0.0024773	0.0401059	up
AT2G41250	AT2G41250	Haloacid dehalogenase-like hydrolase (HAD) superfamily protein;(source:Araport11) protein_coding	67.3198	93.173	45.8116	98.3084	42.6305	42.9767	164.692	123.949	153.255	160.755	168.628	175.67		68.7681	61.3052	147.299	168.351																							12002.5	1.37871	0.327804	4.20591	2.6e-05	0.00155029	up
AT2G41260	M17	Late-embryogenesis-abundant gene. Involved in the acquisition of desiccation tolerance during late phase of embryogenesis. protein_coding (M17) (M17); (ATM17)	9.95181	3.63755	1.60011	4.95316	2.09809	2.61315	9.25292	15.4214	6.90657	5.07927	14.6085	10.9671		5.06315	3.22147	10.527	10.2183																							509.558	1.60005	0.465033	3.44073	0.000580151	0.0152171	up
AT2G43050	ATPMEPCRD	Pectin methylesterase inhibitor; INVI-PMEI protein isoform clusters with a PME. protein_coding (ATPMEPCRD) (ATPMEPCRD);PECTIN METYLESTERASE 16 (PME16)	1.7975	1.46234	3.17579	1.74114	2.34854	2.56269	3.28725	3.81602	4.10613	5.28055	5.25077	6.19505		2.14521	2.21746	3.73647	5.57545																							587.818	1.21899	0.253015	4.81787	1.45e-06	0.00016165	up
AT2G43390	AT2G43390	hypothetical protein;(source:Araport11) protein_coding	0.26524	0.143953	0.087282	0.129355	0.037348	0.172344	0.071741	7.56153	0.086546	0.364221	9.2406	8.61626		0.165492	0.113016	2.57327	6.07369																							150.295	5.56732	1.00227	5.55473	2.78e-08	5.67e-06	up
AT2G43400	ETFQO	Encodes a unique electron-transfer flavoprotein:ubiquinone oxidoreductase that is localized to the mitochondrion. Mutants are more sensitive to sugar starvation when plants are kept in the dark for long periods. protein_coding ELECTRON-TRANSFER FLAVOPROTEIN:UBIQUINONE OXIDOREDUCTASE (ETFQO) ELECTRON-TRANSFER FLAVOPROTEIN:UBIQUINONE OXIDOREDUCTASE (ETFQO)	18.1859	23.7482	61.7949	12.6654	24.2316	23.9971	24.7688	65.0992	50.2438	36.0486	54.2806	50.2642		34.5763	20.2981	46.7039	46.8645																							6049.06	1.08114	0.335384	3.22357	0.00126604	0.0255433	up
AT2G43490	AT2G43490	Ypt/Rab-GAP domain of gyp1p superfamily protein;(source:Araport11) protein_coding	8.84416	7.23148	7.36271	7.80675	6.61774	5.84652	8.16653	16.075	6.60593	7.77119	18.1285	17.632		7.81278	6.757	10.2825	14.5106																							2345.17	1.00226	0.340728	2.94152	0.00326607	0.0472387	up
AT2G43510	TI1	Member of the defensin-like (DEFL) family. Encodes putative trypsin inhibitor protein which may function in defense against herbivory. protein_coding TRYPSIN INHIBITOR PROTEIN 1 (TI1) TRYPSIN INHIBITOR PROTEIN 1 (ATTI1);TRYPSIN INHIBITOR PROTEIN 1 (TI1)	12.7061	6.80642	7.21495	5.57825	5.17256	5.97317	9.00279	15.79	7.57303	10.3472	22.0092	26.3979		8.90917	5.57466	10.7886	19.5848																							728.784	1.70457	0.365248	4.6669	3.06e-06	0.000293272	up
AT2G43620	AT2G43620	Chitinase family protein;(source:Araport11) protein_coding	19.8401	3.61742	11.0133	3.16043	3.18788	4.08442	9.53877	8.86751	3.50675	7.30092	37.9829	11.1906		11.4903	3.47757	7.30434	18.8248																							984.098	2.30027	0.559564	4.11082	3.94e-05	0.00211898	up
AT2G43680	IQD14	Member of IQ67 (CaM binding) domain containing family. protein_coding IQ-DOMAIN 14 (IQD14) IQ-DOMAIN 14 (IQD14)	72.1915	70.6667	90.4554	48.844	57.9253	52.2386	84.985	159.649	81.0241	78.9303	156.433	123.746		77.7712	53.0026	108.553	119.703																							17464.5	1.04732	0.276638	3.78588	0.000153163	0.00581519	up
AT2G43700	AT2G43700	Concanavalin A-like lectin protein kinase family protein;(source:Araport11) protein_coding L-TYPE LECTIN RECEPTOR KINASE V.4 (LECRK-V.4) L-TYPE LECTIN RECEPTOR KINASE V.4 (LECRK-V.4)	0.688814	1.0658	1.06886	0.985728	0.774007	0.625751	1.16253	2.47675	1.56048	1.09354	2.23102	2.63359		0.94116	0.795162	1.73325	1.98605																							292.875	1.21116	0.387475	3.12578	0.00177336	0.0319858	up
AT2G45220	AT2G45220	Pectin methylesterase involved in pectin remodelling. Regulated by its PRO region that triggers PME activity in the resistance to Botrytis cinerea. protein_coding PECTIN METHYLESTERASE 17 (PME17) PECTIN METHYLESTERASE 17 (PME17); (ATPME17)	6.06024	3.11932	5.99443	3.25343	3.73245	4.35696	10.3873	8.81797	8.92637	13.7852	21.7856	13.5387		5.058	3.78095	9.37721	16.3698																							1501.44	1.99476	0.264754	7.53438	4.91e-14	4.33e-11	up
AT2G46830	CCA1	Encodes a transcriptional repressor that performs overlapping functions with LHY in a regulatory feedback loop that is closely associated with the circadian oscillator of Arabidopsis. Binds to the evening element in the promoter of TOC1 and represses TOC1 transcription. CCA1 and LHY colocalize in the nucleus and form heterodimers in vivo. CCA1 and LHY function synergistically in regulating circad…	85.4553	89.8071	25.5024	104.482	33.6887	33.4247	239.135	169.533	178.18	199.655	261.591	253.963		66.9216	57.1985	195.616	238.403																							28273.1	1.99402	0.430074	4.63645	3.54e-06	0.000331296	up
AT2G46970	PIL1	encodes a novel Myc-related bHLH transcription factor, which physically associated with APRR1/TOC1 and is a member of PIF3 transcription factor family. protein_coding PHYTOCHROME INTERACTING FACTOR 3-LIKE 1 (PIL1) PHYTOCHROME INTERACTING FACTOR 3-LIKE 1 (PIL1)	2.25015	1.22228	0.318482	0.677715	0.168132	0.234156	2.53177	2.56198	0.847528	0.807746	2.35689	2.03284		1.26364	0.360001	1.98043	1.73249																							127.205	2.18562	0.618457	3.534	0.000409326	0.0118807	up
AT2G47160	BOR1	Encodes a key transporter under boron (B) limitation in the soil. Protein accumulates in shoots and roots under conditions of boron deficiency and is degraded within several hours of restoring boron supply. Localized to the plasma membrane under B limitation, and to the cytoplasm after B application before degradation. Protein is transferred via the endosomes to the vacuole for degradation. Local…	17.0389	13.1968	12.541	13.6535	9.25768	8.86129	25.4124	24.2577	16.9005	23.685	31.6945	28.1055		14.2589	10.5908	22.1902	27.8284																							4231.31	1.26965	0.19993	6.35045	2.15e-10	9.66e-08	up
AT2G47440	AT2G47440	Tetratricopeptide repeat (TPR)-like superfamily protein;(source:Araport11) protein_coding	64.5265	36.2772	28.9093	32.6937	30.9792	29.6204	77.3194	55.9301	35.8139	65.3863	69.8453	71.4512		43.2377	31.0977	56.3545	68.8943																							8537.9	1.04354	0.10811	9.65252	4.8e-22	1.32e-18	up
AT2G47800	ABCC4	Encodes a plasma membrane localized ATPase transporter involved in multidrug transport. The expression of this gene is upregulated by herbicide safeners such as benoxacor, fluxofenim and fenclorim. The mRNA is cell-to-cell mobile. protein_coding ATP-BINDING CASSETTE C4 (ABCC4) MULTIDRUG RESISTANCE-ASSOCIATED PROTEIN 4 (ATMRP4); (EST3);MULTIDRUG RESISTANCE-ASSOCIATED PROTEIN 4 (MRP4);ATP-BINDING C…	9.6601	6.4457	3.47608	8.82276	5.43994	5.16609	14.6054	6.48566	6.9914	13.6685	18.5198	10.5192		6.52729	6.47626	9.36081	14.2358																							3990.52	1.03826	0.282168	3.67959	0.00023361	0.00792802	up
AT3G01970	WRKY45	member of WRKY Transcription Factor; Group I protein_coding WRKY DNA-BINDING PROTEIN 45 (WRKY45) WRKY DNA-BINDING PROTEIN 45 (WRKY45);WRKY DNA-BINDING PROTEIN 45 (ATWRKY45)	2.70383	2.02398	2.35096	1.19867	1.30928	1.6506	4.04869	3.273	1.95251	2.63128	7.75	3.41544		2.35959	1.38618	3.0914	4.59891																							308.204	1.60092	0.443545	3.60937	0.000306936	0.00967243	up
AT3G02380	COL2	homologous to the flowering-time gene CONSTANS (CO) encoding zinc-finger proteins protein_coding CONSTANS-LIKE 2 (COL2) CONSTANS-LIKE 2 (COL2);CONSTANS-LIKE 2 (ATCOL2);B-BOX DOMAIN PROTEIN 3 (BBX3)	69.5346	72.1468	12.9203	66.2379	16.8527	17.2306	148.678	67.5125	74.7048	89.3944	143.387	104.22		51.5339	33.4404	96.9652	112.334																							12393.5	1.68055	0.505984	3.32135	0.000895835	0.020396	up
AT3G03265	AT3G03265	Natural antisense transcript overlaps with AT3G16240;(source:Araport11) antisense_long_noncoding_rna	22.1085	10.2387	12.6517	6.6922	7.35004	6.33215	29.7615	16.2086	5.44157	20.5923	25.7695	11.3159		14.9996	6.79146	17.1372	19.2259																							440.824	1.38201	0.333927	4.13865	3.49e-05	0.001951	up
AT3G03350	AT3G03350	NAD(P)-binding Rossmann-fold superfamily protein;(source:Araport11) protein_coding	3.42972	3.02403	2.65806	2.4501	1.73383	1.77604	3.43137	4.07814	3.3533	4.34131	5.48002	4.61641		3.03727	1.98666	3.62093	4.81258																							359.609	1.10748	0.23769	4.65932	3.17e-06	0.000300355	up
AT3G03470	CYP89A9	P450 monooxygenase CYP89A9. Involved in NDCC accumulation during Arabidopsis leaf senescence. protein_coding CYTOCHROME P450, FAMILY 87, SUBFAMILY A, POLYPEPTIDE 9 (CYP89A9) CYTOCHROME P450, FAMILY 87, SUBFAMILY A, POLYPEPTIDE 9 (CYP89A9)	11.3728	11.1052	12.1292	6.16561	6.15526	6.00484	22.3654	25.2528	13.9312	14.2834	31.7395	29.2704		11.5357	6.10857	20.5165	25.0978																							2265.64	1.92611	0.3159	6.09721	1.08e-09	3.5e-07	up
AT3G03480	CHAT	acetyl CoA:(Z)-3-hexen-1-ol acetyltransferase;(source:Araport11) protein_coding ACETYL COA:(Z)-3-HEXEN-1-OL ACETYLTRANSFERASE (CHAT) ACETYL COA:(Z)-3-HEXEN-1-OL ACETYLTRANSFERASE (CHAT)	0.253571	0.199176	0	0.139515	0.213679	0.172181	0.204054	0.580803	0.379028	0.647938	0.530809	0.644349		0.150916	0.175125	0.387962	0.607699																							48.1374	1.65549	0.41669	3.97296	7.1e-05	0.00332447	up
AT3G07615	AT3G07615	Natural antisense transcript overlaps with AT3G46990;(source:Araport11) antisense_long_noncoding_rna	0	1.49832	0.311908	0.023636	0.021887	0.037035	0.018344	0.150707	0	0.03248	2.27736	0.323632		0.60341	0.0275193	0.0563503	0.877825																							30.367	4.76938	1.34125	3.55592	0.000376652	0.0112094	up
AT3G08405	AT3G08405	Natural antisense transcript overlaps with AT3G54500;(source:Araport11) antisense_long_noncoding_rna	3.59736	0.586948	0	1.41012	0.586703	0.619446	9.91091	3.62157	4.22911	5.77229	7.6999	4.50714		1.39477	0.872088	5.92053	5.99311																							69.1954	2.6355	0.475144	5.54674	2.91e-08	5.78e-06	up
AT3G09450	AT3G09450	fusaric acid resistance family protein;(source:Araport11) protein_coding	2.60222	2.94187	0.141213	2.21308	0.257758	0.297625	7.71467	2.72123	1.49091	5.36767	10.3145	17.3681		1.8951	0.92282	3.9756	11.0167																							1128.25	3.53233	0.765194	4.61625	3.91e-06	0.000360101	up
AT3G10320	AT3G10320	MUCI21 is a GT61 protein required for the production of highly branched xylan in seed coat mucilage. MUCI21 likely decorates xylan with xylose side chains that seem to be necessary for pectin attachment to the seed surface. protein_coding MUCILAGE-RELATED 21 (MUCI21) MUCILAGE-MODIFIED 5 (MUM5);MUCILAGE-RELATED 21 (MUCI21); (MUM5)	0.65021	0.353104	0.570481	0.257183	0.227114	0.117448	0.376794	0.674038	0.705105	0.435366	1.6203	0.95395		0.524598	0.200582	0.585312	1.0032																							88.9568	2.17343	0.569859	3.81399	0.000136742	0.00534245	up
AT3G13710	PRA1.F4	prenylated RAB acceptor 1.F4;(source:Araport11) protein_coding PRENYLATED RAB ACCEPTOR 1.F4 (PRA1.F4) PRENYLATED RAB ACCEPTOR 1.F4 (PRA1.F4)	1.28342	3.15179	2.90654	1.68179	0.881577	1.17357	3.53896	2.20912	1.04928	4.56842	3.55649	2.58561		2.44725	1.24565	2.26579	3.57017																							420.996	1.42622	0.327395	4.35628	1.32e-05	0.000926508	up
AT3G14680	CYP72A14	putative cytochrome P450 protein_coding CYTOCHROME P450, FAMILY 72, SUBFAMILY A, POLYPEPTIDE 14 (CYP72A14) CYTOCHROME P450, FAMILY 72, SUBFAMILY A, POLYPEPTIDE 14 (CYP72A14)	1.84607	0.653573	1.64623	1.032	1.35392	1.29857	2.43614	2.76662	3.25451	2.47684	4.10881	2.5407		1.38196	1.22816	2.81909	3.04212																							304.941	1.18589	0.302015	3.92659	8.62e-05	0.00378599	up
AT3G14770	SWEET2	Nodulin MtN3 family protein;(source:Araport11) protein_coding (SWEET2) (SWEET2); (AtSWEET2)	35.0448	40.72	14.1483	40.6564	13.3216	13.2518	63.5761	35.3025	57.1286	57.6229	60.9155	48.9122		29.971	22.41	52.0024	55.8169																							4943.11	1.24492	0.422744	2.94484	0.00323119	0.0470714	up
AT3G18250	AT3G18250	Putative membrane lipoprotein;(source:Araport11) protein_coding	3.87086	0.571672	1.76248	0.306807	0.625161	0.251194	1.922	3.30834	0.694724	1.43062	2.7227	2.48894		2.06833	0.394387	1.97502	2.21409																							36.5986	2.29715	0.603033	3.80933	0.000139346	0.00541167	up
AT3G20100	CYP705A19	member of CYP705A The mRNA is cell-to-cell mobile. protein_coding CYTOCHROME P450, FAMILY 705, SUBFAMILY A, POLYPEPTIDE 19 (CYP705A19) CYTOCHROME P450, FAMILY 705, SUBFAMILY A, POLYPEPTIDE 19 (CYP705A19)	14.5128	10.1406	7.01726	15.386	8.59533	8.21268	19.1829	13.2209	12.9036	17.1585	31.1589	26.1894		10.5569	10.7313	15.1025	24.8356																							2681.95	1.11756	0.315718	3.53974	0.000400528	0.0116714	up
AT3G21080	AT3G21080	ABC transporter-like protein;(source:Araport11) protein_coding	1.92101	0.917384	1.98284	0.208591	0.56934	0.548462	0.866826	1.15754	0.986813	1.25867	2.82171	1.31588		1.60708	0.442131	1.00372	1.79875																							104.279	1.87417	0.561511	3.33772	0.000844689	0.0196137	up
AT3G23510	AT3G23510	Cyclopropane-fatty-acyl-phospholipid synthase;(source:Araport11) protein_coding	4.59231	3.08575	1.39066	1.27448	2.51178	2.44295	7.51173	3.1802	3.4902	4.92678	5.8815	4.23841		3.02291	2.0764	4.72738	5.01557																							868.443	1.14445	0.338874	3.37723	0.000732199	0.0178866	up
AT3G23630	IPT7	Encodes an isopentenyl transferase involved in cytokinin biosynthesis. protein_coding ISOPENTENYLTRANSFERASE 7 (IPT7) ARABIDOPSIS THALIANA ISOPENTENYLTRANSFERASE 7 (ATIPT7);ISOPENTENYLTRANSFERASE 7 (IPT7)	0.113543	0.308534	0.076363	0.024113	0.064239	0.102466	0.139537	0.164589	0.388051	0.288107	0.511676	0.325947		0.166147	0.063606	0.230726	0.375243																							26.4376	2.39033	0.682304	3.50332	0.000459504	0.0128883	up
AT3G26210	CYP71B23	putative cytochrome P450 The mRNA is cell-to-cell mobile. protein_coding CYTOCHROME P450, FAMILY 71, SUBFAMILY B, POLYPEPTIDE 23 (CYP71B23) CYTOCHROME P450, FAMILY 71, SUBFAMILY B, POLYPEPTIDE 23 (CYP71B23)	10.4817	3.05776	7.13377	1.63045	2.4042	2.452	6.82968	5.25146	4.17945	5.61674	13.0636	7.41965		6.89108	2.16221	5.4202	8.69999																							899.83	1.87911	0.369438	5.0864	3.65e-07	5.16e-05	up
AT3G27170	CLC-B	member of Anion channel protein family The mRNA is cell-to-cell mobile. protein_coding CHLORIDE CHANNEL B (CLC-B) CHLORIDE CHANNEL B (CLC-B); (ATCLC-B)	14.0587	11.2625	3.49099	15.2919	7.21138	6.37819	40.3146	18.9519	25.1266	31.536	39.4598	30.9146		9.60407	9.62714	28.131	33.9701																							4678.37	1.73488	0.330116	5.25538	1.48e-07	2.4e-05	up
AT3G41979	AT2G01020	5.8SrRNA ribosomal_rna	34.4028	23.9286	136.219	14.28	46.0364	29.812	47.9661	80.4662	85.3824	191.649	57.0368	196.632		64.85	30.0428	71.2716	148.439																							1123.67	2.18721	0.578702	3.77951	0.000157135	0.00591507	up
AT3G44300	NIT2	Encodes an enzyme that catalyzes the hydrolysis of indole-3-acetonitrile (IAN) to indole-3-acetic acid (IAA) (nitrile aminohydrolase, EC 3.5.5.1) and IAN to indole-3-acetamide (IAM) at lower levels. Mutants have reduced sensitivity to IAN and are sensitive to IAA. This enzyme likely participates in other non-auxin-related metabolic pathways. The mRNA is cell-to-cell mobile. protein_coding NITRILA…	19.7897	8.94799	13.3804	7.1321	7.65793	7.1649	23.7584	23.5262	23.116	23.2991	37.3889	34.8349		14.0394	7.31831	23.4669	31.841																							2279.22	2.00869	0.227254	8.83897	9.66e-19	1.52e-15	up
AT3G46280	AT3G46280	kinase-like protein;(source:Araport11) protein_coding	13.7413	2.34662	3.33558	0.66026	1.30039	1.57386	5.19499	5.39744	2.23002	3.30169	20.7974	6.09491		6.47451	1.17817	4.27415	10.0647																							746.143	2.94288	0.647435	4.54544	5.48e-06	0.000463326	up
AT3G47430	PEX11B	member of the peroxin11 (PEX11) gene family, located on the peroxisome membrane, controls peroxisome proliferation. The mRNA is cell-to-cell mobile. protein_coding PEROXIN 11B (PEX11B) PEROXIN 11B (PEX11B)	54.4905	50.8083	12.0298	58.9146	24.6637	25.7597	84.9684	36.5726	69.7086	87.7307	73.4837	90.3732		39.1095	36.446	63.7499	83.8625																							4904.53	1.12711	0.34477	3.26916	0.00107868	0.0231241	up
AT3G48080	AT3G48080	alpha/beta-Hydrolases superfamily protein;(source:Araport11) protein_coding	0.334875	0.249219	1.00094	0.375938	0.470108	0.608053	0.500068	0.393312	0.848029	1.4874	1.00603	0.976112		0.528344	0.4847	0.58047	1.15652																							162.829	1.14733	0.352859	3.25153	0.00114784	0.0239241	up
AT3G48260	WNK3	Encodes a member of the WNK family (9 members in all) of protein kinases, the structural design of which is clearly distinct from those of other known protein kinases, such as receptor-like kinases and mitogen-activated protein kinases. protein_coding WITH NO LYSINE (K) KINASE 3 (WNK3) WITH NO LYSINE (K) KINASE 3 (WNK3)	2.06509	1.27955	1.48761	1.21034	1.06768	1.14074	1.39566	3.36116	2.28603	2.34271	2.53987	2.71764		1.61075	1.13959	2.34762	2.53341																							294.542	1.06274	0.183951	5.7773	7.59e-09	1.9e-06	up
AT3G48920	MYB45	Member of the R2R3 factor gene family. protein_coding MYB DOMAIN PROTEIN 45 (MYB45) MYB DOMAIN PROTEIN 45 (MYB45);MYB DOMAIN PROTEIN 45 (AtMYB45)	0.765418	0.198482	0.169495	0.173874	0.143026	0.259715	0.8169	0.475833	0.476459	0.634679	2.53132	0.873782		0.377798	0.192205	0.589731	1.34659																							70.4057	2.67021	0.645508	4.1366	3.52e-05	0.00195641	up
AT3G54500	AT3G54500	Member of a small family (4 proteins) in Arabidopsis that have some overlap in function. LNK2 along with LNK1 functions in the integration of light signaling and circadian clock. It is regulated by the clock TOC1 complex. Functions as a transcriptional coactivator. protein_coding NIGHT LIGHT-INDUCIBLE AND CLOCK-REGULATED GENE 2 (LNK2) NIGHT LIGHT-INDUCIBLE AND CLOCK-REGULATED GENE 2 (LNK2)	371.691	452.686	216.517	386.183	211.985	213.951	588.041	714.24	732.395	652.419	649.963	663.062		346.965	270.706	678.225	655.148																							83052.9	1.19088	0.248028	4.80138	1.58e-06	0.000173795	up
AT3G55710	AT3G55710	UDP-Glycosyltransferase superfamily protein;(source:Araport11) protein_coding	6.65006	6.20253	2.67607	3.75186	2.38945	2.53438	10.9984	5.98421	6.38967	5.31882	7.91772	8.45955		5.17622	2.8919	7.79075	7.23203																							729.071	1.22585	0.26997	4.54068	5.61e-06	0.000472108	up
AT3G62270	AT3G62270	BOR2 is involved in efficient borate crosslinking of rhamnogalacturonan II in cell walls under boron limitation. protein_coding REQUIRES HIGH BORON 2 (BOR2) REQUIRES HIGH BORON 2 (BOR2)	2.83381	1.76863	2.20663	1.93081	1.22438	1.35739	2.44033	3.76355	3.78979	2.96629	5.31289	3.03646		2.26969	1.50419	3.33122	3.77188																							591.103	1.22026	0.303847	4.01603	5.92e-05	0.00290776	up
AT3G62820	AT3G62820	Functions in stomatal dynamics and stomatal dimension. Interacts with PME31 in stomatal dynamics. Overexpression of PMEI18 reduced pectin demethylesterification and increased pectin degradation, causing more rapid stomatal dynamics. protein_coding PECTIN METHYLESTERASE INHIBITOR18 (PMEI18) PECTIN METHYLESTERASE INHIBITOR18 (PMEI18)	17.0415	28.3701	13.1262	23.5062	15.5697	15.3859	28.4319	41.6522	31.0477	25.2181	49.2344	42.5023		19.5126	18.154	33.7106	38.985																							2604.13	1.00346	0.295601	3.39464	0.000687177	0.0171177	up
AT4G00960	AT4G00960	Protein kinase superfamily protein;(source:Araport11) protein_coding	0.93372	0.749985	0.627091	0.665705	0.482147	0.526361	1.49835	1.33876	0.750952	1.03177	1.14856	1.61475		0.770265	0.558071	1.19602	1.26503																							88.4417	1.06588	0.344605	3.09304	0.0019812	0.0342771	up
AT4G04490	CRK36	Encodes a cysteine-rich receptor-like protein kinase. protein_coding CYSTEINE-RICH RLK (RECEPTOR-LIKE PROTEIN KINASE) 36 (CRK36) CYSTEINE-RICH RLK (RECEPTOR-LIKE PROTEIN KINASE) 36 (CRK36)	0.599815	0.365555	2.05982	0.424951	0.3224	0.485646	0.539523	0.466718	0.671361	0.822893	1.8322	1.01631		1.0084	0.410999	0.559201	1.2238																							141.006	1.46316	0.399668	3.66094	0.000251293	0.00831077	up
AT4G06410	AT4G06410	The natural antisense long non-coding RNA of FL7. nalncFL7 suppresses RNA accumulation of FL7. nalncFL7 is a negetive regulator of plant immunity to Phytophthora capsici (PMID:36269178). antisense_long_noncoding_rna NATURAL ANTISENSE LONG NON-CODING RNA OF FL7 (NALNCFL7) NATURAL ANTISENSE LONG NON-CODING RNA OF FL7 (NALNCFL7)	3.10751	4.44611	11.5253	1.96374	1.05913	1.39126	5.41223	4.94489	9.9722	5.47134	5.11971	4.13624		6.35963	1.47138	6.77644	4.9091																							229.404	1.63728	0.290411	5.63779	1.72e-08	3.8e-06	up
AT4G08770	Prx37	Encodes a putative apoplastic peroxidase Prx37. Primarily expressed in the vascular bundles. Overexpression renders a dwarf phenotype with smaller plants and delayed development. Plants overexpressing Prx37 also shows an increase in the amount of esterified phenolic material associated with their walls. protein_coding PEROXIDASE 37 (Prx37) PEROXIDASE 37 (Prx37)	2.67093	1.98785	1.85471	0.708315	1.21141	0.998573	1.68253	2.48111	3.04975	2.50531	6.00733	2.62161		2.17116	0.972767	2.40446	3.71142																							248.261	1.79493	0.444619	4.03701	5.41e-05	0.00272033	up
AT4G10380	NIP5	Boric acid channel. Essential for efficient boron uptake and plant development under boron limitation. Also functions in arsenite transport and tolerance. Localized preferentially in outer membrane domains of root cells. protein_coding NOD26-LIKE INTRINSIC PROTEIN 5;1 (NIP5;1) NOD26-LIKE INTRINSIC PROTEIN 5;1 (NIP5;1);NOD26-LIKE MIP 6 (NLM6);NOD26-LIKE MIP 8 (NLM8); (AtNIP5;1)	3.37601	3.25296	1.98541	3.10694	2.21134	2.36837	3.55504	4.85473	3.07654	4.89845	11.992	7.60633		2.87146	2.56221	3.82877	8.16558																							881.572	1.56307	0.340523	4.5902	4.43e-06	0.000389279	up
AT4G10780	AT4G10780	LRR and NB-ARC domains-containing disease resistance protein;(source:Araport11) protein_coding	0	0.042834	0.061538	0.016292	0	0	0.049278	0.099103	0.061126	0.090573	0.061799	0.139592		0.0347907	0.00543067	0.0698357	0.0973213																							10.6609	3.98236	1.33612	2.98055	0.00287732	0.0436225	up
AT4G12480	EARLI1	Encodes a putative lipid transfer protein, vernalization-responsive and cold-induced. It is involved in priming the SAR and ISR responses, specifically in propagating the cell-to-cell mobile signal. The kinases MPK3 (AT3G45640) and MPK6 (AT2G43790) promote the accumulation of AZI1/EARLI1 at plastids during defense priming induction. The kinases MPK3 (AT3G45640) and MPK6 (AT2G43790) promote the ac…	99.6093	15.8028	16.9545	3.10767	9.35422	8.12215	48.0764	28.5808	25.7595	34.5143	165.757	56.7571		44.1222	6.86135	34.1389	85.6761																							3199.18	3.48775	0.609434	5.72293	1.05e-08	2.51e-06	up
AT4G12490	AT4G12490	Encodes a member of the AZI family of lipid transfer proteins. Contains a PRR domain that appears to be required for localization to the chloroplast. protein_coding (AZI3) (AZI3)	47.2596	9.03703	4.99315	0.878684	8.03827	7.77804	70.1901	36.1709	16.9112	65.9306	306.097	117.261		20.4299	5.565	41.0907	163.096																							4911.57	4.70696	1.02327	4.5999	4.23e-06	0.000377494	up
AT4G12500	AT4G12500	Bifunctional inhibitor/lipid-transfer protein/seed storage 2S albumin superfamily protein;(source:Araport11) protein_coding	8.70436	0.854695	0.919585	0.287227	0.533132	0.916837	6.45955	3.84822	1.68661	4.12823	15.3671	4.27782		3.49288	0.579065	3.99813	7.92437																							305.258	3.62911	0.637969	5.68853	1.28e-08	3.01e-06	up
AT4G13280	TPS12	Catalyzes the conversion of farnesyl diphosphate to (Z)-gamma-bisabolene and the additional minor products E-nerolidol and alpha-bisabolol. Expressed in cortex and sub-epidermal layers of roots, leaf hydathodes and flower stigmata. Induced by wounding. protein_coding	2.11852	0.946486	2.40986	0.99424	1.36927	1.15037	3.47233	4.56083	3.47514	2.83148	3.66268	4.33208		1.82496	1.17129	3.8361	3.60875																							303.702	1.5002	0.286784	5.23111	1.68e-07	2.69e-05	up
AT4G13290	CYP71A19	putative cytochrome P450 protein_coding CYTOCHROME P450, FAMILY 71, SUBFAMILY A, POLYPEPTIDE 19 (CYP71A19) CYTOCHROME P450, FAMILY 71, SUBFAMILY A, POLYPEPTIDE 19 (CYP71A19)	1.59265	0.968214	2.49816	1.24355	0.963972	1.21211	2.33992	2.78205	1.43523	1.75017	2.68754	3.40989		1.68634	1.13988	2.18573	2.61587																							336.527	1.09361	0.313534	3.48802	0.000486609	0.0134344	up
AT4G13660	PRR2	Encodes a pinoresinol reductase involved in lignan biosynthesis. Expressed strongly in roots and less strongly in stems. Shows preference for pinoresinol and not lariciresinol. The mRNA is cell-to-cell mobile. protein_coding PINORESINOL REDUCTASE 2 (PRR2) PINORESINOL REDUCTASE 2 (PRR2); (ATPRR2);PSEUDO-RESPONSE REGULATOR 2 (PRR2)	4.07792	2.123	4.49633	1.91015	2.89958	2.5388	4.81009	3.70419	3.9843	4.43624	9.95177	4.28979		3.56575	2.44951	4.16619	6.22593																							503.131	1.2138	0.399279	3.03999	0.0023659	0.0389039	up
AT4G14060	AT4G14060	Polyketide cyclase/dehydrase and lipid transport superfamily protein;(source:Araport11) protein_coding	3.17477	0.829222	1.90286	1.25508	2.14893	0.983692	2.99739	5.29073	2.75071	3.19518	5.93366	7.17475		1.96895	1.46257	3.67961	5.43453																							217.8	1.7713	0.452703	3.91271	9.13e-05	0.00393984	up
AT4G14130	XTH15	xyloglucan endotransglycosylase-related protein (XTR7) protein_coding XYLOGLUCAN ENDOTRANSGLUCOSYLASE/HYDROLASE 15 (XTH15) XYLOGLUCAN ENDOTRANSGLUCOSYLASE/HYDROLASE 15 (XTH15);XYLOGLUCAN ENDOTRANSGLYCOSYLASE 7 (XTR7)	13.8551	7.22101	53.25	5.01169	6.51216	6.00352	18.3807	44.5234	27.3473	15.6575	15.6728	13.791		24.7754	5.84246	30.0838	15.0404																							965.245	1.25044	0.201215	6.21444	5.15e-10	1.89e-07	up
AT4G15550	IAGLU	UDP-glucose:indole-3-acetate beta-D-glucosyltransferase protein_coding INDOLE-3-ACETATE BETA-D-GLUCOSYLTRANSFERASE (IAGLU) INDOLE-3-ACETATE BETA-D-GLUCOSYLTRANSFERASE (IAGLU)	16.0166	19.5881	9.68023	17.0419	7.54908	7.11129	51.1964	26.7856	20.3832	23.0517	56.505	50.2367		15.095	10.5674	32.7884	43.2645																							3529.16	1.94786	0.430707	4.52247	6.11e-06	0.000508791	up
AT4G16670	AT4G16670	FORKED-LIKE family member, part of Group 3 (Group 1 consists of FKD1, FL1-FL3; Group 2 consists of FL4 and FL8 and Group 3 consists of FL5- FL7). May coordinate leaf size with vein density, where Group 1 members and Group 3 members have opposing functions.FL7 is a Positive regulator of plant immunity to Phytophthora capsici and a positive regulator of PTI response including MAPK activity and ROS …	6.37825	4.80728	6.43505	4.17413	2.19219	2.591	5.10585	8.39091	8.16187	5.47454	8.80539	6.31216		5.87353	2.98578	7.21954	6.86403																							601.941	1.09253	0.300802	3.63205	0.000281177	0.00902837	up
AT4G16690	MES16	Encodes a protein shown to have carboxylesterase activity, methyl IAA esterase activity, and methyl jasmonate esterase activity in vitro. This protein does not act on MeSA, MeGA4, or MEGA9 in vitro. Although MES16 is similar to MES17, a MeIAA hydrolase, two mes16 mutant lines (SALK_151578) and (SALK_139756) do not show altered sensitivity to MeIAA in root growth assays. MES16 transcripts appear t…	21.5075	27.3682	25.1718	16.7246	11.0265	9.11455	33.9421	28.2254	43.8076	37.34	39.2753	35.1966		24.6825	12.2886	35.325	37.2706																							2743.67	1.50753	0.230963	6.52717	6.7e-11	3.36e-08	up
AT4G17090	CT-BMY	Encodes a beta-amylase targeted to the chloroplast. Transgenic BMY8 RNAi lines fail to accumulate maltose during cold shock suggesting that maltose accumulation coincides with BMY8 expression. Apart from maltose, the sugar content of the RNAi lines were similar to wildtype (glucose and sucrose unaffected).BAM3 activity declines 2 and 4 days after start of cold stress despite an increase in transc…	233.849	184.669	113.638	221.417	95.0364	95.0779	457.925	148.815	297.31	497.451	385.674	374.57		177.386	137.177	301.35	419.232																							44454.6	1.53525	0.346813	4.42673	9.57e-06	0.000732802	up
AT4G17098	AT4G17098	Natural antisense transcript overlaps with AT4G17100;(source:Araport11) antisense_long_noncoding_rna	10.8844	9.13541	2.90173	6.98189	3.69715	3.29918	17.8515	7.97617	11.8909	15.8308	17.3983	12.0586		7.64053	4.6594	12.5729	15.0959																							1217.17	1.56354	0.314901	4.96518	6.86e-07	9e-05	up
AT4G19820	AT4G19820	Glycosyl hydrolase family protein with chitinase insertion domain-containing protein;(source:Araport11) protein_coding	3.65849	3.97567	1.01055	2.7024	1.68736	1.61739	6.57883	3.31184	7.25065	5.74026	8.91749	5.03976		2.88157	2.00238	5.71377	6.56584																							662.709	1.61105	0.301562	5.34234	9.18e-08	1.58e-05	up
AT4G21323	AT4G21323	Subtilase family protein;(source:Araport11) protein_coding	0.394308	0.423104	0.637734	0.396763	0.281308	0.368259	0.938027	1.04632	0.81917	0.685035	1.32075	0.705106		0.485049	0.348777	0.934504	0.903629																							144.428	1.26179	0.364743	3.4594	0.000541381	0.0144879	up
AT4G21840	MSRB8	methionine sulfoxide reductase B8;(source:Araport11) protein_coding METHIONINE SULFOXIDE REDUCTASE B8 (MSRB8) METHIONINE SULFOXIDE REDUCTASE B8 (MSRB8);METHIONINE SULFOXIDE REDUCTASE B8 (ATMSRB8)	1.10591	0.406139	0.96653	0.505116	0.328371	0.650275	0.32111	0.367731	0.749678	2.57555	1.20256	1.16993		0.826193	0.494587	0.479506	1.64935																							72.4015	1.62749	0.523017	3.11173	0.00185997	0.0329551	up
AT4G24120	YSL1	Member of a small family of oligopeptide transporters similar to the yellow stripe locus of maize (ZmYS1). protein_coding YELLOW STRIPE LIKE 1 (YSL1) YELLOW STRIPE LIKE 1 (ATYSL1);YELLOW STRIPE LIKE 1 (YSL1)	16.4039	12.6652	8.69142	6.88924	10.5839	9.45596	11.1228	11.8845	11.0625	17.4745	24.7503	19.5727		12.5868	8.97637	11.3566	20.5991																							3106.92	1.0764	0.258816	4.15892	3.2e-05	0.00183751	up
AT4G25885	AT4G25885	Natural antisense transcript overlaps with AT4G25880;(source:Araport11) antisense_long_noncoding_rna	1.04985	0.962352	0.850485	0.67938	0.838541	0.707111	1.76707	1.0578	0.829273	1.95721	1.54045	1.56234		0.954228	0.741677	1.21805	1.68667																							74.6825	1.06911	0.332993	3.21062	0.0013245	0.0263454	up
AT4G26150	CGA1	Encodes a member of the GATA factor family of zinc finger transcription factors. Modulate chlorophyll biosynthesis and glutamate synthase (GLU1/Fd-GOGAT) expression. protein_coding CYTOKININ-RESPONSIVE GATA FACTOR 1 (CGA1) CYTOKININ-RESPONSIVE GATA FACTOR 1 (CGA1);GATA TRANSCRIPTION FACTOR 22 (GATA22);GNC-LIKE (GNL)	16.4658	10.6881	4.12317	13.4241	4.42268	4.04276	23.1333	12.9185	12.9592	20.9536	18.1501	29.3056		10.4257	7.29652	16.337	22.8031																							1866.69	1.58065	0.46359	3.40958	0.000650622	0.0164588	up
AT4G29710	AT4G29710	Alkaline-phosphatase-like family protein;(source:Araport11) protein_coding	0.632596	0.55534	0.152895	0.273331	0.230925	0.175409	0.434748	0.304871	0.175764	0.591252	0.940086	1.07032		0.446944	0.226555	0.305128	0.867221																							34.4538	1.76726	0.501143	3.52645	0.000421167	0.0121923	up
AT4G32650	KAT3	Encodes KAT3, a member of the Shaker family of voltage-gated potassium channel subunits. Does not form functional potassium channel on its own. Involved in down-regulating AKT1 and KAT1 channel activity by forming heteromers with AKT1 or KAT1. The Shaker family K+ ion channels include five groups based on phylogenetic analysis (FEBS Letters (2007) 581: 2357): I (inwardly rectifying conductance): …	5.93524	3.9207	4.70626	2.56025	3.79083	4.55274	6.13679	6.86432	6.57935	6.85797	12.9544	5.7763		4.85406	3.63461	6.52682	8.52956																							1075.73	1.12669	0.382775	2.94348	0.00324546	0.0471435	up
AT4G32810	CCD8	Encodes a protein with similarity to carotenoid cleaving deoxygenases, the enzymes that cleave beta-carotene. Involved in the production of a graft transmissable signal to suppress axillary branching. Protein is localized to chloroplast stroma and expressed primarily in root tip. Mutants in the gene exhibit increased shoot branching, and light-dependent defects in hook opening and hypocotyl/root …	0.807832	0.576956	0.396737	0.30913	0.228083	0.277216	1.12186	1.10686	0.57814	0.482801	2.24367	1.07752		0.593842	0.271476	0.93562	1.268																							118.293	2.05951	0.569827	3.61427	0.000301199	0.00954621	up
AT4G36430	AT4G36430	Peroxidase superfamily protein;(source:Araport11) protein_coding	5.21455	2.69714	4.62392	1.59514	2.64395	2.11563	5.25391	6.85199	6.51821	5.4293	7.13455	7.67091		4.17854	2.11824	6.20804	6.74492																							465.981	1.54985	0.299402	5.17648	2.26e-07	3.44e-05	up
AT4G37520	AT4G37520	Peroxidase superfamily protein;(source:Araport11) protein_coding	58.4216	47.0962	48.9556	37.8215	38.8248	39.4788	98.6229	95.339	81.5653	77.6997	187.974	107.847		51.4911	38.7084	91.8424	124.507																							8371.75	1.55169	0.325115	4.77273	1.82e-06	0.000194617	up
AT4G38840	AT4G38840	SAUR-like auxin-responsive protein family;(source:Araport11) protein_coding SMALL AUXIN UPREGULATED RNA 14 (SAUR14) SMALL AUXIN UPREGULATED RNA 14 (SAUR14)	64.2819	58.5932	27.0788	52.1862	32.4616	29.638	140.178	34.5259	34.2644	91.1845	102.795	58.8541		49.9846	38.0952	69.6562	84.2778																							2713.08	1.04912	0.290956	3.60576	0.000311243	0.0097663	up
AT5G01540	LECRKA4.1	Encodes LecRKA4.1, a member of the lectin receptor kinase subfamily A4 (LecRKA4.1 At5g01540; LecRKA4.2 At5g01550; LecRKA4.3 At5g01560). Together with other members of the subfamily, functions redundantly in the negative regulation of ABA response in seed germination. Positively regulates pattern-triggered immunity. protein_coding L-TYPE LECTIN RECEPTOR KINASE-VI.2 (LECRK-VI.2) L-TYPE LECTIN RECEP…	2.36964	0	0	0.000747	0	0	1.57858	0	0	3.99813	0	2.66319		0.789879	0.000249	0.526195	2.22044																							211.084	10.118	3.24391	3.11906	0.00181426	0.032355	up
AT5G05340	PRX52	Encodes a protein with sequence similarity to peroxidases that is involved in lignin biosynthesis. Loss of function mutations show abnormal development of xylem fibers and reduced levels of lignin biosynthetic enxymes. protein_coding PEROXIDASE 52 (PRX52) PEROXIDASE 52 (PRX52)	1.1296	0.163386	0.183655	0.467897	0.340702	0.201213	0.183436	1.09346	0.299385	1.12149	0.671905	1.4788		0.492215	0.336604	0.525426	1.09073																							71.4753	1.59728	0.498126	3.20657	0.00134326	0.0266227	up
AT5G06530	ABCG22	Encodes ABCG22, an ABC transporter gene. Mutation results in increased water transpiration and drought susceptibility. protein_coding ATP-BINDING CASSETTE G22 (ABCG22) ARABIDOPSIS THALIANA ATP-BINDING CASSETTE G22 (AtABCG22);ATP-BINDING CASSETTE G22 (ABCG22)	46.877	48.3482	25.7064	64.3125	25.3454	26.7402	80.7732	76.7555	64.3927	90.0962	129.089	103.591		40.3105	38.7994	73.9738	107.592																							15758.3	1.39526	0.363205	3.84151	0.000122278	0.00490424	up
AT5G06730	AT5G06730	Peroxidase superfamily protein;(source:Araport11) protein_coding	0.417472	0.106177	0.724786	0.68694	0.407214	0.283164	0.365293	0.705311	1.08797	1.6054	1.25596	1.2877		0.416145	0.459106	0.719525	1.38302																							100.322	1.48112	0.387065	3.82653	0.00012996	0.00513552	up
AT5G07680	NAC080	NAC domain containing protein 80;(source:Araport11) protein_coding NAC DOMAIN CONTAINING PROTEIN 80 (NAC080) NAC DOMAIN CONTAINING PROTEIN 80 (ANAC080);ARABIDOPSIS NAC DOMAIN CONTAINING PROTEIN 79 (ANAC079); (NAC4);NAC DOMAIN CONTAINING PROTEIN 80 (NAC080); (ATNAC4)	2.00043	1.1828	0.797335	0.871034	1.01546	0.610108	1.90511	1.25413	1.1411	1.38328	4.11449	1.70022		1.32685	0.832201	1.43345	2.39933																							198.616	1.39612	0.47861	2.91703	0.00353384	0.0497467	up
AT5G09930	ABCF2	ABCF2 is one of five members of the ABCF gene family in Arabidopsis, which are homologs of the yeast ABCF protein, GCN20. protein_coding ATP-BINDING CASSETTE F2 (ABCF2) ARABIDOPSIS THALIANA GENERAL CONTROL NON-DEREPRESSIBLE 2 (ATGCN2);ATP-BINDING CASSETTE F2 (ABCF2);GENERAL CONTROL NON-DEREPRESSIBLE 2 (GCN2)	0.423014	0.307888	0.085361	0.167885	0.164262	0.241133	1.11576	0.396035	0.638109	0.588648	1.79818	0.988989		0.272088	0.191093	0.716633	1.12527																							107.958	2.42926	0.50224	4.83686	1.32e-06	0.000149988	up
AT5G10625	AT5G10625	flowering-promoting factor-like protein;(source:Araport11) protein_coding	1.14293	0.523486	2.61239	1.03743	0.644902	0.555903	1.52704	0.904413	1.38259	2.36993	1.84974	1.43711		1.42627	0.746079	1.27135	1.8856																							104.105	1.22443	0.371999	3.29148	0.0009966	0.0220502	up
AT5G13330	Rap2.6L	encodes a member of the ERF (ethylene response factor) subfamily B-4 of ERF/AP2 transcription factor family. The protein contains one AP2 domain. There are 7 members in this subfamily. protein_coding RELATED TO AP2 6L (Rap2.6L) RELATED TO AP2 6L (Rap2.6L)	1.87953	0.929339	3.11958	1.0662	0.599731	0.874652	2.5073	1.89129	2.52106	1.71515	5.64255	1.80572		1.97615	0.846861	2.30655	3.05447																							221.276	1.72997	0.522072	3.31367	0.000920809	0.0208443	up
AT5G15410	DND1	'defense, no death' gene (DND1) encodes a mutated cyclic nucleotide-gated cation channel; Same as CNGC2 (article ID 229): Cyclic nucleotide gated channel, activated by cAMP, conducts K+ and other monovalent cations but excludes Na+, does not contain the GYG amino acid sequence found in other channels with this conductivity profile. Conducts Ca2+ into cells which is linked to the generation of NO …	56.1852	70.1589	74.4891	65.372	58.5049	54.9502	119.88	98.1408	88.5909	124.381	149.827	146.853		66.9444	59.609	102.204	140.354																							19380.4	1.13197	0.131438	8.61222	7.17e-18	8.78e-15	up
AT5G15840	CO	Encodes a protein showing similarities to zinc finger transcription factors, involved in regulation of flowering under long days. Acts upstream of FT and SOC1. protein_coding CONSTANS (CO) CONSTANS (CO); (FG);B-BOX DOMAIN PROTEIN 1 (BBX1)	0.529002	0.618771	0.669004	0.746632	0.360574	0.374666	0.988692	0.537604	0.58613	0.919004	1.34007	1.00561		0.605592	0.493957	0.704142	1.08823																							141.65	1.10971	0.372919	2.97574	0.00292282	0.0441304	up
AT5G15850	COL1	Homologous to the flowering-time gene CONSTANS. protein_coding CONSTANS-LIKE 1 (COL1) CONSTANS-LIKE 1 (COL1); (ATCOL1);B-BOX DOMAIN PROTEIN 2 (BBX2)	43.5005	42.3771	15.7918	45.1506	17.699	17.9483	88.3068	43.4828	50.4352	61.223	79.9482	66.1786		33.8898	26.9326	60.7416	69.1166																							6187.91	1.28051	0.365129	3.507	0.000453196	0.0127839	up
AT5G18670	BMY3	putative beta-amylase BMY3 (BMY3) protein_coding BETA-AMYLASE 3 (BMY3) BETA-AMYLASE 9 (BAM9);BETA-AMYLASE 3 (BMY3)	71.0301	64.8886	36.8778	54.9766	59.9253	61.3405	347.21	74.636	177.309	276.845	246.875	161.628		57.5988	58.7475	199.718	228.45																							21705.4	1.84727	0.244466	7.55634	4.15e-14	3.81e-11	up
AT5G19880	AT5G19880	Peroxidase superfamily protein;(source:Araport11) protein_coding	0.065328	0	0.048017	0	0	0	0.029143	0.188628	0.027963	0.965749	0.117154	0.710556		0.0377817	0	0.0819113	0.59782																							28.4312	8.18812	1.57505	5.19863	2.01e-07	3.15e-05	up
AT5G20670	AT5G20670	DUF1677 family protein (DUF1677);(source:Araport11) protein_coding	3.1562	1.62376	0.459819	2.23697	0.281082	0.382678	6.69132	2.12452	1.31191	4.04904	7.02866	7.22017		1.74659	0.96691	3.37591	6.09929																							230.083	2.58922	0.713358	3.62962	0.000283834	0.00909945	up
AT5G20790	AT5G20790	transmembrane protein;(source:Araport11) protein_coding	1.86725	0.897013	0.574525	3.03015	0.889524	1.19335	4.65788	1.39528	0.939706	2.79248	8.61869	6.48438		1.11293	1.70434	2.33095	5.96518																							359.206	1.71514	0.546562	3.13806	0.00170071	0.031082	up
AT5G21150	AGO9	AGO9-dependent sRNA silencing is crucial to specify cell fate in the Arabidopsis ovule. AGO9 is expressed in reproductive companion cells but not in the associated male or female gametes or their precursors. Therefore, AGO9 acts non-cell autonomously to silencing the activity of TEs activity in the female gametophyte.Loss of function mutants produce ectopic megaspore mother cell and supernumary f…	0.11778	0.150389	0.24874	0.222644	0.104406	0.099741	0.308523	0.084755	0.186804	0.453045	0.454939	0.379865		0.172303	0.142264	0.193361	0.429283																							67.3389	1.47641	0.421454	3.50314	0.000459816	0.0128883	up
AT5G23000	MYB37	Putative homolog of the Blind gene in tomato. Together with RAX2 and RAX3 belong to the class R2R3 MYB genes; encoded by the Myb-like transcription factor MYB37, regulates axillary meristem formation. RAX1 is expressed in a small central domain within the boundary zone separating SAM and leaf primordia during early leaf primordium development and is currently the earliest spatial marker for futur…	0.633758	0.220097	0.075367	0.161617	0.172015	0.142653	0.792862	0.670669	0.61732	0.699165	0.394825	0.753657		0.309741	0.158762	0.693617	0.615882																							42.0148	1.81662	0.494638	3.67263	0.000240069	0.00805329	up
AT5G23730	RUP2	Encodes REPRESSOR OF UV-B PHOTOMORPHOGENESIS 2 (RUP2). Functions as a repressor of UV-B signaling. protein_coding REPRESSOR OF UV-B PHOTOMORPHOGENESIS 2 (RUP2) REPRESSOR OF UV-B PHOTOMORPHOGENESIS 2 (RUP2);EARLY FLOWERING BY OVEREXPRESSION 2 (EFO2)	17.9226	19.0298	4.25942	24.7513	8.96792	7.62582	33.9206	19.6351	21.6812	30.4083	34.4396	42.5439		13.7373	13.7817	25.079	35.7972																							2889.46	1.30817	0.42969	3.04444	0.00233111	0.0384896	up
AT5G24120	SIGE	Encodes a specialized sigma factor that functions in regulation of plastid genes and is responsible for the light-dependent transcription at the psbD LRP. Activation of SIG5 is dependent upon blue light and mediated by cryptochromes. protein_coding SIGMA FACTOR E (SIGE) SIGMA FACTOR 5 (ATSIG5)	48.0197	43.8983	14.0201	35.5085	32.2871	31.7671	77.3392	49.8923	53.7587	58.691	79.0358	90.8327		35.3127	33.1876	60.3301	76.1865																							8764.9	1.0954	0.205218	5.33772	9.41e-08	1.6e-05	up
AT5G24150	SQP1	squalene monooxygenase gene homolog protein_coding (SQP1) SQUALENE MONOOXYGENASE 5 (SQE5); (SQP1)	39.0742	15.3765	2.01379	40.5038	13.0332	14.646	44.7327	17.2173	16.6595	39.1622	60.5318	102.836		18.8215	22.7276	26.2032	67.51																							6696.39	1.48874	0.496406	2.99904	0.00270828	0.0421311	up
AT5G27060	RLP53	receptor like protein 53;(source:Araport11) protein_coding	0.126418	0.019431	0.186984	0.163078	0.186741	0.125839	0.46617	0.218114	0.186041	0.730735	0.351707	0.383379		0.110944	0.158553	0.290108	0.488607																							76.7235	1.54958	0.475304	3.26019	0.00111337	0.0235699	up
AT5G27220	AT5G27220	Frigida-like protein;(source:Araport11) protein_coding	0.372995	0.251024	0.714342	0.240449	0.22732	0.130034	0.463819	0.721937	0.280984	0.424569	1.21873	0.324262		0.44612	0.199268	0.488913	0.655852																							122.136	1.64477	0.549341	2.99408	0.00275273	0.0424508	up
AT5G27230	AT5G27230	Frigida-like protein;(source:Araport11) protein_coding	0.889336	0.662228	0.593508	0.396949	0.389475	0.355639	0.830739	0.84251	0.530453	0.557647	1.13699	1.06901		0.715024	0.380688	0.734567	0.921215																							160.617	1.15502	0.353147	3.27066	0.00107296	0.0230684	up
AT5G38010	AT5G38010	UDP-Glycosyltransferase superfamily protein;(source:Araport11) protein_coding	2.37924	1.37717	0.851628	1.7435	1.74296	1.68473	2.02607	2.79605	2.28885	3.3316	3.29099	4.57662		1.53601	1.72373	2.37032	3.73307																							357.441	1.00869	0.236637	4.26262	2.02e-05	0.00125903	up
AT5G38320	AT5G38320	hypothetical protein;(source:Araport11) protein_coding	1.65783	1.66539	0.701271	1.31123	0.541943	0.893738	1.04638	1.47239	1.48454	1.87302	2.33975	2.28875		1.3415	0.915636	1.33444	2.16717																							104.044	1.13917	0.384816	2.96031	0.00307334	0.0453781	up
AT5G39160	AT5G39160	RmlC-like cupins superfamily protein;(source:Araport11) protein_coding	2.04411	4.17007	4.3739	1.2752	1.4225	1.38174	5.47638	3.59933	3.78795	3.39918	5.75424	2.93652		3.52936	1.35981	4.28789	4.02998																							210.636	1.44623	0.3273	4.41867	9.93e-06	0.000752799	up
AT5G39190	GER2	germin-like protein (GLP2a) protein_coding GERMIN-LIKE PROTEIN 2 (GER2) GERMIN-LIKE PROTEIN 2A (GLP2A);GERMIN-LIKE PROTEIN 2 (GER2);A. THALIANA GERMIN LIKE PROTEIN 2 (ATGER2)	2.57267	5.98811	5.9752	1.81063	1.67089	1.5714	6.30139	5.20153	4.49979	4.21994	7.66957	3.7139		4.84533	1.68431	5.33424	5.20114																							283.395	1.50302	0.329193	4.56576	4.98e-06	0.000427184	up
AT5G40990	GLIP1	Component of plant resistance. Contains lipase signature motif and GDSL domain. Directly interferes with the fungal infection process by acting on fungal cell walls through its action as a antimicrobial compound. Critical component for both local and systemic resistance responses in the incompatible interaction with Alternaria brassicicola in the ethylene-dependent pathway. protein_coding GDSL LI…	0.271192	0	0.218683	0.052715	0	0.114942	0.07592	0.127834	0	0.44334	0.467745	0.495867		0.163292	0.0558857	0.067918	0.468984																							28.5651	2.96656	1.00317	2.95717	0.00310474	0.0457473	up
AT5G43860	CLH2	Encodes a chlorophyllase, the first enzyme in chlorophyll degradation. It catalyzes the hydrolysis of the ester bond to chlorophyllide and phytol. AtCLH2 has a typical signal sequence for the chloroplast. Gene expression does not respond to methyljasmonate, a known promoter of senescence and chlorophyll degradation. protein_coding CHLOROPHYLLASE 2 (CLH2) ARABIDOPSIS THALIANA CHLOROPHYLLASE 2 (ATC…	0.489106	0.646624	0.275577	0.642468	0.232179	0.367517	1.14172	0.747805	0.379538	1.38975	1.74047	1.35644		0.470436	0.414055	0.756355	1.49555																							85.4835	1.75139	0.431322	4.06053	4.9e-05	0.00251761	up
AT5G44440	AT5G44440	FAD-binding Berberine family protein;(source:Araport11) protein_coding (ATBBE28) (ATBBE28)	0	0	0.206197	0.021461	0	0	0	0.341866	0.021765	0.017356	1.13465	0.127089		0.0687323	0.00715367	0.12121	0.426366																							34.3311	5.44792	1.69193	3.21995	0.00128214	0.0257116	up
AT5G44620	CYP706A3	member of CYP706A protein_coding CYTOCHROME P450, FAMILY 706, SUBFAMILY A, POLYPEPTIDE 3 (CYP706A3) CYTOCHROME P450, FAMILY 706, SUBFAMILY A, POLYPEPTIDE 3 (CYP706A3)	0.145145	0.373708	0.298922	0.129957	0.113524	0.114119	0.345369	0.362502	0.337164	0.242934	0.412184	0.5867		0.272592	0.1192	0.348345	0.413939																							57.0774	1.6773	0.481696	3.48206	0.000497564	0.0136684	up
AT5G45720	AT5G45720	AAA-type ATPase family protein;(source:Araport11) protein_coding	1.30035	0.975193	0.674953	0.885463	0.639262	0.692466	1.95042	1.63196	0.98514	1.16226	2.06265	1.87281		0.9835	0.739064	1.52251	1.69924																							350.549	1.09467	0.287189	3.81166	0.000138035	0.00537971	up
AT5G46295	AT5G46295	transmembrane protein;(source:Araport11) protein_coding	0.207287	3.16807	1.32644	0.951708	0.790351	0.515051	5.08951	8.77656	15.8901	6.4399	3.77439	5.79121		1.56727	0.75237	9.91871	5.33517																							96.5353	2.67917	0.409329	6.54527	5.94e-11	3.05e-08	up
AT5G47560	TDT	Encodes a tonoplast malate/fumarate transporter. protein_coding TONOPLAST DICARBOXYLATE TRANSPORTER (TDT) TONOPLAST DICARBOXYLATE TRANSPORTER (ATTDT);TONOPLAST DICARBOXYLATE TRANSPORTER (TDT); (ATSDAT)	133.39	129.407	98.4521	98.0652	68.8625	66.8193	218.3	130.796	165.447	169.739	228.054	140.257		120.416	77.9157	171.515	179.35																							28468.1	1.10127	0.232556	4.73552	2.18e-06	0.00022522	up
AT5G47610	AT5G47610	RING/U-box superfamily protein;(source:Araport11) protein_coding ARABIDOPSIS T??XICOS EN LEVADURA 79 (ATL79) ARABIDOPSIS T??XICOS EN LEVADURA 79 (ATL79)	13.6068	17.6328	6.20284	16.7109	7.6296	7.57972	27.033	13.1373	14.3349	22.405	31.7805	25.7322		12.4808	10.6401	18.1684	26.6392																							1399.06	1.23713	0.332889	3.71636	0.000202115	0.00721434	up
AT5G51660	CPSF160	cleavage and polyadenylation specificity factor 160;(source:Araport11) protein_coding CLEAVAGE AND POLYADENYLATION SPECIFICITY FACTOR 160 (CPSF160) CLEAVAGE AND POLYADENYLATION SPECIFICITY FACTOR 160 (CPSF160); (ATCPSF160)	12.0572	9.78253	11.099	8.76093	10.2538	9.5489	15.8131	22.2751	11.372	13.8581	29.5031	22.2174		10.9796	9.52123	16.4867	21.8595																							5791.6	1.08246	0.292028	3.70672	0.000209964	0.00743436	up
AT5G51670	AT5G51670	hypothetical protein (DUF668);(source:Araport11) protein_coding	7.73919	3.63993	2.93149	4.57124	4.12656	4.01339	8.27526	12.4272	4.48198	5.98841	13.4522	11.1581		4.7702	4.23706	8.39483	10.1996																							1007.15	1.1451	0.310665	3.68597	0.00022783	0.0078105	up
AT5G51690	ACS12	Encodes an aminotransferase with broad specificity for aspartate and aromatic amino aids such as tyrosine and phenylalanine. It does not act on branched chain amino acids and does not have ACC synthase activity. protein_coding 1-AMINO-CYCLOPROPANE-1-CARBOXYLATE SYNTHASE 12 (ACS12) 1-AMINO-CYCLOPROPANE-1-CARBOXYLATE SYNTHASE 12 (ACS12)	10.9696	9.69021	11.416	7.87276	7.35484	6.93817	11.0274	21.0584	11.4886	12.5597	21.0816	16.9732		10.6919	7.38859	14.5248	16.8715																							2920.37	1.07201	0.220176	4.86889	1.12e-06	0.000133098	up
AT5G51710	KEA5	member of Putative potassium proton antiporter family protein_coding K+ EFFLUX ANTIPORTER 5 (KEA5) ARABIDOPSIS THALIANA K+ EFFLUX ANTIPORTER 5 (ATKEA5);K+ EFFLUX ANTIPORTER 5 (KEA5)	6.97347	8.86552	9.90744	3.75826	7.12108	5.4308	5.67843	17.042	6.61196	8.11668	16.864	18.3376		8.58214	5.43671	9.77745	14.4394																							1674.85	1.28571	0.395394	3.25172	0.00114708	0.0239241	up
AT5G51720	NEET	Encodes a protein with biochemical, structural, and biophysical characteristics of a NEET protein. It plays a key role in plant development, senescence, reactive oxygen homeostasis, and Fe metabolism. protein_coding NEET GROUP PROTEIN (NEET) NEET GROUP PROTEIN (NEET); (AT-NEET)	83.9536	120.831	32.7038	17.8752	120.701	127.467	84.1983	300.634	145.168	221.192	457.408	504.64		79.163	88.6811	176.667	394.413																							13675	2.00731	0.651358	3.08173	0.00205805	0.0350838	up
AT5G51750	SBT1.3	subtilase 1.3;(source:Araport11) protein_coding SUBTILASE 1.3 (SBT1.3) SUBTILASE 1.3 (ATSBT1.3);SUBTILASE 1.3 (SBT1.3)	32.6138	27.7745	26.8764	20.5052	21.2872	20.1018	25.5442	62.0544	21.4836	27.2813	59.7865	59.2476		29.0882	20.6314	36.3607	48.7718																							7665.75	1.12955	0.318856	3.54251	0.000396344	0.0115954	up
AT5G51770	AT5G51770	Protein kinase superfamily protein;(source:Araport11) protein_coding	7.21608	4.74365	4.39396	7.66669	4.12021	3.80411	8.13068	14.1746	4.33196	7.68931	19.3474	17.3962		5.45123	5.19701	8.87908	14.811																							1753.09	1.41849	0.403978	3.5113	0.000445922	0.0126272	up
AT5G52190	AT5G52190	Sugar isomerase (SIS) family protein;(source:Araport11) protein_coding	0	20.8218	27.2203	25.2438	15.6678	16.2967	27.7129	4.89683	0.428942	31.4344	44.8068	50.8042		16.014	19.0694	11.0129	42.3485																							2142.22	1.05783	0.267541	3.95389	7.69e-05	0.00346143	up
AT5G52230	MBD13	Protein containing methyl-CpG-binding domain.Has sequence similarity to human MBD proteins. protein_coding METHYL-CPG-BINDING DOMAIN PROTEIN 13 (MBD13) METHYL-CPG-BINDING DOMAIN PROTEIN 13 (MBD13)	4.2838	3.95043	4.12643	3.85645	3.29175	3.50348	4.86917	9.38037	4.68126	5.07434	9.68515	8.77659		4.12022	3.55056	6.31027	7.84536																							1257.95	1.03662	0.274172	3.78091	0.000156257	0.00589282	up
AT5G52420	-	transmembrane protein;(source:Araport11) protein_coding PSI-INTERACTING ROOT-CELL ENRICHED 3 (PRCE3) PSI-INTERACTING ROOT-CELL ENRICHED 3 (PRCE3)	38.5847	35.6592	19.157	43.3566	19.5706	16.6691	41.8466	46.3102	27.8035	37.2072	82.5438	87.5317		31.1336	26.5321	38.6534	69.0942																							4492.71	1.29918	0.437355	2.97054	0.00297272	0.0446776	up
AT5G52510	SCL8	Transcription factor; member of the GRAS family of regulatory proteins; target of GL1/3; involved in trichome formation. protein_coding SCARECROW-LIKE 8 (SCL8) SCARECROW-LIKE 8 (SCL8)	22.0766	23.2274	23.1364	26.5511	15.4698	16.2502	24.1014	50.8105	24.8321	25.3101	51.2306	55.7591		22.8134	19.4237	33.248	44.1																							5633.43	1.0902	0.348137	3.13152	0.00173902	0.0315956	up
AT5G52570	BETA-OHASE 2	Converts &#946;-carotene to zeaxanthin via cryptoxanthin. protein_coding BETA-CAROTENE HYDROXYLASE 2 (BETA-OHASE 2) BETA-CAROTENE HYDROXYLASE 2 (BETA-OHASE 2);BETA CAROTENOID HYDROXYLASE 2 (BCH2); (CHY2); (B2)	57.4362	65.6342	27.0499	62.0757	40.4766	38.2252	114.85	158.279	95.3895	99.9656	215.206	228.439		50.0401	46.9258	122.84	181.203																							10864.4	1.85883	0.351869	5.28274	1.27e-07	2.11e-05	up
AT5G52630	MEF1	Encodes a member of the DYW subfamily of pentatricopeptide repeat (PPR) proteins. Loss of MEF1 function affects RNA editing at specific sites in the mitochondrial genome but do not exhibit obvious phenotypes. protein_coding MITOCHONDRIAL RNA EDITING FACTOR 1 (MEF1) MITOCHONDRIAL RNA EDITING FACTOR 1 (MEF1)	2.0294	1.39539	3.45852	2.00752	1.30572	1.50317	2.34273	4.85989	2.03415	2.54508	4.62456	3.62492		2.29444	1.60547	3.07892	3.59818																							389.075	1.06098	0.29066	3.65024	0.000261998	0.00854941	up
AT5G52820	AT5G52820	Encodes a NOTCHLESS homolog, a non-ribosomal protein involved in the maturation and assembly of the 60S ribosomal subunit, that is required for female gametogenesis. The mRNA is cell-to-cell mobile. protein_coding NOTCHLESS (NLE) (ATNLE);NOTCHLESS (NLE)	25.6199	31.3416	28.6052	30.3877	22.4877	22.1994	46.9853	71.1084	35.5143	32.6439	72.238	67.6125		28.5222	25.0249	51.2027	57.4982																							5664.78	1.09788	0.320701	3.42336	0.000618519	0.0159391	up
AT5G52860	ABCG8	ABC-2 type transporter family protein;(source:Araport11) protein_coding ATP-BINDING CASSETTE G8 (ABCG8) ATP-BINDING CASSETTE G8 (ABCG8)	2.46794	2.53432	1.7472	1.66077	1.67328	1.32362	2.0224	3.7472	1.84328	2.01752	4.12439	4.25586		2.24982	1.55256	2.53763	3.46592																							408.601	1.04587	0.33945	3.08107	0.00206255	0.0351334	up
AT5G52882	AT5G52882	P-loop containing nucleoside triphosphate hydrolases superfamily protein;(source:Araport11) protein_coding	45.1881	29.0539	34.1752	32.0966	40.5155	38.6254	60.374	98.8599	41.9691	56.3157	130.372	103.724		36.1391	37.0792	67.0677	96.8039																							18164.3	1.26385	0.325222	3.88612	0.000101859	0.00427982	up
AT5G52890	AT5G52890	AT hook motif-containing protein;(source:Araport11) protein_coding	7.31419	6.26689	4.56664	4.12197	3.79865	3.85164	10.6941	17.8206	6.56932	5.98421	12.569	9.72103		6.04924	3.92409	11.6947	9.42475																							829.64	1.14751	0.290495	3.9502	7.81e-05	0.00349994	up
AT5G52950	AT5G52950	LIM domain protein;(source:Araport11) protein_coding	2.02297	2.38471	2.19221	1.93328	1.36349	1.53472	2.56195	4.82069	2.1311	2.03942	3.74264	4.76065		2.19996	1.6105	3.17125	3.51424																							615.222	1.04058	0.345752	3.00962	0.00261571	0.0415108	up
AT5G53010	AT5G53010	calcium-transporting ATPase;(source:Araport11) protein_coding	5.20402	4.75821	6.74986	4.20055	3.90398	4.38409	5.28676	13.2155	5.28565	5.15972	12.3151	10.6608		5.5707	4.16287	7.9293	9.37855																							1618.32	1.06665	0.327588	3.25606	0.0011297	0.0236776	up
AT5G53030	AT5G53030	hypothetical protein;(source:Araport11) protein_coding	4.65361	4.2576	3.12647	2.13714	1.70043	1.9234	4.01374	6.7395	3.12677	2.81495	8.51405	7.53438		4.01256	1.92033	4.62667	6.28779																							404.077	1.64264	0.408759	4.01861	5.85e-05	0.00288256	up
AT5G53150	AT5G53150	DnaJ heat shock amino-terminal domain protein;(source:Araport11) protein_coding	14.4664	11.756	11.4956	9.72946	9.9796	10.3071	14.1168	31.2596	11.1255	13.0976	27.8123	22.3996		12.5727	10.0054	18.834	21.1032																							4173.73	1.03805	0.304382	3.41036	0.000648773	0.0164309	up
AT5G53170	FTSH11	encodes an FtsH protease that is localized to the chloroplast and the mitochondrion protein_coding FTSH PROTEASE 11 (FTSH11) FTSH PROTEASE 11 (FTSH11)	85.3349	74.8692	57.8976	72.9052	71.3071	73.5425	105.218	156.117	98.411	107.268	194.704	180.519		72.7006	72.5849	119.916	160.831																							25243.4	1.03697	0.252272	4.1105	3.95e-05	0.00211898	up
AT5G53210	SPCH	Encodes a basic helix-loop-helix (bHLH) transcription factor that is necessary and sufficient for the asymmetric divisions that establish the stomatal lineage in Arabidopsis thaliana. Expression of SPCH in young epidermal cells allows these cells to make asymmetric divisions. SPCH is a substrate of a kinase MPK3 and MPK6. Its transcript levels change after inducing MUTE expression in a mute backg…	9.91538	8.40017	3.28215	6.75082	5.03162	4.99837	9.3458	16.5077	5.57777	6.72136	19.2705	18.1191		7.19923	5.5936	10.4771	14.7037																							1383.93	1.29031	0.395869	3.25944	0.00111633	0.0235859	up
AT5G53320	AT5G53320	Leucine-rich repeat protein kinase family protein;(source:Araport11) protein_coding	0.888571	0.869718	0.930494	0.732481	0.664484	0.754999	1.15743	1.16644	0.789716	0.99042	2.84165	2.27349		0.896261	0.717321	1.03786	2.03518																							217.865	1.38719	0.416985	3.32671	0.000878783	0.0201299	up
AT5G53370	PMEPCRF	Pectin methylesterase inhibitor; INVI-PMEI protein isoform which clustered with a PME. protein_coding (PMEI-PME61) (PMEI-PME61)	67.3302	56.4533	32.2232	60.9329	50.5832	48.0018	81.07	131.612	68.5949	85.3099	218.772	160.48		52.0022	53.1727	93.759	154.854																							15842.5	1.43459	0.331928	4.322	1.55e-05	0.00103986	up
AT5G53430	SDG29	Homology Subgroup III; Orthology Group 2 - A putative histone methyltransferase (predicted to methylate H3K4) related to the Drosophila trithorax group proteins TRX and TRR and the yeast gene SET1. A plant line expressing an RNAi construct directed against this gene has reduced agrobacterium-mediated tumor formation. protein_coding SET DOMAIN GROUP 29 (SDG29) SET DOMAIN GROUP 29 (SDG29);ARABIDOPS…	5.83217	5.07491	5.34184	5.28004	4.07987	3.63103	6.85236	12.1398	5.51662	5.6389	13.5916	11.8529		5.4163	4.33031	8.1696	10.3611																							2554.54	1.15477	0.340806	3.38834	0.000703174	0.0173894	up
AT5G53460	GLT1	NADH-dependent glutamate synthase The mRNA is cell-to-cell mobile. protein_coding NADH-DEPENDENT GLUTAMATE SYNTHASE 1 (GLT1) NADH-DEPENDENT GLUTAMATE SYNTHASE 1 (GLT1)	76.5939	66.0399	100.48	53.6943	55.461	55.8608	92.7084	146.004	65.8342	85.8405	218.949	117.9		81.0378	55.0053	101.515	140.897																							55701	1.2141	0.330673	3.67159	0.000241043	0.00805329	up
AT5G53820	AT5G53820	Late embryogenesis abundant protein (LEA) family protein;(source:Araport11) protein_coding	1.54733	0.385462	0.30939	0.572933	0.669127	0.789818	1.53673	2.94555	1.10518	1.41336	5.00013	2.82415		0.747396	0.677293	1.86249	3.07921																							83.0194	2.04749	0.542965	3.77095	0.000162626	0.00608029	up
AT5G53890	PSKR2	Encodes a leucine-rich repeat receptor kinase (LRR-RK) involved in the perception of phytosulfokine (PSK), which is a 5-aa tyrosine-sulfated peptide that primarily promotes cellular proliferation. protein_coding PHYTOSYLFOKINE-ALPHA RECEPTOR 2 (PSKR2) PHYTOSYLFOKINE-ALPHA RECEPTOR 2 (PSKR2); (AtPSKR2)	6.23416	5.19972	5.83622	5.64191	4.39227	5.2223	7.63747	14.3987	6.48048	6.95778	17.9547	14.8928		5.7567	5.0855	9.50557	13.2684																							2649	1.27432	0.347603	3.66601	0.000246366	0.00817232	up
AT5G53990	AT5G53990	UDP-Glycosyltransferase superfamily protein;(source:Araport11) protein_coding	0.333192	0.130548	0.362929	0.135632	0.124315	0.321694	0.548419	0.780853	0.523215	0.579011	1.31872	0.955306		0.275556	0.19388	0.617496	0.951014																							76.3594	2.17657	0.55106	3.94979	7.82e-05	0.00349994	up
AT5G54020	AT5G54020	Cysteine/Histidine-rich C1 domain family protein;(source:Araport11) protein_coding (DT 1052) (DT 1052)	0.184796	0.089218	0.121394	0.048072	0.088772	0.109726	0.094379	0.24489	0.297822	0.198402	0.504801	0.363353		0.131803	0.08219	0.212364	0.355519																							32.367	1.95041	0.63697	3.06202	0.00219852	0.0369408	up
AT5G54090	AT5G54090	DNA mismatch repair protein MutS, type 2;(source:Araport11) protein_coding	5.3031	5.18405	4.96922	4.74449	5.17748	4.75421	7.46071	13.925	5.08867	6.36839	15.0037	12.5452		5.15212	4.89206	8.82478	11.3058																							1605.22	1.09265	0.327108	3.34033	0.000836792	0.0194919	up
AT5G56620	NAC099	NAC domain containing protein 99;(source:Araport11) protein_coding (SND5) (SND5)	0.510496	0.374782	0.231124	0.148633	0.227445	0.320748	0.574901	1.00109	0.42171	0.579188	0.669321	0.668249		0.372134	0.232275	0.665899	0.638919																							55.5463	1.33263	0.453228	2.94031	0.00327883	0.0473349	up
AT5G56860	GNC	Encodes a member of the GATA factor family of zinc finger transcription factors. Modulate chlorophyll biosynthesis and glutamate synthase (GLU1/Fd-GOGAT) expression. protein_coding GATA, NITRATE-INDUCIBLE, CARBON METABOLISM-INVOLVED (GNC) GATA TRANSCRIPTION FACTOR 21 (GATA21);GATA, NITRATE-INDUCIBLE, CARBON METABOLISM-INVOLVED (GNC)	39.3463	32.0249	15.4267	28.2149	13.8716	12.4091	39.559	31.2933	26.6017	40.2039	40.2468	48.634		28.9326	18.1652	32.4846	43.0282																							4176.35	1.16425	0.318987	3.64983	0.00026241	0.00855021	up
AT5G59370	ACT4	Encodes one of eight Arabidopsis actins. ACT4 belongs to the reproductive actin subclass which is predominantly expressed in developing and reproductive tissues, such as pollen, pollen tubes, ovules, and developing seeds. Expression of the ACT4/GUS fusion was restricted to young vascular tissues, tapetum, and developing and mature pollen. protein_coding ACTIN 4 (ACT4) ACTIN 4 (ACT4)	0.37663	0.240513	0.137143	0.26301	0.163781	0.263882	0.676329	0.390746	0.134022	0.463025	0.582122	0.630469		0.251429	0.230224	0.400366	0.558539																							50.0234	1.21593	0.405408	2.99927	0.00270625	0.0421311	up
AT5G59780	MYB59	Encodes a putative transcription factor (MYB59). In roots it is involved in K+/NO3- transport and expression of the NPF7.3 transporter. protein_coding MYB DOMAIN PROTEIN 59 (MYB59) MYB DOMAIN PROTEIN 59 (MYB59); (ATMYB59-3)	24.0015	14.316	6.42277	8.88708	7.18347	6.12003	17.2852	13.9348	6.22603	9.94886	25.0295	16.5066		14.9134	7.39686	12.482	17.1616																							1410.44	1.10463	0.338693	3.26145	0.00110842	0.0235103	up
AT5G65510	AIL7	Encodes one of three PLETHORA transcription factors required to maintain high levels of PIN1 expression at the periphery of the meristem and modulate local auxin production in the central region of the SAM which underlies phyllotactic transitions. protein_coding AINTEGUMENTA-LIKE 7 (AIL7) AINTEGUMENTA-LIKE 7 (AIL7);PLETHORA 7 (PLT7)	1.78706	1.31911	0.588722	0.927647	0.45182	0.502976	1.79725	1.47538	1.09237	1.6175	2.39398	1.58256		1.23163	0.627481	1.455	1.86468																							155.447	1.46144	0.366041	3.99256	6.54e-05	0.00310749	up
ATCG00010	-	A chloroplast gene encoding a histidine-accepting tRNA. pre_trna TRNAHIS (TRNH) TRNAHIS (TRNH)	37.6749	50.6347	22.7945	11.3117	13.8619	14.7518	76.1676	62.2623	68.7904	63.0922	77.3315	90.7365		37.0347	13.3084	69.0734	77.0534																							250.402	2.42251	0.279325	8.67272	4.22e-18	5.82e-15	up
ATCG00065	rps12	chloroplast gene encoding ribosomal protein s12. The gene is located in three distinct loci on the chloroplast genome and is transpliced to make one transcript. protein_coding RIBOSOMAL PROTEIN S12A (RPS12A) RIBOSOMAL PROTEIN S12A (RPS12A);RIBOSOMAL PROTEIN S12 (RPS12)	7.55506	10.0005	9.07695	9.03874	6.76307	8.48657	13.8527	13.9527	17.6337	23.581	22.2258	15.1483		8.8775	8.09612	15.1464	20.3184																							124.09	1.22322	0.308072	3.97057	7.17e-05	0.00333408	up
ATCG00090	-	tRNA-Ser pre_trna (TRNS.1) (TRNS.1)	72.6617	59.5914	38.0091	31.2791	42.6885	38.3119	84.4364	62.3204	70.7946	79.0054	76.1719	90.6291		56.7541	37.4265	72.5171	81.9355																							404.326	1.01881	0.242187	4.2067	2.59e-05	0.00154906	up
ATCG00210	petN	electron transporter, transferring electrons within cytochrome b6/f complex of photosystem II;(source:Araport11) protein_coding (YCF6) (YCF6)	22.5449	35.9363	21.2743	18.0313	17.2298	14.8553	33.0731	34.5171	36.4133	55.0138	33.4571	36.273		26.5852	16.7055	34.6679	41.5813																							201.59	1.20876	0.305309	3.95914	7.52e-05	0.00340719	up
ATCG00260	-	tRNA-Thr pre_trna (TRNT.1) (TRNT.1)	0.984102	0.265628	0.366799	0.469119	0.504614	0.506528	4.18604	2.8709	3.57341	3.56818	3.0128	3.94085		0.538843	0.49342	3.54345	3.50728																							11.2605	2.66292	0.815095	3.26701	0.0010869	0.0232101	up
ATCG00310	-	tRNA-Gly pre_trna (TRNG.2) (TRNG.2)	2.28273	2.83646	0.977817	0.010861	1.64802	1.3448	5.08698	5.88687	8.02529	5.54464	6.70045	10.1529		2.03234	1.00122	6.33304	7.46598																							23.667	2.57917	0.862913	2.98891	0.00279977	0.0427702	up
ATCG00320	-	tRNA-Phe pre_trna (TRNFM) (TRNFM)	4.51516	4.2153	3.98251	0.389746	3.32482	1.82761	8.15632	7.66619	9.03179	10.1862	9.74204	16.5909		4.23766	1.84739	8.28477	12.173																							39.9121	2.5026	0.753498	3.32131	0.000895947	0.020396	up
ATCG00430	ndhK	Encodes a protein which was originally thought to be part of photosystem II but its wheat homolog was later shown to encode for subunit K of NADH dehydrogenase. protein_coding PHOTOSYSTEM II REACTION CENTER PROTEIN G (PSBG) PHOTOSYSTEM II REACTION CENTER PROTEIN G (PSBG); (NDHK)	368.342	390.348	274.942	50.1683	249.712	257.733	557.32	605.532	581.383	593.261	657.583	660.204		344.544	185.871	581.412	637.016																							21364.6	1.63685	0.547953	2.9872	0.00281544	0.0428611	up
ATCG00550	psbJ	PSII component protein_coding PHOTOSYSTEM II REACTION CENTER PROTEIN J (PSBJ) PHOTOSYSTEM II REACTION CENTER PROTEIN J (PSBJ)	29.8842	29.8711	37.3826	23.6412	26.4094	33.2538	52.9802	59.2529	67.2904	82.1792	68.2773	61.9304		32.3793	27.7681	59.8412	70.7957																							465.113	1.2412	0.252121	4.92305	8.52e-07	0.000105001	up
ATCG00560	psbL	PSII L protein protein_coding PHOTOSYSTEM II REACTION CENTER PROTEIN L (PSBL) PHOTOSYSTEM II REACTION CENTER PROTEIN L (PSBL)	12.6448	24.5988	29.5457	38.2545	17.8137	16.5249	36.4023	39.7569	56.5785	71.6855	56.4734	49.7385		22.2631	24.1977	44.2459	59.2991																							372.531	1.20965	0.365478	3.30977	0.000933713	0.0210171	up
ATCG00570	psbF	PSII cytochrome b559 protein_coding PHOTOSYSTEM II REACTION CENTER PROTEIN F (PSBF) PHOTOSYSTEM II REACTION CENTER PROTEIN F (PSBF)	14.907	21.5079	32.0515	40.4805	18.6301	19.8854	31.5263	34.3368	45.9374	66.8687	52.7275	52.455		22.8221	26.332	37.2668	57.3504																							383.642	1.03985	0.339704	3.06106	0.00220554	0.0370259	up
ATCG00660	rpl20	encodes a chloroplast ribosomal protein L20, a constituent of the large subunit of the ribosomal complex protein_coding RIBOSOMAL PROTEIN L20 (RPL20) RIBOSOMAL PROTEIN L20 (RPL20);RIBOSOMAL PROTEIN BL20C (BL20C)	7.03013	6.32105	7.76494	10.0241	6.08152	5.04596	12.5229	13.5592	13.9367	20.1953	23.4971	14.9545		7.0387	7.05054	13.3396	19.549																							358.187	1.37096	0.313056	4.37927	1.19e-05	0.000852825	up
ATCG00670	-	Encodes the only ClpP (caseinolytic protease) encoded within the plastid genome. Contains a highly conserved catalytic triad of Ser-type proteases (Ser-His-Asp). Part of the 350 kDa chloroplast Clp complex. The name reflects nomenclature described in Adam et. al (2001). protein_coding PLASTID-ENCODED CLP P (PCLPP) CASEINOLYTIC PROTEASE P 1 (CLPP1);PLASTID-ENCODED CLP P (PCLPP)	36.7182	42.3915	47.2986	17.9941	31.9357	32.6042	46.3273	57.7626	55.768	62.9693	70.9518	58.8483		42.1361	27.5113	53.286	64.2565																							2082.69	1.09938	0.300041	3.66412	0.00024819	0.00822045	up
ATCG00900	rps7-A	encodes a chloroplast ribosomal protein S7, a constituent of the small subunit of the ribosomal complex protein_coding (RPS7.1) CHLOROPLAST RIBOSOMAL PROTEIN S7 (RPS7);RIBOSOMAL PROTEIN US7CZ (US7CZ); (RPS7.1)	137.016	135.952	128.75	22.8412	104.791	99.3478	233.545	234.029	226.674	254.479	258.398	258.533		133.906	75.6598	231.416	257.136																							5965.99	1.62666	0.522273	3.11458	0.00184209	0.0327696	up
ATCG00905	-	chloroplast gene encoding ribosomal protein s12. The gene is located in three distinct loci on the chloroplast genome and is transpliced to make one transcript. protein_coding RIBOSOMAL PROTEIN S12C (RPS12C) RIBOSOMAL PROTEIN S12C (RPS12C);RIBOSOMAL PROTEIN S12 (RPS12)	191.857	195.538	167.512	27.4633	137.403	133.021	325.967	312.287	323.422	334.324	336.319	356.953		184.969	99.296	320.559	342.532																							4367.61	1.64777	0.544477	3.02633	0.0024754	0.0401059	up
ATCG01040	ccsA	Cytochrome C assembly protein;(source:Araport11) protein_coding (YCF5) (YCF5)	1.23809	1.5244	1.86754	2.00477	1.34492	1.10466	2.80648	3.15144	3.21299	4.08664	3.14881	3.24456		1.54334	1.48478	3.05697	3.49334																							188.434	1.12942	0.298692	3.78123	0.000156058	0.00589282	up
ATCG01230	-	chloroplast gene encoding ribosomal protein s12. The gene is located in three distinct loci on the chloroplast genome and is transpliced to make one transcript. protein_coding RIBOSOMAL PROTEIN S12B (RPS12B) RIBOSOMAL PROTEIN S12B (RPS12B);RIBOSOMAL PROTEIN S12 (RPS12)	192.058	196.012	167.444	27.5715	138.853	133.824	325.527	314.089	322.853	334.728	338.279	357.605		185.171	100.083	320.823	343.537																							4385.34	1.64046	0.545506	3.00723	0.00263641	0.0416892	up
ATCG01240	rps7-A	30S chloroplast ribosomal protein S7 protein_coding RIBOSOMAL PROTEIN S7 (RPS7.2) RIBOSOMAL PROTEIN US7CY (US7CY);RIBOSOMAL PROTEIN S7 (RPS7.2)	137.1	136.517	129.46	22.9258	104.755	99.4363	234.407	234.665	225.784	255.551	259.116	259.493		134.359	75.7057	231.619	258.053																							5982.53	1.63106	0.521597	3.12705	0.0017657	0.0318997	up
AT5G14740	CA2	Encodes a beta carbonic anhydrase likely to be localized in the cytoplasm. Expression of its mRNA is seen in etiolated seedlings and points to a possible nonphotosynthetic role for this isoform. protein_coding CARBONIC ANHYDRASE 2 (CA2) BETA CARBONIC ANHYDRASE 2 (BETA CA2); (DEG12);CARBONIC ANHYDRASE 2 (CA2);CARBONIC ANHYDRASE 18 (CA18)	2144.03	2326.82	1711.42	678.108	915.757	950.08	2159.24	2047.98	2780.77	766.624	589.458	703.793		2060.76	847.982	2329.33	686.625		153535	-1.16789	0.263299	-4.4356	9.18e-06	0.00714414	down	179821	-1.71221	0.17777	-9.6316	5.8806e-22	1.01243e-18	down
AT1G01310	AT1G01310	CAP (Cysteine-rich secretory proteins, Antigen 5, and Pathogenesis-related 1 protein) superfamily protein;(source:Araport11) protein_coding	0.168044	0.338731	0.139062	0.186167	0.116675	0	0.330381	0.30957	0.312168	0	0.026209	0.052542		0.215279	0.100947	0.317373	0.0262503									14.3047	-3.24434	0.997537	-3.25236	0.00114453	0.0922628	down
AT1G04560	AT1G04560	AWPM-19-like family protein;(source:Araport11) protein_coding	2.22733	1.26338	0.310053	1.70808	1.12746	1.30127	1.69991	4.95047	1.44001	0.120309	0.762878	0.69079		1.26692	1.37894	2.69679	0.524659									113.174	-2.33945	0.712522	-3.28333	0.00102588	0.0871127	down
AT1G08430	ALMT1	Encodes a Al-activated malate efflux transporter. It is essential for aluminum tolerance but does not represent the major Al tolerance QTL. Staurosporine and calyculin A both block all changes in AtALMT1 gene expression (as a result malate release is totally inhibited). AtALMT1 transcription was clearly induced by indole-3-acetic acid, abscisic acid, low pH, hydrogen peroxide and flg22. STOP1 and…	0.919095	0.764326	0.230986	0.641159	0.265372	0.135732	1.16184	2.01092	1.36931	0.605243	0.750337	0.520617		0.638136	0.347421	1.51402	0.625399									172.972	-1.27919	0.331803	-3.85528	0.000115599	0.0174143	down
AT1G16910	LSH8	LIGHT-DEPENDENT SHORT HYPOCOTYLS-like protein (DUF640);(source:Araport11) protein_coding LIGHT SENSITIVE HYPOCOTYLS 8 (LSH8) LIGHT SENSITIVE HYPOCOTYLS 8 (LSH8)	0.146992	0.301767	0.791925	0.130218	0.477229	0.237121	0.299014	0.406526	0.499	0.052603	0.052108	0		0.413561	0.281523	0.401513	0.0349037									17.8907	-3.24907	0.962947	-3.37409	0.000740607	0.0703608	down
AT1G18990	AT1G18990	myosin-binding protein, putative (Protein of unknown function, DUF593);(source:Araport11) protein_coding	0.088333	0.325729	0.815648	0.487659	0.444169	0.496348	0.592935	1.20105	0.990996	0.347856	0.32478	0.246117		0.409903	0.476059	0.928327	0.306251									97.4946	-1.6064	0.41868	-3.83683	0.000124634	0.0183174	down
AT1G19040	AT1G19040	NAC (No Apical Meristem) domain transcriptional regulator superfamily protein;(source:Araport11) protein_coding	0.093248	0.302971	0.379344	1.53539	0.079353	0.090167	0.391119	0.251951	0.559996	0.037652	0.042892	0.091277		0.258521	0.568302	0.401022	0.0572737									25.8687	-2.70895	0.708375	-3.82417	0.000131214	0.0190521	down
AT1G20680	AT1G20680	transport/golgi organization-like protein (DUF833);(source:Araport11) protein_coding	0.439211	0.369407	1.5447	0.125806	0.772518	0.596979	1.03009	2.83094	1.92364	0.463313	0.786264	0.649843		0.784438	0.498434	1.92823	0.63314									119.794	-1.61537	0.470702	-3.43184	0.000599509	0.0607142	down
AT2G04755	AT2G04755	Natural antisense transcript overlaps with AT2G04280;(source:Araport11) antisense_long_noncoding_rna	3.08121	3.46002	1.55451	1.13451	9.35496	0.51135	6.9481	2.47159	13.2428	1.9571	2.32402	2.74227		2.69858	3.66694	7.55418	2.34113									738.098	-1.72015	0.525701	-3.27211	0.00106748	0.089327	down
AT2G14247	AT2G14247	Expressed protein;(source:Araport11) protein_coding	11.7143	1.65624	2.46707	62.1219	0.906027	1.20937	12.7372	1.03208	1.60555	0.187898	0.973486	0.306231		5.27921	21.4124	5.12495	0.489205									244.809	-3.34857	0.880699	-3.80217	0.000143435	0.0205787	down
AT2G15010	AT2G15010	Predicted to encode a PR (pathogenesis-related) protein. Belongs to the plant thionin (PR-13) family with the following members: At1g66100, At5g36910, At1g72260, At2g15010, At1g12663, At1g12660. protein_coding	0.123964	0	0	0	0	0	0	1.08805	0.542753	0	0	0		0.0413213	0	0.543601	0									15.9493	-7.40101	2.23281	-3.31467	0.000917528	0.0816058	down
AT2G23170	GH3.3	encodes an IAA-amido synthase that conjugates Asp and other amino acids to auxin in vitro. protein_coding (GH3.3) (GH3.3)	11.9546	5.0243	16.3599	4.59882	18.2452	15.9848	22.8466	26.8698	22.4722	12.7018	10.0882	8.45972		11.1129	12.9429	24.0629	10.4166									2998.38	-1.2124	0.205933	-5.88735	3.92426e-09	1.93033e-06	down
AT2G33070	NSP2	Encodes a nitrile-specifier protein NSP2. NSP2 is one out of five (At3g16400/NSP1, At2g33070/NSP2, At3g16390/NSP3, At3g16410/NSP4 and At5g48180/NSP5) A. thaliana epithiospecifier protein (ESP) homologues that promote simple nitrile, but not epithionitrile or thiocyanate formation. protein_coding NITRILE SPECIFIER PROTEIN 2 (NSP2) NITRILE SPECIFIER PROTEIN 2 (NSP2)	1.23501	0.356637	0.439553	0.254577	0.268367	0.374005	0.477266	3.72735	1.0593	0.273175	0.240288	0.203736		0.677066	0.298983	1.75464	0.239066									150.893	-2.75393	0.658053	-4.18497	2.85209e-05	0.00572866	down
AT3G15540	IAA19	Primary auxin-responsive gene. Involved in the regulation stamen filaments development. protein_coding INDOLE-3-ACETIC ACID INDUCIBLE 19 (IAA19) INDOLE-3-ACETIC ACID INDUCIBLE 19 (IAA19);MASSUGU 2 (MSG2)	27.1923	16.4792	35.1322	13.5519	26.0643	29.5688	28.5686	89.7311	60.1974	23.5519	15.6635	28.1493		26.2679	23.0617	59.499	22.4549									3420.87	-1.4157	0.416811	-3.3965	0.000682545	0.0672843	down
AT3G20210	DELTA-VPE	Encodes a vacuolar processing enzyme with caspase-1-like activity that is specifically expressed in inner integument of developing seeds. Mutants display abnormal seed coat development. It is speculated to be involved in cell death of limited cell layers, the purpose of which is to form a seed coat. protein_coding DELTA VACUOLAR PROCESSING ENZYME (DELTA-VPE) DELTA VACUOLAR PROCESSING ENZYME (DELT…	1.24281	0.420995	0.382689	0.16575	0.342528	0.226407	0.884016	2.4843	1.44146	0.266835	0.612108	0.607792		0.682166	0.244895	1.60326	0.495578									152.183	-1.69327	0.50693	-3.34023	0.000837079	0.0767153	down
AT3G21330	AT3G21330	basic helix-loop-helix (bHLH) DNA-binding superfamily protein;(source:Araport11) protein_coding	5.04748	0.607389	2.93876	1.58057	0.978593	1.18799	7.30293	5.7337	4.121	2.22475	1.08485	1.22597		2.86454	1.24905	5.71921	1.51186									535.671	-1.90535	0.348622	-5.46539	4.61897e-08	1.9195e-05	down
AT3G21460	AT3G21460	Encodes a member of the CC-type glutaredoxin (ROXY) family that has been shown to interact with the transcription factor TGA2 and suppress ORA59 promoter activity. protein_coding (ROXY3) (ROXY3)	10.5653	19.8845	8.45832	6.51115	6.57576	7.15348	14.7428	14.8653	9.1284	3.98542	7.78237	3.0752		12.9694	6.7468	12.9122	4.94766									490.322	-1.38529	0.37293	-3.71462	0.000203511	0.0271007	down
AT3G22961	AT3G22961	Paired amphipathic helix (PAH2) superfamily protein;(source:Araport11) protein_coding	1.60352	2.4743	3.45281	0.704664	1.09146	1.68032	2.45901	1.52875	3.03869	1.12664	0.234934	0.336791		2.51021	1.15882	2.34215	0.566121									115.773	-2.0425	0.628328	-3.2507	0.00115122	0.0924926	down
AT3G29370	P1R3	Encodes a atypical member of the bHLH (basic helix-loop-helix) family transcriptional factors. protein_coding P1R3 (P1R3) P1R3 (P1R3)	2.26982	1.44714	5.38432	0.575795	3.96823	2.90078	4.98053	5.10886	3.16534	2.05101	2.28755	1.01459		3.03376	2.4816	4.41824	1.78438									213.115	-1.30847	0.374292	-3.49585	0.000472547	0.0515376	down
AT3G53040	AT3G53040	late embryogenesis abundant protein, putative / LEA protein;(source:Araport11) protein_coding	3.45061	1.1474	0.711256	1.39615	1.13458	1.30282	2.38784	3.93872	2.74448	0.4357	1.34739	1.04071		1.76975	1.27785	3.02368	0.941265									276.953	-1.6943	0.4329	-3.91383	9.08432e-05	0.0147945	down
AT3G54940	AT3G54940	Papain family cysteine protease;(source:Araport11) protein_coding	1.16436	0.294838	0.242179	0.844991	0.662806	0.905435	1.12361	1.9952	0.710642	0.402712	0.502208	0.458605		0.567127	0.804411	1.27648	0.454508									99.5276	-1.46569	0.454777	-3.22287	0.00126914	0.0993437	down
AT3G61410	AT3G61410	U-box kinase family protein;(source:Araport11) protein_coding	0.789199	0.87808	0.664157	0.777636	0.527325	0.739318	0.71566	0.937018	0.888387	0.43177	0.288877	0.326446		0.777145	0.681426	0.847022	0.349031									68.9723	-1.25154	0.383287	-3.26529	0.00109351	0.0902633	down
AT3G62100	IAA30	Encodes a member of the Aux/IAA family of proteins implicated in auxin signaling. IAA30 lacks the conserved degron (domain II) found in many family members. IAA30 transcripts are induced by auxin treatment and accumulate preferentially in the quiescent center cells of the root meristem. Overexpression of IAA30 leads to defects in gravitropism, root development, root meristem maintenance, and coty…	1.70962	1.31747	0.21079	1.96648	1.7406	1.63241	4.06809	3.1321	2.96911	1.01073	1.00965	1.30737		1.07929	1.77983	3.38977	1.10925									164.303	-1.59316	0.274778	-5.798	6.71102e-09	3.17168e-06	down
AT4G20360	RABE1b	Nuclear transcribed, plastid localized EF-Tu translation elongation factor. Referred to as AtRabE1b in DOI:10.1104/pp.013052. However, wider community usage and more publications assign the symbol RabE1b to At5g59840. protein_coding RAB GTPASE HOMOLOG E1B (ATRABE1B) RAB GTPASE HOMOLOG E1B (RABE1b);SUPPRESSOR OF VARIEGATION11 (SVR11);RAB GTPASE HOMOLOG E1B (ATRABE1B); (ATRAB8D); (RAB8D)	192.76	310.737	119.051	406.781	26.3855	80.2694	188.566	135.938	364.08	81.3013	103.99	101.314		207.516	171.145	229.528	95.535									24276.7	-1.29572	0.369739	-3.50442	0.000457609	0.0505952	down
AT4G25580	AT4G25580	CAP160 protein;(source:Araport11) protein_coding	1.04138	1.24984	15.4911	0.825312	1.14184	0.986638	1.94792	4.65407	8.05566	2.27929	1.07654	1.03711		5.92745	0.984596	4.88588	1.46431									582.517	-1.76433	0.540924	-3.26169	0.00110749	0.0904879	down
AT4G26260	MIOX4	Encodes a myo-inositol oxygenase, which is the first enzyme in the inositol route to ascorbate (L&#8208;ascorbic acid, AsA, vitamin C). Overexpression results in enhanced biomass and abiotic stress tolerance. protein_coding MYO-INOSITOL OXYGENASE 4 (MIOX4) MYO-INOSITOL OXYGENASE 4 (MIOX4)	4.23259	8.7301	10.6571	0.684915	12.5699	13.8643	11.4471	6.69679	17.8861	6.04143	2.32018	3.43303		7.87326	9.03972	12.01	3.93154									951.655	-1.62838	0.452897	-3.59547	0.000323806	0.0390235	down
AT4G27150	SESA2	Seed storage albumin protein. protein_coding SEED STORAGE ALBUMIN 2 (SESA2) SEED STORAGE ALBUMIN 2 (SESA2); (AT2S2)	0.644281	0.218054	0.343253	0.992323	0.151302	0	0.513423	6.09533	2.44274	0.068492	0.461807	0.136241		0.401863	0.381208	3.01717	0.22218									98.7153	-3.77242	0.915317	-4.12144	3.76517e-05	0.00708999	down
AT4G29370	AT4G29370	Galactose oxidase/kelch repeat superfamily protein;(source:Araport11) protein_coding	0	0	0	0	0.033128	0	0.149332	0.09939	0.07655	0	0	0		0	0.0110427	0.108424	0									5.74	-5.92809	1.80282	-3.28824	0.00100817	0.0861698	down
AT4G31380	FLP1	encodes a small protein with unknown function and is similar to flower promoting factor 1. This gene is not expressed in apical meristem after floral induction but is expressed in roots, flowers, and in low abundance, leaves. protein_coding FPF1-LIKE PROTEIN 1 (FLP1) FPF1-LIKE PROTEIN 1 (FLP1)	1.65232	0.407495	3.09551	0.226205	0	0.124268	5.03404	5.53518	3.24533	2.03648	0.923759	0.68831		1.71844	0.116824	4.60485	1.21618									89.6081	-1.90541	0.506943	-3.75863	0.000170848	0.0238031	down
AT4G37390	BRU6	Encodes an IAA-amido synthase that conjugates Asp and other amino acids to auxin in vitro. Lines carrying insertions in this gene are hypersensitive to auxin. May function as a negative component in auxin signaling by regulating auxin activity. protein_coding (BRU6) (GH3-2);AUXIN UPREGULATED 3 (AUR3); (BRU6); (GH3.2);YADOKARI 1 (YDK1)	2.28001	1.71792	3.92694	1.18033	2.81689	2.45409	3.67955	2.47838	2.4995	1.29271	1.6077	1.24541		2.64162	2.15044	2.88581	1.38194									378.819	-1.06301	0.237553	-4.47484	7.64679e-06	0.00181543	down
AT4G39130	AT4G39130	Dehydrin family protein;(source:Araport11) protein_coding	0	0	0	0	0.142308	0.275204	0.087954	0.446999	0.275028	0	0	0		0	0.139171	0.269994	0									6.37732	-6.078	1.85834	-3.27066	0.00107297	0.089327	down
AT5G02865	AT5G02865	None;(source:Araport11) long_noncoding_rna	1.00895	0.119236	0.527586	0.3142	0.525326	0.406879	2.36186	1.11451	0.731275	0.423579	0.445074	0.379392		0.551924	0.415468	1.40255	0.416015									65.6291	-1.7314	0.527356	-3.28318	0.00102643	0.0871127	down
AT5G18060	SAUR23	SAUR-like auxin-responsive protein family;(source:Araport11) protein_coding SMALL AUXIN UP RNA 23 (SAUR23) SMALL AUXIN UP RNA 23 (SAUR23)	5.57716	2.27543	8.58581	2.83195	3.15654	2.80091	10.9239	11.7126	4.70898	4.69045	3.38367	3.147		5.47946	2.9298	9.11514	3.74037									424.054	-1.26934	0.368416	-3.4454	0.00057022	0.0584852	down
AT5G47590	AT5G47590	Heat shock protein HSP20/alpha crystallin family;(source:Araport11) protein_coding	7.15549	11.7818	20.7105	5.19772	5.96706	5.42388	17.3404	23.6031	23.8804	8.4765	11.8315	11.8705		13.2159	5.52955	21.608	10.7262									1613.58	-1.02604	0.236467	-4.33904	1.43105e-05	0.00316108	down
AT5G49450	bZIP1	Encodes a transcription activator is a positive regulator of plant tolerance to salt, osmotic and drought stresses. protein_coding BASIC LEUCINE-ZIPPER 1 (bZIP1) BASIC LEUCINE-ZIPPER 1 (bZIP1);BASIC LEUCINE-ZIPPER 1 (AtbZIP1)	41.265	39.9656	96.4614	15.8122	62.0058	61.7129	46.7362	48.7004	73.4546	32.5445	28.5715	16.0094		59.2306	46.5103	56.297	25.7085									3072.58	-1.15212	0.328113	-3.51135	0.000445833	0.0495203	down
AT5G54190	PORA	light-dependent NADPH:protochlorophyllide oxidoreductase A protein_coding PROTOCHLOROPHYLLIDE OXIDOREDUCTASE A (PORA) PROTOCHLOROPHYLLIDE OXIDOREDUCTASE A (PORA)	1.13809	2.34108	8.68361	0.159564	1.66641	1.44014	1.38375	4.6642	1.99721	0.742359	0.673848	0.847311		4.05426	1.0887	2.68172	0.754506									223.599	-1.82737	0.475936	-3.83952	0.000123275	0.0183174	down
AT5G54740	SESA5	seed storage albumin 5;(source:Araport11) protein_coding SEED STORAGE ALBUMIN 5 (SESA5) SEED STORAGE ALBUMIN 5 (SESA5)	0.290151	0.069127	0	0	0	0	1.10119	1.22343	1.54588	0	0.183246	0		0.119759	0	1.29017	0.061082									46.8584	-4.36712	1.17679	-3.71105	0.000206399	0.0273342	down
AT5G55250	IAMT1	Encodes an enzyme which specifically converts IAA to its methyl ester form MelIAA. This gene belongs to the family of carboxyl methyltransferases whose members catalyze the transfer of the methyl group from S-adenosyl-L-methionine to carboxylic acid-containing substrates to form small molecule methyl esters. Expression of TCP genes is downregulated in mutant iamt1-D. SABATH methyltransferase. pro…	4.70494	3.7662	3.64594	2.89512	4.58197	3.88092	9.18185	7.80339	6.17344	2.50451	4.3369	2.96839		4.03903	3.786	7.71956	3.26993									647.792	-1.24318	0.258368	-4.81165	1.49688e-06	0.000439992	down
AT5G62490	HVA22B	Part of the AtHVA22 family. Protein expression is ABA- and stress-inducible. protein_coding HVA22 HOMOLOGUE B (HVA22B) ARABIDOPSIS THALIANA HVA22 HOMOLOGUE B (ATHVA22B);HVA22 HOMOLOGUE B (HVA22B)	1.29486	0.240845	0.094872	0.7656	0.594788	0.390994	1.30841	2.88018	1.49681	0.731853	0.602036	0.602869		0.543527	0.583794	1.89514	0.645586									87.6104	-1.53952	0.444226	-3.46563	0.000528997	0.0551966	down
AT5G64190	AT5G64190	neuronal PAS domain protein;(source:Araport11) protein_coding	0.483371	1.48949	2.02388	0.247854	2.03257	2.38728	1.57872	1.15978	1.30429	0.678734	0.764309	0.442084		1.33225	1.5559	1.34759	0.628376									130.137	-1.11632	0.336502	-3.31741	0.000908556	0.0811071	down
AT5G65207	AT5G65207	hypothetical protein;(source:Araport11) protein_coding	47.9036	50.857	131.947	18.0367	77.9567	77.1249	40.8775	46.0965	72.49	33.719	22.9125	19.2351		76.9027	57.7061	53.1547	25.2889									1682.4	-1.09184	0.33121	-3.29651	0.000978946	0.0842698	down
AT5G67060	HEC1	Encodes a bHLH transcription factor that is involved in transmitting tract and stigma development and acts as a local modulator of auxin and cytokinin responses to control gynoecium development. HEC1 affects auxin transport by acting as a transcriptional regulator of PIN1 and PIN3. Inhibits thermomorphogenesis. protein_coding HECATE 1 (HEC1) HECATE 1 (HEC1)	1.2545	0.792252	1.60551	0.640561	0.807897	0.262525	3.51003	2.79025	0.700078	0.508377	0.564821	0.774196		1.21742	0.570328	2.33345	0.615798									140.529	-1.88492	0.562459	-3.35121	0.000804579	0.0743018	down
AT1G60960	IRT3	Encodes a plasma membrane localized zinc/iron transporter. protein_coding IRON REGULATED TRANSPORTER 3 (IRT3) IRON REGULATED TRANSPORTER 3 (ATIRT3);IRON REGULATED TRANSPORTER 3 (IRT3)	6.64985	7.19776	6.56053	353.899	83.6391	86.8035	7.95453	15.4232	9.27718	175.676	318.351	198.826		6.80272	174.781	10.885	230.951		10657.2	4.76347	0.527454	9.03106	1.7e-19	4.1e-15	up	16039.6	4.38373	0.318235	13.7751	3.59675e-43	1.23846e-39	up
AT1G05300	ZIP5	member of Fe(II) transporter isolog family protein_coding ZINC TRANSPORTER 5 PRECURSOR (ZIP5) ZINC TRANSPORTER 5 PRECURSOR (ZIP5)	5.04645	2.82713	3.14857	73.3784	21.5359	21.6375	1.88604	2.54841	1.6042	24.0934	30.6432	21.3639		3.67405	38.8506	2.01288	25.3668		2482.29	3.49805	0.49579	7.0555	1.72e-12	1.49e-08	up	1800.77	3.63104	0.219254	16.5609	1.33564e-61	6.43859e-58	up
AT1G09240	NAS3	Encodes a nicotianamine synthase. protein_coding NICOTIANAMINE SYNTHASE 3 (NAS3) ARABIDOPSIS THALIANA NICOTIANAMINE SYNTHASE 3 (ATNAS3);NICOTIANAMINE SYNTHASE 3 (NAS3)	5.61039	8.5277	5.90419	24.6076	20.228	19.8362	3.3942	10.292	7.40106	37.1358	43.4244	30.4499		6.68076	21.5572	7.02907	37.0034		1433.73	1.79429	0.26141	6.8639	6.7e-12	3.23e-08	up	2529.42	2.37526	0.383798	6.18882	6.06163e-10	3.5635e-07	up
AT5G50400	PAP27	purple acid phosphatase 27;(source:Araport11) protein_coding PURPLE ACID PHOSPHATASE 27 (PAP27) PURPLE ACID PHOSPHATASE 27 (PAP27);ARABIDOPSIS THALIANA PURPLE ACID PHOSPHATASE 27 (ATPAP27)	10.4069	9.746	12.2987	300.63	36.2493	35.9136	12.6011	15.2948	12.4238	102.374	143.534	115.09		10.8172	124.264	13.4399	120.332		11022.4	3.56771	0.710221	5.02338	5.08e-07	0.000816403	up	12712.8	3.14682	0.181258	17.361	1.62816e-67	1.30811e-63	up
AT3G22235	AT3G22235	cysteine-rich TM module stress tolerance protein;(source:Araport11) protein_coding CYSTEINE-RICH TRANSMEMBRANE MODULE 8 (ATHCYSTM8) CYSTEINE-RICH TRANSMEMBRANE MODULE 8 (ATHCYSTM8)	29.7207	12.5889	39.4457	112.493	83.6998	91.3817	50.838	36.3484	25.6089	189.775	69.1752	190.4		27.2518	95.8582	37.5984	149.783		2844.55	1.87719	0.398449	4.71124	2.46e-06	0.00312575	up	5022.53	2.03175	0.401376	5.06196	4.14976e-07	0.000129898	up
AT1G56242	AT1G56242	Natural antisense transcript overlaps with AT1G56240;(source:Araport11) antisense_long_noncoding_rna	1.23203	2.49724	1.43059	24.446	5.15982	4.67704	0.325359	0.358303	1.19583	4.20196	6.55907	4.32303		1.71995	11.4276	0.626498	5.02802		585.491	2.7909	0.638553	4.37066	1.24e-05	0.00853689	up	290.385	2.94498	0.536485	5.48939	4.03324e-08	1.76751e-05	up
AT1G01680	PUB54	Plant U-box type E3 ubiquitin ligase (PUB). protein_coding PLANT U-BOX 54 (PUB54) PLANT U-BOX 54 (PUB54);PLANT U-BOX 54 (ATPUB54)	0.301965	0.084106	0.932265	0.611336	0.486593	0.382776	0.279881	0.228832	0.146429	0.595444	0.582552	0.688272		0.439445	0.493568	0.218381	0.622089									41.5037	1.49125	0.457758	3.25773	0.00112307	0.0908371	up
AT1G09080	BIP3	Member of the HSP70 family of heat shock proteins. Induced by stress and unfolded protein response. A target of several bZIP proteins. protein_coding BINDING PROTEIN 3 (BIP3) BINDING PROTEIN 3 (BIP3);HEAT SHOCK PROTEIN 70-13 (HSP70-13)	1.25783	0.367716	1.33656	2.11205	0.537528	0.679959	0.176174	0.462655	0.677128	1.87964	1.89015	1.9317		0.987367	1.10985	0.438652	1.9005									202.783	2.06736	0.476764	4.33623	1.44951e-05	0.00316108	up
AT1G09155	PP2-B15	phloem protein 2-B15;(source:Araport11) protein_coding PHLOEM PROTEIN 2-B15 (PP2-B15) PHLOEM PROTEIN 2-B15 (PP2-B15);PHLOEM PROTEIN 2-B15 (AtPP2-B15)	0.514472	0.322806	0.589943	28.8115	1.04279	0.974657	0.311739	0.415202	0.665222	3.57696	8.80321	5.27027		0.47574	10.2763	0.464054	5.88348									317.795	3.61467	0.440981	8.19688	2.46706e-16	2.8316e-13	up
AT1G09500	AT1G09500	similar to Eucalyptus gunnii alcohol dehydrogenase of unknown physiological function (GI:1143445), Vigna unguiculata (gi:1854445), NOT a cinnamyl-alcohol dehydrogenase protein_coding	2.80943	2.14616	0.451968	2.89082	2.25215	2.67119	1.22144	1.57769	1.06749	1.95314	3.40591	2.3492		1.80252	2.60472	1.28887	2.56942									230.122	1.02838	0.305603	3.36508	0.000765214	0.0717663	up
AT1G10970	ZIP4	A member of Zrt- and Irt-related protein (ZIP) family. transcript is induced in response to zinc deficiency in the root and shoot. Expression is regulated by copper, but response to copper deficiency is detected only after three weeks of deficiency. Phosphatidylinositol 4-phosphate 5-kinase (PIP5K) enzyme family member. protein_coding ZINC TRANSPORTER 4 PRECURSOR (ZIP4) (ATZIP4);ZINC TRANSPORTER …	4.42672	4.66235	5.44817	376.422	39.3476	40.2118	4.51488	5.07986	2.46032	106.586	180.16	109.531		4.84575	151.994	4.01835	132.092									9120.48	5.08041	0.303642	16.7316	7.71672e-63	4.6499e-59	up
AT1G12030	AT1G12030	DUF506 gene family member protein_coding	6.01613	2.13735	1.13968	116.397	2.11518	2.26241	2.61248	0.640625	0.70855	3.10858	12.9382	3.69839		3.09772	40.2582	1.32055	6.58171									376.556	2.31996	0.655016	3.54183	0.000397359	0.0453912	up
AT1G13470	AT1G13470	hypothetical protein (DUF1262);(source:Araport11) protein_coding	0.50526	0.225852	2.73603	0.654932	1.09857	0.839343	0.450516	0.270156	0.387762	2.0115	0.86628	1.90464		1.15571	0.864282	0.369478	1.59414									114.161	2.09499	0.459628	4.558	5.16423e-06	0.00136784	up
AT1G15405	AT1G15405	other_RNA;(source:Araport11) other_rna	2.63859	3.50938	16.2154	15.2352	3.83924	6.52093	9.86027	6.52112	9.03472	31.8225	9.75547	56.3902		7.45444	8.53178	8.47203	32.6561									496.45	1.95241	0.546661	3.57151	0.000354928	0.0421421	up
AT1G17745	PGDH	encodes a 3-Phosphoglycerate dehydrogenase The mRNA is cell-to-cell mobile. protein_coding 3-PHOSPHOGLYCERATE DEHYDROGENASE (PGDH) PHOSPHOGLYCERATE DEHYDROGENASE 2 (PGDH2);3-PHOSPHOGLYCERATE DEHYDROGENASE (PGDH)	11.2817	6.64609	5.89284	8.74276	8.23315	7.93696	9.34417	4.77787	4.29811	10.2929	17.1429	10.8909		7.94023	8.30429	6.14005	12.7756									1875.64	1.06253	0.329335	3.22628	0.0012541	0.0988567	up
AT1G19670	CLH1	Chlorophyllase is the first enzyme involved in chlorophyll degradation. It catalyzes the hydrolysis of the ester bond to yield chlorophyllide and phytol. AtCLH1 lacks a typical signal sequence for the chloroplast. Its expression is induced rapidly by methyljasmonate, a known promoter of senescence and chlorophyll degradation. protein_coding CHLOROPHYLLASE 1 (CLH1) CORONATINE-INDUCED PROTEIN 1 (AT…	74.5429	39.1988	23.0717	87.0166	64.7651	63.4696	40.3454	29.8054	29.9642	89.581	41.3759	119.721		45.6045	71.7505	33.3717	83.5591									6995.08	1.3347	0.367874	3.62814	0.000285469	0.0356511	up
AT1G20400	AT1G20400	hypothetical protein (DUF1204);(source:Araport11) protein_coding	0.527972	0.503412	0.702908	4.07995	0.35927	0.331078	0.393589	0.409972	0.382994	0.920929	1.08808	0.821537		0.578097	1.5901	0.395518	0.943517									198.428	1.24533	0.232021	5.36731	7.99213e-08	3.15794e-05	up
AT1G21250	WAK1	Encodes a cell wall-associated kinase that interacts with AtGRP3 and may function as a signaling receptor of extracellular matrix component such as oligogalacturonides. The mRNA is cell-to-cell mobile. protein_coding CELL WALL-ASSOCIATED KINASE 1 (WAK1) CELL WALL-ASSOCIATED KINASE 1 (WAK1); (PRO25); (ATWAK1)	13.488	7.77326	10.3711	15.0799	25.1058	25.5921	21.0714	10.6101	8.78084	37.127	24.3116	25.5158		10.5441	21.926	13.4875	28.9848									4808.25	1.12195	0.336715	3.33203	0.00086215	0.0786254	up
AT1G24580	AT1G24580	RING/U-box superfamily protein;(source:Araport11) protein_coding	5.74423	3.46244	1.03046	34.0786	1.1826	0.851758	3.04138	1.82333	2.14674	8.23362	4.58036	12.6611		3.41238	12.0376	2.33715	8.49171									394.238	1.86851	0.411082	4.54535	5.48435e-06	0.0014218	up
AT1G26390	AT1G26390	FAD-binding Berberine family protein;(source:Araport11) protein_coding (ATBBE4) (ATBBE4)	3.74334	0.941974	2.36769	0.377591	1.7618	1.48748	1.72824	0.603317	0.561197	5.9761	1.32093	4.38862		2.351	1.20896	0.964251	3.89522									353.633	2.04579	0.598199	3.41991	0.000626415	0.0631736	up
AT1G29640	AT1G29640	senescence regulator (Protein of unknown function, DUF584);(source:Araport11) protein_coding (ATS40-1) (ATS40-1)	1.69045	0.744413	0.949928	9.61397	1.32423	1.90862	0.910492	1.99194	0.751079	2.25096	7.30243	6.11559		1.12826	4.28227	1.21784	5.22299									222.334	2.08904	0.528534	3.95252	7.73314e-05	0.0133137	up
AT1G33950	AT1G33950	Avirulence induced gene (AIG1) family protein;(source:Araport11) protein_coding IMMUNE ASSOCIATED NUCLEOTIDE BINDING 7 (IAN7) IMMUNE ASSOCIATED NUCLEOTIDE BINDING 7 (IAN7)	0.287822	0.034188	0.053563	0.190534	0	0.071747	0	0	0	0.940642	0.425821	0.53277		0.125191	0.087427	0	0.633078									28.0204	8.29376	1.37706	6.02283	1.71398e-09	8.98089e-07	up
AT1G34047	AT1G34047	Encodes a defensin-like (DEFL) family protein. protein_coding	0.489247	36.2866	11.651	32.341	2.95523	3.17212	7.05727	10.9768	5.69117	41.0454	154.738	56.8969		16.1423	12.8228	7.9084	84.2269									2169.1	3.39514	0.466284	7.28126	3.30705e-13	2.74861e-10	up
AT1G35310	MLP168	MLP-like protein 168;(source:Araport11) protein_coding MLP-LIKE PROTEIN 168 (MLP168) MLP-LIKE PROTEIN 168 (MLP168)	3.9142	2.15648	0.25954	4.50109	4.19673	2.89654	1.39324	2.03155	1.20022	3.16345	2.99042	4.77884		2.11007	3.86478	1.54167	3.64424									177.334	1.23507	0.347708	3.55204	0.000382255	0.0440837	up
AT1G48930	GH9C1	glycosyl hydrolase 9C1;(source:Araport11) protein_coding GLYCOSYL HYDROLASE 9C1 (GH9C1) GLYCOSYL HYDROLASE 9C1 (AtGH9C1);GLYCOSYL HYDROLASE 9C1 (GH9C1)	0.298497	0.331423	0.695553	1.18251	0.384389	0.314776	0.145162	0.161847	0.059673	0.366833	0.392556	0.427568		0.441824	0.627226	0.122227	0.395652									47.2205	1.691	0.50321	3.36043	0.000778215	0.0722212	up
AT1G52000	AT1G52000	Mannose-binding lectin superfamily protein;(source:Araport11) protein_coding	25.6974	20.6366	12.8246	41.8859	18.9627	18.8081	27.8954	27.2939	15.649	37.8325	38.2983	71.4547		19.7195	26.5522	23.6128	49.1951									7588.67	1.07269	0.324729	3.30333	0.000955435	0.083753	up
AT1G54010	AT1G54010	GDSL-motif esterase/acyltransferase/lipase. Enzyme group with broad substrate specificity that may catalyze acyltransfer or hydrolase reactions with lipid and non-lipid substrates. protein_coding GDSL-LIKE LIPASE 23 (GLL23) GDSL-LIKE LIPASE 23 (GLL23)	155.31	95.5897	49.0375	377.132	112.754	108.745	80.3941	102.988	75.1049	174.188	169.219	186.137		99.979	199.544	86.1624	176.515									16614.4	1.03202	0.169688	6.08184	1.18812e-09	6.65985e-07	up
AT1G54575	AT1G54575	hypothetical protein;(source:Araport11) protein_coding	13.0839	8.96777	7.56536	31.659	10.3639	10.475	5.61112	5.47525	5.03751	11.8007	20.5333	14.3813		9.87234	17.4993	5.37463	15.5718									560.15	1.52594	0.244742	6.23488	4.52134e-10	2.72445e-07	up
AT1G58520	AT1G58525	GDSL-like lipase/acylhydrolase superfamily protein;(source:Araport11) protein_coding REDUCED HYPEROSMOLALITY-INDUCED CA2+ INCREASE 2.1 (OSCA2.1) REDUCED HYPEROSMOLALITY-INDUCED CA2+ INCREASE 2.1 (OSCA2.1); (RXW8)	12.6433	6.97967	2.3894	15.8259	4.37337	4.09938	11.057	6.42496	5.84853	11.3069	14.7726	25.8159		7.33745	8.09956	7.77683	17.2984									3245.97	1.16722	0.358026	3.26015	0.00111352	0.0906728	up
AT1G60970	AT1G60970	SNARE-like superfamily protein;(source:Araport11) protein_coding	0.422894	0	0.174154	1.25891	0.238301	0.283771	0	0.139863	0.016505	1.13249	1.51263	0.737845		0.199016	0.59366	0.0521227	1.12766									42.7598	4.27154	0.946297	4.51396	6.36285e-06	0.00159754	up
AT1G61120	TPS04	Encodes a geranyllinalool synthase that produces a precursor to TMTT, a volatile plant defense C16-homoterpene. GES transcript levels rise in response to alamethicin, a fungal peptide mixture that damages membranes. This transcriptional response is blocked in JA biosynthetic and JA signaling mutants, but GES transcript levels still rise in response to alamethicin in mutants with salicylic acid an…	0.9104	0.055624	0.236244	0.072319	1.95365	1.85785	0.563711	0.06135	0.126714	2.68424	1.3783	2.47518		0.400756	1.2946	0.250592	2.17924									292.284	3.14781	0.674734	4.66526	3.08227e-06	0.000874023	up
AT1G61800	GPT2	glucose6-Phosphate/phosphate transporter 2, prefers to exchange Pi or Triose-P for G6P, targets only plastids. Expression is upregulated in the shoot of cax1/cax3 mutant.The mRNA is cell-to-cell mobile. protein_coding	0.920095	0.691115	1.09998	0.967611	2.50516	2.61265	0.274832	0.669296	0.517669	1.02833	3.76126	1.59763		0.903731	2.02847	0.487266	2.12907									184.194	2.07998	0.547475	3.79923	0.000145148	0.0207011	up
AT1G62420	AT1G62420	Phosphorus (P) stress-inducible DUF506 gene family member; overexpression represses root hair growth; interacts with calmodulins; influences on root hair [Ca2+]cyt oscillation . protein_coding (RXR3) (RXR3)	4.71948	1.97808	6.15135	166.129	9.53435	9.53134	1.46317	0.983517	1.64214	11.4857	31.4546	11.4968		4.28297	61.7317	1.36294	18.1457									922.058	3.70467	0.428422	8.64723	5.27623e-18	7.06516e-15	up
AT1G65610	KOR2	Six-hairpin glycosidases superfamily protein;(source:Araport11) protein_coding KORRIGAN 2 (KOR2) (ATKOR2);ARABIDOPSIS THALIANA GLYCOSYL HYDROLASE 9A2 (ATGH9A2);KORRIGAN 2 (KOR2)	0.960682	0.729292	0.652067	0.463986	0.684506	1.16814	0.600584	0.588994	0.772101	1.46283	2.94307	1.30809		0.78068	0.772212	0.653893	1.90466									237.195	1.51285	0.383383	3.94605	7.94523e-05	0.0135818	up
AT1G66700	PXMT1	A member of the Arabidopsis SABATH methyltransferase gene family. Encodes PXMT1, a methyltransferase that methylates 1,7-paraxanthine. protein_coding (PXMT1) (PXMT1)	1.76256	0.436353	0.650871	0.476845	0.277513	0.543038	0.138257	0.349915	0.092771	0.914993	1.08009	0.716543		0.949929	0.432465	0.193648	0.903875									62.8673	2.2009	0.570394	3.85856	0.000114056	0.0172899	up
AT1G73165	CLE1	Member of a large family of putative ligands homologous to the Clavata3 gene. Consists of a single exon. Can replace CLV3 function in vivo. protein_coding CLAVATA3/ESR-RELATED 1 (CLE1) CLAVATA3/ESR-RELATED 1 (CLE1)	0.223077	0.053984	0	0.110882	0	0	0	0	0	0.074895	0.180059	0.302284		0.0923537	0.0369607	0	0.185746									6.32623	6.14707	1.84917	3.32424	0.000886614	0.0799822	up
AT1G73325	AT1G73325	Kunitz family trypsin and protease inhibitor protein;(source:Araport11) protein_coding	1.40346	0.474031	0.100384	2.60101	1.25339	0.806747	0.288087	0.054643	0.221933	1.00469	0.421048	2.9392		0.659293	1.55372	0.188221	1.45498									59.1286	2.91208	0.833839	3.49238	0.000478737	0.0518989	up
AT2G03445	ath-MIR398a	Encodes a microRNA that targets both CSD and CytC oxidase family members. MicroRNAs are regulatory RNAs with a mature length of ~21-nucleotides that are processed from hairpin precursors by Dicer-like enzymes. MicroRNAs can negatively regulate gene expression by attenuating translation or by directing mRNA cleavage.Mature sequence: UGUGUUCUCAGGUCACCCCUU. Down-regulated by biotic and abiotic stres…	0.207787	0.382504	0.457307	144.27	8.23873	10.5696	0	0.15719	0	19.7258	31.6078	26.2734		0.349199	54.3596	0.0523967	25.869									111.568	8.42862	1.08838	7.74415	9.6221e-15	9.27686e-12	up
AT2G04070	AT2G04070	Expression in rosette leaves is activated by high concentration of boron. protein_coding	0.067567	0.009139	2.25547	0.450559	0.217362	0	0.505231	0.318044	0.195137	0.401812	6.83008	2.38047		0.777393	0.22264	0.339471	3.20412									245.667	3.21879	0.780756	4.12265	3.74534e-05	0.00708999	up
AT2G13810	ALD1	ALD1 is a L-lysine alpha-aminotransferase. It is part of the pipecolic acid biosynthetic pathway, where it catalyzes the biochemical conversion of lysine to epsilon-amino-alpha-ketocaproic acid (KAC) which is subject to subsequent transamination, cyclization and isomerization to form 2,3-dehydropipecolic acid. protein_coding AGD2-LIKE DEFENSE RESPONSE PROTEIN 1 (ALD1) AGD2-LIKE DEFENSE RESPONSE P…	0.27749	0.092887	0.363848	0.091498	0	0.169434	0.073033	0.057151	0.025297	0.35334	0.80202	0.416392		0.244742	0.0869773	0.051827	0.523917									37.4061	3.26868	0.640757	5.10128	3.37367e-07	0.000109886	up
AT2G20950	AT2G20950	phospholipase-like protein (PEARLI 4) family protein;(source:Araport11) protein_coding	22.6518	24.6708	16.5099	116.062	28.1775	24.9041	26.3738	19.9414	18.2218	42.8009	61.7397	40.3326		21.2775	56.3811	21.5123	48.2911									6794.34	1.19438	0.198153	6.02756	1.66455e-09	8.91572e-07	up
AT2G24850	TAT3	Encodes a tyrosine aminotransferase that is responsive to treatment with jasmonic acid. protein_coding TYROSINE AMINOTRANSFERASE 3 (TAT3) TYROSINE AMINOTRANSFERASE 3 (TAT3);TYROSINE AMINOTRANSFERASE (TAT)	2.88042	0.346854	1.20661	1.07608	4.67304	3.76897	0.637907	0.574353	1.22527	10.2485	2.93886	8.83923		1.47796	3.17269	0.81251	7.34221									808.547	3.15721	0.501361	6.29728	3.0292e-10	1.87213e-07	up
AT2G29370	AT2G29370	NAD(P)-binding Rossmann-fold superfamily protein;(source:Araport11) protein_coding	5.75976	2.59889	0.141259	4.15686	3.34601	2.77152	1.65814	1.50117	1.62499	2.21989	4.49253	3.7027		2.83331	3.4248	1.59477	3.47171									230.232	1.10714	0.319737	3.46264	0.000534905	0.0555725	up
AT2G29470	GSTU3	Encodes glutathione transferase belonging to the tau class of GSTs. Naming convention according to Wagner et al. (2002). protein_coding GLUTATHIONE S-TRANSFERASE TAU 3 (GSTU3) GLUTATHIONE S-TRANSFERASE TAU 3 (ATGSTU3);GLUTATHIONE S-TRANSFERASE 21 (GST21);GLUTATHIONE S-TRANSFERASE TAU 3 (GSTU3)	0.431856	0.064583	0.093317	0	0.234667	0.219244	0.033692	0	0.072806	0.329661	0.654195	0.542847		0.196585	0.151304	0.0354993	0.508901									24.4602	3.64704	0.932281	3.91195	9.15525e-05	0.01481	up
AT2G32270	ZIP3	A member of Zrt- and Irt-related protein (ZIP) family. transcript is induced in response to zinc deficiency in the root. also response to iron deficiency. protein_coding ZINC TRANSPORTER 3 PRECURSOR (ZIP3) ZINC TRANSPORTER 3 PRECURSOR (ZIP3)	0.570809	1.59496	1.15138	16.5499	0.874087	1.59429	0.331095	0.630285	0.50339	5.5166	17.0389	5.11243		1.10572	6.33942	0.488257	9.22264									608.596	4.19941	0.495109	8.48179	2.2176e-17	2.8132e-14	up
AT2G32290	BAM6	beta-amylase 6;(source:Araport11) protein_coding BETA-AMYLASE 6 (BAM6) BETA-AMYLASE 5 (BMY5);BETA-AMYLASE 6 (BAM6)	7.32319	2.66699	0.168891	8.35234	4.03343	3.73361	3.8907	2.48524	1.49281	5.87213	7.54444	10.1444		3.38636	5.37313	2.62292	7.85367									838.168	1.59716	0.357	4.47384	7.68261e-06	0.00181543	up
AT2G33080	RLP28	receptor like protein 28;(source:Araport11) protein_coding RECEPTOR LIKE PROTEIN 28 (RLP28) RECEPTOR LIKE PROTEIN 28 (AtRLP28);RECEPTOR LIKE PROTEIN 28 (RLP28)	0	0.034702	0.015359	0.05198	0	0	0	0	0	0.0766	0.043944	0.136292		0.016687	0.0173267	0	0.085612									8.78495	6.62019	1.68835	3.9211	8.81467e-05	0.0145561	up
AT2G35980	YLS9	Encodes a protein whose sequence is similar to tobacco hairpin-induced gene (HIN1) and Arabidopsis non-race specific disease resistance gene (NDR1). Expression of this gene is induced by cucumber mosaic virus, spermine and during senescence. The gene product is localized to the chloroplast. The mRNA is cell-to-cell mobile. protein_coding YELLOW-LEAF-SPECIFIC GENE 9 (YLS9) YELLOW-LEAF-SPECIFIC GEN…	3.25698	0.522456	2.88577	0.592052	1.21892	1.01112	0.314329	0.170684	0.702543	3.43727	0.856812	2.35623		2.22174	0.940699	0.395852	2.21677									113.96	2.44185	0.675413	3.61534	0.000299952	0.0372667	up
AT2G38240	AT2G38240	One of 4 paralogs encoding a 2-oxoglutarate/Fe(II)-dependent oxygenases that hydroxylates JA to 12-OH-JA. protein_coding JASMONATE-INDUCED OXYGENASE4 (JOX4) JASMONATE-INDUCED OXYGENASE4 (JOX4);JASMONIC ACID OXIDASE 4 (JAO4)	0.878642	0.193802	1.95867	0.274874	4.20883	4.52289	0.454187	0.381647	0.938588	2.4752	1.73083	2.30435		1.01037	3.0022	0.591474	2.17013									179.652	1.84683	0.440134	4.19607	2.71588e-05	0.00550092	up
AT2G39030	NATA1	Encodes a protein that acts as an ornithine N-delta-acetyltransferase, leading to the formation of N-delta-actetylornithine. This compound is likely used in plant defense and levels of it are increased in Arabidopsis plants in response to MeJA and ABA. The mRNA is cell-to-cell mobile. protein_coding N-ACETYLTRANSFERASE ACTIVITY 1 (NATA1) N-ACETYLTRANSFERASE ACTIVITY 1 (NATA1)	1.02908	0.140822	0.671227	0.021179	1.06092	0.684922	0.085226	0	0.361882	2.64445	0.929547	1.80233		0.613708	0.589007	0.149036	1.79211									88.3139	3.51678	1.04239	3.37377	0.00074147	0.0703608	up
AT2G46430	CNGC3	Encodes a cyclic nucleotide gated channel, downstream component of the signaling pathways leading to hypersensitive response (HR) resistance. protein_coding CYCLIC NUCLEOTIDE GATED CHANNEL 3 (CNGC3) CYCLIC NUCLEOTIDE GATED CHANNEL 3 (ATCNGC3);CYCLIC NUCLEOTIDE GATED CHANNEL 3 (CNGC3); (CNGC3.C)	6.27069	2.85906	4.65627	5.90796	8.20992	7.87999	2.93007	1.74298	2.08557	5.82641	4.16279	4.43553		4.59534	7.33263	2.25287	4.80824									761.52	1.09593	0.262644	4.17268	3.01038e-05	0.00589912	up
AT2G47050	AT2G47050	Encodes a pollen-expressed pectin methylesterase inhibitor that affects male fertility by regulating pollen viability and pollen tube growth. protein_coding (PMEIL) (PMEIL)	1.74336	0.883191	0.146241	0.871992	0.380736	0.262123	0.273102	0.350893	0.228889	0.850611	0.775958	1.05447		0.924264	0.50495	0.284295	0.89368									54.4951	1.6191	0.412928	3.92103	8.81711e-05	0.0145561	up
AT2G47890	AT2G47890	Acts as a positive regulator of red light signaling; overexpression causes markedly shortened hypocotyls under various light states. Binds to the HY5 promoter to activate its transcription, while both BBX21 and HY5 associate with its promoter to positively regulate its expression. T protein_coding B-BOX PROTEIN 11 (BBX11) B-BOX PROTEIN 11 (BBX11)	4.14103	1.86493	7.86346	17.6891	6.35483	7.63439	2.51811	2.17098	1.58336	6.12359	7.98038	6.27703		4.62314	10.5594	2.09082	6.79366									626.757	1.58626	0.198472	7.99234	1.32396e-15	1.38746e-12	up
AT3G03450	RGL2	Encodes a DELLA protein, a member of the GRAS superfamily of putative transcription factors. DELLA proteins restrain the cell proliferation and expansion that drives plant growth. Negative regulator of the response to GA in controlling seed germination. GA triggers the degradation of RGL2 protein in a process blocked by both proteasome inhibitors and serine/threonine phosphatase inhibitors. The p…	2.59734	2.38999	0.821625	6.013	0.656787	0.972267	2.39656	2.01157	1.24426	3.03381	3.44903	7.52095		1.93632	2.54735	1.88413	4.66793									622.293	1.3221	0.405776	3.25821	0.00112119	0.0908371	up
AT3G04450	AT3G04450	Homeodomain-like superfamily protein;(source:Araport11) protein_coding	4.16303	5.3185	4.77888	20.691	4.91554	4.85387	6.92519	6.68948	4.88539	10.5812	20.2848	9.62854		4.75347	10.1535	6.16669	13.4982									1581.87	1.17848	0.289921	4.06483	4.8067e-05	0.00858192	up
AT3G05790	LON4	Encodes a member of the Lon protease-like proteins (Lon1/At5g26860, Lon2/At5g47040, Lon3/At3g05780, Lon4/At3g05790). Lon is a multifunctional ATP-dependent protease which exists in bacteria, archaea and within organelles in eukaryotic cells. Lon proteases are responsible for the degradation of abnormal, damaged and unstable proteins. protein_coding LON PROTEASE 4 (LON4) LON PROTEASE 4 (LON4)	0.298044	0.196596	0.338263	2.47032	0.442771	0.432886	0.465099	0.426782	0.208609	0.52186	2.23414	1.43454		0.277634	1.11533	0.36683	1.39685									219.503	1.90681	0.536206	3.55611	0.000376394	0.043733	up
AT3G08040	FRD3	Encodes a member of the MATE (multidrug and toxin efflux family), expressed in roots but not shoots. Mutants accumulate excess iron, manganese and zinc, and express root Fe(III) chelatase activity even under iron sufficiency conditions. FRD3 is likely to function in root xylem loading of an iron chelator or other factor necessary for efficient iron uptake out of the xylem or apoplastic space and …	1.21948	1.43753	0.594249	15.6485	1.29436	1.57632	1.03263	1.2692	0.852261	7.27108	16.9751	10.9491		1.08376	6.17307	1.05136	11.7318									1179.41	3.45936	0.321825	10.7492	5.97807e-27	1.3099e-23	up
AT3G08970	ATERDJ3A	J domain protein localized in ER lumen. Can compensate for the growth defect in jem1 scj1 mutant yeast. Also shows similarity to HSP40 proteins and is induced by heat stress. At high temperatures, mutant alleles are not transmitted through the pollen due to defects in pollen tube growth. protein_coding (ATERDJ3A) (ATERDJ3A);THERMOSENSITIVE MALE STERILE 1 (TMS1)	2.29703	1.31188	1.47006	2.76641	1.75601	1.81033	1.23787	1.90504	1.40485	2.7201	3.48343	3.29411		1.69299	2.11092	1.51592	3.16588									407.052	1.05336	0.250837	4.19937	2.67653e-05	0.00546715	up
AT3G09290	TAC1	encodes activation factor TAC1 which mediates telomerase activity protein_coding TELOMERASE ACTIVATOR1 (TAC1) TELOMERASE ACTIVATOR1 (TAC1)	0.367308	0	0	0	0	0.251793	0	0	0	0.112649	0.234373	0.164261		0.122436	0.083931	0	0.170428									6.28775	6.13881	1.76773	3.4727	0.000515241	0.054505	up
AT3G12750	ZIP1	A member of Zrt- and Irt-related protein (ZIP) family. transcript is induced in response to zinc deficiency in the root. protein_coding ZINC TRANSPORTER 1 PRECURSOR (ZIP1) ZINC TRANSPORTER 1 PRECURSOR (ZIP1); (ATZIP1)	4.95064	4.76778	5.24179	52.7385	7.17014	6.78866	3.65652	4.46842	2.43508	14.4013	20.0134	19.7788		4.98674	22.2324	3.52001	18.0645									1246.26	2.35886	0.258035	9.14165	6.15038e-20	9.88284e-17	up
AT3G21890	BBX31	Encodes a microprotein that delays floral transition by forming a complex with CONSTANS (CO) and the co-repressor protein TOPLESS. protein_coding B-BOX DOMAIN PROTEIN 31 (BBX31) B-BOX DOMAIN PROTEIN 31 (BBX31);MICROPROTEIN 1A (MIP1A);MICROPROTEIN 1B (MIP1B)	4.41561	3.23878	0.070143	5.87534	0.16186	0.549314	1.13245	1.08719	0.928501	4.03478	2.30524	16.691		2.57485	2.1955	1.04938	7.67699									397.121	2.87768	0.638108	4.5097	6.49195e-06	0.00161315	up
AT3G22231	PCC1	Encodes a member of a novel 6 member Arabidopsis gene family. Expression of PCC1 is regulated by the circadian clock and is upregulated in response to both virulent and avirulent strains of Pseudomonas syringae pv. tomato. protein_coding PATHOGEN AND CIRCADIAN CONTROLLED 1 (PCC1) (PCM4);PATHOGEN AND CIRCADIAN CONTROLLED 1 (PCC1)	18.7043	4.21556	21.9471	59.6667	45.0558	47.7241	29.5964	27.3606	12.9876	154.148	51.74	151.505		14.9557	50.8155	23.3149	119.131									4531.16	2.37708	0.440757	5.39318	6.92228e-08	2.78079e-05	up
AT3G22565	AT3G22565	hypothetical protein;(source:Araport11) protein_coding	0	0.120415	0.112912	0.063131	0.163729	0.104433	0	0	0	0.194333	0.205693	0.39454		0.0777757	0.110431	0	0.264855									17.6684	7.62858	1.45538	5.24166	1.59142e-07	5.64089e-05	up
AT3G22600	AT3G22600	Glycosylphosphatidylinositol (GPI)-anchored LTPg protein, downregulated in syncytia induced by the beet cyst nematode Heterodera schachtii and root knot nematode Meloidogyne incognita. Infection with bacteria (Pseudomonas syringae) and fungi (Botrytis cinerea) leads to the induction of the gene in leaves. protein_coding GLYCOSYLPHOSPHATIDYLINOSITOL-ANCHORED LIPID PROTEIN TRANSFER 5 (LTPG5) GLYCOS…	11.0589	4.49308	6.56615	5.08798	6.49088	6.61531	4.73847	5.05086	5.61275	13.2471	7.1221	10.8628		7.37269	6.06473	5.13403	10.4106									905.132	1.01582	0.284864	3.56597	0.000362507	0.0428309	up
AT3G23810	SAHH2	S-adenosyl-l-homocysteine (SAH) hydrolase 2;(source:Araport11) protein_coding S-ADENOSYL-L-HOMOCYSTEINE (SAH) HYDROLASE 2 (SAHH2) S-ADENOSYL-L-HOMOCYSTEINE (SAH) HYDROLASE 2 (SAHH2);S-ADENOSYL-L-HOMOCYSTEINE (SAH) HYDROLASE 2 (ATSAHH2)	182.51	121.756	66.233	553.157	228.53	217.414	206.573	103.864	86.9226	247.342	372.863	318.29		123.5	333.034	132.453	312.832									35050.8	1.25101	0.317969	3.93438	8.34116e-05	0.0139616	up
AT3G24460	AT3G24460	Serinc-domain containing serine and sphingolipid biosynthesis protein;(source:Araport11) protein_coding	9.28274	3.13336	1.73496	8.6128	2.796	3.26164	5.4977	3.86643	3.04227	6.49779	9.39352	31.9308		4.71702	4.89015	4.13547	15.9407									1779.57	1.96508	0.52785	3.7228	0.000197025	0.0265301	up
AT3G25180	CYP82G1	Encodes a cytochrome P450 monooxygenase (CYP82G1) that catalyzes the production of two volatile homoterpenes, TMTT and DMNT, although it is only likely to produce TMTT in planta. TMTT can be involved in attracting predatory insects to protect Arabidopsis plants from herbivorous pests. Homoterpene synthesis is also stimulated by fungal elicitors which increase the transcript levels of CYP82G1. pro…	0.234134	0.146969	0.271808	0.092724	1.54276	1.40592	0.29658	0.04287	0.217966	1.50858	0.403645	1.26551		0.217637	1.0138	0.185805	1.05924									100.287	2.45352	0.720833	3.40372	0.000664737	0.0662073	up
AT3G26130	AT3G26130	Cellulase (glycosyl hydrolase family 5) protein;(source:Araport11) protein_coding	0	0.026414	0.05013	0.042111	0.105481	0.11436	0.023814	0.04956	0.024169	0.104425	0.411742	0.103362		0.0255147	0.0873173	0.0325143	0.20651									35.7914	2.56791	0.778555	3.2983	0.000972728	0.0840347	up
AT3G29034	AT3G29034	transmembrane protein;(source:Araport11) protein_coding	2.88138	1.85396	2.84185	0.877453	1.86544	1.40138	1.01995	1.0933	1.34421	2.28422	4.00366	2.02603		2.52573	1.38142	1.15249	2.7713									140.347	1.24379	0.375837	3.30939	0.000934999	0.0828539	up
AT3G45140	LOX2	Chloroplast lipoxygenase required for wound-induced jasmonic acid accumulation in Arabidopsis.Mutants are resistant to Staphylococcus aureus and accumulate salicylic acid upon infection. The mRNA is cell-to-cell mobile. protein_coding LIPOXYGENASE 2 (LOX2) LIPOXYGENASE 2 (LOX2);ARABIODOPSIS THALIANA LIPOXYGENASE 2 (ATLOX2)	145.346	57.3001	27.601	172.448	121.063	121.271	84.0802	49.4926	36.6557	115.775	100.899	146.511		76.7492	138.261	56.7428	121.062									21839.3	1.10701	0.301938	3.66636	0.000246029	0.0315427	up
AT3G48940	AT3G48940	Remorin family protein;(source:Araport11) protein_coding	0	0.394964	0	0.087917	0	0.206791	0	0	0	0.046096	0.216578	0.248855		0.131655	0.098236	0	0.17051									6.80607	6.25289	1.85102	3.37807	0.000729963	0.0698187	up
AT3G50570	AT3G50570	hydroxyproline-rich glycoprotein family protein;(source:Araport11) protein_coding	1.83423	2.517	1.5689	3.56042	2.54306	1.85068	2.35023	1.81546	1.84188	4.45825	3.77205	3.86044		1.97338	2.65139	2.00252	4.03025									212.829	1.00551	0.233198	4.31183	1.61906e-05	0.00342318	up
AT3G55970	JRG21	One of 4 paralogs encoding a 2-oxoglutarate/Fe(II)-dependent oxygenases that hydroxylates JA to 12-OH-JA. protein_coding JASMONATE-REGULATED GENE 21 (JRG21) (ATJRG21);JASMONATE-REGULATED GENE 21 (JRG21);JASMONATE-INDUCED OXYGENASE3 (JOX3);JASMONIC ACID OXIDASE 3 (JAO3)	0.700814	0.297037	1.61272	0.532833	2.40196	3.25893	0.498543	0.723129	0.890256	3.65041	2.35853	2.95492		0.870192	2.06457	0.703976	2.98795									229.129	2.03443	0.341928	5.94987	2.68355e-09	1.34753e-06	up
AT3G57510	ADPG1	Encodes ADPG1, a polygalacturonase protein involved in silique and anther dihiscence. Loss of function mutations have reduced seed set, indehiscent fruit and reduced pollen shedding. Required for release of cell wall-derived PR elicitors. protein_coding ARABIDOPSIS DEHISCENCE ZONE POLYGALACTURONASE 1 (ADPG1) ARABIDOPSIS DEHISCENCE ZONE POLYGALACTURONASE 1 (ADPG1)	0	0	0	0	0	0	0	0	0	0.121745	0.079327	0.062573		0	0	0	0.0878817									5.99331	6.06894	1.79073	3.38909	0.000701242	0.0678797	up
AT3G59930	AT3G59930	Encodes a defensin-like (DEFL) family protein that is expressed in roots and downregulated in syncytium formed during nematode infection. protein_coding	3.03642	33.3119	44.2909	78.869	16.1688	19.6766	10.481	16.5548	13.0172	84.2281	97.3118	69.3787		26.8798	38.2381	13.351	83.6395									2840.56	2.63407	0.236304	11.1469	7.41043e-29	1.9846e-25	up
AT3G61035	AT3G61035	Cytochrome P450 superfamily protein;(source:Araport11) protein_coding	0.066661	0	0	0	0.027581	0.120105	0	0	0	0.125223	0.166017	0.110082		0.0222203	0.0492287	0	0.133774									8.35821	6.54914	1.61721	4.04966	5.12914e-05	0.00902392	up
AT3G61280	AT3G61280	O-glucosyltransferase rumi-like protein (DUF821);(source:Araport11) protein_coding	0.994235	0.197788	0.823143	0.644788	1.01304	1.45922	0.536602	0.169363	0.367471	1.54388	0.714223	1.34406		0.671722	1.03901	0.357812	1.20072									129.742	1.73906	0.512386	3.39404	0.000688704	0.0672843	up
AT3G61940	MTPA1	Member of Zinc transporter (ZAT) family. Expressed in roots under low zinc conditions. protein_coding (MTPA1) (MTPA1); (ATMTPA1);METAL TRANSPORT PROTEIN 2 (MTP2)	0	0.542511	0.045609	1.28483	0.146543	0	0.093928	0.166387	0.072769	0.483777	1.1311	0.53798		0.19604	0.477123	0.111028	0.71762									44.7291	2.66	0.607265	4.3803	1.18516e-05	0.00266971	up
AT3G62610	MYB11	Member of the R2R3 factor gene family. Together with MYB12 and MYB111 redundantly regulates flavonol biosynthesis. protein_coding MYB DOMAIN PROTEIN 11 (MYB11) MYB DOMAIN PROTEIN 11 (AtMYB11);PRODUCTION OF FLAVONOL GLYCOSIDES 2 (PFG2);MYB DOMAIN PROTEIN 11 (MYB11)	0.368542	0	0	3.83523	0.087774	0.122393	0.099254	0	0	0.435144	1.25539	1.02287		0.122847	1.34847	0.0330847	0.904469									52.7929	4.77988	1.16775	4.09325	4.25377e-05	0.00776732	up
AT3G63380	AT3G63380	ATPase E1-E2 type family protein / haloacid dehalogenase-like hydrolase family protein;(source:Araport11) protein_coding AUTO-INHIBITED CA2+ ATPASE 12 (ACA12) AUTO-INHIBITED CA2+ ATPASE 12 (ACA12)	1.14741	0.55141	1.80555	0.904779	0.870206	0.996006	0.664919	0.642828	0.746203	0.893904	3.99987	1.73982		1.16812	0.923664	0.68465	2.2112									456.856	1.66393	0.483619	3.44058	0.000580464	0.0590335	up
AT4G01080	TBL26	Encodes a member of the TBL (TRICHOME BIREFRINGENCE-LIKE) gene family containing a plant-specific DUF231 (domain of unknown function) domain. TBL gene family has 46 members, two of which (TBR/AT5G06700 and TBL3/AT5G01360) have been shown to be involved in the synthesis and deposition of secondary wall cellulose, presumably by influencing the esterification state of pectic polymers. Functions as a…	6.70782	2.50088	0.604633	10.8363	1.95192	1.34263	3.27836	1.57162	1.13267	3.63213	4.00989	13.2054		3.27111	4.71028	1.99422	6.94915									615.262	1.82705	0.556763	3.28156	0.00103233	0.0873062	up
AT4G03450	AT4G03450	Ankyrin repeat family protein;(source:Araport11) protein_coding	0.671127	0.207325	0.297751	0.526675	1.12682	0.888326	0.188075	0.190739	0.340291	1.77531	0.525056	1.46305		0.392068	0.847272	0.239702	1.25447									138.504	2.35537	0.544032	4.32946	1.49473e-05	0.00318827	up
AT4G04510	CRK38	Encodes a cysteine-rich receptor-like protein kinase. protein_coding	0.075301	0.050361	0.052859	0.200955	0.028469	0.102153	0	0	0	0.618998	0.151877	0.213771		0.059507	0.110526	0	0.328215									30.895	8.43464	1.46806	5.74544	9.16837e-09	4.09232e-06	up
AT4G10250	ATHSP22.0	Columbia endomembrane-localized small heat shock protein protein_coding (ATHSP22.0) (ATHSP22.0); (HSP22)	0	0.031413	0.115984	0.43274	0.126533	0.065335	0	0	0	0.048639	0.371955	0.082052		0.0491323	0.208203	0	0.167549									7.04069	6.30261	1.94274	3.24419	0.00117786	0.0933879	up
AT4G11210	AT4G11210	Disease resistance-responsive (dirigent-like protein) family protein;(source:Araport11) protein_coding	1.34217	0.916389	1.62414	3.83651	1.41448	0.816769	0.62345	0.952582	0.791077	1.64899	2.01857	1.71348		1.29423	2.02259	0.789036	1.79368									90.5747	1.16626	0.336079	3.47018	0.000520107	0.054505	up
AT4G11393	AT4G11393	Encodes a defensin-like (DEFL) family protein. Overexpression leads to increased chloroplast stability under salt stress and increased plant growth activity after heat stress. protein_coding DEFENSIN LIKE 202 (DEFL202) DEFENSIN LIKE 202 (DEFL202)	0.60075	4.57068	3.70752	77.2257	1.72591	3.39602	0.763207	1.08411	1.27865	28.6886	303.815	84.2439		2.95965	27.4492	1.04199	138.916									3005.81	7.00523	0.886005	7.90654	2.64639e-15	2.65774e-12	up
AT4G12290	AT4G12290	Copper amine oxidase. Induced by ABA and involved in stomatal closure. protein_coding COPPER AMINE OXIDASE (CUAO) COPPER AMINE OXIDASE (CUAO)	2.5124	1.78168	4.97367	3.38581	2.71155	3.45317	3.57983	2.87485	2.1559	4.80418	8.86605	6.51496		3.08925	3.18351	2.87019	6.7284									1126.44	1.2524	0.278847	4.49135	7.07719e-06	0.00170581	up
AT4G16590	CSLA01	encodes a gene similar to cellulose synthase protein_coding CELLULOSE SYNTHASE-LIKE A01 (CSLA01) CELLULOSE SYNTHASE-LIKE A01 (ATCSLA01);CELLULOSE SYNTHASE-LIKE A01 (CSLA01);CELLULOSE SYNTHASE-LIKE A1 (ATCSLA1); (CSLA01)	0.164268	0	0	0.103434	0	0.063625	0.044009	0	0	0.204133	0.151793	0.640757		0.054756	0.0556863	0.0146697	0.332228									26.5785	4.55251	1.30198	3.49662	0.0004712	0.0515376	up
AT4G17470	AT4G17470	alpha/beta-Hydrolases superfamily protein;(source:Araport11) protein_coding CA2+-ACTIVATED RELA-SPOT HOMOLOG (CRSH) CA2+-ACTIVATED RELA-SPOT HOMOLOG (CRSH)	6.68787	4.14224	1.58306	3.55335	12.9885	13.9256	2.80358	2.16413	1.71873	4.00611	3.28702	6.13274		4.13772	10.1558	2.22881	4.47529									424.845	1.02359	0.312731	3.27307	0.00106387	0.089327	up
AT4G21380	RK3	encodes a putative receptor-like serine/threonine protein kinases that is similar to Brassica self-incompatibility (S) locus. Expressed in root. Shoot expression limited to limited to the root-hypocotyl transition zone and at the base of lateral roots as well as in axillary buds, and pedicels. protein_coding RECEPTOR KINASE 3 (RK3) RECEPTOR KINASE 3 (RK3);RECEPTOR KINASE 3 (ARK3)	1.59641	0.813179	1.25715	0.936348	3.1922	2.41555	0.914794	0.605852	0.422457	1.60789	1.05642	1.5298		1.22225	2.18137	0.647701	1.39804									260.508	1.14006	0.348075	3.27532	0.00105541	0.0889462	up
AT4G22990	AT4G22990	Encodes a member of the PHOSPHATE TRANSPORTER 5 family (PHT5;3). Overexpression of PHT5:3 leads to Pi sequestration into vacuoles and altered regulation of Pi starvation-responsive genes. protein_coding (PHT5;3) (PHT5;3)	9.61651	9.3435	13.776	50.8101	17.469	17.3377	8.54007	9.61239	8.623	24.5882	24.3042	19.9683		10.912	28.5389	8.92515	22.9536									3235.65	1.36252	0.151772	8.97741	2.77215e-19	4.17607e-16	up
AT4G23000	AT4G23000	Calcineurin-like metallo-phosphoesterase superfamily protein;(source:Araport11) protein_coding	1.35437	0.777564	1.08344	1.88443	1.18258	1.1805	1.10054	0.918907	0.70608	1.89168	2.68111	1.62793		1.07179	1.41583	0.908509	2.06691									445.332	1.17826	0.268805	4.3833	1.16894e-05	0.00265801	up
AT4G23140	CRK6	Arabidopsis thaliana receptor-like protein kinase. Naming convention from Chen et al 2003 (PMID 14756307) protein_coding CYSTEINE-RICH RLK (RECEPTOR-LIKE PROTEIN KINASE) 6 (CRK6) CYSTEINE-RICH RLK (RECEPTOR-LIKE PROTEIN KINASE) 6 (CRK6)	1.561	0.410822	1.86765	2.00349	1.06725	0.756701	0.180372	0.598546	0.248813	1.39113	1.04098	1.72243		1.27983	1.27581	0.342577	1.38485									183.542	2.01413	0.493085	4.08475	4.4124e-05	0.00799639	up
AT4G23150	CRK7	Encodes a cysteine-rich receptor-like protein kinase. protein_coding CYSTEINE-RICH RLK (RECEPTOR-LIKE PROTEIN KINASE) 7 (CRK7) CYSTEINE-RICH RLK (RECEPTOR-LIKE PROTEIN KINASE) 7 (CRK7)	0.307127	0.074243	0.422245	0.349778	0.405725	0.277616	0.081181	0.160564	0.091652	0.958947	0.345754	0.854112		0.267872	0.344373	0.111132	0.719604									77.2581	2.66509	0.558724	4.76996	1.84262e-06	0.000535091	up
AT4G23600	CORI3	Encodes cystine lyase which is expected to be involved in amino acid metabolism, providing the plant with cysteine and the generation of precursors of ethylene biosynthesis. mRNA levels are elevated in response to wounding. protein_coding CORONATINE INDUCED 1 (CORI3) JASMONIC ACID RESPONSIVE 2 (JR2);CORONATINE INDUCED 1 (CORI3)	23.5421	24.1362	10.6898	74.4898	34.6069	36.2666	11.2297	13.581	9.25028	23.783	26.7186	35.0651		19.456	48.4544	11.3537	28.5222									3035.93	1.31522	0.228487	5.75621	8.60217e-09	3.98727e-06	up
[truncated: 31,897 more rows]

## Sheet: zng2_+-Zn
			transcript abundance in zng2a1 zng2a2 -Zn vs. +Zn																			Fold-change
[truncated: 215 more rows]

## Sheet: Col_zng2_+Zn
			transcript abundance in zng2a1 zng2a2 vs. Col-0 in +Zn																			Fold-change
[truncated: 179 more rows]

[truncated: 3 more sheets: Col_zng2_-Zn, panelE_heatmap, chloroplast genome]
